# Supplementary material for: Evidence for faulting and fluid-driven earthquake processes from seismic attenuation variations beneath metropolitan Los Angeles
Source: Sci Rep. 2024 Jul 30;14:17595. doi: 10.1038/s41598-024-67872-3 (PMC11289358; doi:10.1038/s41598-024-67872-3)
Supplement: Supplementary file 2 — Supplementary Information. [file 41598_2024_67872_MOESM2_ESM.txt]

# Earthquake catalog used in this study
#YYYY/MM/DD HH:mm:SS.ss LAT LON DEPTH EVID MAG
2017/01/01 15:28:47.59 34.00833 -117.19417   14.2 37777512  0.89
2017/01/01 20:23:27.41 34.04783 -117.77567    9.5 37777824  0.92
2017/01/02 02:17:26.76 34.03617 -117.56467   10.0 37778648  1.40
2017/01/02 18:24:12.00 34.18900 -117.75967    8.9 37779144  1.36
2017/01/03 13:21:00.30 33.93933 -117.19117   11.3 37779672  1.68
2017/01/03 15:29:13.22 34.03233 -117.57283   11.2 37779712  1.86
2017/01/04 07:23:16.81 34.27783 -117.02683    6.1 37780272  1.01
2017/01/05 07:14:45.91 33.91800 -117.07067   14.5 37780712  1.19
2017/01/06 03:58:11.59 34.12367 -117.44250    7.2 37781112  1.50
2017/01/06 04:32:53.07 34.14967 -117.38200    8.5 37781144  1.84
2017/01/06 09:21:00.22 34.03267 -117.23267   16.0 37781240  1.39
2017/01/06 11:03:51.06 34.15217 -117.41817    7.9 37781256  0.79
2017/01/06 22:28:11.88 34.04167 -117.24917   16.4 37781544  1.79
2017/01/07 11:17:23.82 34.00817 -117.47617    7.7 37781800  1.05
2017/01/07 13:04:22.07 34.14667 -117.37783    9.6 37781856  0.64
2017/01/08 20:55:39.16 33.87750 -117.81533    7.7 37782536  1.23
2017/01/08 23:23:48.45 33.89383 -117.97217    5.5 37782576  1.20
2017/01/09 00:29:53.21 34.04700 -117.26000   14.8 37782592  1.19
2017/01/09 00:32:29.71 34.12483 -117.97017    8.9 37782600  1.55
2017/01/09 01:44:23.91 34.14050 -117.67367    9.5 37782632  0.63
2017/01/09 03:10:46.57 34.06600 -117.87200   14.9 37782704  0.86
2017/01/09 03:20:03.90 34.04117 -117.25450   16.2 37782728  0.99
2017/01/09 04:38:04.29 34.12667 -117.46350    8.9 37782760  0.77
2017/01/09 05:06:30.03 34.03850 -117.13717   12.9 37782784  0.73
2017/01/09 10:54:17.40 33.94233 -117.06417   15.0 37782872  1.07
2017/01/09 19:01:35.34 34.04033 -117.24483   16.1 37783016  0.93
2017/01/10 09:39:47.83 33.98900 -117.15533   16.2 37783384  1.21
2017/01/10 10:29:10.33 34.12150 -117.44667    6.4 37783408  1.04
2017/01/13 12:39:49.45 34.23300 -117.47883    8.4 37567271  0.66
2017/01/13 14:49:19.13 34.03867 -117.27317   14.9 37567311  1.79
2017/01/13 21:09:37.48 34.16617 -117.56450    9.6 37567455  1.12
2017/01/13 23:00:39.03 34.12550 -117.43650    7.1 37567519  0.97
2017/01/14 11:34:46.02 34.13850 -117.47467   14.4 37567903  1.54
2017/01/14 21:58:10.27 34.26167 -117.53167    8.9 37568455  1.29
2017/01/15 12:27:54.74 34.02767 -117.23000   16.3 37568703  2.07
2017/01/15 19:11:01.17 33.83050 -117.16833   17.6 37568847  1.70
2017/01/16 00:44:59.07 34.21983 -117.41367   14.2 37569071  0.57
2017/01/16 02:22:40.92 34.04417 -117.23400   15.6 37569111  1.67
2017/01/16 08:15:26.59 34.21450 -117.41533   11.9 37569255  0.70
2017/01/16 18:19:48.10 34.03900 -117.25000   14.3 37569463  0.80
2017/01/16 18:33:33.20 33.87983 -117.71883    6.4 37569479  2.35
2017/01/18 18:07:03.37 34.09917 -117.29400   13.8 37570703  0.93
2017/01/19 03:13:43.52 34.14067 -117.60717    9.7 37570999  0.87
2017/01/19 06:43:40.31 33.90917 -117.78483    3.2 37571183  1.27
2017/01/19 20:03:09.24 34.09300 -117.30617   16.5 37571391  0.85
2017/01/20 11:05:57.83 33.86450 -117.87483    7.5 37571727  1.08
2017/01/22 02:01:46.64 33.95433 -117.11950   13.0 37572231  0.92
2017/01/22 10:11:08.37 34.06267 -117.25250   13.8 37572279  1.16
2017/01/23 00:22:12.72 33.98617 -117.20233   13.0 37572391  0.95
2017/01/24 20:28:51.02 34.24283 -117.50900    7.5 37572991  1.44
2017/01/25 22:26:32.61 34.12783 -117.44217    6.9 37573615  1.55
2017/01/26 04:45:58.97 34.04933 -117.24850   17.6 37573815  0.81
2017/01/26 21:22:38.03 33.88133 -117.77167    7.6 37574103  1.24
2017/01/28 02:47:59.99 34.04333 -117.27400   16.3 37574575  0.83
2017/01/28 03:00:25.28 34.04350 -117.07467   14.8 37574583  1.17
2017/01/28 13:04:17.11 34.01517 -117.22867   15.4 37574727  2.29
2017/01/28 22:38:51.67 33.93750 -117.65550   11.3 37575111  0.71
2017/01/29 06:40:14.89 34.02117 -117.22567   16.7 37575247  1.08
2017/01/29 06:41:14.34 34.02017 -117.49583   16.7 37575255  1.14
2017/01/29 07:53:38.55 34.04900 -117.26600   16.7 37575263  0.83
2017/01/30 03:00:33.66 34.03583 -117.26917   15.3 37575543  1.02
2017/01/30 04:30 21.55 33.91956 -117.91291  6.725 37782576  0.278
2017/01/30 22:34:29.69 34.23350 -117.42300  4.150 37575327  0.381
2017/01/31 02:46:44.25 34.00517 -117.25383   13.7 37575983  1.98
2017/02/02 04:52:22.80 34.17867 -117.39883    8.3 37577087  0.78
2017/02/02 16:35:50.17 34.04372 -117.26344 17.638 37217543  0.261
2017/02/03 01:22:26.74 34.08767 -117.31383   16.5 37577359  1.25
2017/02/03 18:42:52.68 33.91200 -117.09950   16.3 37577623  1.31
2017/02/03 22:53:02.98 33.98850 -117.20367   16.5 37577759  1.52
2017/02/04 17:57:32.52 34.03217 -117.23933   15.3 37578023  1.00
2017/02/04 17:00:40.26 34.16544 -117.44198 10.319 37764104  0.405
2017/02/05 02:33:09.41 33.97567 -117.75400    7.8 37578135  1.47
2017/02/05 03:55:15.48 34.19483 -117.50267    3.7 37578175  0.36
2017/02/05 05:33:35.50 33.97918 -117.75671  8.724 37578279  0.476
2017/02/05 10:39:36.31 33.97683 -117.74517    6.8 37578279  0.77
2017/02/06 02:17:58.77 34.15494 -117.46413  8.591 37811616  0.309
2017/02/06 08:42:00.55 34.01800 -117.23117   17.6 37578671  1.05
2017/02/07 00:57:11.31 34.16865 -117.42890  9.119 37577439  0.404
2017/02/07 06:13:06.19 33.83650 -117.04450   13.9 37579007  1.33
2017/02/07 06:36:07.28 33.99933 -117.20367   16.1 37579023  1.09
2017/02/08 00:41:00.11 34.22533 -117.50750  2.508 37578175  0.635
2017/02/08 03:53:29.14 34.09017 -117.31983   17.1 37579495  1.17
2017/02/08 20:24:41.38 33.94700 -117.06417   15.9 37579847  0.87
2017/02/08 22:13:15.41 33.93912 -117.75031 13.075 14384464  0.217
2017/02/09 03:32:54.54 34.02217 -117.08100   17.0 37580095  1.12
2017/02/09 10:55:51.15 34.03617 -117.23417   15.9 37580199  0.78
2017/02/10 01:56:04.77 34.04350 -117.16717   16.4 37580695  0.99
2017/02/10 07:46:03.57 34.19483 -117.53133    8.7 37580775  1.04
2017/02/10 10:10:32.62 34.13050 -117.04600    9.7 37580807  3.44
2017/02/10 11:20:55.47 34.04297 -117.57088  9.133 14862556  0.415
2017/02/10 20:05:10.22 34.12400 -117.44300    7.9 37581095  0.91
2017/02/10 20:35:55.20 33.93139 -117.80306 10.787 37846552  0.603
2017/02/11 07:05:55.97 34.08083 -117.29833    8.0 37581431  1.54
2017/02/11 08:49:59.50 34.02350 -117.22933   16.3 37581455  0.74
2017/02/11 15:15:29.60 33.88094 -117.82043  7.619 37782536  0.598
2017/02/11 20:33:49.34 34.20481 -117.50508  3.979 37821248  0.530
2017/02/12 16:17:32.11 34.10450 -117.52867   14.6 37582087  2.16
2017/02/12 23:07:06.08 34.11650 -117.46217   15.8 37582199  0.98
2017/02/13 08:05:25.83 33.95713 -117.90374  7.003 15483553  0.361
2017/02/13 15:51:36.00 33.88650 -117.73300    6.0 37582551  1.16
2017/02/13 20:07:05.14 34.06275 -117.36103  0.717 37520816  0.311
2017/02/15 03:22:46.33 34.03652 -117.09259  8.968 37586479  0.318
2017/02/15 04:36:41.61 34.05883 -117.25083   15.1 37583863  0.81
2017/02/16 09:55:06.89 34.03333 -117.24017   17.0 37584815  1.70
2017/02/17 00:38:52.36 33.95133 -117.19867   14.0 37585151  0.89
2017/02/19 07:57:51.36 34.00717 -117.17817   12.0 37585991  1.19
2017/02/20 15:32:26.69 34.21331 -117.55910 11.176 37447847  0.454
2017/02/21 08:07:28.90 34.00417 -117.17150   13.0 37586575  1.34
2017/02/22 09:30:51.00 34.16800 -117.58083   10.8 37810624  0.80
2017/02/23 23:15:06.11 33.94867 -117.16067   17.6 37811368  0.96
2017/02/24 08:50:59.97 34.14883 -117.46900   10.6 37811616  0.91
2017/02/26 11:56:09.03 33.99767 -117.20833   11.8 37813384  1.74
2017/02/27 12:28:21.96 34.05584 -117.25524 15.635 37782592  0.362
2017/02/28 00:29:48.76 33.91659 -117.89378  6.580 37654631  0.489
2017/02/28 13:00:18.56 34.28314 -117.52674 15.160 37815272  0.668
2017/02/28 20:19:59.33 34.02667 -117.55633    7.4 37815200  1.05
2017/03/02 05:49:01.27 34.03250 -117.25700   16.8 37816376  0.87
2017/03/02 07:31:19.44 34.05800 -117.00083   12.8 37816704  3.10
2017/03/02 20:33:38.48 34.04967 -117.26200   17.4 37817152  0.90
2017/03/03 01:42:25.05 34.22267 -117.74683    6.5 37817344  1.53
2017/03/03 12:34:45.84 34.03617 -117.25600   16.1 37817592  1.69
2017/03/04 04:25:33.32 34.02067 -117.22683   17.8 37818120  1.27
2017/03/04 11:38:53.87 34.07917 -117.69833    4.8 37818536  0.89
2017/03/04 20:16:55.51 34.16817 -117.60467   11.3 37818824  1.09
2017/03/06 16:54:15.78 34.09400 -117.43683    4.1 37820752  1.24
2017/03/06 19:25:38.89 34.05417 -117.27600   14.7 37820824  0.98
2017/03/07 23:38:40.90 34.09017 -117.44117    3.8 37821496  1.07
2017/03/08 01:32:54.77 34.09533 -117.44100    3.8 37821544  1.25
2017/03/08 02:16:43.29 34.09417 -117.44383    3.7 37821584  0.96
2017/03/08 11:02:56.36 34.09350 -117.44533    2.3 37822024  1.44
2017/03/08 18:15:18.46 34.09467 -117.43950    3.7 37822296  0.85
2017/03/09 13:44:37.94 34.22133 -117.44250   16.2 37822928  1.41
2017/03/09 17:30:24.69 33.96300 -117.14300   15.0 37823136  1.42
2017/03/09 22:40:44.44 34.09417 -117.44367    4.1 37823472  1.47
2017/03/09 22:44:18.56 34.09083 -117.44667    4.4 37823480  1.95
2017/03/09 22:50:07.34 34.09267 -117.44250    4.3 37823488  1.46
2017/03/10 00:18:39.59 34.22700 -117.43217   13.2 37823608  1.17
2017/03/10 03:40:42.12 33.96183 -117.14050   14.3 37823664  1.33
2017/03/10 18:42:10.47 34.04033 -117.26733   13.7 37824264  1.36
2017/03/11 18:44:56.87 34.08933 -117.44283    6.3 37825168  0.93
2017/03/12 09:59:28.18 34.01750 -117.20200   15.4 37825728  0.93
2017/03/13 03:18:24.06 34.15533 -117.43033    4.8 37826704  0.80
2017/03/13 22:59:47.33 34.19683 -117.58983   11.3 37828168  1.75
2017/03/14 05:06:54.46 34.03883 -117.23867   17.6 37828544  3.61
2017/03/14 05:39:28.71 34.03867 -117.24183   15.9 37828608  0.93
2017/03/14 06:18:13.10 34.02567 -117.58150   10.3 37828632  0.74
2017/03/14 09:03:53.30 34.04283 -117.23433   16.4 37828664  0.94
2017/03/14 22:22:45.97 34.17233 -117.34367    9.7 37829384  0.87
2017/03/14 22:44:19.26 34.04550 -117.24683   17.1 37829424  1.14
2017/03/16 06:15:39.37 34.04250 -117.23750   16.6 37830800  0.86
2017/03/16 08:28:55.34 34.01833 -117.22250   17.3 37830976  0.97
2017/01/28 22:38:51.67 33.93750 -117.65550   11.3 37575111  0.71
2017/01/29 06:41:14.34 34.02017 -117.49583   16.7 37575255  1.14
2017/01/30 03:00:33.66 34.03583 -117.26917   15.3 37575543  1.02
2017/02/02 04:52:22.80 34.17867 -117.39883    8.3 37577087  0.78
2017/02/03 01:22:26.74 34.08767 -117.31383   16.5 37577359  1.25
2017/02/03 07:19:37.96 34.16583 -117.42133   10.0 37577439  0.61
2017/02/05 02:33:09.41 33.97567 -117.75400    7.8 37578135  1.47
2017/02/05 10:39:36.31 33.97683 -117.74517    6.8 37578279  0.77
2017/02/06 15:35:51.26 34.18333 -117.40033    8.2 37578743  1.65
2017/02/08 03:53:29.14 34.09017 -117.31983   17.1 37579495  1.17
2017/02/10 07:46:03.57 34.19483 -117.53133    8.7 37580775  1.04
2017/02/12 16:17:32.11 34.10450 -117.52867   14.6 37582087  2.16
2017/02/12 23:07:06.08 34.11650 -117.46217   15.8 37582199  0.98
2017/02/13 15:51:36.00 33.88650 -117.73300    6.0 37582551  1.16
2017/02/14 00:02:09.29 34.23100 -117.66450    4.8 37582927  0.93
2017/02/14 03:24:02.42 34.00517 -117.23017   16.9 37583071  0.89
2017/02/14 03:38:03.36 34.28217 -117.13117    3.0 37583079  0.77
2017/02/14 13:48:21.18 34.14767 -117.01250    7.2 37583287  0.94
2017/02/15 20:04:08.51 34.22983 -117.66533    5.1 37584295  0.87
2017/02/20 22:02:25.37 34.03617 -117.09783    8.2 37586479  1.02
2017/02/21 08:07:28.90 34.00417 -117.17150   13.0 37586575  1.34
2017/02/22 09:30:51.00 34.16800 -117.58083   10.8 37810624  0.80
2017/02/22 21:28:52.35 34.03117 -117.09633    7.6 37810904  1.36
2017/02/24 08:50:59.97 34.14883 -117.46900   10.6 37811616  0.91
2017/02/24 13:00:58.07 33.98867 -117.09550   14.4 37811792  1.68
2017/02/27 05:31:41.37 33.91900 -117.88617    5.6 37813928  1.91
2017/02/27 11:02:15.88 33.91867 -117.88567    7.6 37814056  2.74
2017/02/27 13:48:23.19 34.03200 -117.09550    7.3 37814320  1.37
2017/02/28 09:17:07.66 34.22250 -117.74917    6.4 37814984  1.06
2017/02/28 12:13:30.49 33.91067 -117.91183    7.3 37815000  1.06
2017/02/28 20:19:59.33 34.02667 -117.55633    7.4 37815200  1.05
2017/03/02 20:33:38.48 34.04967 -117.26200   17.4 37817152  0.90
2018/07/21 09:59:30.72 34.20633 -117.50367   11.8 38226648  1.11
2018/07/21 20:51:11.11 34.16400 -117.60000   10.0 38226992  0.96
2018/07/22 07:24:25.33 34.03783 -117.51017    9.3 38227296  1.20
2018/07/22 08:21:47.94 34.01033 -117.21300   16.0 38227312  1.59
2018/07/22 08:46:44.84 34.11717 -117.32600   17.0 38227320  1.25
2018/07/22 11:40:18.80 33.93217 -117.19400   13.7 38227384  0.92
2018/07/22 14:56:01.08 34.03300 -117.52000    8.4 38227464  0.89
2018/07/22 18:11:58.14 33.98183 -117.15383   14.3 38227576  1.07
2018/07/22 20:15:41.88 34.03950 -117.50700    9.1 38227624  0.83
2018/07/22 22:57:47.33 34.03733 -117.51033    9.6 38227728  1.20
2018/07/22 22:58:58.25 34.03817 -117.51300    8.7 38227736  0.63
2018/07/22 23:21:48.65 34.03650 -117.51333    8.4 38227752  0.89
2018/07/23 01:33:48.18 34.05650 -117.25000   13.6 38227840  1.46
2018/07/25 00:00:29.44 34.17183 -117.35367    6.7 38229328  1.34
2018/07/26 08:47:16.88 34.04933 -117.53617    8.2 38230488  1.69
2018/07/26 18:46:42.41 34.00367 -117.01950   16.0 38230752  3.06
2018/07/27 09:08:08.90 33.99850 -117.56233    4.8 38231032  0.90
2018/07/28 07:41:22.97 34.14900 -117.44517   10.4 38231952  1.22
2018/07/28 16:14:19.71 34.00483 -117.58517    4.6 38232200  1.12
2018/07/29 06:58:11.30 34.02417 -117.24650   16.6 38232488  1.86
2018/07/30 10:00:11.03 34.10633 -117.47200    7.0 38233064  0.82
2018/07/30 14:51:18.55 34.09750 -117.30717   15.3 38233144  0.73
2018/07/31 03:12:41.08 34.15767 -117.42867    8.2 38233832  0.73
2018/07/31 15:23:10.04 34.09600 -117.30683   16.6 38234168  0.90
2018/08/01 22:28:10.84 34.06633 -117.56017   10.4 38235240  0.89
2018/08/02 08:59:13.27 34.28317 -117.81617    7.8 38235512  1.14
2018/08/02 09:06:18.12 34.27367 -117.81583    9.1 38235544  0.65
2018/08/02 09:06:18.12 34.27367 -117.81583    9.1 38235544  0.65
2018/08/02 09:08:19.99 34.28683 -117.81433    7.1 38235552  1.51
2018/08/02 09:09:31.57 34.28483 -117.81233    7.4 38235560  1.32
2018/08/02 14:36:13.94 34.03650 -117.56750    9.7 38235712  2.66
2018/08/03 02:24:11.03 34.03767 -117.56467    9.0 38236072  1.09
2018/08/03 05:10:41.37 34.03667 -117.56950    7.9 38236088  0.91
2018/08/03 07:04:19.92 34.04083 -117.56467    8.5 38236128  1.67
2018/08/04 21:42:04.48 33.88533 -117.82933    9.8 38238376  1.85
2018/08/04 22:55:03.56 33.88517 -117.82667    7.5 38238432  1.46
2018/08/06 08:19:55.20 34.02133 -117.22233   16.0 38239680  1.30
2018/08/07 15:09:48.56 34.01067 -117.26200   12.3 38240488  1.31
2018/08/07 17:04:20.78 34.15300 -117.56900   10.7 38240568  2.37
2018/08/08 01:17:27.61 34.09533 -117.30850   16.6 38240768  0.92
2018/08/08 03:00:17.85 34.22433 -117.53417    7.8 38240792  0.89
2018/08/08 06:41:31.86 34.04633 -117.25083   16.5 38240840  1.96
2018/08/08 20:42:00.39 34.01783 -117.60333    5.5 38241296  1.04
2018/08/09 09:20:12.59 34.17950 -117.29100    3.2 38241480  1.29
2018/08/10 11:16:18.11 34.12333 -117.43933    5.9 38242056  0.73
2018/08/10 13:31:09.71 34.15200 -117.56967   10.4 38242104  0.92
2018/08/10 21:41:27.30 34.12150 -117.48083   16.7 38242368  2.79
2018/08/11 09:14:26.36 33.94367 -117.18650   15.6 38242536  0.83
2018/08/11 19:22:49.41 34.00533 -117.56950    7.3 38242744  0.99
2018/08/12 05:44:05.81 34.07567 -117.29067   15.9 38243200  1.03
2018/08/12 09:57:23.95 34.03567 -117.55483   10.0 38243328  0.78
2018/08/12 18:32:28.96 34.20950 -117.57767    6.8 38243696  0.93
2018/08/13 11:55:57.61 34.01283 -117.58217    4.1 38244120  0.98
2018/08/15 14:11:04.72 34.07783 -117.83600   14.1 38247768  2.32
2018/08/15 20:15:34.47 34.07733 -117.27267   14.9 38248568  0.75
2018/08/17 16:50:29.82 34.17900 -117.79917   11.8 38251352  1.11
2018/08/18 00:37:23.58 33.97633 -117.16883   17.6 38251688  1.28
2018/08/18 23:29:28.71 34.02450 -117.23567   16.6 38252496  0.90
2018/08/20 12:17:21.39 33.94417 -117.91283    5.8 38253720  1.00
2018/08/24 06:59:40.62 34.05150 -117.25133   15.9 38257560  1.04
2018/08/24 11:57:43.37 34.03083 -117.24933   15.7 38257704  0.63
2018/08/24 19:32:24.63 34.07717 -117.31300   16.8 38258120  0.99
2018/07/22 07:24:25.33 34.03783 -117.51017    9.3 38227296  1.20
2018/07/22 08:21:47.94 34.01033 -117.21300   16.0 38227312  1.59
2018/07/22 08:46:44.84 34.11717 -117.32600   17.0 38227320  1.25
2018/07/22 14:56:01.08 34.03300 -117.52000    8.4 38227464  0.89
2018/07/22 20:15:41.88 34.03950 -117.50700    9.1 38227624  0.83
2018/07/22 23:21:48.65 34.03650 -117.51333    8.4 38227752  0.89
2018/07/23 01:16:06.90 34.03433 -117.51883    7.1 38227816  1.01
2018/07/23 01:33:48.18 34.05650 -117.25000   13.6 38227840  1.46
2018/07/23 23:08:06.35 34.01133 -117.58667    3.3 38228528  0.96
2018/07/24 17:03:48.46 34.03900 -117.16900   13.7 38229128  0.87
2018/07/25 00:00:29.44 34.17183 -117.35367    6.7 38229328  1.34
2018/07/25 04:52:15.33 34.12733 -117.46783    9.2 38229504  0.69
2018/07/25 07:03:07.15 34.16700 -117.25183    3.4 38229576  1.20
2018/07/25 08:40:57.17 34.16750 -117.24850    3.3 38229632  2.00
2018/07/25 16:26:11.69 34.16750 -117.24917    3.3 38229952  1.66
2018/07/26 08:47:16.88 34.04933 -117.53617    8.2 38230488  1.69
2018/07/26 18:46:42.41 34.00367 -117.01950   16.0 38230752  3.06
2018/07/26 18:48:34.36 34.00567 -117.01867   14.6 38230760  1.09
2018/07/27 10:21:36.91 34.04233 -117.24383   15.7 38231064  0.63
2018/07/28 07:41:22.97 34.14900 -117.44517   10.4 38231952  1.22
2018/07/28 16:14:19.71 34.00483 -117.58517    4.6 38232200  1.12
2018/07/30 10:00:11.03 34.10633 -117.47200    7.0 38233064  0.82
2018/07/31 03:12:41.08 34.15767 -117.42867    8.2 38233832  0.73
2018/08/02 10:46:48.09 33.97850 -117.22067   12.0 38235616  0.85
2018/08/02 14:36:13.94 34.03650 -117.56750    9.7 38235712  2.66
2018/08/02 18:11:06.81 34.03683 -117.57017    7.0 38235864  0.91
2018/08/03 01:47:10.60 34.19650 -117.57933    6.6 38236056  0.66
2018/08/03 02:24:11.03 34.03767 -117.56467    9.0 38236072  1.09
2018/08/03 05:10:41.37 34.03667 -117.56950    7.9 38236088  0.91
2018/08/03 07:04:19.92 34.04083 -117.56467    8.5 38236128  1.67
2018/08/03 16:32:55.49 34.20750 -117.49217    9.1 38236400  0.98
2018/08/04 03:17:36.82 34.00317 -117.17617   15.3 38236864  1.14
2018/08/04 11:19:11.25 34.26283 -117.27967    6.0 38237024  0.73
2018/08/04 21:42:04.48 33.88533 -117.82933    9.8 38238376  1.85
2018/08/06 08:19:55.20 34.02133 -117.22233   16.0 38239680  1.30
2018/08/07 15:30:47.94 33.86517 -117.86517   10.0 38240520  1.65
2018/08/07 17:04:20.78 34.15300 -117.56900   10.7 38240568  2.37
2018/08/08 01:17:27.61 34.09533 -117.30850   16.6 38240768  0.92
2018/08/08 03:00:17.85 34.22433 -117.53417    7.8 38240792  0.89
2018/08/08 05:16:09.34 34.05917 -117.25150   12.8 38240816  0.80
2018/08/08 06:41:31.86 34.04633 -117.25083   16.5 38240840  1.96
2018/08/08 20:42:00.39 34.01783 -117.60333    5.5 38241296  1.04
2018/08/09 09:20:12.59 34.17950 -117.29100    3.2 38241480  1.29
2018/08/10 11:16:18.11 34.12333 -117.43933    5.9 38242056  0.73
2018/08/10 13:31:09.71 34.15200 -117.56967   10.4 38242104  0.92
2018/08/10 21:41:27.30 34.12150 -117.48083   16.7 38242368  2.79
2018/08/11 19:22:49.41 34.00533 -117.56950    7.3 38242744  0.99
2018/08/12 05:44:05.81 34.07567 -117.29067   15.9 38243200  1.03
2018/08/12 18:32:28.96 34.20950 -117.57767    6.8 38243696  0.93
2018/08/13 11:55:57.61 34.01283 -117.58217    4.1 38244120  0.98
2018/08/15 14:11:04.72 34.07783 -117.83600   14.1 38247768  2.32
2018/08/16 09:52:17.77 33.99150 -117.05200   16.1 38249504  1.24
2018/08/18 00:37:23.58 33.97633 -117.16883   17.6 38251688  1.28
2019/03/26 10:32:59.88 34.04733 -117.27083   15.1 38286607  1.15
2019/03/27 00:36:10.28 34.06900 -117.49017    3.5 37591354  2.11
2019/03/27 01:21:29.19 34.06883 -117.49050    3.6 37591434  2.00
2019/03/27 09:47:36.10 34.04533 -117.24067   14.7 37591786  1.33
2019/03/27 13:36:37.90 34.07517 -117.48800    3.4 37592018  1.03
2019/03/28 07:47:58.34 34.11300 -117.42833    7.4 37593722  1.30
2019/03/28 08:09:35.63 34.11217 -117.42983    7.4 37593730  0.85
2019/03/28 22:16:05.29 34.10367 -117.48417    4.6 37594946  1.78
2019/03/30 07:37:55.82 34.20917 -117.52800    6.5 37597394  0.76
2019/03/30 12:09:07.57 34.20150 -117.53250    6.5 37597514  0.69
2019/03/31 04:55:28.52 34.08200 -117.83817   13.6 37598906  1.01
2019/03/31 09:02:57.42 34.24883 -117.52517    8.0 37599042  0.53
2019/03/31 14:04:14.27 33.96883 -117.22583   14.4 37599250  1.20
2019/03/31 18:37:59.11 34.07450 -117.49017    3.1 37599538  1.77
2019/04/01 00:20:59.31 34.03833 -117.25117   16.3 37599994  1.39
2019/04/01 03:13:35.08 34.20467 -117.53133    6.4 37600122  1.02
2019/04/01 04:22:04.93 34.20183 -117.53317    6.1 37600170  0.95
2019/04/01 10:28:48.81 34.20350 -117.53350    6.1 37600298  0.72
2019/04/01 11:31:09.03 33.82750 -117.85167    7.6 37600354  1.78
2019/04/01 14:34:54.59 34.11383 -117.48283    7.0 37600570  1.33
2019/04/02 03:18:41.56 34.03600 -117.22517   12.5 37601802  1.03
2019/04/02 04:57:56.31 34.03367 -117.22350   15.1 37601858  0.67
2019/04/02 12:04:20.05 34.20650 -117.53217    5.8 37602042  1.57
2019/04/03 04:12:33.64 34.05250 -117.49983    3.1 37603250  1.39
2019/04/03 08:22:50.93 34.20417 -117.53183    6.0 37603362  2.22
2019/04/03 09:00:14.50 34.07917 -117.48800    2.8 37603378  1.35
2019/04/05 04:59:49.72 34.28717 -117.01517    3.0 37606634  1.35
2019/04/05 23:19:41.38 34.20500 -117.53250    5.9 37608002  1.24
2019/04/07 10:18:43.76 33.85850 -117.73283    3.4 37609058  1.24
2019/04/09 02:26:47.22 34.16333 -117.58633    8.7 37610650  1.12
2019/04/12 22:11:31.06 33.95967 -117.50567    8.1 38544472  1.21
2019/04/13 05:07:29.28 33.96300 -117.50450    7.5 38544920  1.86
2019/04/14 02:49:23.37 34.22733 -117.44100   12.4 38546008  1.12
2019/04/14 13:36:56.00 33.96450 -117.50367    8.7 38546304  0.83
2019/04/14 14:05:37.92 33.96367 -117.50633    7.9 38546344  0.88
2019/04/14 19:33:35.13 34.10583 -117.31883   17.7 38546552  1.69
2019/04/15 10:44:21.12 34.03617 -117.27300   15.9 38546936  0.80
2019/04/15 16:37:25.82 34.03017 -117.53083    2.9 38547232  1.62
2019/04/15 22:53:03.36 33.96300 -117.50667    6.7 38547616  1.43
2019/04/15 23:41:55.24 33.96350 -117.50217    8.5 38547712  1.36
2019/04/17 09:47:06.61 34.01617 -117.22917   16.4 38549048  1.79
2019/04/20 03:54:08.71 34.24233 -117.53700    6.9 38553832  1.86
2019/04/20 12:42:48.87 34.12767 -117.77817    6.1 38554064  0.91
2019/04/21 02:59:05.92 34.23400 -117.49050    8.5 38554808  1.48
2019/04/22 09:20:57.43 34.04517 -117.24450   17.3 38555680  1.43
2019/04/23 06:36:47.47 34.02150 -117.24533   15.9 38327487  1.19
2019/04/24 09:29:23.22 33.93167 -117.81067   13.5 38329895  1.94
2019/04/25 07:38:00.65 34.03050 -117.24700   17.1 38331943  0.96
2019/04/25 12:01:51.76 33.95983 -117.50783    8.5 38332111  2.16
2019/04/28 23:19:38.74 34.07200 -117.28983   15.7 38337127  1.32
2019/05/02 05:33:38.89 34.05083 -117.50217    4.2 38341623  1.11
2019/05/02 10:01:42.63 34.05167 -117.50333    2.9 38341711  1.27
2019/05/02 10:43:45.08 34.05217 -117.50033    3.6 38341759  0.85
2019/05/02 17:26:26.54 34.04983 -117.49833    3.3 38342343  1.27
2019/05/02 17:29:26.07 34.04967 -117.49633    4.0 38342351  1.09
2019/05/02 23:45:35.95 34.04783 -117.49867    3.5 38342991  0.90
2019/05/03 04:49:35.66 34.07000 -117.27617   16.9 38343383  1.22
2019/05/04 07:47:32.03 34.08350 -117.27667   14.8 38345447  2.11
2019/05/04 12:40:01.37 34.01783 -117.20000   11.2 38345575  1.14
2019/05/05 04:38:09.02 34.01650 -117.22350   17.0 38346487  1.48
2019/05/06 06:34:45.56 34.17417 -117.43850   11.6 38347487  1.18
2019/05/06 07:27:01.15 34.17350 -117.33317    9.3 38347543  0.94
2019/05/06 23:48:00.94 33.94633 -117.17550   14.4 38348967  0.93
2019/05/07 19:16:24.67 33.82233 -117.67100    8.8 38349991  1.10
2019/05/08 05:41:05.62 33.84317 -117.09300   10.8 38350727  1.37
2019/05/09 21:26:30.16 33.92517 -117.85767    9.1 38586520  2.07
2019/05/11 07:05:57.38 34.08733 -117.30100   16.1 38589016  0.79
2019/05/11 09:10:16.15 34.00983 -117.23233   15.7 38589104  0.68
2019/05/11 14:28:51.41 34.21550 -117.41217    3.3 38589488  1.28
2019/05/12 08:52:46.17 33.93233 -117.18600   13.6 38590752  0.98
2019/05/12 10:27:56.47 33.85383 -117.09083   15.2 38590808  1.09
2019/05/12 21:36:11.90 34.05883 -117.49617    5.0 38591376  0.97
2019/05/13 06:32:34.70 33.96017 -117.50500    7.1 38591736  0.92
2019/05/13 14:42:26.45 34.06150 -117.52617   10.8 38592048  1.63
2019/05/13 21:58:02.31 34.08833 -117.31383   15.9 38592824  0.78
2019/05/15 13:50:40.77 34.08500 -117.27183   13.8 38594960  0.88
2019/05/16 05:17:50.35 34.03983 -117.23150   15.9 38596384  1.06
2019/05/16 10:17:49.00 34.16500 -117.63633    9.9 38596472  1.32
2019/05/17 00:11:37.63 34.01817 -117.22283   16.5 38597256  0.95
2019/05/19 03:27:05.34 33.98850 -117.23733   12.5 38599192  1.14
2019/05/19 07:04:50.31 34.08600 -117.30617   16.7 38599280  1.15
2019/05/19 09:26:25.60 34.04267 -117.50583    4.5 38599312  0.90
2019/05/19 23:20:42.81 34.13583 -117.31650   10.6 38599680  1.17
2019/05/20 00:29:15.40 33.99600 -117.15333   12.5 38599736  1.28
2019/05/20 00:29:15.40 33.99600 -117.15333   12.5 38599736  1.28
2019/05/20 02:20:26.47 33.90117 -117.79467    8.6 38599776  1.07
2019/05/20 07:37:51.47 34.15100 -117.60700   11.6 38599864  1.30
2019/05/24 10:48:24.12 34.13933 -117.36017   10.5 38603136  1.08
2019/05/24 17:01:37.94 34.03767 -117.24383   16.4 38603504  1.10
2019/05/25 17:43:34.20 34.03783 -117.50783    3.2 38604824  1.21
2019/05/25 19:02:51.31 34.03483 -117.51467    4.2 38604896  0.83
2019/05/25 20:50:46.21 34.03683 -117.51000    4.7 38604992  1.14
2019/05/26 11:40:27.61 34.04017 -117.51000    3.5 38605624  1.34
2019/05/26 11:40:27.61 34.04017 -117.51000    3.5 38605624  1.34
2019/05/26 11:43:29.12 34.03950 -117.51083    3.5 38605632  1.30
2019/05/26 13:10:50.96 34.04017 -117.50533    4.7 38605656  1.04
2019/05/26 13:14:55.92 34.04133 -117.50983    3.6 38605664  0.92
2019/05/26 13:36:58.34 34.03850 -117.51367    3.6 38605688  1.02
2019/05/26 16:45:06.39 34.03850 -117.50967    4.7 38605848  1.07
2019/05/26 17:07:27.35 34.03850 -117.50683    4.5 38605856  1.59
2019/05/26 22:37:18.42 34.04533 -117.50333    4.2 38606048  0.92
2019/05/26 23:04:58.60 33.98867 -117.24050   12.5 38606080  2.08
2019/05/27 08:33:35.07 34.03833 -117.50983    4.4 38606344  0.83
2019/05/27 15:06:34.75 34.04017 -117.50967    3.2 38606552  1.36
2019/05/27 15:07:38.36 34.04133 -117.50467    4.2 38606560  1.76
2019/05/27 15:20:52.14 34.04300 -117.50050    3.6 38606600  1.11
2019/05/27 16:55:06.96 34.03750 -117.50783    4.1 38606656  0.74
2019/05/27 19:00:09.51 34.03983 -117.50800    4.4 38606736  0.98
2019/05/27 23:03:24.37 34.04283 -117.50750    3.4 38606848  1.14
2019/05/28 00:41:49.35 34.03767 -117.51150    3.8 38606880  0.94
2019/05/28 02:27:28.14 34.04483 -117.51317    3.8 38606952  0.79
2019/05/28 03:14:12.62 34.04067 -117.50550    3.5 38607088  0.90
2019/05/28 03:34:52.73 34.04017 -117.50550    3.2 38607096  0.81
2019/05/28 04:12:59.43 34.03950 -117.50367    3.5 38607136  0.80
2019/05/28 04:25:35.00 34.03783 -117.50683    3.4 38607160  0.76
2019/05/28 04:57:49.92 34.03883 -117.50700    4.2 38607184  0.98
2019/05/28 04:58:49.15 34.04083 -117.50700    3.7 38607192  0.87
2019/05/28 05:30:14.59 34.03550 -117.50983    4.3 38607352  1.04
2019/05/28 06:47:34.90 34.03633 -117.51000    4.2 38607448  0.74
2019/05/28 08:29:18.13 34.03867 -117.50667    4.3 38607496  0.40
2019/05/29 02:08:16.63 34.02333 -117.22883   17.0 38608720  0.87
2019/05/29 11:58:58.74 34.11433 -117.45067    7.3 38609120  0.75
2019/05/29 15:22:37.34 34.04200 -117.51167    3.1 38609352  1.64
2019/05/29 15:43:05.29 34.04300 -117.50500    3.9 38609384  0.98
2019/05/29 16:30:36.11 34.04100 -117.51167    3.9 38609448  1.48
2019/05/29 16:32:59.27 34.04333 -117.50617    2.7 38609456  1.24
2019/05/29 17:11:22.99 34.04150 -117.50750    3.0 38609536  1.76
2019/05/29 20:16:08.83 34.04283 -117.50450    3.4 38609976  1.57
2019/05/29 20:16:08.83 34.04283 -117.50450    3.4 38609976  1.57
2019/05/29 20:31:25.43 34.04717 -117.50267    3.1 38610016  2.09
2019/05/29 20:31:25.43 34.04717 -117.50267    3.1 38610016  2.09
2019/05/29 20:40:43.23 34.04450 -117.50417    3.3 38610040  1.04
2019/05/29 21:31:36.81 34.04033 -117.50533    3.1 38610152  0.87
2019/05/29 22:13:07.18 34.04633 -117.50617    3.0 38610224  1.64
2019/05/29 22:33:50.95 34.04100 -117.50550    3.6 38610264  2.08
2019/05/29 23:12:21.03 34.03517 -117.51050    3.0 38610336  0.83
2019/05/29 23:27:48.25 34.04433 -117.50583    3.5 38610384  1.33
2019/05/29 23:32:57.12 34.04483 -117.50800    4.1 38610392  1.00
2019/05/30 06:11:45.12 34.04067 -117.50683    2.8 38610888  1.26
2019/05/30 06:18:58.06 34.03800 -117.51133    3.2 38610904  1.01
2019/05/30 12:30:21.35 34.04383 -117.50850    3.0 38611152  1.15
2019/05/30 19:28:06.00 34.04050 -117.50617    3.4 38611736  2.36
2019/05/30 19:30:57.15 34.03833 -117.50717    4.3 38611752  0.83
2019/05/30 19:41:57.72 34.04417 -117.50283    3.2 38611768  0.95
2019/05/30 19:58:11.58 34.03967 -117.50733    3.5 38611816  1.06
2019/05/30 20:20:39.82 34.04333 -117.50450    3.4 38611896  1.09
2019/05/31 01:04:22.63 34.04350 -117.50317    4.7 38612288  0.92
2019/05/31 01:23:33.81 34.04400 -117.50617    2.9 38612304  1.75
2019/05/31 01:24:38.24 34.04650 -117.50083    3.2 38612312  1.24
2019/05/31 01:48:16.58 34.04767 -117.49967    3.3 38612360  0.97
2019/05/31 02:17:45.30 34.04500 -117.50567    2.8 38612400  1.34
2019/05/31 02:27:38.01 34.04750 -117.50500    4.3 38612416  1.02
2019/05/31 05:18:26.59 34.05800 -117.26350   17.5 38612528  0.93
2019/05/31 07:39:11.78 34.08467 -117.21817   12.3 38612656  0.89
2019/05/31 08:48:25.85 34.04517 -117.50150    3.4 38612696  0.94
2019/05/31 09:57:05.15 34.04733 -117.50683    3.6 38612720  0.79
2019/05/31 12:02:29.43 34.08250 -117.22650   11.7 38612800  0.97
2019/05/31 12:31:17.91 34.04333 -117.50500    3.5 38612840  2.57
2019/05/31 12:36:16.28 34.04433 -117.51083    2.8 38612864  1.59
2019/05/31 12:36:16.28 34.04433 -117.51083    2.8 38612864  1.59
2019/05/31 12:37:18.75 34.04500 -117.50250    3.4 38612872  0.91
2019/05/31 12:41:09.19 34.04600 -117.50567    3.5 38612888  1.06
2019/05/31 13:02:44.29 34.04433 -117.50883    3.1 38612928  1.48
2019/05/31 13:07:29.02 34.04183 -117.50850    2.5 38612944  1.40
2019/05/31 13:08:39.40 34.04367 -117.50567    2.8 38612952  1.77
2019/05/31 13:34:47.11 34.04667 -117.50633    3.6 38612984  1.25
2019/05/31 13:41:08.37 34.04483 -117.50367    3.5 37216636  1.54
2019/05/31 13:41:08.37 34.04483 -117.50367    3.5 37216636  1.54
2019/05/31 13:42:12.44 34.04417 -117.50467    3.9 38613024  1.12
2019/05/31 14:28:50.56 34.04783 -117.50350    3.1 38613128  1.63
2019/05/31 15:02:48.03 34.04583 -117.51117    3.8 38613216  1.29
2019/05/31 15:34:36.08 34.04000 -117.51050    3.1 38613264  1.55
2019/05/31 15:48:13.38 34.04383 -117.50283    2.7 38613312  1.05
2019/05/31 16:16:52.41 34.03833 -117.50733    3.5 38613408  1.41
2019/05/31 16:36:34.74 34.04567 -117.50450    3.5 38613448  1.07
2019/05/31 17:17:57.55 34.04383 -117.51167    2.6 38613536  0.83
2019/05/31 17:21:11.34 34.04750 -117.50400    3.3 38613552  0.85
2019/05/31 18:10:52.84 34.04717 -117.50233    4.6 38613648  0.99
2019/05/31 21:03:39.31 34.04383 -117.50517    3.2 37419325  1.02
2019/05/31 23:29:02.29 34.04650 -117.50783    2.5 38614208  1.44
2019/05/31 23:45:16.73 34.04650 -117.50267    2.7 38614240  2.46
2019/05/31 23:45:16.73 34.04650 -117.50267    2.7 38614240  2.46
2019/06/01 00:17:36.14 34.04417 -117.50050    3.0 38614288  0.86
2019/06/01 01:08:15.03 34.04967 -117.49950    3.3 38614328  1.04
2019/06/01 01:11:34.10 34.04633 -117.50683    3.3 38614360  1.00
2019/06/01 01:31:36.40 34.04783 -117.50467    1.8 38614384  1.12
2019/06/01 01:45:26.22 34.04167 -117.49583    2.8 38614400  1.01
2019/06/01 01:54:44.09 34.04300 -117.51050    3.4 38614424  1.41
2019/06/01 01:55:42.41 34.04133 -117.51367    3.5 38614432  1.12
2019/06/01 02:55:38.77 34.04950 -117.50333    2.4 38614496  1.34
2019/06/01 03:10:35.73 34.05050 -117.50200    3.3 38614512  0.86
2019/06/01 03:20:36.54 34.12700 -117.86183   12.5 38614520  1.39
2019/06/01 04:40:32.81 34.03700 -117.51033    3.0 38614616  1.43
2019/06/01 04:42:46.69 34.05100 -117.50250    3.4 38614632  1.04
2019/06/01 04:42:46.69 34.05100 -117.50250    3.4 38614632  1.04
2019/06/01 06:10:17.29 34.05333 -117.50483    2.7 38614704  0.90
2019/06/01 06:39:00.57 34.03333 -117.50883    3.6 37216924  0.83
2019/06/01 07:22:31.88 34.05067 -117.50367    3.0 38614768  1.19
2019/06/01 07:33:58.57 34.04067 -117.50850    2.8 38614776  1.79
2019/06/01 07:38:02.81 34.04267 -117.50800    3.7 38614784  1.30
2019/06/01 07:45:01.14 34.04000 -117.50750    2.9 38614792  0.98
2019/06/01 08:17:47.03 34.05133 -117.49983    3.4 38614840  0.74
2019/06/01 08:39:59.56 34.04133 -117.50483    3.1 38614856  0.79
2019/06/01 08:58:33.77 34.04917 -117.50433    3.0 38614864  1.87
2019/06/01 09:35:13.42 34.05167 -117.50083    3.2 38614904  0.95
2019/06/01 09:43:23.45 34.03767 -117.51467    4.0 38614928  1.19
2019/06/01 09:47:57.49 34.04267 -117.50533    3.5 38614936  1.22
2019/06/01 09:50:33.46 34.04700 -117.50400    4.1 38614944  0.82
2019/06/01 10:06:18.93 34.04500 -117.50267    3.9 38614952  0.80
2019/06/01 10:14:56.56 34.04600 -117.50567    2.7 38614968  1.11
2019/06/01 10:35:27.96 34.03467 -117.50450    2.7 38614992  0.79
2019/06/01 10:44:08.98 34.05250 -117.50683    2.9 38615008  1.94
2019/06/01 12:19:18.54 34.04700 -117.50683    4.0 38615096  0.81
2019/06/01 12:58:35.81 34.05317 -117.50350    2.8 38615168  2.03
2019/06/01 13:24:33.28 34.05317 -117.50650    3.5 38615184  1.24
2019/06/01 13:34:30.43 34.05033 -117.50533    4.2 38615216  1.44
2019/06/01 13:34:30.43 34.05033 -117.50533    4.2 38615216  1.44
2019/06/01 13:39:53.92 34.05217 -117.50417    4.0 38615224  1.63
2019/06/01 14:00:58.36 34.05083 -117.50567    3.6 38615264  0.90
2019/06/01 14:04:05.61 34.04517 -117.51300    2.9 38615280  0.80
2019/06/01 14:10:55.09 34.05033 -117.50417    3.1 38615296  1.36
2019/06/01 15:40:51.39 34.03800 -117.50567    3.6 38615400  1.04
2019/06/01 16:22:14.08 34.05067 -117.50467    3.4 38615472  1.20
2019/06/01 17:11:56.44 34.05450 -117.49817    3.4 38615520  0.73
2019/06/01 17:19:17.56 34.05433 -117.50467    3.4 38615528  1.72
2019/06/01 18:13:26.63 34.04783 -117.50483    3.7 38615584  0.97
2019/06/01 18:37:01.33 34.05267 -117.50300    3.6 38615608  1.27
2019/06/01 18:44:10.73 34.03867 -117.50367    3.4 38615640  0.97
2019/06/01 19:13:57.72 34.04833 -117.50817    3.5 37419581  0.78
2019/06/01 23:07:04.75 34.02867 -117.22283   12.9 38616048  0.96
2019/06/02 00:14:37.93 34.03583 -117.50300    3.4 38616120  0.89
2019/06/02 01:07:32.66 34.04450 -117.50483    3.4 38616144  0.73
2019/06/02 01:41:39.42 34.05350 -117.49900    3.2 38616192  2.63
2019/06/02 02:03:19.46 34.05267 -117.50100    3.4 38616216  0.61
2019/06/02 02:18:53.08 34.05200 -117.49983    2.8 38616240  2.61
2019/06/02 02:19:48.58 34.04833 -117.50417    4.2 38616248  3.10
2019/06/02 03:13:38.41 34.03800 -117.50883    3.3 38616296  2.00
2019/06/02 03:15:16.24 34.03850 -117.50900    3.4 38616312  0.90
2019/06/02 03:28:55.80 34.03850 -117.50767    2.8 38616344  0.84
2019/06/02 03:45:23.68 34.03867 -117.50550    4.0 38616352  0.75
2019/06/02 03:52:11.35 34.04917 -117.50383    2.6 38616392  1.36
2019/06/02 03:53:28.11 34.04600 -117.50800    3.1 38616400  0.81
2019/06/02 03:57:55.66 34.04700 -117.50600    3.4 38616424  1.51
2019/06/02 04:05:11.48 34.04650 -117.50683    3.8 38616440  0.80
2019/06/02 04:20:37.29 34.05000 -117.50217    3.2 38616456  1.79
2019/06/02 04:27:13.57 34.04967 -117.50483    3.4 38616480  0.84
2019/06/02 04:29:09.29 34.04050 -117.50617    4.9 38616488  0.85
2019/06/02 04:31:51.71 34.05067 -117.50250    3.7 38616496  0.64
2019/06/02 04:39:09.26 34.04883 -117.50817    3.5 38616512  1.25
2019/06/02 04:42:03.11 34.05133 -117.50467    2.9 38616520  0.94
2019/06/02 04:57:16.49 34.04233 -117.50700    2.6 38616552  1.26
2019/06/02 05:00:49.50 34.05183 -117.50300    3.2 38616560  0.87
2019/06/02 05:08:21.32 34.05200 -117.50000    3.3 38616576  0.82
2019/06/02 05:10:37.42 34.05283 -117.50350    2.3 38616584  0.89
2019/06/02 05:15:51.57 34.05100 -117.50400    3.5 38616600  1.28
2019/06/02 05:20:43.49 34.05117 -117.50450    4.0 38616616  1.41
2019/06/02 05:23:35.13 34.05000 -117.50650    4.2 38616624  0.99
2019/06/02 05:31:07.37 34.04917 -117.50333    4.2 38616640  2.07
2019/06/02 05:32:13.55 34.04883 -117.50533    3.5 38616648  0.88
2019/06/02 05:35:02.55 34.05183 -117.50567    3.9 38616664  1.42
2019/06/02 05:43:41.87 34.05517 -117.50133    3.5 37216940  1.04
2019/06/02 05:43:41.87 34.05517 -117.50133    3.5 37216940  1.04
2019/06/02 05:47:48.45 34.05100 -117.50633    3.5 38616704  1.25
2019/06/02 05:58:18.89 34.05117 -117.50550    3.5 38616728  0.82
2019/06/02 06:47:59.75 34.05283 -117.50683    3.4 38616792  1.22
2019/06/02 07:15:03.76 34.05417 -117.50350    3.1 38616840  0.71
2019/06/02 07:45:06.97 34.05183 -117.50433    3.2 37419429  0.59
2019/06/02 07:52:18.57 34.05133 -117.50467    2.9 38616904  1.26
2019/06/02 08:17:52.72 34.05267 -117.50517    3.3 38616928  1.23
2019/06/02 08:41:09.33 34.04117 -117.50750    4.9 38616944  0.67
2019/06/02 08:48:19.77 34.05067 -117.49767    3.2 38616960  0.93
2019/06/02 09:03:13.22 34.04967 -117.50250    2.9 38616968  0.99
2019/06/02 09:28:02.76 34.04567 -117.50683    3.1 38616992  0.94
2019/06/02 09:28:58.32 34.04550 -117.50617    4.1 38617008  1.12
2019/06/02 09:41:18.93 34.04933 -117.50550    4.3 38617032  1.84
2019/06/02 09:45:19.94 34.04800 -117.51000    3.6 38617040  1.30
2019/06/02 10:07:21.51 34.04917 -117.50250    3.2 38617056  0.61
2019/06/02 10:07:21.51 34.04917 -117.50250    3.2 38617056  0.61
2019/06/02 10:15:28.96 34.03550 -117.51167    3.1 38617072  0.88
2019/06/02 10:33:37.74 34.05233 -117.50433    2.7 38617088  0.79
2019/06/02 10:38:10.51 34.05317 -117.50067    4.0 38617096  0.70
2019/06/02 11:29:25.12 34.04833 -117.50467    3.5 38617128  1.05
2019/06/02 11:34:12.65 34.04800 -117.50950    4.1 38617136  1.38
2019/06/02 11:37:07.42 34.04883 -117.50283    3.1 38617152  1.91
2019/06/02 11:46:26.79 34.04867 -117.50450    3.8 38617176  1.16
2019/06/02 11:46:38.52 34.04700 -117.50567    3.3 37216956  1.07
2019/06/02 12:05:42.93 34.03583 -117.51417    3.6 38617200  1.33
2019/06/02 12:12:10.97 34.05233 -117.50633    3.5 38617208  0.81
2019/06/02 12:20:20.91 34.04700 -117.50483    4.4 38617216  0.80
2019/06/02 12:33:25.50 34.04833 -117.50533    4.5 37216916  0.88
2019/06/02 12:33:25.50 34.04833 -117.50533    4.5 37216916  0.88
2019/06/02 12:42:21.52 34.04583 -117.50550    4.1 38617232  0.51
2019/06/02 12:44:37.03 34.04517 -117.50383    3.5 38617240  0.75
2019/06/02 13:21:29.10 34.03817 -117.50933    4.0 38617264  2.36
2019/06/02 13:24:23.25 34.04933 -117.50617    3.1 38617280  1.94
2019/06/02 13:25:33.90 34.03633 -117.51067    3.8 38617288  0.88
2019/06/02 13:39:10.75 34.04617 -117.51000    4.3 38617304  1.50
2019/06/02 13:46:27.75 34.04483 -117.50933    3.0 38617312  1.14
2019/06/02 14:12:08.98 34.05433 -117.50233    2.9 38617360  0.86
2019/06/02 14:37:20.49 34.05000 -117.50883    4.6 38617408  1.10
2019/06/02 14:38:09.14 34.04700 -117.50650    4.6 38617416  0.77
2019/06/02 15:02:58.40 34.03350 -117.51183    4.2 38617440  1.02
2019/06/02 15:28:47.29 34.04600 -117.50683    4.5 38617472  0.99
2019/06/02 15:31:03.77 34.06267 -117.49583    3.7 38617496  0.40
2019/06/02 15:31:12.10 34.04650 -117.50667    3.6 38617488  1.32
2019/06/02 15:53:06.81 34.04683 -117.50500    4.2 38617512  0.96
2019/06/02 15:58:51.17 34.04717 -117.50417    4.3 38617520  0.87
2019/06/02 17:25:09.25 34.05367 -117.50500    3.6 38617616  0.87
2019/06/02 17:36:56.25 34.04383 -117.50667    4.3 38617648  1.28
2019/06/02 18:19:34.46 34.05583 -117.50433    4.2 38617728  1.26
2019/06/02 19:04:48.81 34.05567 -117.50433    4.0 38617768  0.99
2019/06/02 19:11:10.15 34.05417 -117.50117    3.7 38617776  1.05
2019/06/02 20:11:00.75 33.84750 -117.08933    9.9 38617840  1.10
2019/06/02 20:16:19.00 34.05383 -117.50383    4.3 38617848  0.99
2019/06/02 20:58:52.58 34.03750 -117.50867    4.1 38617864  1.18
2019/06/02 21:01:50.95 34.05733 -117.50067    2.8 38617872  1.96
2019/06/02 21:18:46.89 34.05617 -117.50067    3.4 38617888  0.92
2019/06/02 22:08:41.02 33.84633 -117.09383   10.3 38617936  1.37
2019/06/02 22:11:04.66 34.05333 -117.50200    2.6 37419645  1.83
2019/06/02 22:11:04.66 34.05333 -117.50200    2.6 37419645  1.83
2019/06/02 23:04:31.63 34.04467 -117.50300    4.2 38618008  0.92
2019/06/02 23:14:18.61 34.04350 -117.50833    4.5 38618016  1.05
2019/06/02 23:36:36.03 34.05250 -117.50117    3.4 38618040  3.21
2019/06/02 23:36:36.03 34.05250 -117.50117    3.4 38618040  3.21
2019/06/02 23:37:29.02 34.05367 -117.50283    3.5 38618048  1.79
2019/06/02 23:40:54.81 34.05267 -117.50217    3.4 37419653  0.69
2019/06/02 23:43:33.14 34.04883 -117.50467    2.9 38618088  1.65
2019/06/02 23:44:53.60 34.05150 -117.50583    2.8 37419661  0.86
2019/06/02 23:54:18.92 34.05133 -117.50783    2.9 38618112  1.40
2019/06/02 23:57:15.44 34.05317 -117.50783    3.3 38618136  1.67
2019/06/03 00:04:21.65 34.03233 -117.50833    3.5 38618144  0.75
2019/06/03 00:08:39.26 34.05133 -117.50317    4.5 38618152  2.60
2019/06/03 00:14:48.99 34.05683 -117.50183    3.4 37419749  0.50
2019/06/03 00:15:07.42 34.05267 -117.50383    3.4 38618176  1.44
2019/06/03 00:15:07.42 34.05267 -117.50383    3.4 38618176  1.44
2019/06/03 00:16:44.23 34.05250 -117.50700    3.3 38618192  0.83
2019/06/03 00:17:57.56 34.04800 -117.50350    3.7 38618200  0.92
2019/06/03 00:18:57.00 34.04867 -117.50533    3.5 38618208  1.26
2019/06/03 00:20:50.08 34.05450 -117.50650    3.4 38618216  0.87
2019/06/03 00:38:53.65 34.04883 -117.50383    4.3 38618280  2.20
2019/06/03 00:40:47.89 34.04783 -117.51150    3.9 38618296  1.56
2019/06/03 00:40:47.89 34.04783 -117.51150    3.9 38618296  1.56
2019/06/03 00:43:04.10 34.04967 -117.50467    3.4 37419701  1.04
2019/06/03 00:47:43.96 34.04767 -117.50450    4.3 38618312  0.88
2019/06/03 00:49:47.14 34.04600 -117.50517    3.0 38618320  0.70
2019/06/03 00:49:47.14 34.04600 -117.50517    3.0 38618320  0.70
2019/06/03 01:05:14.66 34.04700 -117.50567    2.9 38618344  1.63
2019/06/03 01:26:57.16 34.04317 -117.50800    4.8 38618368  0.89
2019/06/03 01:30:31.46 34.05533 -117.50217    3.0 38618376  0.91
2019/06/03 01:51:43.19 34.04883 -117.50533    3.3 38618416  1.00
2019/06/03 02:49:34.34 34.05267 -117.50167    3.4 38618504  0.55
2019/06/03 02:58:22.16 34.04367 -117.51050    4.3 38618512  1.13
2019/06/03 03:43:00.65 34.04267 -117.51100    3.7 38618552  1.40
2019/06/03 03:44:59.82 34.05667 -117.50217    2.8 38618560  1.23
2019/06/03 03:46:58.51 34.04467 -117.50333    4.3 38618568  0.81
2019/06/03 03:50:19.74 34.05750 -117.50300    3.3 38618576  1.44
2019/06/03 03:54:00.37 34.04733 -117.50533    3.1 38618584  1.07
2019/06/03 04:12:50.35 34.04917 -117.50333    3.6 38618600  0.89
2019/06/03 04:27:53.35 34.04667 -117.50083    3.9 38618624  0.59
2019/06/03 04:29:00.90 34.05667 -117.50283    3.0 38618632  0.90
2019/06/03 04:50:10.05 34.04300 -117.50467    3.6 38618664  0.67
2019/06/03 04:50:10.05 34.04300 -117.50467    3.6 38618664  0.67
2019/06/03 04:54:58.54 34.04867 -117.49950    2.5 38618672  0.79
2019/06/03 05:16:31.77 34.05450 -117.50300    4.2 38618688  2.33
2019/06/03 05:18:31.75 34.05567 -117.50133    3.0 38618704  0.99
2019/06/03 05:19:19.93 33.98633 -117.23167   13.4 38618712  0.94
2019/06/03 05:21:12.17 34.05567 -117.50683    4.3 38618720  1.45
2019/06/03 05:30:00.90 34.05267 -117.50500    3.3 38618744  1.22
2019/06/03 05:30:00.90 34.05267 -117.50500    3.3 38618744  1.22
2019/06/03 05:37:44.68 34.05483 -117.50183    3.1 38618752  1.22
2019/06/03 05:40:28.52 34.05650 -117.50133    3.3 38618768  1.33
2019/06/03 05:40:54.74 34.05683 -117.50217    3.3 38618776  1.88
2019/06/03 05:40:54.74 34.05683 -117.50217    3.3 38618776  1.88
2019/06/03 05:45:59.93 34.04833 -117.50233    3.4 38618784  0.82
2019/06/03 05:54:32.62 34.03950 -117.51067    4.2 38618792  1.08
2019/06/03 06:02:16.40 33.84500 -117.09350   10.2 38618816  1.07
2019/06/03 06:05:26.50 34.05617 -117.50817    3.4 38618832  0.76
2019/06/03 06:28:27.20 34.05683 -117.49983    3.1 38618864  1.53
2019/06/03 06:39:51.82 34.05700 -117.50333    3.2 38618888  2.08
2019/06/03 06:57:57.09 34.05700 -117.50417    3.0 38618936  1.71
2019/06/03 07:08:10.51 34.05600 -117.50450    3.8 38618968  1.70
2019/06/03 07:11:06.70 34.05667 -117.50067    2.6 38618976  0.78
2019/06/03 07:47:39.38 34.04183 -117.50983    3.6 38618992  0.77
2019/06/03 08:20:33.81 34.04000 -117.50850    3.1 38619008  0.96
2019/06/03 08:47:03.04 34.04650 -117.50433    4.5 38619032  1.45
2019/06/03 08:51:08.11 34.04733 -117.50817    4.3 38619040  0.97
2019/06/03 08:54:51.83 34.04983 -117.50300    4.3 38619056  0.84
2019/06/03 08:54:51.83 34.04983 -117.50300    4.3 38619056  0.84
2019/06/03 08:54:51.83 34.04983 -117.50300    4.3 38619056  0.84
2019/06/03 09:31:17.20 33.96650 -117.89933   10.4 38619088  1.37
2019/06/03 09:35:27.78 34.04717 -117.50783    4.1 38619104  1.30
2019/06/03 09:40:31.77 34.04583 -117.50667    4.0 38619112  0.83
2019/06/03 09:47:54.68 34.04783 -117.50917    4.0 38619120  1.80
2019/06/03 09:49:13.14 34.04600 -117.51033    4.5 38619128  0.86
2019/06/03 09:50:16.72 34.04700 -117.50983    3.9 38619136  1.06
2019/06/03 09:51:20.53 34.04617 -117.50850    4.1 38619144  0.92
2019/06/03 10:27:03.43 34.03650 -117.51267    4.8 38619160  0.81
2019/06/03 10:47:06.38 34.11050 -117.32583   16.8 38619176  1.29
2019/06/03 11:11:34.10 34.04417 -117.50817    4.3 38619184  1.05
2019/06/03 11:40:05.26 34.04800 -117.51100    2.6 38619200  0.84
2019/06/03 11:46:13.13 34.04700 -117.50683    3.9 38619208  1.03
2019/06/03 12:11:46.48 34.04100 -117.50800    4.7 38619248  0.98
2019/06/03 12:15:43.36 34.04367 -117.50583    3.5 38619256  0.94
2019/06/03 12:26:27.82 34.04367 -117.51167    3.8 38619264  1.42
2019/06/03 12:29:40.32 34.04600 -117.50967    4.1 38619288  1.30
2019/06/03 12:29:40.32 34.04600 -117.50967    4.1 38619288  1.30
2019/06/03 12:29:40.32 34.04600 -117.50967    4.1 38619288  1.30
2019/06/03 12:31:16.21 34.05383 -117.50233    3.5 37419413  0.81
2019/06/03 12:31:41.53 34.04433 -117.50683    3.5 38619304  0.81
2019/06/03 12:32:46.08 34.04383 -117.50900    3.6 38619312  1.54
2019/06/03 12:34:25.05 34.04500 -117.50600    3.6 38619320  0.94
2019/06/03 12:35:54.82 34.04300 -117.50850    4.4 38619328  0.91
2019/06/03 12:41:39.42 34.04217 -117.51250    4.3 38619336  1.03
2019/06/03 12:43:12.92 34.04450 -117.50717    4.8 38619360  1.00
2019/06/03 13:43:28.44 34.03517 -117.51200    3.2 38619448  1.44
2019/06/03 16:38:45.82 34.03767 -117.50800    4.2 38619688  1.04
2019/06/03 16:40:29.79 34.03767 -117.51133    4.6 38619696  0.67
2019/06/03 17:32:07.61 34.03517 -117.51383    3.8 38619840  1.58
2019/06/03 18:20:47.97 34.04300 -117.50617    4.5 38619952  1.10
2019/06/03 18:38:11.70 34.04583 -117.50767    4.3 38619984  2.02
2019/06/03 18:55:45.87 34.04650 -117.51133    3.4 38620008  1.60
2019/06/03 19:04:56.26 34.04300 -117.50433    3.8 38620024  0.99
2019/06/03 19:08:36.58 34.04350 -117.50600    5.0 38620040  0.77
2019/06/03 19:28:00.40 34.04867 -117.50383    2.2 38620104  1.27
2019/06/03 19:34:13.75 34.04267 -117.50533    4.3 38620120  1.00
2019/06/03 19:50:22.97 34.05017 -117.50600    4.0 38620168  1.60
2019/06/03 19:50:22.97 34.05017 -117.50600    4.0 38620168  1.60
2019/06/03 19:51:12.18 34.05117 -117.50617    3.6 38620176  0.93
2019/06/03 20:13:12.48 34.04317 -117.51150    3.7 38620272  1.77
2019/06/03 20:23:57.73 34.04783 -117.50600    3.3 38620336  1.49
2019/06/03 21:07:49.68 34.04667 -117.50400    2.9 38620440  1.77
2019/06/03 21:16:50.11 34.04467 -117.50900    2.8 38620464  1.68
2019/06/03 21:35:38.45 34.05167 -117.51083    2.8 37419381  0.72
2019/06/03 22:02:07.89 34.04333 -117.51000    4.6 38620568  0.98
2019/06/03 22:39:31.83 34.04917 -117.50683    4.4 38620640  0.86
2019/06/03 23:58:33.49 34.05083 -117.50467    4.5 38620736  0.81
2019/06/04 00:45:16.99 34.04583 -117.50417    3.9 38620840  1.37
2019/06/04 01:58:46.70 34.04583 -117.50417    3.4 38620944  0.81
2019/06/04 02:37:50.53 34.22133 -117.58933    7.6 38620992  1.61
2019/06/04 03:26:12.98 34.04000 -117.50767    4.3 38621056  1.24
2019/06/04 04:19:14.44 34.04517 -117.50833    3.6 38621112  0.87
2019/06/04 05:13:36.24 34.05667 -117.50600    3.4 38621264  1.39
2019/06/04 05:32:17.86 34.04367 -117.50900    2.8 38621280  0.91
2019/06/04 07:19:48.85 34.04083 -117.50750    3.4 38621360  0.91
2019/06/04 07:40:32.90 34.04200 -117.50983    3.4 38621376  1.11
2019/06/04 07:48:52.17 34.04500 -117.50517    4.8 38621384  2.01
2019/06/04 08:01:21.27 34.04183 -117.50667    3.9 38621400  0.93
2019/06/04 08:03:19.36 34.04467 -117.50767    5.4 38621408  0.67
2019/06/04 08:28:19.07 34.05583 -117.50200    4.5 38621424  2.29
2019/06/04 08:36:47.32 34.05733 -117.50433    3.1 38621448  1.90
2019/06/04 08:36:47.32 34.05733 -117.50433    3.1 38621448  1.90
2019/06/04 08:43:46.24 34.05283 -117.50500    3.0 38621464  1.34
2019/06/04 08:44:23.19 34.05550 -117.50400    3.5 37419773  1.09
2019/06/04 08:45:09.71 34.05200 -117.50250    3.1 37419781  1.36
2019/06/04 09:12:25.48 34.05850 -117.50367    3.9 38621536  1.24
2019/06/04 09:29:31.72 34.05517 -117.50033    2.8 37419789  2.09
2019/06/04 09:31:38.60 34.05583 -117.50233    3.3 38621600  1.65
2019/06/04 09:46:45.20 34.04617 -117.50333    2.7 37419797  1.00
2019/06/04 09:56:03.48 34.04500 -117.50350    4.2 38621672  0.81
2019/06/04 10:03:50.55 34.05033 -117.50450    2.5 38621680  1.00
2019/06/04 10:23:21.97 34.03933 -117.50950    3.5 37419437  0.80
2019/06/04 10:35:52.25 34.04150 -117.50800    3.4 38621704  0.77
2019/06/04 11:11:45.59 34.04117 -117.51017    3.3 38621744  1.51
2019/06/04 11:17:22.79 34.05883 -117.49883    3.4 38621760  1.08
2019/06/04 11:26:54.69 34.04533 -117.51250    4.2 38621784  1.41
2019/06/04 11:26:54.69 34.04533 -117.51250    4.2 38621784  1.41
2019/06/04 11:30:04.11 34.05683 -117.49717    3.5 38621792  1.43
2019/06/04 11:34:29.64 34.05733 -117.49833    3.8 38621800  1.45
2019/06/04 11:54:51.35 34.05067 -117.50350    2.9 38621824  0.85
2019/06/04 12:26:24.52 34.06267 -117.49350    3.3 38621864  0.62
2019/06/04 12:28:41.58 34.04217 -117.50617    3.4 38621872  1.63
2019/06/04 13:26:23.29 34.05700 -117.49883    3.5 38621952  1.59
2019/06/04 13:50:14.09 34.04050 -117.50850    3.7 38622000  1.05
2019/06/04 14:00:16.22 34.05817 -117.50133    3.4 38622032  1.47
2019/06/04 14:56:03.39 34.03983 -117.50433    3.3 38622120  1.21
2019/06/04 15:04:09.81 34.03300 -117.50750    3.0 38622136  1.08
2019/06/04 15:09:18.53 34.04350 -117.50950    4.1 38622160  1.34
2019/06/04 15:10:15.31 34.04400 -117.50933    4.7 38622168  0.93
2019/06/04 15:34:18.02 34.05750 -117.50083    3.5 38622232  1.16
2019/06/04 15:40:14.92 34.04267 -117.50733    4.7 38622248  0.88
2019/06/04 16:26:31.93 34.04067 -117.50833    2.6 38622352  1.50
2019/06/04 18:41:03.59 34.09700 -117.31417   15.8 38622696  1.53
2019/06/04 18:45:02.65 34.05817 -117.49933    3.4 38622704  1.84
2019/06/04 19:02:52.26 34.05650 -117.49933    4.2 38622744  0.86
2019/06/04 19:05:47.68 34.15867 -117.41817   10.8 38622760  1.02
2019/06/04 22:41:24.57 34.03617 -117.50633    3.4 37419453  0.78
2019/06/05 01:07:29.58 34.03867 -117.50767    3.0 38623368  1.27
2019/06/05 02:21:54.08 34.05400 -117.50583    4.5 38623480  0.89
2019/06/05 02:33:29.90 34.04150 -117.50333    3.0 38623512  0.92
2019/06/05 02:42:38.32 34.04433 -117.50883    4.7 38623528  1.35
2019/06/05 02:45:49.33 34.04100 -117.50850    3.1 38623544  1.04
2019/06/05 04:26:37.32 34.04200 -117.50117    2.8 38623656  1.53
2019/06/05 04:42:00.08 34.04333 -117.50467    3.2 38623680  1.06
2019/06/05 04:59:45.89 34.03867 -117.50683    3.1 38623704  1.14
2019/06/05 06:30:20.36 34.05217 -117.50617    3.1 38623768  1.05
2019/06/05 06:50:43.18 34.04333 -117.50467    2.5 38623784  1.30
2019/06/05 07:39:20.58 34.05467 -117.50750    4.7 38623800  0.95
2019/06/05 08:10:44.99 34.05817 -117.50200    4.6 38623848  0.68
2019/06/05 08:29:43.52 34.05383 -117.50450    3.4 38623864  0.75
2019/06/05 08:32:29.06 34.04267 -117.51183    4.6 38623888  1.62
2019/06/05 08:33:28.23 34.04317 -117.50533    3.0 38623896  1.00
2019/06/05 08:48:49.98 34.05967 -117.50167    4.3 38623920  0.91
2019/06/05 08:52:04.40 34.04267 -117.50817    2.4 38623936  1.40
2019/06/05 09:34:02.29 34.03983 -117.51017    4.3 38623944  1.49
2019/06/05 09:41:20.31 34.04083 -117.50850    4.6 38623960  0.77
2019/06/05 09:42:52.40 34.04167 -117.50883    4.2 38623968  0.69
2019/06/05 10:07:23.08 34.04350 -117.51333    3.8 38623992  0.95
2019/06/05 10:31:37.69 34.04300 -117.50767    4.0 38624016  1.50
2019/06/05 10:37:06.21 34.06033 -117.49800    3.3 38624032  1.32
2019/06/05 10:37:06.21 34.06033 -117.49800    3.3 38624032  1.32
2019/06/05 10:39:19.44 34.05700 -117.50233    3.5 38624040  1.62
2019/06/05 11:28:50.99 34.05583 -117.50200    3.0 38624088  0.86
2019/06/05 12:59:35.13 34.04050 -117.50850    4.5 38624288  0.93
2019/06/05 14:44:59.62 34.05950 -117.50450    4.1 38624456  0.91
2019/06/05 16:27:19.61 34.04667 -117.50533    4.1 38624656  0.96
2019/06/05 16:46:13.04 34.03800 -117.50500    3.2 38624720  1.36
2019/06/05 16:53:49.56 34.04700 -117.50383    3.9 38624744  0.65
2019/06/05 17:40:42.20 34.03850 -117.50767    3.2 38624864  0.95
2019/06/05 17:53:10.50 34.03700 -117.50667    2.6 38624888  1.31
2019/06/05 18:41:12.48 34.04683 -117.50800    3.9 38624984  1.72
2019/06/05 18:48:35.82 34.05000 -117.50217    4.4 38625024  0.84
2019/06/05 18:48:35.82 34.05000 -117.50217    4.4 38625024  0.84
2019/06/05 19:58:36.77 34.04017 -117.50367    2.9 38625232  0.87
2019/06/05 20:31:09.60 34.04883 -117.50167    4.1 38625288  0.83
2019/06/05 20:57:46.17 34.03883 -117.51033    2.5 38625384  1.04
2019/06/05 21:51:59.52 34.03633 -117.50867    3.4 38625512  0.99
2019/06/06 00:21:35.64 34.04767 -117.50300    4.5 38625720  1.70
2019/06/06 00:21:35.64 34.04767 -117.50300    4.5 38625720  1.70
2019/06/06 00:23:45.61 34.04933 -117.50433    4.2 38625728  2.21
2019/06/06 00:26:10.62 34.05167 -117.50333    3.4 37217260  1.23
2019/06/06 00:29:10.31 34.04767 -117.50567    4.0 38625760  1.15
2019/06/06 01:58:42.49 34.04600 -117.50317    4.3 38625904  0.83
2019/06/06 02:00:27.42 34.05167 -117.50183    5.0 38625920  0.75
2019/06/06 02:02:49.28 34.05317 -117.50650    3.3 38625928  1.31
2019/06/06 02:23:31.23 34.04367 -117.50817    4.6 38625960  1.13
2019/06/06 02:40:40.73 34.04350 -117.50600    4.7 38626000  0.63
2019/06/06 02:56:17.96 34.04550 -117.50867    4.3 38626016  0.84
2019/06/06 02:58:51.81 34.04550 -117.50733    5.1 38626024  0.88
2019/06/06 03:21:15.75 34.04483 -117.50617    4.7 38626056  0.97
2019/06/06 06:16:44.50 34.05217 -117.50650    3.6 38626304  1.40
2019/06/06 06:16:44.50 34.05217 -117.50650    3.6 38626304  1.40
2019/06/06 06:21:15.34 34.04783 -117.50783    3.6 38626320  1.14
2019/06/06 06:21:15.34 34.04783 -117.50783    3.6 38626320  1.14
2019/06/06 06:23:29.50 34.05083 -117.50933    4.6 38626328  1.14
2019/06/06 07:12:57.03 34.04583 -117.50550    3.5 38626368  1.12
2019/06/06 07:59:24.25 34.05800 -117.49850    3.2 38626416  0.79
2019/06/06 16:44:45.08 34.03817 -117.50800    3.2 38626920  0.92
2019/06/07 01:36:41.54 34.04267 -117.50433    3.4 38627880  1.74
2019/06/07 02:12:25.67 34.04033 -117.51000    3.7 38627928  1.18
2019/06/07 03:22:20.65 34.04600 -117.50800    4.2 38628056  1.04
2019/06/07 03:57:08.46 34.04350 -117.50817    4.0 38628104  1.72
2019/06/07 04:16:47.87 34.04800 -117.50467    4.9 38628128  0.71
2019/06/07 04:24:37.00 34.04350 -117.50917    3.6 38628136  1.14
2019/06/07 04:29:16.15 34.04233 -117.50583    4.4 38628144  2.65
2019/06/07 04:34:18.71 34.04083 -117.50567    4.5 38628168  2.14
2019/06/07 05:48:07.32 34.04033 -117.50833    3.8 38628360  1.46
2019/06/07 06:00:55.22 34.03350 -117.50517    3.3 38628400  1.16
2019/06/07 06:00:55.22 34.03350 -117.50517    3.3 38628400  1.16
2019/06/07 07:18:12.61 34.03650 -117.50783    2.5 38628432  1.56
2019/06/07 07:21:04.51 34.05717 -117.50150    4.4 38628448  1.19
2019/06/07 07:40:09.91 34.04217 -117.50650    4.8 38628480  0.82
2019/06/07 07:48:25.68 34.03767 -117.49883    2.3 38628488  0.74
2019/06/07 07:52:04.72 34.04233 -117.50567    3.4 38628496  0.69
2019/06/07 08:01:42.97 34.03650 -117.50767    3.1 38628504  1.90
2019/06/07 08:08:04.06 34.03483 -117.51067    2.9 38628520  1.07
2019/06/07 08:23:26.37 34.03967 -117.50567    4.9 38628528  0.81
2019/06/07 08:29:52.92 34.04183 -117.51050    3.4 38628536  0.90
2019/06/07 08:31:46.90 34.04067 -117.50583    3.5 38628544  1.28
2019/06/07 08:50:45.97 34.04200 -117.50433    4.4 38628576  0.76
2019/06/07 09:35:59.64 34.04183 -117.50500    4.3 38628640  2.25
2019/06/07 09:35:59.64 34.04183 -117.50500    4.3 38628640  2.25
2019/06/07 09:37:43.50 34.04317 -117.50367    4.4 38628648  0.98
2019/06/07 09:46:36.80 34.03833 -117.50817    4.7 38628656  0.68
2019/06/07 09:51:13.79 34.04817 -117.50183    4.4 38628664  0.77
2019/06/07 10:08:40.83 34.03917 -117.50983    3.8 38628704  1.32
2019/06/07 10:21:01.32 34.03867 -117.50800    4.9 38628720  0.65
2019/06/07 10:46:14.80 34.03717 -117.51000    4.3 38628736  1.03
2019/06/07 10:51:50.51 34.04433 -117.50350    3.4 38628744  2.69
2019/06/07 11:26:02.69 34.06017 -117.50367    3.8 38628768  1.31
2019/06/07 11:28:46.43 34.03550 -117.50817    2.0 38628776  0.79
2019/06/07 11:30:10.69 34.03767 -117.51233    5.0 38628784  1.06
2019/06/07 11:34:17.13 34.04067 -117.51067    3.5 38628792  1.47
2019/06/07 12:00:28.82 34.04617 -117.50433    4.3 38628816  1.36
2019/06/07 12:04:16.87 34.03417 -117.50300    2.8 38628824  2.82
2019/06/07 12:37:51.66 34.04533 -117.50517    2.9 38628880  1.89
2019/06/07 12:41:18.74 34.04117 -117.50833    3.7 38628896  1.36
2019/06/07 12:45:54.47 34.03750 -117.51217    2.8 38628920  0.92
2019/06/07 13:39:19.96 34.03167 -117.50383    3.1 38628968  2.30
2019/06/07 13:46:49.19 34.04217 -117.50617    4.5 38629000  2.08
2019/06/07 14:32:52.58 34.03633 -117.50717    4.2 38629120  0.88
2019/06/07 16:31:38.99 34.03483 -117.50233    3.1 38629432  1.66
2019/06/07 16:55:13.19 34.03933 -117.50883    4.3 38629512  1.11
2019/06/07 17:20:06.01 34.03850 -117.51283    3.3 37419893  1.25
2019/06/07 17:20:06.01 34.03850 -117.51283    3.3 37419893  1.25
2019/06/07 18:17:26.05 34.03950 -117.50483    4.5 38629712  0.88
2019/06/07 18:21:54.31 34.04467 -117.50033    3.2 37217236  1.89
2019/06/07 18:21:54.31 34.04467 -117.50033    3.2 37217236  1.89
2019/06/07 18:27:36.98 34.03933 -117.51267    4.4 38629776  1.08
2019/06/07 18:28:23.23 34.04117 -117.50600    4.3 38629784  1.29
2019/06/07 18:32:17.14 34.04100 -117.50417    4.5 38629792  0.96
2019/06/07 19:28:40.58 34.04017 -117.50517    4.5 38629944  1.10
2019/06/07 19:32:14.03 34.03633 -117.50500    4.0 38629968  0.91
2019/06/07 20:09:35.26 34.03833 -117.50483    3.6 38630040  0.94
2019/06/07 23:04:42.71 34.04117 -117.50533    4.2 38630320  1.70
2019/06/07 23:53:32.36 33.82350 -117.67717    8.1 38630384  1.07
2019/06/08 05:25:57.82 34.03567 -117.50383    3.2 38630688  1.56
2019/06/08 07:02:06.50 34.05733 -117.50300    4.0 38630784  1.35
2019/06/08 09:23:15.47 34.04650 -117.50600    4.6 38630856  0.65
2019/06/08 09:33:48.27 34.04367 -117.50650    4.5 38630864  0.84
2019/06/08 11:20:30.35 34.04433 -117.50183    3.2 38630928  0.94
2019/06/08 11:24:35.53 34.05567 -117.50017    3.3 38630952  1.88
2019/06/08 11:24:35.53 34.05567 -117.50017    3.3 38630952  1.88
2019/06/08 13:43:38.18 34.04333 -117.50500    4.6 38631104  0.84
2019/06/08 13:53:10.53 34.04367 -117.50400    4.0 38631112  0.85
2019/06/08 15:34:52.61 34.17333 -117.37717   11.4 38631264  1.59
2019/06/08 16:28:34.10 33.98417 -117.12300   14.1 38631360  1.77
2019/06/08 18:53:00.61 34.05917 -117.50350    4.9 38631512  0.81
2019/06/08 21:26:25.67 34.03817 -117.50550    2.4 38631768  1.55
2019/06/09 03:55:46.74 34.05983 -117.24933   14.1 38632144  1.05
2019/06/09 09:32:51.18 34.01400 -117.03083   12.9 38632296  1.31
2019/06/09 10:20:31.96 34.04133 -117.51100    3.0 38632320  1.42
2019/06/09 17:38:22.06 34.01950 -117.21817   17.7 38632656  1.04
2019/06/09 19:11:29.02 34.04300 -117.50167    4.1 38632776  0.81
2019/06/09 20:21:40.47 34.04283 -117.50400    3.2 38632856  0.99
2019/06/09 23:05:12.97 34.05650 -117.50900    4.0 38632992  1.47
2019/06/10 06:22:26.57 34.04433 -117.50633    4.8 38633264  0.90
2019/06/10 07:57:44.49 34.01117 -117.20650   17.8 38633344  1.40
2019/06/10 09:46:09.74 34.09133 -117.45000    4.8 38633376  1.01
2019/06/10 09:50:07.25 34.03267 -117.50933    3.5 38633384  0.92
2019/06/10 09:57:42.46 34.22583 -117.46283    5.8 38633400  0.84
2019/06/10 10:28:10.88 34.09150 -117.31017   17.0 38633440  0.96
2019/06/10 13:05:31.31 34.05733 -117.50550    4.2 38633624  1.15
2019/06/10 13:08:25.27 34.05583 -117.50333    3.5 38633640  1.17
2019/06/10 14:34:48.53 34.03983 -117.50400    3.2 38633776  1.24
2019/06/10 16:20:39.43 34.04250 -117.50450    4.3 38634056  1.40
2019/06/10 17:02:05.35 34.05050 -117.50567    4.6 38634120  1.11
2019/06/10 18:59:11.79 34.03517 -117.50483    4.6 38634296  1.52
2019/06/10 19:42:30.34 34.03400 -117.50833    2.9 38634416  1.70
2019/06/11 03:04:43.71 34.04017 -117.50350    3.2 38634864  0.90
2019/06/11 03:20:12.28 34.03867 -117.50467    3.3 38634872  0.86
2019/06/11 05:23:19.99 34.05250 -117.50450    4.7 38634968  1.29
2019/06/11 05:56:50.84 34.05700 -117.49950    5.0 38634984  1.21
2019/06/11 06:04:50.34 34.04183 -117.50483    3.1 38635000  1.59
2019/06/11 06:04:50.34 34.04183 -117.50483    3.1 38635000  1.59
2019/06/11 06:33:57.31 34.04033 -117.50633    3.1 38635032  1.10
2019/06/11 16:12:47.63 34.15200 -117.46833    7.7 38635696  1.14
2019/06/11 18:00:09.05 34.00983 -117.58300    4.2 38635864  1.64
2019/06/12 04:14:34.53 34.01483 -117.23000    8.8 38636816  1.69
2019/06/12 04:54:59.80 34.01367 -117.23133    9.2 38636832  1.75
2019/06/12 05:38:14.65 34.01400 -117.23017    9.2 38636856  0.86
2019/06/12 05:54:06.88 34.01650 -117.23050    9.1 38636896  1.05
2019/06/12 07:11:07.28 34.01350 -117.23033    9.2 38636960  1.70
2019/06/12 08:41:35.11 34.04600 -117.50900    5.2 38637024  0.73
2019/06/12 10:49:19.40 34.03283 -117.50767    2.6 38637088  2.60
2019/06/12 11:26:10.74 34.04533 -117.51050    4.8 38637096  0.84
2019/06/12 11:33:08.69 34.03800 -117.50267    2.9 38637104  1.05
2019/06/12 13:17:03.26 34.04500 -117.50733    4.3 38637240  1.31
2019/06/12 14:25:59.18 34.04467 -117.50717    4.3 37420229  1.05
2019/06/12 17:09:06.63 34.05317 -117.49617    3.1 38637976  0.89
2019/06/12 18:29:26.28 34.05467 -117.50133    4.1 37217580  0.86
2019/06/12 19:07:17.59 34.03517 -117.50867    2.8 38638456  1.84
2019/06/12 19:17:13.12 34.03700 -117.50533    2.9 38638504  1.44
2019/06/12 19:30:52.66 34.05550 -117.50283    4.9 38638568  1.20
2019/06/12 20:13:21.68 34.01583 -117.22850    8.9 38638712  1.91
2019/06/12 21:25:52.45 34.03400 -117.50600    2.8 38638912  1.76
2019/06/12 22:17:39.81 34.01417 -117.22800    8.8 38639072  1.86
2019/06/13 07:06:46.82 34.01950 -117.23133   10.0 38639624  0.86
2019/06/13 08:18:05.34 34.01883 -117.22717    9.1 38639680  0.69
2019/06/13 09:46:40.98 34.04967 -117.50150    4.5 38639720  0.81
2019/06/13 09:51:28.50 34.01667 -117.23050    9.1 38639728  1.12
2019/06/13 09:52:48.01 34.02200 -117.23417   10.5 38639736  0.79
2019/06/13 10:11:25.98 34.03733 -117.50400    2.6 38639752  1.63
2019/06/13 10:46:13.04 34.04850 -117.50317    4.4 38639776  0.90
2019/06/13 11:18:30.09 34.03967 -117.50400    2.7 38639784  1.28
2019/06/13 11:20:45.32 34.05917 -117.50267    4.2 38639800  1.14
2019/06/13 11:59:17.84 34.05417 -117.50467    4.2 38639880  1.82
2019/06/13 11:59:17.84 34.05417 -117.50467    4.2 38639880  1.82
2019/06/13 12:22:31.22 34.03750 -117.50900    2.9 38639920  1.73
2019/06/13 15:54:04.46 34.17450 -117.25783    4.0 38640208  1.41
2019/06/14 19:50:27.33 34.03867 -117.50683    3.5 38642528  2.01
2019/06/15 05:22:42.84 34.04400 -117.50567    3.6 38643160  1.36
2019/06/15 05:24:53.49 34.04667 -117.50483    3.7 38643168  1.58
2019/06/15 09:21:12.01 34.04900 -117.50783    3.5 38643432  1.27
2019/06/15 09:27:57.08 34.03833 -117.50733    3.5 38643456  1.38
2019/06/17 00:04:27.52 34.04917 -117.50700    4.7 38646264  1.68
2019/06/17 00:16:39.23 34.04633 -117.50567    4.4 38646312  2.56
2019/06/17 00:33:50.18 34.04633 -117.50400    4.7 38646352  1.66
2019/06/19 05:13:11.67 34.22983 -117.45367   12.6 38650064  1.66
2019/06/19 05:15:59.00 34.22817 -117.45217   13.7 38650072  1.02
2019/06/21 01:02:08.17 34.04983 -117.26067   15.3 38424175  1.43
2019/06/21 14:23:26.90 34.16133 -117.47683   11.4 38424743  1.75
2019/06/23 07:01:58.96 34.23567 -117.44550   12.6 38426679  2.15
2019/06/24 12:54:20.66 34.25800 -117.93017    9.7 38427727  1.85
2019/06/25 02:42:32.78 34.03583 -117.51300    2.6 38429031  1.18
2019/06/26 09:44:52.41 34.18133 -117.45133    7.1 38430767  1.23
2019/06/26 11:09:38.39 34.01900 -117.23350    7.6 38430815  1.26
2019/06/26 11:40:25.95 34.01867 -117.22967    9.0 38430863  1.03
2019/06/26 13:12:15.10 34.11733 -117.46183    9.2 38431039  0.85
2019/06/27 00:17:00.81 34.04400 -117.50633    4.4 38432159  1.30
2019/06/27 00:23:27.68 34.04467 -117.50300    4.0 38432183  1.06
2019/06/27 01:36:54.25 34.04550 -117.50967    4.2 38432263  1.86
2019/06/27 05:19:27.64 34.04817 -117.50567    4.1 38432439  1.67
2019/06/27 06:14:59.88 34.04900 -117.50717    3.6 38432487  1.14
2019/06/27 06:17:23.84 34.04700 -117.50917    3.7 38432495  1.52
2019/06/27 06:34:48.42 34.02200 -117.51600    3.2 38432543  1.43
2019/06/27 20:50:46.75 34.02683 -117.56833   11.4 38433919  3.02
2019/06/27 21:24:54.01 34.02550 -117.56833   11.3 38433999  1.46
2019/06/28 00:18:09.46 34.02183 -117.51417    3.5 38434207  0.98
2019/06/28 20:38:13.72 34.09800 -117.81283   15.0 38435319  1.63
2019/06/29 07:26:29.18 34.23183 -117.49817    9.0 38436079  1.19
2019/06/30 03:48:06.83 34.06117 -117.49950    4.7 38437183  1.30
2019/06/30 06:57:36.19 34.06500 -117.50083    4.6 38437335  1.65
2019/06/30 10:58:25.41 34.05083 -117.51383    4.4 38437431  1.45
2019/06/30 12:30:04.97 34.05050 -117.51117    5.1 38437503  1.55
2019/06/30 15:40:57.47 34.06450 -117.50167    5.0 38437735  2.06
2019/07/02 13:35:18.14 34.06200 -117.50050    5.1 38440343  1.48
2019/07/02 22:01:25.32 34.03967 -117.22967   14.6 38441103  1.10
2019/07/02 23:08:59.34 34.05350 -117.50483    4.9 38441303  1.90
2019/07/03 08:14:53.29 34.02883 -117.17650   16.2 38441767  1.74
2019/07/04 08:10:02.94 34.04017 -117.59033   11.7 38442823  1.31
2019/07/06 20:23:44.64 34.01850 -117.21967   16.1 38467679  2.80
2019/07/07 06:05:34.72 34.15667 -117.47133    7.0 38472447  1.14
2019/07/07 07:27:37.90 34.15783 -117.47567    7.3 38473207  2.61
2019/07/07 10:38:36.67 34.06483 -117.50433    3.7 38475015  1.88
2019/07/07 17:53:06.81 33.93217 -117.92517    7.0 38478247  1.63
2019/07/07 19:28:55.31 34.12500 -117.45183    8.2 38479039  1.13
2019/07/08 20:33:30.53 34.06633 -117.52967    3.1 38491255  1.53
2019/07/08 21:56:34.44 34.08783 -117.28433    9.9 38492079  1.79
2019/07/09 01:29:01.92 34.06450 -117.52933    3.5 38494135  1.65
2019/07/09 11:55:58.61 34.02600 -117.50050    5.3 38501191  0.99
2019/07/09 15:15:13.32 34.20600 -117.51950    2.5 38503351  2.00
2019/07/11 03:43:29.41 34.02767 -117.50817    2.5 38527623  2.13
2019/07/11 09:09:02.98 34.02950 -117.50867    3.0 38530671  1.63
2019/07/12 00:01:46.08 34.04533 -117.87933   13.5 38539127  1.64
2019/07/12 04:22:29.73 34.18417 -117.47567   10.2 38541791  0.80
2019/07/13 04:10:07.61 34.21650 -117.82217    8.9 38555119  1.07
2019/07/13 05:22:25.75 34.05500 -117.29233   15.9 38555639  1.32
2019/07/13 16:03:06.88 34.02883 -117.22767   17.6 38559767  1.69
2019/07/15 13:29:06.97 34.01100 -117.20367   14.7 38573663  1.06
2019/07/17 01:34:11.19 34.03050 -117.22517   14.3 38584791  1.67
2019/07/18 01:13:40.29 34.05233 -117.51550    4.2 38592711  1.85
2019/07/19 19:53:39.97 33.89033 -117.58183   11.9 38605999  1.85
2019/07/22 08:21:40.05 34.27983 -117.81417   10.7 38622311  0.89
2019/07/24 01:03:12.08 34.19850 -117.63750   12.7 38633095  0.95
2019/07/26 14:26:32.69 34.03383 -117.22900   17.2 38649183  0.86
2019/07/27 03:35:57.49 34.00217 -117.12650   16.4 38652535  1.40
2019/07/27 08:29:44.73 34.19483 -117.57567    4.9 38653623  1.45
2019/07/27 19:11:20.03 34.06100 -117.26617   14.1 38656071  1.34
2019/07/28 15:37:50.31 34.01333 -117.50983    3.6 38661559  1.84
2019/07/29 01:19:23.65 34.11333 -117.45050    8.2 38663631  0.86
2019/07/31 10:58:49.67 34.07467 -117.29167   17.2 38675855  1.89
2019/08/01 00:23:26.69 34.18467 -117.51817    9.2 38678175  1.92
2019/08/01 17:49:27.16 34.10717 -117.96167   12.1 38681159  1.37
2019/08/03 08:41:16.12 33.88183 -117.74100   11.2 38687311  2.13
2019/08/04 02:46:05.60 34.05300 -117.51667    4.8 38690199  1.24
2019/08/04 02:59:20.38 34.19667 -117.38633   11.9 38690247  2.05
2019/08/04 12:26:42.69 34.16917 -117.35500    6.8 38691567  0.86
2019/08/04 16:06:23.30 34.02400 -117.09033   14.6 38692167  1.48
2019/08/06 05:01:09.57 34.22617 -117.44200   13.7 38698151  1.15
2019/08/07 03:14:29.52 34.23233 -117.52567    9.8 38701887  1.12
2019/08/09 05:42:37.90 34.05367 -117.51750    5.2 38946736  1.21
2019/08/10 01:24:42.79 34.18767 -117.57000   11.7 38950248  1.04
2019/08/10 01:32:51.05 34.01133 -117.18467   14.8 38950280  1.96
2019/08/10 06:22:17.07 34.01033 -117.18217   13.8 38951056  0.96
2019/08/13 04:27:33.06 34.02017 -117.26133   17.9 38962248  2.44
2019/08/13 04:51:15.92 34.05700 -117.17217    9.7 38962288  1.95
2019/08/13 15:06:59.33 34.05017 -117.17367    7.2 38963648  1.06
2019/08/16 08:57:32.17 34.22833 -117.52283    7.5 38974832  2.04
2019/08/17 15:48:22.60 34.22600 -117.52583    7.2 38979096  1.29
2019/08/19 16:00:47.80 34.17967 -117.52317    8.6 38985240  0.93
2019/08/20 18:13:53.65 34.01600 -117.11783    7.9 38989152  2.18
2019/08/23 16:45:57.28 34.16317 -117.10200    8.8 39001760  1.03
2019/08/24 00:40:22.71 34.19300 -117.56967    6.4 39003040  1.11
2019/08/28 14:49:43.34 34.10383 -117.61983   11.6 39018360  1.19
2019/08/29 17:01:29.56 34.12433 -117.61033   11.9 39022528  1.87
2019/08/29 23:31:28.00 34.02433 -117.21950   14.3 39023688  1.07
2019/08/30 21:31:11.23 34.02400 -117.53167    3.3 39027112  1.35
2019/08/31 22:56:21.78 34.01683 -117.52450    1.8 39030768  1.64
2019/09/02 10:41:49.27 34.26750 -117.53850   10.6 39035512  0.89
2019/09/06 08:22:20.92 34.19600 -117.54350    7.7 38814055  0.80
2019/09/08 01:09:30.09 33.98533 -117.15683   15.4 38818007  2.02
2019/09/09 19:12:53.67 34.23033 -117.44050   12.7 38822263  0.98
2019/09/10 00:51:53.27 33.81633 -117.70067    7.2 38822887  1.61
2019/09/11 15:42:15.58 34.01317 -117.58317    3.5 38827111  1.58
2019/09/12 14:03:49.40 34.00383 -117.19683   15.9 38829839  1.68
2019/09/13 23:54:12.56 33.95833 -117.51250    7.6 38834327  1.51
2019/09/14 01:01:12.79 33.95967 -117.50850    9.3 38834519  2.01
2019/09/14 16:16:32.99 33.96117 -117.50950    9.7 38836023  2.18
2019/09/15 20:25:32.19 33.99983 -117.25700   14.7 38838415  0.90
2019/09/15 21:14:39.57 34.02033 -117.12050    9.4 38838543  1.35
2019/09/17 17:13:38.86 34.04333 -117.27317   15.9 38842303  1.21
2019/09/19 01:59:39.66 34.15283 -117.60667   12.2 38845487  0.66
2019/09/19 05:17:42.44 34.04767 -117.29100   17.5 38845615  1.89
2019/09/19 12:49:56.57 34.03500 -117.23950   17.0 38846087  1.45
2019/09/20 00:26:40.93 34.17217 -117.63317    9.1 38847143  0.98
2019/09/20 03:19:03.16 34.22767 -117.52667    6.6 38847311  1.16
2019/09/20 09:54:21.57 34.02800 -117.53317    2.8 38847759  2.16
2019/09/25 10:32:30.35 34.22083 -117.47600   12.6 38857559  2.13
2019/10/02 22:41:21.54 34.01883 -117.11833    8.7 39107288  1.67
2019/10/04 01:37:14.52 34.01117 -117.17183   11.1 39110072  1.25
2019/10/05 03:18:24.97 34.22517 -117.41950   11.3 39112208  0.81
2019/10/09 04:36:47.88 34.06533 -117.28367   15.2 39121048  0.97
2019/10/09 14:44:13.46 34.29933 -117.56633   10.5 39121848  1.34
2019/10/11 04:16:35.10 34.13167 -117.70967    9.2 39124544  0.76
2019/10/15 22:06:50.12 34.01333 -117.11617   13.1 39134352  1.29
2019/10/17 18:44:43.98 33.97567 -117.17500   16.6 38904775  1.67
2019/10/17 23:08:01.90 34.06617 -117.52717    2.9 38905071  1.19
2019/10/18 22:58:36.83 34.06583 -117.52833    2.7 38906319  1.25
2019/10/25 21:31:17.98 34.02033 -117.52933    2.9 38916823  1.70
2019/10/26 22:34:22.74 34.00067 -117.21950   16.8 38918959  0.96
2019/10/28 00:08:59.16 34.00800 -117.19750   16.8 38920191  0.94
2019/10/30 06:32:54.83 34.02317 -117.22817   15.8 38923047  0.96
2019/10/31 18:01:29.15 34.01250 -117.20367   14.6 38925135  1.70
2019/11/03 00:46:36.15 34.13317 -117.53567   10.8 38929255  1.27
2019/11/06 07:06:16.74 33.96700 -117.16050   14.8 38935175  1.21
2019/11/08 10:06:35.98 34.06450 -117.27167   17.2 38231426  1.74
2019/11/09 01:56:14.44 34.12217 -117.32183    9.4 38233250  1.53
2019/11/09 11:06:36.53 34.12450 -117.32033    9.4 38234010  0.70
2019/11/09 19:11:41.51 34.12433 -117.32417    9.0 38234770  1.62
2019/11/09 19:59:45.74 34.12433 -117.31333   10.3 38234866  1.37
2019/11/09 20:06:30.16 34.02100 -117.08250   16.7 38234882  0.94
2019/11/09 20:32:00.51 34.12617 -117.32283    9.4 38234922  1.62
2019/11/09 20:35:37.95 34.01633 -117.56183   10.6 38234930  0.92
2019/11/09 21:35:36.05 34.05667 -117.26833   16.4 38235018  1.06
2019/11/09 22:50:16.39 34.12317 -117.31950    8.8 38235114  1.14
2019/11/10 01:20:40.43 34.03167 -117.00100   13.5 38235306  1.47
2019/11/10 03:45:07.06 34.19817 -117.60917   11.2 38235514  0.78
2019/11/10 09:49:18.42 34.12317 -117.30283   10.7 38235978  0.86
2019/11/10 20:04:53.78 34.12417 -117.31817    9.7 38236698  0.87
2019/11/10 20:31:41.61 34.02200 -117.22750   16.2 38236730  1.43
2019/11/11 02:25:58.57 34.05217 -117.25000   15.8 38237234  0.83
2019/11/11 06:31:58.97 34.22067 -117.43567   13.9 38237458  0.91
2019/11/12 05:21:01.83 34.04300 -117.24200   16.9 38239178  0.76
2019/11/12 09:55:32.47 34.06583 -117.52800    2.6 38239722  2.23
2019/11/12 21:28:15.67 34.21600 -117.65517   11.6 38240978  1.01
2019/11/13 06:21:30.51 34.22650 -117.49233    8.9 38241826  0.60
2019/11/13 12:14:34.96 34.15333 -117.69950    9.7 38242218  0.88
2019/11/13 13:04:55.58 33.94367 -117.96483   11.3 38242290  1.41
2019/11/13 13:12:34.28 34.13833 -117.34867   11.6 38242314  0.80
2019/11/14 22:17:06.18 34.27817 -117.62283    3.3 38244850  1.44
2019/11/16 03:17:50.83 34.12350 -117.31750    9.7 38246642  0.90
2019/11/16 12:35:58.94 34.22517 -117.43850   12.6 38247106  1.19
2019/11/17 04:04:52.44 34.06133 -117.76933    9.9 38248378  1.20
2019/11/17 18:30:57.85 33.95617 -117.12300   15.2 38249162  2.39
2019/11/17 23:02:37.08 34.06917 -117.26967   17.6 38249458  0.99
2019/11/18 02:31:21.07 34.15533 -117.37817    9.8 38249746  1.22
2019/11/18 10:04:58.41 33.99167 -117.17417   15.8 38250210  0.83
2019/11/18 10:06:53.89 33.99167 -117.17283   14.5 38250218  1.50
2019/11/18 12:36:49.42 34.02283 -117.53667    2.8 38250394  0.85
2019/11/18 15:09:27.74 34.02633 -117.02350    6.4 38250698  1.67
2019/11/19 00:30:09.79 33.99283 -117.03733   14.0 38251858  1.29
2019/11/20 13:27:56.97 34.12600 -117.32100   10.5 38254010  0.90
2019/11/20 14:13:33.77 34.11333 -117.20800    5.9 38254082  1.11
2019/11/20 18:05:07.89 33.99417 -117.01650   15.9 38254354  1.36
2019/11/21 01:04:29.58 34.11467 -117.32567   17.5 38254786  1.89
2019/11/21 22:07:48.10 34.04433 -117.22633   13.9 39200600  1.40
2019/11/22 04:14:10.87 33.96617 -117.15667   16.4 39200904  1.18
2019/11/23 03:20:25.01 34.11350 -117.46783    8.1 39202584  1.08
2019/11/23 04:38:22.84 34.02500 -117.18183   15.3 39202656  2.55
2019/11/23 04:41:52.71 34.02517 -117.18017   15.0 39202664  1.46
2019/11/23 04:53:06.32 34.02800 -117.18417   14.0 39202672  1.24
2019/11/23 11:39:32.79 34.02567 -117.18033   15.8 39203048  1.37
2019/11/23 18:40:44.70 34.00417 -117.21367   17.3 39203576  2.04
2019/11/23 23:10:25.91 34.02517 -117.55450   10.0 39203816  1.18
2019/11/24 05:00:12.07 34.02633 -117.18017   15.0 39204168  1.60
2019/11/24 06:21:12.31 34.07250 -117.32200   17.2 39204288  1.47
2019/11/25 14:09:59.17 34.02683 -117.17967   14.9 39205888  1.40
2019/11/25 18:18:19.34 34.03767 -117.25117   15.7 39206112  1.78
2019/11/25 21:55:30.61 34.09750 -117.30683    9.9 39206288  1.24
2019/11/27 22:52:04.16 33.96350 -117.15933   13.7 39209088  1.25
2019/11/28 10:33:22.10 34.04133 -117.23333   14.0 39209568  1.01
2019/11/29 04:35:53.57 34.05250 -117.50300    3.6 39210208  1.57
2019/11/29 18:01:14.92 34.15100 -117.35400    8.9 39210696  1.98
2019/11/29 18:20:55.48 33.97200 -117.02750    5.6 39210720  0.96
2019/12/01 06:28:04.32 33.97100 -117.21983   13.2 39212712  0.80
2019/12/01 21:01:16.12 33.93600 -117.19250   12.9 39213400  0.80
2019/12/02 12:40:58.59 34.02467 -117.20100   15.1 39213976  1.57
2019/12/04 05:23:55.41 34.13900 -117.48850   16.1 39216208  1.02
2019/12/05 03:26:38.79 33.93000 -117.87417    9.3 39217512  3.04
2019/12/06 10:53:22.12 34.16517 -117.43183    9.8 39219360  0.91
2019/12/08 02:12:55.22 34.01733 -117.22817   16.2 39221536  1.75
2019/12/08 14:56:49.93 34.09733 -117.00700    5.4 39222376  1.57
2019/12/08 18:16:14.91 34.05567 -117.25167   16.5 39222536  0.77
2019/12/09 01:05:07.19 34.14500 -117.54750   12.9 39222864  2.01
2019/12/10 05:10:02.04 34.11800 -117.31283    5.2 39224232  0.92
2019/12/10 08:08:51.40 34.11683 -117.31700    8.8 39224392  1.07
2019/12/10 08:21:07.50 34.11867 -117.31067    9.5 39224416  0.88
2019/12/10 09:48:13.06 34.12033 -117.31150   10.0 39224472  1.00
2019/12/10 09:52:31.80 34.11833 -117.30483    6.3 39224480  0.74
2019/12/10 12:53:19.06 34.11217 -117.31267   10.1 39224640  0.85
2019/12/12 09:56:27.66 34.26800 -117.45300   10.0 39227960  2.97
2019/12/13 04:32:02.31 34.07800 -117.29050   15.9 39229024  1.64
2019/12/13 06:13:54.29 34.03717 -117.25017   14.4 39229224  1.05
2019/12/15 11:21:58.01 34.03267 -117.24317   16.4 39231384  1.17
2019/12/18 04:29:27.96 34.01817 -117.22883   17.0 39234184  1.81
2019/12/22 10:09:03.17 34.08283 -117.30050   15.4 39009711  1.43
2019/12/23 19:59:00.29 34.20233 -117.58733   12.6 39011303  1.26
2019/12/26 03:54:58.12 34.15850 -117.52067   13.0 39013647  1.73
2019/12/28 17:40:29.84 34.09317 -117.40317   16.7 39015783  1.59
2019/12/29 08:08:59.21 34.16867 -117.38567   11.1 39016327  1.43
2019/12/29 08:15:30.13 34.16850 -117.37550   11.7 39016335  0.89
2019/12/29 11:12:19.50 34.16800 -117.38433   10.9 39016407  1.34
2019/05/12 21:36:11.90 34.05883 -117.49617    5.0 38591376  0.97
2019/05/13 14:42:26.45 34.06150 -117.52617   10.8 38592048  1.63
2019/05/16 10:17:49.00 34.16500 -117.63633    9.9 38596472  1.32
2019/05/19 03:27:05.34 33.98850 -117.23733   12.5 38599192  1.14
2019/05/19 09:26:25.60 34.04267 -117.50583    4.5 38599312  0.90
2019/05/19 23:20:42.81 34.13583 -117.31650   10.6 38599680  1.17
2019/05/20 07:37:51.47 34.15100 -117.60700   11.6 38599864  1.30
2019/05/24 10:48:24.12 34.13933 -117.36017   10.5 38603136  1.08
2019/05/26 11:43:29.12 34.03950 -117.51083    3.5 38605632  1.30
2019/05/26 13:10:50.96 34.04017 -117.50533    4.7 38605656  1.04
2019/05/26 17:07:27.35 34.03850 -117.50683    4.5 38605856  1.59
2019/05/26 23:04:58.60 33.98867 -117.24050   12.5 38606080  2.08
2019/05/27 07:57:28.72 34.04400 -117.50550    4.3 38606328  0.81
2019/05/27 08:15:19.63 34.24067 -117.46267   11.7 38606336  0.69
2019/05/27 08:33:35.07 34.03833 -117.50983    4.4 38606344  0.83
2019/05/27 09:51:18.80 34.04550 -117.50933    3.5 38606360  0.98
2019/05/27 15:06:34.75 34.04017 -117.50967    3.2 38606552  1.36
2019/05/27 15:07:38.36 34.04133 -117.50467    4.2 38606560  1.76
2019/05/27 15:20:52.14 34.04300 -117.50050    3.6 38606600  1.11
2019/05/28 05:30:14.59 34.03550 -117.50983    4.3 38607352  1.04
2019/05/28 05:59:08.13 34.20467 -117.57517    6.7 38607376  0.61
2019/05/28 08:29:18.13 34.03867 -117.50667    4.3 38607496  0.40
2019/05/28 09:09:01.29 34.04317 -117.50867    3.7 37217068  0.70
2019/05/29 11:58:58.74 34.11433 -117.45067    7.3 38609120  0.75
2019/05/29 15:22:37.34 34.04200 -117.51167    3.1 38609352  1.64
2019/05/29 16:30:36.11 34.04100 -117.51167    3.9 38609448  1.48
2019/05/29 17:11:22.99 34.04150 -117.50750    3.0 38609536  1.76
2019/05/29 18:03:44.00 34.04150 -117.50783    3.0 38609640  1.03
2019/05/29 22:13:07.18 34.04633 -117.50617    3.0 38610224  1.64
2019/05/29 22:33:50.95 34.04100 -117.50550    3.6 38610264  2.08
2019/05/29 23:27:48.25 34.04433 -117.50583    3.5 38610384  1.33
2019/05/30 06:11:45.12 34.04067 -117.50683    2.8 38610888  1.26
2019/05/30 06:18:58.06 34.03800 -117.51133    3.2 38610904  1.01
2019/05/30 08:13:33.22 34.03667 -117.50900    3.0 38610984  0.67
2019/05/30 12:30:21.35 34.04383 -117.50850    3.0 38611152  1.15
2019/05/30 19:28:06.00 34.04050 -117.50617    3.4 38611736  2.36
2019/05/31 01:23:33.81 34.04400 -117.50617    2.9 38612304  1.75
2019/05/31 07:21:55.13 34.04867 -117.50100    2.6 38612648  0.86
2019/05/31 12:31:17.91 34.04333 -117.50500    3.5 38612840  2.57
2019/05/31 12:41:09.19 34.04600 -117.50567    3.5 38612888  1.06
2019/05/31 13:02:44.29 34.04433 -117.50883    3.1 38612928  1.48
2019/05/31 13:07:29.02 34.04183 -117.50850    2.5 38612944  1.40
2019/05/31 13:08:39.40 34.04367 -117.50567    2.8 38612952  1.77
2019/05/31 13:10:26.38 34.04267 -117.50783    3.1 38612968  1.26
2019/05/31 13:34:47.11 34.04667 -117.50633    3.6 38612984  1.25
2019/05/31 13:42:12.44 34.04417 -117.50467    3.9 38613024  1.12
2019/05/31 13:50:14.87 34.04200 -117.50500    3.7 38613048  1.54
2019/05/31 14:28:50.56 34.04783 -117.50350    3.1 38613128  1.63
2019/05/31 15:02:48.03 34.04583 -117.51117    3.8 38613216  1.29
2019/05/31 15:34:36.08 34.04000 -117.51050    3.1 38613264  1.55
2019/05/31 16:16:52.41 34.03833 -117.50733    3.5 38613408  1.41
2019/05/31 18:29:04.28 34.04567 -117.50467    3.2 38613720  2.52
2019/05/31 20:32:01.06 34.04900 -117.50400    3.1 38613960  2.04
2019/05/31 23:29:02.29 34.04650 -117.50783    2.5 38614208  1.44
2019/06/01 02:55:38.77 34.04950 -117.50333    2.4 38614496  1.34
2019/06/01 03:20:36.54 34.12700 -117.86183   12.5 38614520  1.39
2019/06/01 04:40:32.81 34.03700 -117.51033    3.0 38614616  1.43
2019/06/01 05:29:48.34 34.04133 -117.49883    4.1 38614688  0.89
2019/06/01 06:22:20.81 34.04350 -117.50733    4.1 38614720  0.73
2019/06/01 07:22:31.88 34.05067 -117.50367    3.0 38614768  1.19
2019/06/01 07:33:58.57 34.04067 -117.50850    2.8 38614776  1.79
2019/06/01 07:38:02.81 34.04267 -117.50800    3.7 38614784  1.30
2019/06/01 07:45:01.14 34.04000 -117.50750    2.9 38614792  0.98
2019/06/01 08:58:33.77 34.04917 -117.50433    3.0 38614864  1.87
2019/06/01 09:10:29.05 34.05417 -117.50067    3.5 38614880  0.70
2019/06/01 09:35:13.42 34.05167 -117.50083    3.2 38614904  0.95
2019/06/01 09:43:23.45 34.03767 -117.51467    4.0 38614928  1.19
2019/06/01 09:47:57.49 34.04267 -117.50533    3.5 38614936  1.22
2019/06/01 09:50:33.46 34.04700 -117.50400    4.1 38614944  0.82
2019/06/01 10:08:55.22 34.04917 -117.50417    3.8 38614960  1.21
2019/06/01 10:14:56.56 34.04600 -117.50567    2.7 38614968  1.11
2019/06/01 11:10:25.99 34.05067 -117.49917    2.9 38615032  0.75
2019/06/01 11:50:43.63 34.04167 -117.50817    4.5 38615048  1.66
2019/06/01 12:45:29.00 34.05200 -117.50250    3.2 38615128  1.35
2019/06/01 12:48:20.92 34.05233 -117.50067    3.6 38615144  0.96
2019/06/01 12:54:13.61 34.03983 -117.50183    2.8 38615152  0.96
2019/06/01 13:24:33.28 34.05317 -117.50650    3.5 38615184  1.24
2019/06/01 13:39:53.92 34.05217 -117.50417    4.0 38615224  1.63
2019/06/01 13:57:14.45 34.05317 -117.49850    3.2 38615240  1.04
2019/06/01 14:04:05.61 34.04517 -117.51300    2.9 38615280  0.80
2019/06/01 14:10:55.09 34.05033 -117.50417    3.1 38615296  1.36
2019/06/01 15:09:49.75 34.04967 -117.50483    4.9 38615368  1.06
2019/06/01 16:22:14.08 34.05067 -117.50467    3.4 38615472  1.20
2019/06/01 17:19:17.56 34.05433 -117.50467    3.4 38615528  1.72
2019/06/01 17:51:37.34 34.05600 -117.50367    3.2 38615544  1.30
2019/06/01 18:37:01.33 34.05267 -117.50300    3.6 38615608  1.27
2019/06/01 22:21:15.10 34.05083 -117.50167    2.7 38615992  1.32
2019/06/02 01:41:39.42 34.05350 -117.49900    3.2 38616192  2.63
2019/06/02 03:13:38.41 34.03800 -117.50883    3.3 38616296  2.00
2019/06/02 03:57:55.66 34.04700 -117.50600    3.4 38616424  1.51
2019/06/02 04:20:37.29 34.05000 -117.50217    3.2 38616456  1.79
2019/06/02 04:39:09.26 34.04883 -117.50817    3.5 38616512  1.25
2019/06/02 05:10:37.42 34.05283 -117.50350    2.3 38616584  0.89
2019/06/02 05:15:51.57 34.05100 -117.50400    3.5 38616600  1.28
2019/06/02 05:20:43.49 34.05117 -117.50450    4.0 38616616  1.41
2019/06/02 05:35:02.55 34.05183 -117.50567    3.9 38616664  1.42
2019/06/02 05:47:48.45 34.05100 -117.50633    3.5 38616704  1.25
2019/06/02 07:52:18.57 34.05133 -117.50467    2.9 38616904  1.26
2019/06/02 08:17:52.72 34.05267 -117.50517    3.3 38616928  1.23
2019/06/02 08:48:19.77 34.05067 -117.49767    3.2 38616960  0.93
2019/06/02 09:03:13.22 34.04967 -117.50250    2.9 38616968  0.99
2019/06/02 09:41:18.93 34.04933 -117.50550    4.3 38617032  1.84
2019/06/02 09:45:19.94 34.04800 -117.51000    3.6 38617040  1.30
2019/06/02 10:15:28.96 34.03550 -117.51167    3.1 38617072  0.88
2019/06/02 10:33:37.74 34.05233 -117.50433    2.7 38617088  0.79
2019/06/02 11:29:25.12 34.04833 -117.50467    3.5 38617128  1.05
2019/06/02 11:34:12.65 34.04800 -117.50950    4.1 38617136  1.38
2019/06/02 12:12:10.97 34.05233 -117.50633    3.5 38617208  0.81
2019/06/02 13:21:29.10 34.03817 -117.50933    4.0 38617264  2.36
2019/06/02 13:39:10.75 34.04617 -117.51000    4.3 38617304  1.50
2019/06/02 13:46:27.75 34.04483 -117.50933    3.0 38617312  1.14
2019/06/02 15:53:06.81 34.04683 -117.50500    4.2 38617512  0.96
2019/06/02 16:22:42.55 34.04667 -117.50717    4.8 38617544  1.00
2019/06/02 16:33:18.14 34.04167 -117.51267    4.5 38617552  1.23
2019/06/02 17:36:56.25 34.04383 -117.50667    4.3 38617648  1.28
2019/06/02 18:19:34.46 34.05583 -117.50433    4.2 38617728  1.26
2019/06/02 19:04:48.81 34.05567 -117.50433    4.0 38617768  0.99
2019/06/02 20:58:52.58 34.03750 -117.50867    4.1 38617864  1.18
2019/06/02 21:01:50.95 34.05733 -117.50067    2.8 38617872  1.96
2019/06/02 21:18:46.89 34.05617 -117.50067    3.4 38617888  0.92
2019/06/02 21:47:21.30 34.05883 -117.49833    2.6 38617920  1.29
2019/06/02 21:52:15.49 34.05617 -117.50017    3.0 38617928  1.50
2019/06/02 23:14:18.61 34.04350 -117.50833    4.5 38618016  1.05
2019/06/02 23:43:33.14 34.04883 -117.50467    2.9 38618088  1.65
2019/06/02 23:57:15.44 34.05317 -117.50783    3.3 38618136  1.67
2019/06/03 00:08:39.26 34.05133 -117.50317    4.5 38618152  2.60
2019/06/03 00:36:19.53 34.04867 -117.50283    3.4 38618248  1.38
2019/06/03 01:05:14.66 34.04700 -117.50567    2.9 38618344  1.63
2019/06/03 01:21:03.79 34.04817 -117.50500    3.2 38618352  1.16
2019/06/03 03:43:00.65 34.04267 -117.51100    3.7 38618552  1.40
2019/06/03 03:50:19.74 34.05750 -117.50300    3.3 38618576  1.44
2019/06/03 03:54:00.37 34.04733 -117.50533    3.1 38618584  1.07
2019/06/03 04:30:03.67 34.05567 -117.50467    3.4 38618640  0.95
2019/06/03 05:16:31.77 34.05450 -117.50300    4.2 38618688  2.33
2019/06/03 05:21:12.17 34.05567 -117.50683    4.3 38618720  1.45
2019/06/03 05:37:44.68 34.05483 -117.50183    3.1 38618752  1.22
2019/06/03 05:45:59.93 34.04833 -117.50233    3.4 38618784  0.82
2019/06/03 06:05:26.50 34.05617 -117.50817    3.4 38618832  0.76
2019/06/03 06:28:27.20 34.05683 -117.49983    3.1 38618864  1.53
2019/06/03 06:39:51.82 34.05700 -117.50333    3.2 38618888  2.08
2019/06/03 06:54:24.96 34.05417 -117.50000    3.6 38618920  0.64
2019/06/03 06:57:57.09 34.05700 -117.50417    3.0 38618936  1.71
2019/06/03 07:08:10.51 34.05600 -117.50450    3.8 38618968  1.70
2019/06/03 08:20:33.81 34.04000 -117.50850    3.1 38619008  0.96
2019/06/03 08:47:03.04 34.04650 -117.50433    4.5 38619032  1.45
2019/06/03 08:51:08.11 34.04733 -117.50817    4.3 38619040  0.97
2019/06/03 09:31:17.20 33.96650 -117.89933   10.4 38619088  1.37
2019/06/03 09:35:27.78 34.04717 -117.50783    4.1 38619104  1.30
2019/06/03 09:50:16.72 34.04700 -117.50983    3.9 38619136  1.06
2019/06/03 10:29:28.80 34.04983 -117.50183    2.8 38619168  0.83
2019/06/03 10:47:06.38 34.11050 -117.32583   16.8 38619176  1.29
2019/06/03 11:11:34.10 34.04417 -117.50817    4.3 38619184  1.05
2019/06/03 12:11:46.48 34.04100 -117.50800    4.7 38619248  0.98
2019/06/03 12:26:27.82 34.04367 -117.51167    3.8 38619264  1.42
2019/06/03 12:32:46.08 34.04383 -117.50900    3.6 38619312  1.54
2019/06/03 12:35:54.82 34.04300 -117.50850    4.4 38619328  0.91
2019/06/03 12:41:39.42 34.04217 -117.51250    4.3 38619336  1.03
2019/06/03 13:43:28.44 34.03517 -117.51200    3.2 38619448  1.44
2019/06/03 16:40:29.79 34.03767 -117.51133    4.6 38619696  0.67
2019/06/03 18:38:11.70 34.04583 -117.50767    4.3 38619984  2.02
2019/06/03 18:55:45.87 34.04650 -117.51133    3.4 38620008  1.60
2019/06/03 19:08:36.58 34.04350 -117.50600    5.0 38620040  0.77
2019/06/03 20:13:12.48 34.04317 -117.51150    3.7 38620272  1.77
2019/06/03 20:23:57.73 34.04783 -117.50600    3.3 38620336  1.49
2019/06/03 21:07:49.68 34.04667 -117.50400    2.9 38620440  1.77
2019/06/03 21:16:50.11 34.04467 -117.50900    2.8 38620464  1.68
2019/06/03 23:58:33.49 34.05083 -117.50467    4.5 38620736  0.81
2019/06/04 00:45:16.99 34.04583 -117.50417    3.9 38620840  1.37
2019/06/04 02:37:50.53 34.22133 -117.58933    7.6 38620992  1.61
2019/06/04 03:14:05.80 34.05633 -117.50067    3.0 38621032  0.92
2019/06/04 03:26:12.98 34.04000 -117.50767    4.3 38621056  1.24
2019/06/04 05:03:47.12 34.04333 -117.50733    3.4 38621240  1.16
2019/06/04 05:13:36.24 34.05667 -117.50600    3.4 38621264  1.39
2019/06/04 07:08:07.97 34.05817 -117.50567    5.0 38621344  0.76
2019/06/04 07:40:32.90 34.04200 -117.50983    3.4 38621376  1.11
2019/06/04 07:48:52.17 34.04500 -117.50517    4.8 38621384  2.01
2019/06/04 08:28:19.07 34.05583 -117.50200    4.5 38621424  2.29
2019/06/04 08:46:27.50 34.05567 -117.50500    3.9 38621488  1.23
2019/06/04 08:50:30.19 34.05833 -117.49950    3.4 38621496  0.72
2019/06/04 08:51:36.03 34.06800 -117.28883   17.1 38621504  0.76
2019/06/04 09:12:25.48 34.05850 -117.50367    3.9 38621536  1.24
2019/06/04 09:22:02.38 34.05250 -117.50833    3.8 38621552  0.96
2019/06/04 09:23:40.22 34.05833 -117.49817    3.3 38621560  1.44
2019/06/04 09:25:54.60 34.05667 -117.49767    3.7 38621576  0.82
2019/06/04 09:28:09.54 34.05183 -117.50317    3.0 38621568  1.74
2019/06/04 09:31:38.60 34.05583 -117.50233    3.3 38621600  1.65
2019/06/04 09:34:07.74 34.05367 -117.50283    3.3 38621608  0.77
2019/06/04 10:03:50.55 34.05033 -117.50450    2.5 38621680  1.00
2019/06/04 10:37:16.85 34.06033 -117.50200    4.3 38621712  0.89
2019/06/04 11:11:45.59 34.04117 -117.51017    3.3 38621744  1.51
2019/06/04 11:17:22.79 34.05883 -117.49883    3.4 38621760  1.08
2019/06/04 11:30:04.11 34.05683 -117.49717    3.5 38621792  1.43
2019/06/04 11:34:29.64 34.05733 -117.49833    3.8 38621800  1.45
2019/06/04 12:28:41.58 34.04217 -117.50617    3.4 38621872  1.63
2019/06/04 13:06:34.69 34.05983 -117.50000    3.1 38621904  1.02
2019/06/04 13:26:23.29 34.05700 -117.49883    3.5 38621952  1.59
2019/06/04 14:00:16.22 34.05817 -117.50133    3.4 38622032  1.47
2019/06/04 15:40:14.92 34.04267 -117.50733    4.7 38622248  0.88
2019/06/04 16:26:31.93 34.04067 -117.50833    2.6 38622352  1.50
2019/06/04 17:56:40.04 34.06050 -117.49783    3.4 38622600  0.69
2019/06/04 18:41:03.59 34.09700 -117.31417   15.8 38622696  1.53
2019/06/04 18:45:02.65 34.05817 -117.49933    3.4 38622704  1.84
2019/06/05 01:15:02.58 34.04433 -117.51333    3.5 38623384  1.33
2019/06/05 02:25:10.71 34.05933 -117.50233    4.2 38623488  1.02
2019/06/05 03:02:15.29 34.04350 -117.50100    2.5 38623576  1.14
2019/06/05 04:26:37.32 34.04200 -117.50117    2.8 38623656  1.53
2019/06/05 06:30:20.36 34.05217 -117.50617    3.1 38623768  1.05
2019/06/05 06:50:43.18 34.04333 -117.50467    2.5 38623784  1.30
2019/06/05 07:39:20.58 34.05467 -117.50750    4.7 38623800  0.95
2019/06/05 08:10:44.99 34.05817 -117.50200    4.6 38623848  0.68
2019/06/05 08:52:04.40 34.04267 -117.50817    2.4 38623936  1.40
2019/06/05 09:34:02.29 34.03983 -117.51017    4.3 38623944  1.49
2019/06/05 09:35:54.88 34.04467 -117.50117    3.1 38623952  0.75
2019/06/05 10:07:23.08 34.04350 -117.51333    3.8 38623992  0.95
2019/06/05 10:14:26.56 34.04250 -117.50567    3.7 38624008  0.95
2019/06/05 10:31:37.69 34.04300 -117.50767    4.0 38624016  1.50
2019/06/05 10:39:19.44 34.05700 -117.50233    3.5 38624040  1.62
2019/06/05 11:26:52.94 34.05900 -117.50367    3.9 38624080  0.75
2019/06/05 11:28:50.99 34.05583 -117.50200    3.0 38624088  0.86
2019/06/05 13:04:58.67 34.05633 -117.50467    4.1 38624304  1.35
2019/06/05 16:46:13.04 34.03800 -117.50500    3.2 38624720  1.36
2019/06/05 17:53:10.50 34.03700 -117.50667    2.6 38624888  1.31
2019/06/05 18:41:12.48 34.04683 -117.50800    3.9 38624984  1.72
2019/06/06 00:23:45.61 34.04933 -117.50433    4.2 38625728  2.21
2019/06/06 00:35:20.75 34.04917 -117.50250    4.3 38625784  1.55
2019/06/06 00:44:52.37 34.04483 -117.50617    3.4 38625792  1.35
2019/06/06 01:17:32.88 34.04833 -117.50617    5.0 38625848  2.30
2019/06/06 02:23:31.23 34.04367 -117.50817    4.6 38625960  1.13
2019/06/06 06:01:29.25 34.05067 -117.51000    4.3 38626264  1.02
2019/06/06 06:23:29.50 34.05083 -117.50933    4.6 38626328  1.14
2019/06/06 07:12:57.03 34.04583 -117.50550    3.5 38626368  1.12
2019/06/06 07:59:24.25 34.05800 -117.49850    3.2 38626416  0.79
2019/06/06 22:07:40.23 34.16517 -117.60083    9.7 38627632  0.85
2019/06/07 01:36:41.54 34.04267 -117.50433    3.4 38627880  1.74
2019/06/07 01:44:24.62 34.04200 -117.50967    3.9 38627888  1.71
2019/06/07 02:30:08.52 34.05517 -117.50833    4.8 38627968  1.08
2019/06/07 03:57:08.46 34.04350 -117.50817    4.0 38628104  1.72
2019/06/07 04:29:16.15 34.04233 -117.50583    4.4 38628144  2.65
2019/06/07 04:58:26.26 34.04333 -117.50650    2.9 38628224  1.84
2019/06/07 07:18:12.61 34.03650 -117.50783    2.5 38628432  1.56
2019/06/07 07:19:28.20 34.03833 -117.50333    3.2 38628440  0.80
2019/06/07 07:21:04.51 34.05717 -117.50150    4.4 38628448  1.19
2019/06/07 07:48:25.68 34.03767 -117.49883    2.3 38628488  0.74
2019/06/07 08:01:42.97 34.03650 -117.50767    3.1 38628504  1.90
2019/06/07 08:08:04.06 34.03483 -117.51067    2.9 38628520  1.07
2019/06/07 08:31:46.90 34.04067 -117.50583    3.5 38628544  1.28
2019/06/07 08:35:38.86 34.03733 -117.50800    2.9 38628560  1.30
2019/06/07 08:50:45.97 34.04200 -117.50433    4.4 38628576  0.76
2019/06/07 10:34:50.32 34.05683 -117.49800    3.5 38628728  0.79
2019/06/07 10:46:14.80 34.03717 -117.51000    4.3 38628736  1.03
2019/06/07 10:51:50.51 34.04433 -117.50350    3.4 38628744  2.69
2019/06/07 11:26:02.69 34.06017 -117.50367    3.8 38628768  1.31
2019/06/07 11:30:10.69 34.03767 -117.51233    5.0 38628784  1.06
2019/06/07 11:34:17.13 34.04067 -117.51067    3.5 38628792  1.47
2019/06/07 12:00:28.82 34.04617 -117.50433    4.3 38628816  1.36
2019/06/07 12:04:16.87 34.03417 -117.50300    2.8 38628824  2.82
2019/06/07 12:37:51.66 34.04533 -117.50517    2.9 38628880  1.89
2019/06/07 12:41:18.74 34.04117 -117.50833    3.7 38628896  1.36
2019/06/07 13:39:19.96 34.03167 -117.50383    3.1 38628968  2.30
2019/06/07 16:31:38.99 34.03483 -117.50233    3.1 38629432  1.66
2019/06/07 16:51:41.17 34.04817 -117.50517    4.2 38629504  1.30
2019/06/07 23:04:42.71 34.04117 -117.50533    4.2 38630320  1.70
2019/06/08 05:25:57.82 34.03567 -117.50383    3.2 38630688  1.56
2019/06/08 07:02:06.50 34.05733 -117.50300    4.0 38630784  1.35
2019/06/08 09:23:15.47 34.04650 -117.50600    4.6 38630856  0.65
2019/06/08 09:33:48.27 34.04367 -117.50650    4.5 38630864  0.84
2019/06/08 11:20:30.35 34.04433 -117.50183    3.2 38630928  0.94
2019/06/08 11:25:44.71 34.05400 -117.50117    3.2 38630960  1.04
2019/06/08 11:30:25.54 34.04383 -117.50183    3.0 38630968  0.83
2019/06/08 15:34:52.61 34.17333 -117.37717   11.4 38631264  1.59
2019/06/08 21:26:25.67 34.03817 -117.50550    2.4 38631768  1.55
2019/06/09 09:29:22.19 34.05650 -117.50100    5.0 38632288  0.85
2019/06/09 09:47:25.55 34.05933 -117.49833    5.0 38632304  0.74
2019/06/09 10:20:31.96 34.04133 -117.51100    3.0 38632320  1.42
2019/06/09 10:53:41.29 34.10850 -117.31717   15.9 38632336  1.22
2019/06/09 19:11:29.02 34.04300 -117.50167    4.1 38632776  0.81
2019/06/09 23:05:12.97 34.05650 -117.50900    4.0 38632992  1.47
2019/06/10 01:09:48.42 34.19767 -117.47450    8.6 38633072  0.83
2019/06/10 03:38:27.37 34.05150 -117.50833    3.9 38633152  0.86
2019/06/10 06:22:26.57 34.04433 -117.50633    4.8 38633264  0.90
2019/06/10 07:57:44.49 34.01117 -117.20650   17.8 38633344  1.40
2019/06/10 09:46:09.74 34.09133 -117.45000    4.8 38633376  1.01
2019/06/10 09:57:42.46 34.22583 -117.46283    5.8 38633400  0.84
2019/06/10 10:28:10.88 34.09150 -117.31017   17.0 38633440  0.96
2019/06/10 13:05:31.31 34.05733 -117.50550    4.2 38633624  1.15
2019/06/10 13:08:25.27 34.05583 -117.50333    3.5 38633640  1.17
2019/06/10 14:34:48.53 34.03983 -117.50400    3.2 38633776  1.24
2019/06/10 16:20:39.43 34.04250 -117.50450    4.3 38634056  1.40
2019/06/10 17:02:05.35 34.05050 -117.50567    4.6 38634120  1.11
2019/06/10 18:59:11.79 34.03517 -117.50483    4.6 38634296  1.52
2019/06/10 19:42:30.34 34.03400 -117.50833    2.9 38634416  1.70
2019/06/11 05:23:19.99 34.05250 -117.50450    4.7 38634968  1.29
2019/06/11 05:56:50.84 34.05700 -117.49950    5.0 38634984  1.21
2019/06/11 06:33:57.31 34.04033 -117.50633    3.1 38635032  1.10
2019/06/11 16:12:47.63 34.15200 -117.46833    7.7 38635696  1.14
2019/06/11 18:00:09.05 34.00983 -117.58300    4.2 38635864  1.64
2019/06/12 04:14:34.53 34.01483 -117.23000    8.8 38636816  1.69
2019/06/12 04:54:59.80 34.01367 -117.23133    9.2 38636832  1.75
2019/06/12 05:54:06.88 34.01650 -117.23050    9.1 38636896  1.05
2019/06/12 07:11:07.28 34.01350 -117.23033    9.2 38636960  1.70
2019/06/12 08:41:35.11 34.04600 -117.50900    5.2 38637024  0.73
2019/06/12 10:49:19.40 34.03283 -117.50767    2.6 38637088  2.60
2019/06/12 11:26:10.74 34.04533 -117.51050    4.8 38637096  0.84
2019/06/12 11:33:08.69 34.03800 -117.50267    2.9 38637104  1.05
2019/06/12 13:17:03.26 34.04500 -117.50733    4.3 38637240  1.31
2019/06/12 15:26:21.36 34.03650 -117.50583    3.1 38637552  1.39
2019/06/12 17:00:25.59 34.03267 -117.50667    2.8 38637944  1.20
2019/06/12 17:11:33.61 34.02533 -117.23050    9.2 38637992  0.96
2019/06/12 19:07:17.59 34.03517 -117.50867    2.8 38638456  1.84
2019/06/12 19:17:13.12 34.03700 -117.50533    2.9 38638504  1.44
2019/06/12 19:18:14.72 34.03483 -117.50333    2.6 38638528  1.40
2019/06/12 19:30:52.66 34.05550 -117.50283    4.9 38638568  1.20
2019/06/12 20:13:21.68 34.01583 -117.22850    8.9 38638712  1.91
2019/06/12 20:34:02.29 34.03717 -117.50600    3.2 38638776  1.32
2019/06/12 20:58:27.59 34.03450 -117.50500    3.1 38638824  1.29
2019/06/12 21:25:52.45 34.03400 -117.50600    2.8 38638912  1.76
2019/06/12 22:17:39.81 34.01417 -117.22800    8.8 38639072  1.86
2019/06/13 01:26:27.44 34.05450 -117.50450    4.7 38639304  1.02
2019/06/13 09:46:40.98 34.04967 -117.50150    4.5 38639720  0.81
2019/06/13 10:11:25.98 34.03733 -117.50400    2.6 38639752  1.63
2019/06/13 10:46:13.04 34.04850 -117.50317    4.4 38639776  0.90
2019/06/13 11:18:30.09 34.03967 -117.50400    2.7 38639784  1.28
2019/06/13 11:20:45.32 34.05917 -117.50267    4.2 38639800  1.14
2019/06/13 12:22:31.22 34.03750 -117.50900    2.9 38639920  1.73
2019/06/13 12:24:53.34 34.03783 -117.50700    3.2 38639928  1.61
2019/06/13 15:10:32.73 34.21633 -117.51900   16.8 38640144  1.32
2019/11/09 19:11:41.51 34.12433 -117.32417    9.0 38234770  1.62
2019/11/09 20:32:00.51 34.12617 -117.32283    9.4 38234922  1.62
2019/11/10 08:10:52.89 34.04133 -117.50567    2.9 38235810  0.71
2019/11/10 09:49:18.42 34.12317 -117.30283   10.7 38235978  0.86
2019/11/11 02:25:58.57 34.05217 -117.25000   15.8 38237234  0.83
2019/11/11 09:57:09.78 34.06517 -117.53050    2.3 38237650  0.74
2019/11/11 23:03:17.57 34.21967 -117.63983   12.0 38238538  1.26
2019/11/12 09:55:32.47 34.06583 -117.52800    2.6 38239722  2.23
2019/11/12 16:37:11.80 34.11050 -117.32050   15.8 38240322  1.71
2019/11/12 21:37:28.23 33.99317 -117.18850   14.3 38241010  1.20
2019/11/13 12:14:34.96 34.15333 -117.69950    9.7 38242218  0.88
2019/11/17 04:04:52.44 34.06133 -117.76933    9.9 38248378  1.20
2019/11/18 10:06:53.89 33.99167 -117.17283   14.5 38250218  1.50
2019/11/18 12:36:49.42 34.02283 -117.53667    2.8 38250394  0.85
2019/11/20 13:27:56.97 34.12600 -117.32100   10.5 38254010  0.90
2019/11/21 01:04:29.58 34.11467 -117.32567   17.5 38254786  1.89
2019/11/23 04:38:22.84 34.02500 -117.18183   15.3 39202656  2.55
2019/11/23 08:47:52.31 34.12350 -117.48933    6.9 39202888  0.94
2019/11/23 11:39:32.79 34.02567 -117.18033   15.8 39203048  1.37
2019/11/23 18:40:44.70 34.00417 -117.21367   17.3 39203576  2.04
2019/11/23 23:10:25.91 34.02517 -117.55450   10.0 39203816  1.18
2019/11/24 06:21:12.31 34.07250 -117.32200   17.2 39204288  1.47
2019/11/25 18:18:19.34 34.03767 -117.25117   15.7 39206112  1.78
2019/11/25 21:55:30.61 34.09750 -117.30683    9.9 39206288  1.24
2019/11/28 10:33:22.10 34.04133 -117.23333   14.0 39209568  1.01
2019/11/29 04:35:53.57 34.05250 -117.50300    3.6 39210208  1.57
2019/11/29 04:42:05.28 34.02033 -117.53533    3.8 39210224  1.10
2019/11/29 04:47:52.19 34.05883 -117.50317    4.3 39210240  1.16
2019/11/29 05:11:24.54 34.04867 -117.51033    4.5 39210272  1.17
2019/11/29 09:37:03.87 34.02400 -117.53183    3.1 39210384  0.87
2019/11/29 18:01:14.92 34.15100 -117.35400    8.9 39210696  1.98
2019/12/02 12:40:58.59 34.02467 -117.20100   15.1 39213976  1.57
2019/12/04 03:49:39.51 33.98367 -117.51617    2.6 39216104  1.28
2019/12/04 08:52:49.84 33.98617 -117.51850    3.1 39216392  0.63
2019/12/05 03:26:38.79 33.93000 -117.87417    9.3 39217512  3.04
2019/12/06 10:08:04.05 33.92467 -117.87800    7.3 39219320  0.82
2019/12/06 10:53:22.12 34.16517 -117.43183    9.8 39219360  0.91
2019/12/07 14:55:29.83 33.99717 -117.18900   13.4 39220952  0.73
2019/12/07 22:27:33.73 34.12600 -117.47800    6.8 39221328  1.13
2019/12/09 01:05:07.19 34.14500 -117.54750   12.9 39222864  2.01
2019/12/10 05:03:56.74 34.11517 -117.31467    9.2 39224224  0.86
2019/12/10 05:10:02.04 34.11800 -117.31283    5.2 39224232  0.92
2019/12/10 08:08:51.40 34.11683 -117.31700    8.8 39224392  1.07
2019/12/10 08:21:07.50 34.11867 -117.31067    9.5 39224416  0.88
2019/12/10 09:36:24.16 34.11900 -117.31400    9.0 39224456  0.82
2019/12/10 09:48:13.06 34.12033 -117.31150   10.0 39224472  1.00
2019/12/10 09:52:31.80 34.11833 -117.30483    6.3 39224480  0.74

2019/12/12 08:27:38.36 34.21917 -117.42783   10.5 39227888  0.79
2019/12/12 09:56:27.66 34.26800 -117.45300   10.0 39227960  2.97
2019/12/12 10:03:44.96 34.26700 -117.45417   11.6 39227976  1.05
2019/12/13 04:32:02.31 34.07800 -117.29050   15.9 39229024  1.64
2019/12/13 06:49:19.08 34.22383 -117.46650   10.1 39229272  2.17
2019/12/13 19:55:23.40 33.92700 -117.87167    8.1 39229848  2.56
2020/01/04 11:40:34.02 33.90550 -117.78633    4.3 39023271  1.33
2020/01/06 13:27:20.57 34.15200 -117.36983    9.9 39025455  1.10
2020/01/19 08:22:58.90 34.22417 -117.43633   13.0 39275384  0.79
2020/01/27 22:41:55.49 34.15733 -117.43850   11.3 39284248  2.02
2020/01/28 08:55:58.11 34.15800 -117.47183   11.2 39284816  1.41
2020/02/05 06:24:52.55 34.06400 -117.31050   17.3 39292456  2.03
2020/02/12 21:34:09.89 34.05350 -117.24067   15.8 39069327  1.48
2020/02/13 04:52:27.60 34.19750 -117.53533    7.3 39070023  0.57
2020/02/14 10:30:21.95 34.25533 -117.53017    9.7 39071391  0.55
2020/02/18 09:15:28.35 33.98767 -117.63350   12.6 39075359  1.49
2020/02/20 14:16:40.41 34.22683 -117.47783    6.7 39078207  1.54
2020/02/22 13:56:25.62 33.85833 -117.80300    7.7 39080663  1.21
2020/02/28 23:48:24.02 34.27850 -117.49633   12.3 39086919  1.52
2020/03/01 17:05:40.07 33.81917 -117.78867    7.6 39088239  1.72
2020/03/03 05:59:03.72 34.05933 -117.56483   13.3 39089207  1.84
2020/03/05 02:11:18.28 34.22883 -117.46267    9.4 38382842  1.51
2020/03/07 00:13:11.86 34.04950 -117.53967   12.9 38385786  1.57
2020/03/08 01:47:39.61 34.04767 -117.23517   15.7 38387098  1.25
2020/03/11 06:48:37.26 34.10983 -117.30200   14.1 38390602  1.99
2020/03/16 13:53:07.79 34.04317 -117.87817    4.0 38395482  1.95
2020/03/21 20:34:50.59 34.23667 -117.72983    6.9 39110727  0.89
2020/03/25 14:54:12.21 34.15100 -117.37050    9.7 39115063  1.11
2020/03/31 16:24:20.00 34.22583 -117.44583   13.3 39122567  1.14
2020/04/02 09:58:56.19 34.03617 -117.25150   15.0 39124503  1.38
2020/04/05 06:20:46.23 34.09600 -117.31367   15.7 37513884  0.61
2020/04/06 17:29:07.55 34.02967 -117.27383   11.6 39138303  1.22
2020/04/08 13:48:56.92 34.15800 -117.36333   12.6 39143671  0.78
2020/04/08 14:36:32.74 34.13083 -117.47483    9.7 39143799  1.11
2020/04/09 02:39:42.65 34.06267 -117.25133   13.5 39378072  1.30
2020/04/09 03:21:26.48 34.16150 -117.36733   13.0 39378152  1.71
2020/04/09 22:23:01.27 34.12867 -117.41733    6.6 39379768  0.66
2020/04/10 09:04:43.09 34.18817 -117.39300   12.4 39380400  0.98
2020/04/10 19:33:07.50 34.12900 -117.53683   11.0 39381208  1.74
2020/04/12 08:26:27.66 33.87350 -117.82650    8.8 39383968  1.14
2020/04/13 01:49:30.98 33.95150 -117.73800   11.2 39385104  1.04
2020/04/19 11:17:04.44 34.11300 -117.46300   16.6 39396296  0.88
2020/04/20 09:04:21.84 34.21483 -117.41183   11.7 39397312  1.64
2020/04/27 05:35:52.31 33.96483 -117.55250    4.8 39406984  1.59
2020/05/03 19:17:33.27 33.93200 -117.10467   15.1 38478306  2.52
2020/05/04 10:57:10.42 34.16083 -117.41000   10.9 38478858  1.41
2020/05/05 10:30:53.16 34.02333 -117.58467   12.5 38480474  1.03
2020/05/05 18:24:45.28 33.93183 -117.68517   11.3 38481162  1.14
2020/05/06 06:22:06.62 34.23083 -117.44233   15.3 38481954  0.69
2020/05/06 08:04:44.28 33.98983 -117.20717   16.9 38482090  0.96
2020/05/07 03:46:51.91 34.03417 -117.24333   15.8 38483522  0.56
2020/05/07 10:26:15.38 34.06583 -117.25133   14.3 38483770  0.87
2020/05/08 17:42:42.98 34.03767 -117.24967   16.6 38485698  1.10
2020/05/09 11:40:04.90 34.02400 -117.11800    6.8 38486722  0.83
2020/05/09 14:56:45.32 33.87650 -117.85983    7.7 38486938  0.92
2020/05/09 16:18:18.71 33.98750 -117.17117   13.8 38487018  0.85
2020/05/09 20:40:49.99 34.00700 -117.16000   13.0 38487314  1.02
2020/05/11 18:55:56.10 34.00233 -117.18500    7.0 38489954  0.98
2020/05/11 19:58:58.20 34.26483 -117.17767    6.5 38490018  2.48
2020/05/11 20:11:03.07 34.12433 -117.48433    4.9 38490050  0.91
2020/05/12 12:07:53.46 34.08517 -117.29417   14.6 38490658  0.88
2020/05/12 23:00:37.16 34.21167 -117.49150   12.3 38491658  1.76
2020/05/12 23:12:50.08 34.21133 -117.49183   12.5 38491666  1.54
2020/05/13 07:12:03.34 34.05717 -117.26400   17.1 38491890  1.45
2020/05/13 16:18:03.36 34.00367 -117.20483   14.9 39198695  0.92
2020/05/14 03:21:03.24 34.06533 -117.27733   16.3 39199559  0.94
2020/05/14 11:55:53.13 33.93700 -117.19617   12.4 39199839  0.74
2020/05/14 12:45:33.07 33.93400 -117.19350   12.7 39199943  0.46
2020/05/15 01:03:31.99 34.22967 -117.43950   14.3 39200695  1.14
2020/05/15 13:40:34.97 34.03467 -117.60083    3.1 39201399  1.41
2020/05/16 00:03:12.74 34.00550 -117.22283   15.9 39202319  1.08
2020/05/16 13:40:36.90 34.11717 -117.47633    7.1 39203255  1.02
2020/05/16 23:41:23.93 34.01100 -117.01583   12.7 39203791  1.19
2020/05/17 06:45:47.41 34.13033 -117.48083    9.3 39204247  1.00
2020/05/17 08:15:26.37 34.04950 -117.28700   17.6 39204375  0.68
2020/05/17 12:55:47.09 33.96350 -117.14883   16.0 39204671  0.51
2020/05/17 22:59:17.38 34.12550 -117.48533    5.6 39205215  1.02
2020/05/18 06:27:28.75 34.11850 -117.47250    7.2 39205535  1.96
2020/05/19 09:55:50.76 34.02083 -117.22850   11.2 39206951  1.56
2020/05/19 10:00:56.32 34.02500 -117.22883   12.8 39206959  0.73
2020/05/19 12:03:29.84 34.01950 -117.22583   11.0 39207023  1.21
2020/05/19 12:32:35.03 34.01983 -117.22800   11.5 39207039  1.33
2020/05/20 06:11:26.43 34.00367 -117.17550   13.9 39207823  1.65
2020/05/20 19:08:03.51 34.02683 -117.55250   10.1 39208639  2.24
2020/05/21 00:05:43.18 34.01917 -117.22533   11.5 39209015  1.43
2020/05/21 00:11:58.13 34.01917 -117.22433   11.3 39209023  0.77
2020/05/22 06:40:49.61 34.09250 -117.28000   11.4 39211135  0.83
2020/05/22 21:45:34.87 34.05117 -117.17200    9.4 39212039  1.65
2020/05/22 22:00:56.69 34.05000 -117.17383    9.8 39212071  1.82
2020/05/23 00:26:20.63 34.18533 -117.61883    4.5 39212231  1.23
2020/05/23 04:31:13.66 34.05517 -117.17350    9.3 39212407  1.35
2020/05/23 06:29:00.83 34.05050 -117.16983    9.5 39212519  0.99
2020/05/23 08:20:41.51 34.05300 -117.17150   10.0 39212647  0.86
2020/05/23 11:51:18.72 34.05100 -117.16733   11.0 37446101  0.60
2020/05/23 12:02:37.42 34.05117 -117.17200    9.5 39212855  1.71
2020/05/23 13:14:45.46 34.05283 -117.17267    9.7 39212903  1.41
2020/05/23 14:48:28.71 34.05267 -117.17133    9.4 39213055  1.48
2020/05/23 18:43:15.18 34.03550 -117.24700   15.3 39213271  0.77
2020/05/24 02:34:05.24 33.99033 -117.24417   13.7 39213679  1.11
2020/05/24 05:01:38.78 34.04917 -117.16967    9.7 39213815  0.88
2020/05/24 05:31:06.86 34.05033 -117.17167    8.5 39213863  0.90
2020/05/24 06:19:39.86 34.02767 -117.23483   17.0 39213935  0.82
2020/05/24 09:25:11.96 34.11000 -117.31783   16.8 39214079  1.47
2020/05/24 11:51:27.93 34.04933 -117.17200    9.7 39214167  0.89
2020/05/24 18:44:31.99 33.87950 -117.75200    6.6 39214823  0.71
2020/05/25 00:28:59.81 34.05283 -117.16933    9.2 39215151  1.25
2020/05/25 02:34:38.92 34.05283 -117.17533    9.1 39215335  1.75
2020/05/25 13:08:42.06 34.05233 -117.17333    9.3 39215903  1.44
2020/05/26 02:03:09.54 33.97117 -117.90183    8.7 39216951  0.70
2020/05/26 10:45:58.38 33.82183 -117.64117    4.0 39217463  1.90
2020/05/26 13:44:21.72 34.02317 -117.11217    8.6 39217759  0.85
2020/05/26 21:33:52.96 34.03633 -117.25050   15.2 39218535  2.28
2020/05/26 23:30:26.22 34.22233 -117.57317    7.1 39218679  2.28
2020/05/27 13:35:53.66 34.02317 -117.20783   14.6 39219199  0.92
2020/05/29 00:39:56.65 34.04033 -117.25833   16.6 39221399  0.72
2020/05/29 08:08:47.65 34.08767 -117.30433   15.8 39221719  0.83
2020/05/29 13:28:08.00 33.98333 -117.18883   10.8 39221975  0.86
2020/05/29 23:21:08.22 34.05017 -117.26283   16.4 39222815  1.69
2020/05/30 05:56:20.06 34.01933 -117.21883   16.7 39223007  1.03
2020/05/30 11:14:18.37 34.04600 -117.23267   15.5 39223167  0.89
2020/05/30 16:19:01.82 34.09583 -117.31083   17.2 39223407  1.08
2020/05/31 10:10:37.39 34.09817 -117.30867   17.5 39224071  0.77
2020/05/31 11:37:40.62 34.23000 -117.52300    9.4 39224111  2.10
2020/05/31 13:55:50.53 34.10567 -117.43117    2.8 39224255  0.63
2020/06/01 06:31:46.23 34.04067 -117.50350    3.1 39224999  0.85
2020/06/01 09:55:26.76 34.03883 -117.26750   16.3 39225119  0.73
2020/06/01 15:35:15.36 33.83733 -117.67300    4.1 39225471  1.74
2020/06/02 06:17:24.87 34.00367 -117.21033   15.8 39226631  0.75
2020/06/02 08:29:39.60 34.04817 -117.16233   13.9 39226799  0.89
2020/06/02 08:47:11.12 34.22150 -117.46467    9.9 39226815  0.72
2020/06/02 12:48:16.72 34.04633 -117.05767   15.7 39227007  0.92
2020/06/02 22:30:48.88 34.18117 -117.12517    3.5 39227583  1.50
2020/06/03 18:36:26.14 34.24317 -117.18117    5.4 39461912  0.97
2020/06/05 00:24:44.16 34.13383 -117.71550    7.5 39465808  0.65
2020/06/05 05:48:13.41 34.24950 -117.17850    5.1 39466200  0.99
2020/06/05 06:56:00.65 34.04667 -117.04417   14.6 39466256  0.85
2020/06/05 09:22:30.52 34.03500 -117.07983    6.2 39466392  0.74
2020/06/05 12:33:03.38 34.04150 -117.16983   13.9 39466640  0.88
2020/06/05 19:10:38.06 34.12917 -117.48767    5.5 39467168  0.94
2020/06/07 02:09:51.01 34.04517 -117.25517   17.8 39468600  0.91
2020/06/07 14:58:20.05 34.02850 -117.59617   16.0 39469128  1.09
2020/06/08 18:01:37.02 34.15950 -117.42967    7.2 39470368  1.70
2020/06/09 09:44:54.35 34.00933 -117.21233   16.4 39471008  0.90
2020/06/09 17:46:43.60 34.05400 -117.17483    9.2 39471624  1.60
2020/06/11 00:36:03.50 34.13300 -117.47867    6.4 39473832  0.89
2020/06/11 17:19:15.02 33.80567 -117.67667    4.1 39475024  1.52
2020/06/12 07:58:51.18 33.97333 -117.21717   13.2 39476016  0.44
2020/06/12 12:07:20.68 34.12850 -117.48967    6.7 39476216  0.76
2020/06/13 03:22:51.27 34.12833 -117.48433    5.3 39477392  0.96
2020/06/13 11:52:25.47 34.04033 -117.27200   16.4 39477992  1.03
2020/06/13 15:07:05.83 34.05517 -117.17417    9.0 39478216  0.89
2020/06/13 15:16:02.43 34.02417 -117.55167    7.1 39478232  0.96
2020/06/13 15:58:32.28 34.01517 -117.10350   16.5 39478248  0.89
2020/06/15 04:59:25.23 33.86100 -117.72667    9.7 39479928  0.88
2020/06/15 05:02:49.07 33.95583 -117.95317   16.8 39479944  1.45
2020/06/15 05:11:21.44 34.12933 -117.47933    4.9 39479960  0.80
2020/06/15 05:23:11.17 34.12817 -117.48383    5.4 39479984  0.87
2020/06/15 09:08:51.16 34.02967 -117.25567   17.2 39480080  1.73
2020/06/16 05:44:10.15 34.20383 -117.46550   10.8 39481416  0.48
2020/06/16 06:52:28.92 34.12700 -117.48483    4.9 39481472  1.05
2020/06/17 20:01:48.44 34.00833 -117.21450   15.3 39483368  1.66
2020/06/18 09:38:47.96 34.16867 -117.51700   11.5 39483928  1.05
2020/06/19 20:10:46.94 34.12900 -117.48383    6.0 39486296  1.11
2020/06/20 11:24:23.60 34.02000 -117.22167   16.5 39487344  1.21
2020/06/20 12:15:29.90 33.97983 -117.15800   15.0 39487392  1.31
2020/06/20 19:22:50.42 34.05317 -117.25883   14.6 39487824  0.73
2020/06/20 20:18:56.08 34.07467 -117.28817   15.6 39487912  1.33
2020/06/20 22:53:53.57 34.20300 -117.52117   10.0 39488064  1.53
2020/06/22 06:25:47.59 34.09983 -117.28800   12.6 39489504  0.85
2020/06/22 15:07:42.33 34.01150 -117.19350   15.0 39490032  0.98
2020/06/22 21:38:10.27 34.07200 -117.28717   15.7 39490752  0.80
2020/06/23 09:12:29.06 34.01333 -117.19383   15.0 39491648  0.69
2020/06/23 23:49:19.33 33.90533 -117.90850   10.0 39492696  1.51
2020/06/24 14:24:54.93 33.91333 -117.57800   16.0 39493448  0.97
2020/06/24 15:00:02.85 34.08300 -117.28017   14.7 39493536  1.80
2020/06/25 14:25:55.37 34.08383 -117.28167   14.6 39496592  1.98
2020/06/27 03:23:11.05 34.05783 -117.16783   14.0 39268959  1.58
2020/06/27 13:13:00.77 34.19717 -117.57133    9.5 39269839  0.93
2020/06/29 07:33:44.91 34.03267 -117.11567   11.9 39271967  1.12
2020/06/30 07:50:45.43 34.06100 -117.17633   13.4 39273495  0.85
2020/06/30 09:47:51.13 34.06100 -117.27050   16.1 39273575  1.11
2020/06/30 16:08:22.43 34.09433 -117.30983   17.0 39274095  1.40
2020/07/01 12:00:00.73 34.21000 -117.48033    6.4 39275255  0.91
2020/07/01 19:14:25.12 34.06167 -117.26317   16.7 39275799  0.98
2020/07/02 07:41:55.19 34.13367 -117.48350    5.4 39276391  1.31
2020/07/03 10:12:26.13 34.14050 -117.48600   16.3 39277567  1.79
2020/07/04 18:27:36.08 34.15350 -117.56783   10.5 39279487  0.90
2020/07/05 04:56:57.70 34.00983 -117.50917    7.7 39280031  1.32
2020/07/05 12:20:06.00 34.03433 -117.11350   13.1 39280327  0.79
2020/07/06 03:30:39.41 34.01083 -117.50300    8.0 39281055  0.90
2020/07/07 03:11:28.65 34.15233 -117.46133   10.1 39282415  0.86
2020/07/07 20:56:06.89 33.95717 -117.34567   16.4 39283303  1.04
2020/07/09 06:59:33.88 34.11033 -117.31700   16.4 39285447  1.37
2020/07/09 08:47:25.02 33.97233 -117.15900   15.0 39285527  0.54
2020/07/09 10:03:43.60 33.92333 -117.46233    5.3 39285575  2.77
2020/07/10 05:04:33.70 34.16467 -117.56683    8.2 39286951  1.08
2020/07/10 11:07:00.05 33.83200 -117.04017   13.5 39287103  0.76
2020/07/10 11:22:56.30 34.21267 -117.42267   12.8 39287119  1.11
2020/07/10 12:35:49.87 33.95533 -117.22200   11.5 39287199  0.72
2020/07/10 14:55:39.08 34.21150 -117.42467   13.1 39287391  1.26
2020/07/10 22:32:53.83 34.00850 -117.50967    7.5 39288231  0.75
2020/07/11 06:44:56.69 34.20833 -117.55817    8.4 39288783  0.71
2020/07/11 14:07:46.26 34.03850 -117.20000    9.1 39289063  1.25
2020/07/11 21:38:23.51 34.17733 -117.38117   12.9 39289687  1.73
2020/07/12 02:11:05.65 33.89700 -117.58367   10.0 39289919  0.86
2020/07/12 06:34:32.64 34.00800 -117.10983   16.0 39290079  0.66
2020/07/12 12:20:19.04 33.97050 -117.16033   15.6 39290279  0.73
2020/07/14 08:13:02.97 34.12533 -117.47950    3.8 39292471  1.31
2020/07/14 21:56:34.07 34.09967 -117.51733   14.8 37290524  0.87
2020/07/15 06:57:15.51 34.05617 -117.26550   14.5 38590738  0.90
2020/07/17 11:40:25.51 34.02783 -117.50967    2.3 38594826  1.30
2020/07/17 14:09:19.54 34.20417 -117.66233    9.0 38595018  1.19
2020/07/17 16:19:28.76 34.20383 -117.67217    9.0 38595226  1.08
2020/07/19 05:05:05.79 34.03050 -117.22650   14.0 38597866  1.12
2020/07/20 07:40:11.81 34.03633 -117.11583    9.2 38598858  0.97
2020/07/21 08:51:42.20 33.91800 -117.79317   13.5 38600466  1.30
2020/07/23 10:36:26.44 34.08200 -117.97450   13.0 38604162  1.60
2020/07/23 10:39:56.91 34.08000 -117.97900   12.6 38604170  1.14
2020/07/23 10:48:40.02 34.08333 -117.97433   13.2 38604186  1.80
2020/07/29 10:35:42.25 34.18533 -117.51300    4.6 38614426  1.23
2020/08/04 01:56:50.34 33.86667 -117.82933    5.9 39329247  1.17
2020/08/04 12:15:53.97 33.87467 -117.83000    5.5 39329751  1.76
2020/08/05 10:17:21.95 33.86033 -117.85317    5.6 39331255  0.99
2020/08/13 10:29:12.69 33.87167 -117.83100    7.2 39342975  1.13
2020/08/19 17:50:22.89 34.11167 -117.43467   14.2 39584688  2.98
2020/08/27 18:32:13.73 34.05017 -117.52083    5.3 39362431  1.62
2020/08/30 19:43:06.19 34.04917 -117.52033    6.5 39365527  2.91
2020/08/31 22:22:14.85 34.22717 -117.53633    7.4 39366647  0.99
2020/09/02 05:20:32.50 34.23050 -117.53350    8.2 39368151  1.32
2020/09/08 22:29:55.68 34.15233 -117.46517    7.3 38680882  1.60
2020/09/12 02:05:07.49 34.04833 -117.52133    6.9 38685290  1.75
2020/09/12 20:31:46.99 33.90967 -117.77517    2.7 38686138  1.77
2020/09/13 15:27:07.90 34.21250 -117.74600   11.4 38687066  1.38
2020/09/13 19:12:40.70 34.13067 -117.48100    4.3 38687250  1.77
2020/09/16 08:21:11.58 33.83067 -117.73900    2.4 38691130  1.54
2020/09/18 05:49:46.15 34.22217 -117.52600    8.2 38694306  0.84
2020/09/18 17:41:47.35 34.23100 -117.47817    9.4 38695026  1.72
2020/09/23 12:24:27.85 34.20333 -117.65367    2.4 38700978  3.20
2020/09/25 10:49:05.26 34.20100 -117.65117    2.8 38703506  1.46
2020/09/26 17:12:34.31 34.23100 -117.51833   11.5 38704738  1.65
2020/09/26 22:19:21.51 34.18767 -117.60700    6.9 38704866  2.52
2020/09/29 07:58:37.30 34.10700 -117.32017   15.8 38706746  1.20
2020/09/30 00:26:44.58 34.23333 -117.46467   13.8 38707434  1.19
2020/10/04 13:11:49.76 34.11700 -117.47383    7.4 39652392  0.96
2020/10/13 03:12:22.28 34.22583 -117.42717   12.3 39661352  2.14
