# Supplementary material for: Evidence for faulting and fluid-driven earthquake processes from seismic attenuation variations beneath metropolitan Los Angeles
Source: Sci Rep. 2024 Jul 30;14:17595. doi: 10.1038/s41598-024-67872-3 (PMC11289358; doi:10.1038/s41598-024-67872-3)
Supplement: Supplementary file 3 — Supplementary Information. [file 41598_2024_67872_MOESM3_ESM.txt]

# Attenuation model at 9Hz
# Longitude, Latitude, Depth (km), Peak Delay, Inverse Qc, Checkerboard Test Input, Checkerboard Test Output
-118.03,33.78,1.5,0,0,0.001,0
-118.03,33.78,0.2941,0,0,0.001,0
-118.03,33.78,-0.9118,0,0,0.001,0
-118.03,33.78,-2.1176,0,0,0.001,0
-118.03,33.78,-3.3235,0,0,0.01,0
-118.03,33.78,-4.5294,0,0,0.01,0
-118.03,33.78,-5.7353,0,0,0.01,0
-118.03,33.78,-6.9412,0,0,0.01,0
-118.03,33.78,-8.1471,0,0,0.001,0
-118.03,33.78,-9.3529,0,0,0.001,0
-118.03,33.78,-10.5588,0,0,0.001,0
-118.03,33.78,-11.7647,0,0,0.001,0
-118.03,33.78,-12.9706,0,0,0.01,0
-118.03,33.78,-14.1765,0,0,0.01,0
-118.03,33.78,-15.3824,0,0,0.01,0
-118.03,33.78,-16.5882,0,0,0.01,0
-118.03,33.78,-17.7941,0,0,0.001,0
-118.03,33.78,-19,0,0,0.001,0
-118.03,33.8074,1.5,0,0,0.001,0
-118.03,33.8074,0.2941,0,0,0.001,0
-118.03,33.8074,-0.9118,0,0,0.001,0
-118.03,33.8074,-2.1176,0,0,0.001,0
-118.03,33.8074,-3.3235,0,0,0.01,0
-118.03,33.8074,-4.5294,0,0,0.01,0
-118.03,33.8074,-5.7353,0,0,0.01,0
-118.03,33.8074,-6.9412,0,0,0.01,0
-118.03,33.8074,-8.1471,0,0,0.001,0
-118.03,33.8074,-9.3529,0,0,0.001,0
-118.03,33.8074,-10.5588,0,0,0.001,0
-118.03,33.8074,-11.7647,0,0,0.001,0
-118.03,33.8074,-12.9706,0,0,0.01,0
-118.03,33.8074,-14.1765,0,0,0.01,0
-118.03,33.8074,-15.3824,0,0,0.01,0
-118.03,33.8074,-16.5882,0,0,0.01,0
-118.03,33.8074,-17.7941,0,0,0.001,0
-118.03,33.8074,-19,0,0,0.001,0
-118.03,33.8347,1.5,0,0,0.001,0
-118.03,33.8347,0.2941,0,0,0.001,0
-118.03,33.8347,-0.9118,0,0,0.001,0
-118.03,33.8347,-2.1176,0,0,0.001,0
-118.03,33.8347,-3.3235,0,0,0.01,0
-118.03,33.8347,-4.5294,0,0,0.01,0
-118.03,33.8347,-5.7353,0,0,0.01,0
-118.03,33.8347,-6.9412,0,0,0.01,0
-118.03,33.8347,-8.1471,0,0,0.001,0
-118.03,33.8347,-9.3529,0,0,0.001,0
-118.03,33.8347,-10.5588,0,0,0.001,0
-118.03,33.8347,-11.7647,0,0,0.001,0
-118.03,33.8347,-12.9706,0,0,0.01,0
-118.03,33.8347,-14.1765,0,0,0.01,0
-118.03,33.8347,-15.3824,0,0,0.01,0
-118.03,33.8347,-16.5882,0,0,0.01,0
-118.03,33.8347,-17.7941,0,0,0.001,0
-118.03,33.8347,-19,0,0,0.001,0
-118.03,33.8621,1.5,0,0,0.001,0
-118.03,33.8621,0.2941,0,0,0.001,0
-118.03,33.8621,-0.9118,0,0,0.001,0
-118.03,33.8621,-2.1176,0,0,0.001,0
-118.03,33.8621,-3.3235,0,0,0.01,0
-118.03,33.8621,-4.5294,0,0,0.01,0
-118.03,33.8621,-5.7353,0,0,0.01,0
-118.03,33.8621,-6.9412,0,0,0.01,0
-118.03,33.8621,-8.1471,0,0,0.001,0
-118.03,33.8621,-9.3529,0,0,0.001,0
-118.03,33.8621,-10.5588,0,0,0.001,0
-118.03,33.8621,-11.7647,0,0,0.001,0
-118.03,33.8621,-12.9706,0,0,0.01,0
-118.03,33.8621,-14.1765,0,0,0.01,0
-118.03,33.8621,-15.3824,0,0,0.01,0
-118.03,33.8621,-16.5882,0,0,0.01,0
-118.03,33.8621,-17.7941,0,0,0.001,0
-118.03,33.8621,-19,0,0,0.001,0
-118.03,33.8895,1.5,0,0,0.01,0
-118.03,33.8895,0.2941,0,0,0.01,0
-118.03,33.8895,-0.9118,0,0,0.01,0
-118.03,33.8895,-2.1176,0,0,0.01,0
-118.03,33.8895,-3.3235,0,0,0.001,0
-118.03,33.8895,-4.5294,0,0,0.001,0
-118.03,33.8895,-5.7353,0,0,0.001,0
-118.03,33.8895,-6.9412,0,0,0.001,0
-118.03,33.8895,-8.1471,0,0,0.01,0
-118.03,33.8895,-9.3529,0,0,0.01,0
-118.03,33.8895,-10.5588,0,0,0.01,0
-118.03,33.8895,-11.7647,0,0,0.01,0
-118.03,33.8895,-12.9706,0,0,0.001,0
-118.03,33.8895,-14.1765,0,0,0.001,0
-118.03,33.8895,-15.3824,0,0,0.001,0
-118.03,33.8895,-16.5882,0,0,0.001,0
-118.03,33.8895,-17.7941,0,0,0.01,0
-118.03,33.8895,-19,0,0,0.01,0
-118.03,33.9168,1.5,0,0,0.01,0
-118.03,33.9168,0.2941,0,0,0.01,0
-118.03,33.9168,-0.9118,0,0,0.01,0
-118.03,33.9168,-2.1176,0,0,0.01,0
-118.03,33.9168,-3.3235,0,0,0.001,0
-118.03,33.9168,-4.5294,0,0,0.001,0
-118.03,33.9168,-5.7353,0,0,0.001,0
-118.03,33.9168,-6.9412,0,0,0.001,0
-118.03,33.9168,-8.1471,0,0,0.01,0
-118.03,33.9168,-9.3529,0,0,0.01,0
-118.03,33.9168,-10.5588,0,0,0.01,0
-118.03,33.9168,-11.7647,0,0,0.01,0
-118.03,33.9168,-12.9706,0,0,0.001,0
-118.03,33.9168,-14.1765,0,0,0.001,0
-118.03,33.9168,-15.3824,0,0,0.001,0
-118.03,33.9168,-16.5882,0,0,0.001,0
-118.03,33.9168,-17.7941,0,0,0.01,0
-118.03,33.9168,-19,0,0,0.01,0
-118.03,33.9442,1.5,0,0,0.01,0
-118.03,33.9442,0.2941,0,0,0.01,0
-118.03,33.9442,-0.9118,0,0,0.01,0
-118.03,33.9442,-2.1176,0,0,0.01,0
-118.03,33.9442,-3.3235,0,0,0.001,0
-118.03,33.9442,-4.5294,0,0,0.001,0
-118.03,33.9442,-5.7353,0,0,0.001,0
-118.03,33.9442,-6.9412,0,0,0.001,0
-118.03,33.9442,-8.1471,0,0,0.01,0
-118.03,33.9442,-9.3529,0,0,0.01,0
-118.03,33.9442,-10.5588,0,0,0.01,0
-118.03,33.9442,-11.7647,0,0,0.01,0
-118.03,33.9442,-12.9706,0,0,0.001,0
-118.03,33.9442,-14.1765,0,0,0.001,0
-118.03,33.9442,-15.3824,0,0,0.001,0
-118.03,33.9442,-16.5882,0,0,0.001,0
-118.03,33.9442,-17.7941,0,0,0.01,0
-118.03,33.9442,-19,0,0,0.01,0
-118.03,33.9716,1.5,0,0,0.01,0
-118.03,33.9716,0.2941,0,0,0.01,0
-118.03,33.9716,-0.9118,0,0,0.01,0
-118.03,33.9716,-2.1176,0,0,0.01,0
-118.03,33.9716,-3.3235,0,0,0.001,0
-118.03,33.9716,-4.5294,0,0,0.001,0
-118.03,33.9716,-5.7353,0,0,0.001,0
-118.03,33.9716,-6.9412,0,0,0.001,0
-118.03,33.9716,-8.1471,0,0,0.01,0
-118.03,33.9716,-9.3529,0,0,0.01,0
-118.03,33.9716,-10.5588,0,0,0.01,0
-118.03,33.9716,-11.7647,0,0,0.01,0
-118.03,33.9716,-12.9706,0,0,0.001,0
-118.03,33.9716,-14.1765,0,0,0.001,0
-118.03,33.9716,-15.3824,0,0,0.001,0
-118.03,33.9716,-16.5882,0,0,0.001,0
-118.03,33.9716,-17.7941,0,0,0.01,0
-118.03,33.9716,-19,0,0,0.01,0
-118.03,33.9989,1.5,0,0,0.001,0
-118.03,33.9989,0.2941,0,0,0.001,0
-118.03,33.9989,-0.9118,0,0,0.001,0
-118.03,33.9989,-2.1176,0,0,0.001,0
-118.03,33.9989,-3.3235,0,0,0.01,0
-118.03,33.9989,-4.5294,0,0,0.01,0
-118.03,33.9989,-5.7353,0,0,0.01,0
-118.03,33.9989,-6.9412,0,0,0.01,0
-118.03,33.9989,-8.1471,0,0,0.001,0
-118.03,33.9989,-9.3529,0,0,0.001,0
-118.03,33.9989,-10.5588,0,0,0.001,0
-118.03,33.9989,-11.7647,0,0,0.001,0
-118.03,33.9989,-12.9706,0,0,0.01,0
-118.03,33.9989,-14.1765,0,0,0.01,0
-118.03,33.9989,-15.3824,0,0,0.01,0
-118.03,33.9989,-16.5882,0,0,0.01,0
-118.03,33.9989,-17.7941,0,0,0.001,0
-118.03,33.9989,-19,0,0,0.001,0
-118.03,34.0263,1.5,0,0,0.001,0
-118.03,34.0263,0.2941,0,0,0.001,0
-118.03,34.0263,-0.9118,0,0,0.001,0
-118.03,34.0263,-2.1176,0,0,0.001,0
-118.03,34.0263,-3.3235,0,0,0.01,0
-118.03,34.0263,-4.5294,0,0,0.01,0
-118.03,34.0263,-5.7353,0,0,0.01,0
-118.03,34.0263,-6.9412,0,0,0.01,0
-118.03,34.0263,-8.1471,0,0,0.001,0
-118.03,34.0263,-9.3529,0,0,0.001,0
-118.03,34.0263,-10.5588,0,0,0.001,0
-118.03,34.0263,-11.7647,0,0,0.001,0
-118.03,34.0263,-12.9706,0,0,0.01,0
-118.03,34.0263,-14.1765,0,0,0.01,0
-118.03,34.0263,-15.3824,0,0,0.01,0
-118.03,34.0263,-16.5882,0,0,0.01,0
-118.03,34.0263,-17.7941,0,0,0.001,0
-118.03,34.0263,-19,0,0,0.001,0
-118.03,34.0537,1.5,0,0,0.001,0
-118.03,34.0537,0.2941,0,0,0.001,0
-118.03,34.0537,-0.9118,0,0,0.001,0
-118.03,34.0537,-2.1176,0,0,0.001,0
-118.03,34.0537,-3.3235,0,0,0.01,0
-118.03,34.0537,-4.5294,0,0,0.01,0
-118.03,34.0537,-5.7353,0,0,0.01,0
-118.03,34.0537,-6.9412,0,0,0.01,0
-118.03,34.0537,-8.1471,0,0,0.001,0
-118.03,34.0537,-9.3529,0,0,0.001,0
-118.03,34.0537,-10.5588,0,0,0.001,0
-118.03,34.0537,-11.7647,0,0,0.001,0
-118.03,34.0537,-12.9706,0,0,0.01,0
-118.03,34.0537,-14.1765,0,0,0.01,0
-118.03,34.0537,-15.3824,0,0,0.01,0
-118.03,34.0537,-16.5882,0,0,0.01,0
-118.03,34.0537,-17.7941,0,0,0.001,0
-118.03,34.0537,-19,0,0,0.001,0
-118.03,34.0811,1.5,0,0,0.001,0
-118.03,34.0811,0.2941,0,0,0.001,0
-118.03,34.0811,-0.9118,0,0,0.001,0
-118.03,34.0811,-2.1176,0,0,0.001,0
-118.03,34.0811,-3.3235,0,0,0.01,0
-118.03,34.0811,-4.5294,0,0,0.01,0
-118.03,34.0811,-5.7353,0,0,0.01,0
-118.03,34.0811,-6.9412,0,0,0.01,0
-118.03,34.0811,-8.1471,0,0,0.001,0
-118.03,34.0811,-9.3529,0,0,0.001,0
-118.03,34.0811,-10.5588,0,0,0.001,0
-118.03,34.0811,-11.7647,0,0,0.001,0
-118.03,34.0811,-12.9706,0,0,0.01,0
-118.03,34.0811,-14.1765,0,0,0.01,0
-118.03,34.0811,-15.3824,0,0,0.01,0
-118.03,34.0811,-16.5882,0,0,0.01,0
-118.03,34.0811,-17.7941,0,0,0.001,0
-118.03,34.0811,-19,0,0,0.001,0
-118.03,34.1084,1.5,0,0,0.01,0
-118.03,34.1084,0.2941,0,0,0.01,0
-118.03,34.1084,-0.9118,0,0,0.01,0
-118.03,34.1084,-2.1176,0,0,0.01,0
-118.03,34.1084,-3.3235,0,0,0.001,0
-118.03,34.1084,-4.5294,0,0,0.001,0
-118.03,34.1084,-5.7353,0,0,0.001,0
-118.03,34.1084,-6.9412,0,0,0.001,0
-118.03,34.1084,-8.1471,0,0,0.01,0
-118.03,34.1084,-9.3529,0,0,0.01,0
-118.03,34.1084,-10.5588,0,0,0.01,0
-118.03,34.1084,-11.7647,0,0,0.01,0
-118.03,34.1084,-12.9706,0,0,0.001,0
-118.03,34.1084,-14.1765,0,0,0.001,0
-118.03,34.1084,-15.3824,0,0,0.001,0
-118.03,34.1084,-16.5882,0,0,0.001,0
-118.03,34.1084,-17.7941,0,0,0.01,0
-118.03,34.1084,-19,0,0,0.01,0
-118.03,34.1358,1.5,0,0,0.01,0
-118.03,34.1358,0.2941,0,0,0.01,0
-118.03,34.1358,-0.9118,0,0,0.01,0
-118.03,34.1358,-2.1176,0,0,0.01,0
-118.03,34.1358,-3.3235,0,0,0.001,0
-118.03,34.1358,-4.5294,0,0,0.001,0
-118.03,34.1358,-5.7353,0,0,0.001,0
-118.03,34.1358,-6.9412,0,0,0.001,0
-118.03,34.1358,-8.1471,0,0,0.01,0
-118.03,34.1358,-9.3529,0,0,0.01,0
-118.03,34.1358,-10.5588,0,0,0.01,0
-118.03,34.1358,-11.7647,0,0,0.01,0
-118.03,34.1358,-12.9706,0,0,0.001,0
-118.03,34.1358,-14.1765,0,0,0.001,0
-118.03,34.1358,-15.3824,0,0,0.001,0
-118.03,34.1358,-16.5882,0,0,0.001,0
-118.03,34.1358,-17.7941,0,0,0.01,0
-118.03,34.1358,-19,0,0,0.01,0
-118.03,34.1632,1.5,0,0,0.01,0
-118.03,34.1632,0.2941,0,0,0.01,0
-118.03,34.1632,-0.9118,0,0,0.01,0
-118.03,34.1632,-2.1176,0,0,0.01,0
-118.03,34.1632,-3.3235,0,0,0.001,0
-118.03,34.1632,-4.5294,0,0,0.001,0
-118.03,34.1632,-5.7353,0,0,0.001,0
-118.03,34.1632,-6.9412,0,0,0.001,0
-118.03,34.1632,-8.1471,0,0,0.01,0
-118.03,34.1632,-9.3529,0,0,0.01,0
-118.03,34.1632,-10.5588,0,0,0.01,0
-118.03,34.1632,-11.7647,0,0,0.01,0
-118.03,34.1632,-12.9706,0,0,0.001,0
-118.03,34.1632,-14.1765,0,0,0.001,0
-118.03,34.1632,-15.3824,0,0,0.001,0
-118.03,34.1632,-16.5882,0,0,0.001,0
-118.03,34.1632,-17.7941,0,0,0.01,0
-118.03,34.1632,-19,0,0,0.01,0
-118.03,34.1905,1.5,0,0,0.01,0
-118.03,34.1905,0.2941,0,0,0.01,0
-118.03,34.1905,-0.9118,0,0,0.01,0
-118.03,34.1905,-2.1176,0,0,0.01,0
-118.03,34.1905,-3.3235,0,0,0.001,0
-118.03,34.1905,-4.5294,0,0,0.001,0
-118.03,34.1905,-5.7353,0,0,0.001,0
-118.03,34.1905,-6.9412,0,0,0.001,0
-118.03,34.1905,-8.1471,0,0,0.01,0
-118.03,34.1905,-9.3529,0,0,0.01,0
-118.03,34.1905,-10.5588,0,0,0.01,0
-118.03,34.1905,-11.7647,0,0,0.01,0
-118.03,34.1905,-12.9706,0,0,0.001,0
-118.03,34.1905,-14.1765,0,0,0.001,0
-118.03,34.1905,-15.3824,0,0,0.001,0
-118.03,34.1905,-16.5882,0,0,0.001,0
-118.03,34.1905,-17.7941,0,0,0.01,0
-118.03,34.1905,-19,0,0,0.01,0
-118.03,34.2179,1.5,0,0,0.001,0
-118.03,34.2179,0.2941,0,0,0.001,0
-118.03,34.2179,-0.9118,0,0,0.001,0
-118.03,34.2179,-2.1176,0,0,0.001,0
-118.03,34.2179,-3.3235,0,0,0.01,0
-118.03,34.2179,-4.5294,0,0,0.01,0
-118.03,34.2179,-5.7353,0,0,0.01,0
-118.03,34.2179,-6.9412,0,0,0.01,0
-118.03,34.2179,-8.1471,0,0,0.001,0
-118.03,34.2179,-9.3529,0,0,0.001,0
-118.03,34.2179,-10.5588,0,0,0.001,0
-118.03,34.2179,-11.7647,0,0,0.001,0
-118.03,34.2179,-12.9706,0,0,0.01,0
-118.03,34.2179,-14.1765,0,0,0.01,0
-118.03,34.2179,-15.3824,0,0,0.01,0
-118.03,34.2179,-16.5882,0,0,0.01,0
-118.03,34.2179,-17.7941,0,0,0.001,0
-118.03,34.2179,-19,0,0,0.001,0
-118.03,34.2453,1.5,0,0,0.001,0
-118.03,34.2453,0.2941,0,0,0.001,0
-118.03,34.2453,-0.9118,0,0,0.001,0
-118.03,34.2453,-2.1176,0,0,0.001,0
-118.03,34.2453,-3.3235,0,0,0.01,0
-118.03,34.2453,-4.5294,0,0,0.01,0
-118.03,34.2453,-5.7353,0,0,0.01,0
-118.03,34.2453,-6.9412,0,0,0.01,0
-118.03,34.2453,-8.1471,0,0,0.001,0
-118.03,34.2453,-9.3529,0,0,0.001,0
-118.03,34.2453,-10.5588,0,0,0.001,0
-118.03,34.2453,-11.7647,0,0,0.001,0
-118.03,34.2453,-12.9706,0,0,0.01,0
-118.03,34.2453,-14.1765,0,0,0.01,0
-118.03,34.2453,-15.3824,0,0,0.01,0
-118.03,34.2453,-16.5882,0,0,0.01,0
-118.03,34.2453,-17.7941,0,0,0.001,0
-118.03,34.2453,-19,0,0,0.001,0
-118.03,34.2726,1.5,0,0,0.001,0
-118.03,34.2726,0.2941,0,0,0.001,0
-118.03,34.2726,-0.9118,0,0,0.001,0
-118.03,34.2726,-2.1176,0,0,0.001,0
-118.03,34.2726,-3.3235,0,0,0.01,0
-118.03,34.2726,-4.5294,0,0,0.01,0
-118.03,34.2726,-5.7353,0,0,0.01,0
-118.03,34.2726,-6.9412,0,0,0.01,0
-118.03,34.2726,-8.1471,0,0,0.001,0
-118.03,34.2726,-9.3529,0,0,0.001,0
-118.03,34.2726,-10.5588,0,0,0.001,0
-118.03,34.2726,-11.7647,0,0,0.001,0
-118.03,34.2726,-12.9706,0,0,0.01,0
-118.03,34.2726,-14.1765,0,0,0.01,0
-118.03,34.2726,-15.3824,0,0,0.01,0
-118.03,34.2726,-16.5882,0,0,0.01,0
-118.03,34.2726,-17.7941,0,0,0.001,0
-118.03,34.2726,-19,0,0,0.001,0
-118.03,34.3,1.5,0,0,0.001,0
-118.03,34.3,0.2941,0,0,0.001,0
-118.03,34.3,-0.9118,0,0,0.001,0
-118.03,34.3,-2.1176,0,0,0.001,0
-118.03,34.3,-3.3235,0,0,0.01,0
-118.03,34.3,-4.5294,0,0,0.01,0
-118.03,34.3,-5.7353,0,0,0.01,0
-118.03,34.3,-6.9412,0,0,0.01,0
-118.03,34.3,-8.1471,0,0,0.001,0
-118.03,34.3,-9.3529,0,0,0.001,0
-118.03,34.3,-10.5588,0,0,0.001,0
-118.03,34.3,-11.7647,0,0,0.001,0
-118.03,34.3,-12.9706,0,0,0.01,0
-118.03,34.3,-14.1765,0,0,0.01,0
-118.03,34.3,-15.3824,0,0,0.01,0
-118.03,34.3,-16.5882,0,0,0.01,0
-118.03,34.3,-17.7941,0,0,0.001,0
-118.03,34.3,-19,0,0,0.001,0
-118.0022,33.78,1.5,0,0,0.001,0
-118.0022,33.78,0.2941,0,0,0.001,0
-118.0022,33.78,-0.9118,0,0,0.001,0
-118.0022,33.78,-2.1176,0,0,0.001,0
-118.0022,33.78,-3.3235,0,0,0.01,0
-118.0022,33.78,-4.5294,0,0,0.01,0
-118.0022,33.78,-5.7353,0,0,0.01,0
-118.0022,33.78,-6.9412,0,0,0.01,0
-118.0022,33.78,-8.1471,0,0,0.001,0
-118.0022,33.78,-9.3529,0,0,0.001,0
-118.0022,33.78,-10.5588,0,0,0.001,0
-118.0022,33.78,-11.7647,0,0,0.001,0
-118.0022,33.78,-12.9706,0,0,0.01,0
-118.0022,33.78,-14.1765,0,0,0.01,0
-118.0022,33.78,-15.3824,0,0,0.01,0
-118.0022,33.78,-16.5882,0,0,0.01,0
-118.0022,33.78,-17.7941,0,0,0.001,0
-118.0022,33.78,-19,0,0,0.001,0
-118.0022,33.8074,1.5,0,0,0.001,0
-118.0022,33.8074,0.2941,0,0,0.001,0
-118.0022,33.8074,-0.9118,0,0,0.001,0
-118.0022,33.8074,-2.1176,0,0,0.001,0
-118.0022,33.8074,-3.3235,0,0,0.01,0
-118.0022,33.8074,-4.5294,0,0,0.01,0
-118.0022,33.8074,-5.7353,0,0,0.01,0
-118.0022,33.8074,-6.9412,0,0,0.01,0
-118.0022,33.8074,-8.1471,0,0,0.001,0
-118.0022,33.8074,-9.3529,0,0,0.001,0
-118.0022,33.8074,-10.5588,0,0,0.001,0
-118.0022,33.8074,-11.7647,0,0,0.001,0
-118.0022,33.8074,-12.9706,0,0,0.01,0
-118.0022,33.8074,-14.1765,0,0,0.01,0
-118.0022,33.8074,-15.3824,0,0,0.01,0
-118.0022,33.8074,-16.5882,0,0,0.01,0
-118.0022,33.8074,-17.7941,0,0,0.001,0
-118.0022,33.8074,-19,0,0,0.001,0
-118.0022,33.8347,1.5,0,0,0.001,0
-118.0022,33.8347,0.2941,0,0,0.001,0
-118.0022,33.8347,-0.9118,0,0,0.001,0
-118.0022,33.8347,-2.1176,0,0,0.001,0
-118.0022,33.8347,-3.3235,0,0,0.01,0
-118.0022,33.8347,-4.5294,0,0,0.01,0
-118.0022,33.8347,-5.7353,0,0,0.01,0
-118.0022,33.8347,-6.9412,0,0,0.01,0
-118.0022,33.8347,-8.1471,0,0,0.001,0
-118.0022,33.8347,-9.3529,0,0,0.001,0
-118.0022,33.8347,-10.5588,0,0,0.001,0
-118.0022,33.8347,-11.7647,0,0,0.001,0
-118.0022,33.8347,-12.9706,0,0,0.01,0
-118.0022,33.8347,-14.1765,0,0,0.01,0
-118.0022,33.8347,-15.3824,0,0,0.01,0
-118.0022,33.8347,-16.5882,0,0,0.01,0
-118.0022,33.8347,-17.7941,0,0,0.001,0
-118.0022,33.8347,-19,0,0,0.001,0
-118.0022,33.8621,1.5,0,0,0.001,0
-118.0022,33.8621,0.2941,0,0,0.001,0
-118.0022,33.8621,-0.9118,0,0,0.001,0
-118.0022,33.8621,-2.1176,0,0,0.001,0
-118.0022,33.8621,-3.3235,0,0,0.01,0
-118.0022,33.8621,-4.5294,0,0,0.01,0
-118.0022,33.8621,-5.7353,0,0,0.01,0
-118.0022,33.8621,-6.9412,0,0,0.01,0
-118.0022,33.8621,-8.1471,0,0,0.001,0
-118.0022,33.8621,-9.3529,0,0,0.001,0
-118.0022,33.8621,-10.5588,0,0,0.001,0
-118.0022,33.8621,-11.7647,0,0,0.001,0
-118.0022,33.8621,-12.9706,0,0,0.01,0
-118.0022,33.8621,-14.1765,0,0,0.01,0
-118.0022,33.8621,-15.3824,0,0,0.01,0
-118.0022,33.8621,-16.5882,0,0,0.01,0
-118.0022,33.8621,-17.7941,0,0,0.001,0
-118.0022,33.8621,-19,0,0,0.001,0
-118.0022,33.8895,1.5,0,0,0.01,0
-118.0022,33.8895,0.2941,0,0,0.01,0
-118.0022,33.8895,-0.9118,0,0,0.01,0
-118.0022,33.8895,-2.1176,0,0,0.01,0
-118.0022,33.8895,-3.3235,0,0,0.001,0
-118.0022,33.8895,-4.5294,0,0,0.001,0
-118.0022,33.8895,-5.7353,0,0,0.001,0
-118.0022,33.8895,-6.9412,0,0,0.001,0
-118.0022,33.8895,-8.1471,0,0,0.01,0
-118.0022,33.8895,-9.3529,0,0,0.01,0
-118.0022,33.8895,-10.5588,0,0,0.01,0
-118.0022,33.8895,-11.7647,0,0,0.01,0
-118.0022,33.8895,-12.9706,0,0,0.001,0
-118.0022,33.8895,-14.1765,0,0,0.001,0
-118.0022,33.8895,-15.3824,0,0,0.001,0
-118.0022,33.8895,-16.5882,0,0,0.001,0
-118.0022,33.8895,-17.7941,0,0,0.01,0
-118.0022,33.8895,-19,0,0,0.01,0
-118.0022,33.9168,1.5,0,0,0.01,0
-118.0022,33.9168,0.2941,0,0,0.01,0
-118.0022,33.9168,-0.9118,0,0,0.01,0
-118.0022,33.9168,-2.1176,0,0,0.01,0
-118.0022,33.9168,-3.3235,0,0,0.001,0
-118.0022,33.9168,-4.5294,0,0,0.001,0
-118.0022,33.9168,-5.7353,0,0,0.001,0
-118.0022,33.9168,-6.9412,0,0,0.001,0
-118.0022,33.9168,-8.1471,0,0,0.01,0
-118.0022,33.9168,-9.3529,0,0,0.01,0
-118.0022,33.9168,-10.5588,0,0,0.01,0
-118.0022,33.9168,-11.7647,0,0,0.01,0
-118.0022,33.9168,-12.9706,0,0,0.001,0
-118.0022,33.9168,-14.1765,0,0,0.001,0
-118.0022,33.9168,-15.3824,0,0,0.001,0
-118.0022,33.9168,-16.5882,0,0,0.001,0
-118.0022,33.9168,-17.7941,0,0,0.01,0
-118.0022,33.9168,-19,0,0,0.01,0
-118.0022,33.9442,1.5,0,0,0.01,0
-118.0022,33.9442,0.2941,0,0,0.01,0
-118.0022,33.9442,-0.9118,0,0,0.01,0
-118.0022,33.9442,-2.1176,0,0,0.01,0
-118.0022,33.9442,-3.3235,0,0,0.001,0
-118.0022,33.9442,-4.5294,0,0,0.001,0
-118.0022,33.9442,-5.7353,0,0,0.001,0
-118.0022,33.9442,-6.9412,0,0,0.001,0
-118.0022,33.9442,-8.1471,0,0,0.01,0
-118.0022,33.9442,-9.3529,0,0,0.01,0
-118.0022,33.9442,-10.5588,0,0,0.01,0
-118.0022,33.9442,-11.7647,0,0,0.01,0
-118.0022,33.9442,-12.9706,0,0,0.001,0
-118.0022,33.9442,-14.1765,0,0,0.001,0
-118.0022,33.9442,-15.3824,0,0,0.001,0
-118.0022,33.9442,-16.5882,0,0,0.001,0
-118.0022,33.9442,-17.7941,0,0,0.01,0
-118.0022,33.9442,-19,0,0,0.01,0
-118.0022,33.9716,1.5,0,0,0.01,0
-118.0022,33.9716,0.2941,0,0,0.01,0
-118.0022,33.9716,-0.9118,0,0,0.01,0
-118.0022,33.9716,-2.1176,0,0,0.01,0
-118.0022,33.9716,-3.3235,0,0,0.001,0
-118.0022,33.9716,-4.5294,0,0,0.001,0
-118.0022,33.9716,-5.7353,0,0,0.001,0
-118.0022,33.9716,-6.9412,0,0,0.001,0
-118.0022,33.9716,-8.1471,0,0,0.01,0
-118.0022,33.9716,-9.3529,0,0,0.01,0
-118.0022,33.9716,-10.5588,0,0,0.01,0
-118.0022,33.9716,-11.7647,0,0,0.01,0
-118.0022,33.9716,-12.9706,0,0,0.001,0
-118.0022,33.9716,-14.1765,0,0,0.001,0
-118.0022,33.9716,-15.3824,0,0,0.001,0
-118.0022,33.9716,-16.5882,0,0,0.001,0
-118.0022,33.9716,-17.7941,0,0,0.01,0
-118.0022,33.9716,-19,0,0,0.01,0
-118.0022,33.9989,1.5,0,0,0.001,0
-118.0022,33.9989,0.2941,0,0,0.001,0
-118.0022,33.9989,-0.9118,0,0,0.001,0
-118.0022,33.9989,-2.1176,0,0,0.001,0
-118.0022,33.9989,-3.3235,0,0,0.01,0
-118.0022,33.9989,-4.5294,0,0,0.01,0
-118.0022,33.9989,-5.7353,0,0,0.01,0
-118.0022,33.9989,-6.9412,0,0,0.01,0
-118.0022,33.9989,-8.1471,0,0,0.001,0
-118.0022,33.9989,-9.3529,0,0,0.001,0
-118.0022,33.9989,-10.5588,0,0,0.001,0
-118.0022,33.9989,-11.7647,0,0,0.001,0
-118.0022,33.9989,-12.9706,0,0,0.01,0
-118.0022,33.9989,-14.1765,0,0,0.01,0
-118.0022,33.9989,-15.3824,0,0,0.01,0
-118.0022,33.9989,-16.5882,0,0,0.01,0
-118.0022,33.9989,-17.7941,0,0,0.001,0
-118.0022,33.9989,-19,0,0,0.001,0
-118.0022,34.0263,1.5,0,0,0.001,0
-118.0022,34.0263,0.2941,0,0,0.001,0
-118.0022,34.0263,-0.9118,0,0,0.001,0
-118.0022,34.0263,-2.1176,0,0,0.001,0
-118.0022,34.0263,-3.3235,0,0,0.01,0
-118.0022,34.0263,-4.5294,0,0,0.01,0
-118.0022,34.0263,-5.7353,0,0,0.01,0
-118.0022,34.0263,-6.9412,0,0,0.01,0
-118.0022,34.0263,-8.1471,0,0,0.001,0
-118.0022,34.0263,-9.3529,0,0,0.001,0
-118.0022,34.0263,-10.5588,0,0,0.001,0
-118.0022,34.0263,-11.7647,0,0,0.001,0
-118.0022,34.0263,-12.9706,0,0,0.01,0
-118.0022,34.0263,-14.1765,0,0,0.01,0
-118.0022,34.0263,-15.3824,0,0,0.01,0
-118.0022,34.0263,-16.5882,0,0,0.01,0
-118.0022,34.0263,-17.7941,0,0,0.001,0
-118.0022,34.0263,-19,0,0,0.001,0
-118.0022,34.0537,1.5,0,0,0.001,0
-118.0022,34.0537,0.2941,0,0,0.001,0
-118.0022,34.0537,-0.9118,0,0,0.001,0
-118.0022,34.0537,-2.1176,0,0,0.001,0
-118.0022,34.0537,-3.3235,0,0,0.01,0
-118.0022,34.0537,-4.5294,0,0,0.01,0
-118.0022,34.0537,-5.7353,0,0,0.01,0
-118.0022,34.0537,-6.9412,0,0,0.01,0
-118.0022,34.0537,-8.1471,0,0,0.001,0
-118.0022,34.0537,-9.3529,0,0,0.001,0
-118.0022,34.0537,-10.5588,0,0,0.001,0
-118.0022,34.0537,-11.7647,0,0,0.001,0
-118.0022,34.0537,-12.9706,-0.0779,0,0.01,0
-118.0022,34.0537,-14.1765,0,0,0.01,0
-118.0022,34.0537,-15.3824,0,0,0.01,0
-118.0022,34.0537,-16.5882,0,0,0.01,0
-118.0022,34.0537,-17.7941,0,0,0.001,0
-118.0022,34.0537,-19,0,0,0.001,0
-118.0022,34.0811,1.5,0,0,0.001,0
-118.0022,34.0811,0.2941,0,0,0.001,0
-118.0022,34.0811,-0.9118,0.0697,0,0.001,0
-118.0022,34.0811,-2.1176,0.0697,0,0.001,0
-118.0022,34.0811,-3.3235,0,0,0.01,0
-118.0022,34.0811,-4.5294,0,0,0.01,0
-118.0022,34.0811,-5.7353,0,0,0.01,0
-118.0022,34.0811,-6.9412,0,0,0.01,0
-118.0022,34.0811,-8.1471,0,0,0.001,0
-118.0022,34.0811,-9.3529,0,0,0.001,0
-118.0022,34.0811,-10.5588,0,0,0.001,0
-118.0022,34.0811,-11.7647,0,0,0.001,0
-118.0022,34.0811,-12.9706,0,0,0.01,0
-118.0022,34.0811,-14.1765,-0.0362,0,0.01,0
-118.0022,34.0811,-15.3824,0,0,0.01,0
-118.0022,34.0811,-16.5882,0,0,0.01,0
-118.0022,34.0811,-17.7941,0,0,0.001,0
-118.0022,34.0811,-19,0,0,0.001,0
-118.0022,34.1084,1.5,0,0,0.01,0
-118.0022,34.1084,0.2941,0,0,0.01,0
-118.0022,34.1084,-0.9118,0,0,0.01,0
-118.0022,34.1084,-2.1176,0.0697,0,0.01,0
-118.0022,34.1084,-3.3235,0.0697,0,0.001,0
-118.0022,34.1084,-4.5294,0.0697,0,0.001,0
-118.0022,34.1084,-5.7353,0,0,0.001,0
-118.0022,34.1084,-6.9412,0,0,0.001,0
-118.0022,34.1084,-8.1471,0,0,0.01,0
-118.0022,34.1084,-9.3529,0,0,0.01,0
-118.0022,34.1084,-10.5588,0,0,0.01,0
-118.0022,34.1084,-11.7647,0,0,0.01,0
-118.0022,34.1084,-12.9706,0,0,0.001,0
-118.0022,34.1084,-14.1765,0,0,0.001,0
-118.0022,34.1084,-15.3824,0,0,0.001,0
-118.0022,34.1084,-16.5882,0,0,0.001,0
-118.0022,34.1084,-17.7941,0,0,0.01,0
-118.0022,34.1084,-19,0,0,0.01,0
-118.0022,34.1358,1.5,0,0,0.01,0
-118.0022,34.1358,0.2941,0,0,0.01,0
-118.0022,34.1358,-0.9118,0,0,0.01,0
-118.0022,34.1358,-2.1176,0,0,0.01,0
-118.0022,34.1358,-3.3235,0,0,0.001,0
-118.0022,34.1358,-4.5294,0,0,0.001,0
-118.0022,34.1358,-5.7353,0,0,0.001,0
-118.0022,34.1358,-6.9412,0,0,0.001,0
-118.0022,34.1358,-8.1471,0,0,0.01,0
-118.0022,34.1358,-9.3529,0,0,0.01,0
-118.0022,34.1358,-10.5588,0,0,0.01,0
-118.0022,34.1358,-11.7647,0,0,0.01,0
-118.0022,34.1358,-12.9706,0,0,0.001,0
-118.0022,34.1358,-14.1765,0,0,0.001,0
-118.0022,34.1358,-15.3824,0,0,0.001,0
-118.0022,34.1358,-16.5882,0,0,0.001,0
-118.0022,34.1358,-17.7941,0,0,0.01,0
-118.0022,34.1358,-19,0,0,0.01,0
-118.0022,34.1632,1.5,0,0,0.01,0
-118.0022,34.1632,0.2941,0,0,0.01,0
-118.0022,34.1632,-0.9118,0,0,0.01,0
-118.0022,34.1632,-2.1176,0,0,0.01,0
-118.0022,34.1632,-3.3235,0,0,0.001,0
-118.0022,34.1632,-4.5294,0,0,0.001,0
-118.0022,34.1632,-5.7353,0,0,0.001,0
-118.0022,34.1632,-6.9412,0,0,0.001,0
-118.0022,34.1632,-8.1471,0,0,0.01,0
-118.0022,34.1632,-9.3529,0,0,0.01,0
-118.0022,34.1632,-10.5588,0,0,0.01,0
-118.0022,34.1632,-11.7647,0,0,0.01,0
-118.0022,34.1632,-12.9706,0,0,0.001,0
-118.0022,34.1632,-14.1765,0,0,0.001,0
-118.0022,34.1632,-15.3824,0,0,0.001,0
-118.0022,34.1632,-16.5882,0,0,0.001,0
-118.0022,34.1632,-17.7941,0,0,0.01,0
-118.0022,34.1632,-19,0,0,0.01,0
-118.0022,34.1905,1.5,0,0,0.01,0
-118.0022,34.1905,0.2941,0,0,0.01,0
-118.0022,34.1905,-0.9118,0,0,0.01,0
-118.0022,34.1905,-2.1176,0,0,0.01,0
-118.0022,34.1905,-3.3235,0,0,0.001,0
-118.0022,34.1905,-4.5294,0,0,0.001,0
-118.0022,34.1905,-5.7353,0,0,0.001,0
-118.0022,34.1905,-6.9412,0,0,0.001,0
-118.0022,34.1905,-8.1471,0,0,0.01,0
-118.0022,34.1905,-9.3529,0,0,0.01,0
-118.0022,34.1905,-10.5588,0,0,0.01,0
-118.0022,34.1905,-11.7647,0,0,0.01,0
-118.0022,34.1905,-12.9706,0,0,0.001,0
-118.0022,34.1905,-14.1765,0,0,0.001,0
-118.0022,34.1905,-15.3824,0,0,0.001,0
-118.0022,34.1905,-16.5882,0,0,0.001,0
-118.0022,34.1905,-17.7941,0,0,0.01,0
-118.0022,34.1905,-19,0,0,0.01,0
-118.0022,34.2179,1.5,0,0,0.001,0
-118.0022,34.2179,0.2941,0,0,0.001,0
-118.0022,34.2179,-0.9118,0,0,0.001,0
-118.0022,34.2179,-2.1176,0,0,0.001,0
-118.0022,34.2179,-3.3235,0,0,0.01,0
-118.0022,34.2179,-4.5294,0,0,0.01,0
-118.0022,34.2179,-5.7353,0,0,0.01,0
-118.0022,34.2179,-6.9412,0,0,0.01,0
-118.0022,34.2179,-8.1471,0,0,0.001,0
-118.0022,34.2179,-9.3529,0,0,0.001,0
-118.0022,34.2179,-10.5588,0,0,0.001,0
-118.0022,34.2179,-11.7647,0,0,0.001,0
-118.0022,34.2179,-12.9706,0,0,0.01,0
-118.0022,34.2179,-14.1765,0,0,0.01,0
-118.0022,34.2179,-15.3824,0,0,0.01,0
-118.0022,34.2179,-16.5882,0,0,0.01,0
-118.0022,34.2179,-17.7941,0,0,0.001,0
-118.0022,34.2179,-19,0,0,0.001,0
-118.0022,34.2453,1.5,0,0,0.001,0
-118.0022,34.2453,0.2941,0,0,0.001,0
-118.0022,34.2453,-0.9118,0,0,0.001,0
-118.0022,34.2453,-2.1176,0,0,0.001,0
-118.0022,34.2453,-3.3235,0,0,0.01,0
-118.0022,34.2453,-4.5294,0,0,0.01,0
-118.0022,34.2453,-5.7353,0,0,0.01,0
-118.0022,34.2453,-6.9412,0,0,0.01,0
-118.0022,34.2453,-8.1471,0,0,0.001,0
-118.0022,34.2453,-9.3529,0,0,0.001,0
-118.0022,34.2453,-10.5588,0,0,0.001,0
-118.0022,34.2453,-11.7647,0,0,0.001,0
-118.0022,34.2453,-12.9706,0,0,0.01,0
-118.0022,34.2453,-14.1765,0,0,0.01,0
-118.0022,34.2453,-15.3824,0,0,0.01,0
-118.0022,34.2453,-16.5882,0,0,0.01,0
-118.0022,34.2453,-17.7941,0,0,0.001,0
-118.0022,34.2453,-19,0,0,0.001,0
-118.0022,34.2726,1.5,0,0,0.001,0
-118.0022,34.2726,0.2941,0,0,0.001,0
-118.0022,34.2726,-0.9118,0,0,0.001,0
-118.0022,34.2726,-2.1176,0,0,0.001,0
-118.0022,34.2726,-3.3235,0,0,0.01,0
-118.0022,34.2726,-4.5294,0,0,0.01,0
-118.0022,34.2726,-5.7353,0,0,0.01,0
-118.0022,34.2726,-6.9412,0,0,0.01,0
-118.0022,34.2726,-8.1471,0,0,0.001,0
-118.0022,34.2726,-9.3529,0,0,0.001,0
-118.0022,34.2726,-10.5588,0,0,0.001,0
-118.0022,34.2726,-11.7647,0,0,0.001,0
-118.0022,34.2726,-12.9706,0,0,0.01,0
-118.0022,34.2726,-14.1765,0,0,0.01,0
-118.0022,34.2726,-15.3824,0,0,0.01,0
-118.0022,34.2726,-16.5882,0,0,0.01,0
-118.0022,34.2726,-17.7941,0,0,0.001,0
-118.0022,34.2726,-19,0,0,0.001,0
-118.0022,34.3,1.5,0,0,0.001,0
-118.0022,34.3,0.2941,0,0,0.001,0
-118.0022,34.3,-0.9118,0,0,0.001,0
-118.0022,34.3,-2.1176,0,0,0.001,0
-118.0022,34.3,-3.3235,0,0,0.01,0
-118.0022,34.3,-4.5294,0,0,0.01,0
-118.0022,34.3,-5.7353,0,0,0.01,0
-118.0022,34.3,-6.9412,0,0,0.01,0
-118.0022,34.3,-8.1471,0,0,0.001,0
-118.0022,34.3,-9.3529,0,0,0.001,0
-118.0022,34.3,-10.5588,0,0,0.001,0
-118.0022,34.3,-11.7647,0,0,0.001,0
-118.0022,34.3,-12.9706,0,0,0.01,0
-118.0022,34.3,-14.1765,0,0,0.01,0
-118.0022,34.3,-15.3824,0,0,0.01,0
-118.0022,34.3,-16.5882,0,0,0.01,0
-118.0022,34.3,-17.7941,0,0,0.001,0
-118.0022,34.3,-19,0,0,0.001,0
-117.9743,33.78,1.5,0,0,0.001,0
-117.9743,33.78,0.2941,0,0,0.001,0
-117.9743,33.78,-0.9118,0,0,0.001,0
-117.9743,33.78,-2.1176,0,0,0.001,0
-117.9743,33.78,-3.3235,0,0,0.01,0
-117.9743,33.78,-4.5294,0,0,0.01,0
-117.9743,33.78,-5.7353,0,0,0.01,0
-117.9743,33.78,-6.9412,0,0,0.01,0
-117.9743,33.78,-8.1471,0,0,0.001,0
-117.9743,33.78,-9.3529,0,0,0.001,0
-117.9743,33.78,-10.5588,0,0,0.001,0
-117.9743,33.78,-11.7647,0,0,0.001,0
-117.9743,33.78,-12.9706,0,0,0.01,0
-117.9743,33.78,-14.1765,0,0,0.01,0
-117.9743,33.78,-15.3824,0,0,0.01,0
-117.9743,33.78,-16.5882,0,0,0.01,0
-117.9743,33.78,-17.7941,0,0,0.001,0
-117.9743,33.78,-19,0,0,0.001,0
-117.9743,33.8074,1.5,0,0,0.001,0
-117.9743,33.8074,0.2941,0,0,0.001,0
-117.9743,33.8074,-0.9118,0,0,0.001,0
-117.9743,33.8074,-2.1176,0,0,0.001,0
-117.9743,33.8074,-3.3235,0,0,0.01,0
-117.9743,33.8074,-4.5294,0,0,0.01,0
-117.9743,33.8074,-5.7353,0,0,0.01,0
-117.9743,33.8074,-6.9412,0,0,0.01,0
-117.9743,33.8074,-8.1471,0,0,0.001,0
-117.9743,33.8074,-9.3529,0,0,0.001,0
-117.9743,33.8074,-10.5588,0,0,0.001,0
-117.9743,33.8074,-11.7647,0,0,0.001,0
-117.9743,33.8074,-12.9706,0,0,0.01,0
-117.9743,33.8074,-14.1765,0,0,0.01,0
-117.9743,33.8074,-15.3824,0,0,0.01,0
-117.9743,33.8074,-16.5882,0,0,0.01,0
-117.9743,33.8074,-17.7941,0,0,0.001,0
-117.9743,33.8074,-19,0,0,0.001,0
-117.9743,33.8347,1.5,0,0,0.001,0
-117.9743,33.8347,0.2941,0,0,0.001,0
-117.9743,33.8347,-0.9118,0,0,0.001,0
-117.9743,33.8347,-2.1176,0,0,0.001,0
-117.9743,33.8347,-3.3235,0,0,0.01,0
-117.9743,33.8347,-4.5294,0,0,0.01,0
-117.9743,33.8347,-5.7353,0,0,0.01,0
-117.9743,33.8347,-6.9412,0,0,0.01,0
-117.9743,33.8347,-8.1471,0,0,0.001,0
-117.9743,33.8347,-9.3529,0,0,0.001,0
-117.9743,33.8347,-10.5588,0,0,0.001,0
-117.9743,33.8347,-11.7647,0,0,0.001,0
-117.9743,33.8347,-12.9706,0,0,0.01,0
-117.9743,33.8347,-14.1765,0,0,0.01,0
-117.9743,33.8347,-15.3824,0,0,0.01,0
-117.9743,33.8347,-16.5882,0,0,0.01,0
-117.9743,33.8347,-17.7941,0,0,0.001,0
-117.9743,33.8347,-19,0,0,0.001,0
-117.9743,33.8621,1.5,0,0,0.001,0
-117.9743,33.8621,0.2941,0,0,0.001,0
-117.9743,33.8621,-0.9118,0,0,0.001,0
-117.9743,33.8621,-2.1176,0,0,0.001,0
-117.9743,33.8621,-3.3235,0,0,0.01,0
-117.9743,33.8621,-4.5294,0,0,0.01,0
-117.9743,33.8621,-5.7353,0,0,0.01,0
-117.9743,33.8621,-6.9412,0.157,0,0.01,0
-117.9743,33.8621,-8.1471,0,0,0.001,0
-117.9743,33.8621,-9.3529,0,0,0.001,0
-117.9743,33.8621,-10.5588,0,0,0.001,0
-117.9743,33.8621,-11.7647,0,0,0.001,0
-117.9743,33.8621,-12.9706,0,0,0.01,0
-117.9743,33.8621,-14.1765,0,0,0.01,0
-117.9743,33.8621,-15.3824,0,0,0.01,0
-117.9743,33.8621,-16.5882,0,0,0.01,0
-117.9743,33.8621,-17.7941,0,0,0.001,0
-117.9743,33.8621,-19,0,0,0.001,0
-117.9743,33.8895,1.5,0,0,0.01,0
-117.9743,33.8895,0.2941,0,0,0.01,0
-117.9743,33.8895,-0.9118,0,0,0.01,0
-117.9743,33.8895,-2.1176,0,0,0.01,0
-117.9743,33.8895,-3.3235,0,0,0.001,0
-117.9743,33.8895,-4.5294,0,0,0.001,0
-117.9743,33.8895,-5.7353,-0.0297,0,0.001,0
-117.9743,33.8895,-6.9412,-0.0297,0,0.001,0
-117.9743,33.8895,-8.1471,0,0,0.01,0
-117.9743,33.8895,-9.3529,0,0,0.01,0
-117.9743,33.8895,-10.5588,0,0,0.01,0
-117.9743,33.8895,-11.7647,0,0,0.01,0
-117.9743,33.8895,-12.9706,0,0,0.001,0
-117.9743,33.8895,-14.1765,0,0,0.001,0
-117.9743,33.8895,-15.3824,0,0,0.001,0
-117.9743,33.8895,-16.5882,0,0,0.001,0
-117.9743,33.8895,-17.7941,0,0,0.01,0
-117.9743,33.8895,-19,0,0,0.01,0
-117.9743,33.9168,1.5,0,0,0.01,0
-117.9743,33.9168,0.2941,0,0,0.01,0
-117.9743,33.9168,-0.9118,0,0,0.01,0
-117.9743,33.9168,-2.1176,0,0,0.01,0
-117.9743,33.9168,-3.3235,0,0,0.001,0
-117.9743,33.9168,-4.5294,0,0,0.001,0
-117.9743,33.9168,-5.7353,0,0,0.001,0
-117.9743,33.9168,-6.9412,0,0,0.001,0
-117.9743,33.9168,-8.1471,0,0,0.01,0
-117.9743,33.9168,-9.3529,0,0,0.01,0
-117.9743,33.9168,-10.5588,0,0,0.01,0
-117.9743,33.9168,-11.7647,0.0749,0,0.01,0
-117.9743,33.9168,-12.9706,0,0,0.001,0
-117.9743,33.9168,-14.1765,0,0,0.001,0
-117.9743,33.9168,-15.3824,0,0,0.001,0
-117.9743,33.9168,-16.5882,0,0,0.001,0
-117.9743,33.9168,-17.7941,0,0,0.01,0
-117.9743,33.9168,-19,0,0,0.01,0
-117.9743,33.9442,1.5,0,0,0.01,0
-117.9743,33.9442,0.2941,0,0,0.01,0
-117.9743,33.9442,-0.9118,0,0,0.01,0
-117.9743,33.9442,-2.1176,0,0,0.01,0
-117.9743,33.9442,-3.3235,0,0,0.001,0
-117.9743,33.9442,-4.5294,0,0,0.001,0
-117.9743,33.9442,-5.7353,0,0,0.001,0
-117.9743,33.9442,-6.9412,0,0,0.001,0
-117.9743,33.9442,-8.1471,0,0,0.01,0
-117.9743,33.9442,-9.3529,0,0,0.01,0
-117.9743,33.9442,-10.5588,0.0749,0,0.01,0
-117.9743,33.9442,-11.7647,0.0749,0,0.01,0
-117.9743,33.9442,-12.9706,0,0,0.001,0
-117.9743,33.9442,-14.1765,0,0,0.001,0
-117.9743,33.9442,-15.3824,0,0,0.001,0
-117.9743,33.9442,-16.5882,0.1061,0,0.001,0
-117.9743,33.9442,-17.7941,0.1467,0,0.01,0
-117.9743,33.9442,-19,0,0,0.01,0
-117.9743,33.9716,1.5,0,0,0.01,0
-117.9743,33.9716,0.2941,0,0,0.01,0
-117.9743,33.9716,-0.9118,0,0,0.01,0
-117.9743,33.9716,-2.1176,0,0,0.01,0
-117.9743,33.9716,-3.3235,0,0,0.001,0
-117.9743,33.9716,-4.5294,0,0,0.001,0
-117.9743,33.9716,-5.7353,0,0,0.001,0
-117.9743,33.9716,-6.9412,0,0,0.001,0
-117.9743,33.9716,-8.1471,0,0,0.01,0
-117.9743,33.9716,-9.3529,0,0,0.01,0
-117.9743,33.9716,-10.5588,0,0,0.01,0
-117.9743,33.9716,-11.7647,0,0,0.01,0
-117.9743,33.9716,-12.9706,0,0,0.001,0
-117.9743,33.9716,-14.1765,0,0,0.001,0
-117.9743,33.9716,-15.3824,0,0,0.001,0
-117.9743,33.9716,-16.5882,0,0,0.001,0
-117.9743,33.9716,-17.7941,0,0,0.01,0
-117.9743,33.9716,-19,0,0,0.01,0
-117.9743,33.9989,1.5,0,0,0.001,0
-117.9743,33.9989,0.2941,0,0,0.001,0
-117.9743,33.9989,-0.9118,0,0,0.001,0
-117.9743,33.9989,-2.1176,0,0,0.001,0
-117.9743,33.9989,-3.3235,0,0,0.01,0
-117.9743,33.9989,-4.5294,0,0,0.01,0
-117.9743,33.9989,-5.7353,0,0,0.01,0
-117.9743,33.9989,-6.9412,0,0,0.01,0
-117.9743,33.9989,-8.1471,0,0,0.001,0
-117.9743,33.9989,-9.3529,0,0,0.001,0
-117.9743,33.9989,-10.5588,0,0,0.001,0
-117.9743,33.9989,-11.7647,0,0,0.001,0
-117.9743,33.9989,-12.9706,0,0,0.01,0
-117.9743,33.9989,-14.1765,0,0,0.01,0
-117.9743,33.9989,-15.3824,0,0,0.01,0
-117.9743,33.9989,-16.5882,0,0,0.01,0
-117.9743,33.9989,-17.7941,0,0,0.001,0
-117.9743,33.9989,-19,0,0,0.001,0
-117.9743,34.0263,1.5,0,0,0.001,0
-117.9743,34.0263,0.2941,0,0,0.001,0
-117.9743,34.0263,-0.9118,0,0,0.001,0
-117.9743,34.0263,-2.1176,0,0,0.001,0
-117.9743,34.0263,-3.3235,0,0,0.01,0
-117.9743,34.0263,-4.5294,0,0,0.01,0
-117.9743,34.0263,-5.7353,0,0,0.01,0
-117.9743,34.0263,-6.9412,0,0,0.01,0
-117.9743,34.0263,-8.1471,0,0,0.001,0
-117.9743,34.0263,-9.3529,0,0,0.001,0
-117.9743,34.0263,-10.5588,0,0,0.001,0
-117.9743,34.0263,-11.7647,0,0,0.001,0
-117.9743,34.0263,-12.9706,0,0,0.01,0
-117.9743,34.0263,-14.1765,0,0,0.01,0
-117.9743,34.0263,-15.3824,0,0,0.01,0
-117.9743,34.0263,-16.5882,0,0,0.01,0
-117.9743,34.0263,-17.7941,0,0,0.001,0
-117.9743,34.0263,-19,0,0,0.001,0
-117.9743,34.0537,1.5,0,0,0.001,0
-117.9743,34.0537,0.2941,0,0,0.001,0
-117.9743,34.0537,-0.9118,0,0,0.001,0
-117.9743,34.0537,-2.1176,0,0,0.001,0
-117.9743,34.0537,-3.3235,0,0,0.01,0
-117.9743,34.0537,-4.5294,0,0,0.01,0
-117.9743,34.0537,-5.7353,0,0,0.01,0
-117.9743,34.0537,-6.9412,0,0,0.01,0
-117.9743,34.0537,-8.1471,0,0,0.001,0
-117.9743,34.0537,-9.3529,0,0,0.001,0
-117.9743,34.0537,-10.5588,0,0,0.001,0
-117.9743,34.0537,-11.7647,-0.0779,0,0.001,0
-117.9743,34.0537,-12.9706,-0.0779,0,0.01,0
-117.9743,34.0537,-14.1765,0,0,0.01,0
-117.9743,34.0537,-15.3824,0,0,0.01,0
-117.9743,34.0537,-16.5882,0,0,0.01,0
-117.9743,34.0537,-17.7941,0,0,0.001,0
-117.9743,34.0537,-19,0,0,0.001,0
-117.9743,34.0811,1.5,0,0,0.001,0
-117.9743,34.0811,0.2941,0,0,0.001,0
-117.9743,34.0811,-0.9118,0,0,0.001,0
-117.9743,34.0811,-2.1176,0,0,0.001,0
-117.9743,34.0811,-3.3235,0,0,0.01,0
-117.9743,34.0811,-4.5294,0,0,0.01,0
-117.9743,34.0811,-5.7353,0,0,0.01,0
-117.9743,34.0811,-6.9412,0,0,0.01,0
-117.9743,34.0811,-8.1471,0,0,0.001,0
-117.9743,34.0811,-9.3529,0,0,0.001,0
-117.9743,34.0811,-10.5588,-0.0779,0,0.001,0
-117.9743,34.0811,-11.7647,-0.0887,0,0.001,0
-117.9743,34.0811,-12.9706,-0.0923,0,0.01,0
-117.9743,34.0811,-14.1765,-0.0362,0,0.01,0
-117.9743,34.0811,-15.3824,0,0,0.01,0
-117.9743,34.0811,-16.5882,0,0,0.01,0
-117.9743,34.0811,-17.7941,0,0,0.001,0
-117.9743,34.0811,-19,0,0,0.001,0
-117.9743,34.1084,1.5,0,0,0.01,0
-117.9743,34.1084,0.2941,0,0,0.01,0
-117.9743,34.1084,-0.9118,0,0,0.01,0
-117.9743,34.1084,-2.1176,0,0,0.01,0
-117.9743,34.1084,-3.3235,0,0,0.001,0
-117.9743,34.1084,-4.5294,0.0697,0,0.001,0
-117.9743,34.1084,-5.7353,0.0697,0,0.001,0
-117.9743,34.1084,-6.9412,0.0697,0,0.001,0
-117.9743,34.1084,-8.1471,0.0697,0,0.01,0
-117.9743,34.1084,-9.3529,0.0697,0,0.01,0
-117.9743,34.1084,-10.5588,0,0,0.01,0
-117.9743,34.1084,-11.7647,0,0,0.01,0
-117.9743,34.1084,-12.9706,0,0,0.001,0
-117.9743,34.1084,-14.1765,0,0,0.001,0
-117.9743,34.1084,-15.3824,0,0,0.001,0
-117.9743,34.1084,-16.5882,0,0,0.001,0
-117.9743,34.1084,-17.7941,0,0,0.01,0
-117.9743,34.1084,-19,0,0,0.01,0
-117.9743,34.1358,1.5,0,0,0.01,0
-117.9743,34.1358,0.2941,0,0,0.01,0
-117.9743,34.1358,-0.9118,0,0,0.01,0
-117.9743,34.1358,-2.1176,0,0,0.01,0
-117.9743,34.1358,-3.3235,0,0,0.001,0
-117.9743,34.1358,-4.5294,0,0,0.001,0
-117.9743,34.1358,-5.7353,0,0,0.001,0
-117.9743,34.1358,-6.9412,0,0,0.001,0
-117.9743,34.1358,-8.1471,0,0,0.01,0
-117.9743,34.1358,-9.3529,0,0,0.01,0
-117.9743,34.1358,-10.5588,0,0,0.01,0
-117.9743,34.1358,-11.7647,0,0,0.01,0
-117.9743,34.1358,-12.9706,0,0,0.001,0
-117.9743,34.1358,-14.1765,0,0,0.001,0
-117.9743,34.1358,-15.3824,0,0,0.001,0
-117.9743,34.1358,-16.5882,0,0,0.001,0
-117.9743,34.1358,-17.7941,0,0,0.01,0
-117.9743,34.1358,-19,0,0,0.01,0
-117.9743,34.1632,1.5,0,0,0.01,0
-117.9743,34.1632,0.2941,0,0,0.01,0
-117.9743,34.1632,-0.9118,0,0,0.01,0
-117.9743,34.1632,-2.1176,0,0,0.01,0
-117.9743,34.1632,-3.3235,0,0,0.001,0
-117.9743,34.1632,-4.5294,0,0,0.001,0
-117.9743,34.1632,-5.7353,0,0,0.001,0
-117.9743,34.1632,-6.9412,0,0,0.001,0
-117.9743,34.1632,-8.1471,0,0,0.01,0
-117.9743,34.1632,-9.3529,0,0,0.01,0
-117.9743,34.1632,-10.5588,0,0,0.01,0
-117.9743,34.1632,-11.7647,0,0,0.01,0
-117.9743,34.1632,-12.9706,0,0,0.001,0
-117.9743,34.1632,-14.1765,0,0,0.001,0
-117.9743,34.1632,-15.3824,0,0,0.001,0
-117.9743,34.1632,-16.5882,0,0,0.001,0
-117.9743,34.1632,-17.7941,0,0,0.01,0
-117.9743,34.1632,-19,0,0,0.01,0
-117.9743,34.1905,1.5,0,0,0.01,0
-117.9743,34.1905,0.2941,0,0,0.01,0
-117.9743,34.1905,-0.9118,0,0,0.01,0
-117.9743,34.1905,-2.1176,0,0,0.01,0
-117.9743,34.1905,-3.3235,0,0,0.001,0
-117.9743,34.1905,-4.5294,0,0,0.001,0
-117.9743,34.1905,-5.7353,0,0,0.001,0
-117.9743,34.1905,-6.9412,0,0,0.001,0
-117.9743,34.1905,-8.1471,0,0,0.01,0
-117.9743,34.1905,-9.3529,0,0,0.01,0
-117.9743,34.1905,-10.5588,0,0,0.01,0
-117.9743,34.1905,-11.7647,0,0,0.01,0
-117.9743,34.1905,-12.9706,0,0,0.001,0
-117.9743,34.1905,-14.1765,0,0,0.001,0
-117.9743,34.1905,-15.3824,0,0,0.001,0
-117.9743,34.1905,-16.5882,0,0,0.001,0
-117.9743,34.1905,-17.7941,0,0,0.01,0
-117.9743,34.1905,-19,0,0,0.01,0
-117.9743,34.2179,1.5,0,0,0.001,0
-117.9743,34.2179,0.2941,0,0,0.001,0
-117.9743,34.2179,-0.9118,0,0,0.001,0
-117.9743,34.2179,-2.1176,0,0,0.001,0
-117.9743,34.2179,-3.3235,0,0,0.01,0
-117.9743,34.2179,-4.5294,0,0,0.01,0
-117.9743,34.2179,-5.7353,0,0,0.01,0
-117.9743,34.2179,-6.9412,0,0,0.01,0
-117.9743,34.2179,-8.1471,0,0,0.001,0
-117.9743,34.2179,-9.3529,0,0,0.001,0
-117.9743,34.2179,-10.5588,0,0,0.001,0
-117.9743,34.2179,-11.7647,0,0,0.001,0
-117.9743,34.2179,-12.9706,0,0,0.01,0
-117.9743,34.2179,-14.1765,0,0,0.01,0
-117.9743,34.2179,-15.3824,0,0,0.01,0
-117.9743,34.2179,-16.5882,0,0,0.01,0
-117.9743,34.2179,-17.7941,0,0,0.001,0
-117.9743,34.2179,-19,0,0,0.001,0
-117.9743,34.2453,1.5,0,0,0.001,0
-117.9743,34.2453,0.2941,0,0,0.001,0
-117.9743,34.2453,-0.9118,0,0,0.001,0
-117.9743,34.2453,-2.1176,0,0,0.001,0
-117.9743,34.2453,-3.3235,0,0,0.01,0
-117.9743,34.2453,-4.5294,0,0,0.01,0
-117.9743,34.2453,-5.7353,0,0,0.01,0
-117.9743,34.2453,-6.9412,0,0,0.01,0
-117.9743,34.2453,-8.1471,0,0,0.001,0
-117.9743,34.2453,-9.3529,0,0,0.001,0
-117.9743,34.2453,-10.5588,0,0,0.001,0
-117.9743,34.2453,-11.7647,0,0,0.001,0
-117.9743,34.2453,-12.9706,0,0,0.01,0
-117.9743,34.2453,-14.1765,0,0,0.01,0
-117.9743,34.2453,-15.3824,0,0,0.01,0
-117.9743,34.2453,-16.5882,0,0,0.01,0
-117.9743,34.2453,-17.7941,0,0,0.001,0
-117.9743,34.2453,-19,0,0,0.001,0
-117.9743,34.2726,1.5,0,0,0.001,0
-117.9743,34.2726,0.2941,0,0,0.001,0
-117.9743,34.2726,-0.9118,0,0,0.001,0
-117.9743,34.2726,-2.1176,0,0,0.001,0
-117.9743,34.2726,-3.3235,0,0,0.01,0
-117.9743,34.2726,-4.5294,0,0,0.01,0
-117.9743,34.2726,-5.7353,0,0,0.01,0
-117.9743,34.2726,-6.9412,0,0,0.01,0
-117.9743,34.2726,-8.1471,0,0,0.001,0
-117.9743,34.2726,-9.3529,0,0,0.001,0
-117.9743,34.2726,-10.5588,0,0,0.001,0
-117.9743,34.2726,-11.7647,0,0,0.001,0
-117.9743,34.2726,-12.9706,0,0,0.01,0
-117.9743,34.2726,-14.1765,0,0,0.01,0
-117.9743,34.2726,-15.3824,0,0,0.01,0
-117.9743,34.2726,-16.5882,0,0,0.01,0
-117.9743,34.2726,-17.7941,0,0,0.001,0
-117.9743,34.2726,-19,0,0,0.001,0
-117.9743,34.3,1.5,0,0,0.001,0
-117.9743,34.3,0.2941,0,0,0.001,0
-117.9743,34.3,-0.9118,0,0,0.001,0
-117.9743,34.3,-2.1176,0,0,0.001,0
-117.9743,34.3,-3.3235,0,0,0.01,0
-117.9743,34.3,-4.5294,0,0,0.01,0
-117.9743,34.3,-5.7353,0,0,0.01,0
-117.9743,34.3,-6.9412,0,0,0.01,0
-117.9743,34.3,-8.1471,0,0,0.001,0
-117.9743,34.3,-9.3529,0,0,0.001,0
-117.9743,34.3,-10.5588,0,0,0.001,0
-117.9743,34.3,-11.7647,0,0,0.001,0
-117.9743,34.3,-12.9706,0,0,0.01,0
-117.9743,34.3,-14.1765,0,0,0.01,0
-117.9743,34.3,-15.3824,0,0,0.01,0
-117.9743,34.3,-16.5882,0,0,0.01,0
-117.9743,34.3,-17.7941,0,0,0.001,0
-117.9743,34.3,-19,0,0,0.001,0
-117.9465,33.78,1.5,0,0,0.001,0
-117.9465,33.78,0.2941,0,0,0.001,0
-117.9465,33.78,-0.9118,0,0,0.001,0
-117.9465,33.78,-2.1176,0,0,0.001,0
-117.9465,33.78,-3.3235,0,0,0.01,0
-117.9465,33.78,-4.5294,0,0,0.01,0
-117.9465,33.78,-5.7353,0,0,0.01,0
-117.9465,33.78,-6.9412,0,0,0.01,0
-117.9465,33.78,-8.1471,0,0,0.001,0
-117.9465,33.78,-9.3529,0,0,0.001,0
-117.9465,33.78,-10.5588,0,0,0.001,0
-117.9465,33.78,-11.7647,0,0,0.001,0
-117.9465,33.78,-12.9706,0,0,0.01,0
-117.9465,33.78,-14.1765,0,0,0.01,0
-117.9465,33.78,-15.3824,0,0,0.01,0
-117.9465,33.78,-16.5882,0,0,0.01,0
-117.9465,33.78,-17.7941,0,0,0.001,0
-117.9465,33.78,-19,0,0,0.001,0
-117.9465,33.8074,1.5,0,0,0.001,0
-117.9465,33.8074,0.2941,0,0,0.001,0
-117.9465,33.8074,-0.9118,0,0,0.001,0
-117.9465,33.8074,-2.1176,0,0,0.001,0
-117.9465,33.8074,-3.3235,0,0,0.01,0
-117.9465,33.8074,-4.5294,0,0,0.01,0
-117.9465,33.8074,-5.7353,0,0,0.01,0
-117.9465,33.8074,-6.9412,0,0,0.01,0
-117.9465,33.8074,-8.1471,0,0,0.001,0
-117.9465,33.8074,-9.3529,0,0,0.001,0
-117.9465,33.8074,-10.5588,0,0,0.001,0
-117.9465,33.8074,-11.7647,0,0,0.001,0
-117.9465,33.8074,-12.9706,0,0,0.01,0
-117.9465,33.8074,-14.1765,0,0,0.01,0
-117.9465,33.8074,-15.3824,0,0,0.01,0
-117.9465,33.8074,-16.5882,0,0,0.01,0
-117.9465,33.8074,-17.7941,0,0,0.001,0
-117.9465,33.8074,-19,0,0,0.001,0
-117.9465,33.8347,1.5,0,0,0.001,0
-117.9465,33.8347,0.2941,0,0,0.001,0
-117.9465,33.8347,-0.9118,0,0,0.001,0
-117.9465,33.8347,-2.1176,0,0,0.001,0
-117.9465,33.8347,-3.3235,0,0,0.01,0
-117.9465,33.8347,-4.5294,0,0,0.01,0
-117.9465,33.8347,-5.7353,0,0,0.01,0
-117.9465,33.8347,-6.9412,0,0,0.01,0
-117.9465,33.8347,-8.1471,0,0,0.001,0
-117.9465,33.8347,-9.3529,0,0,0.001,0
-117.9465,33.8347,-10.5588,0,0,0.001,0
-117.9465,33.8347,-11.7647,0,0,0.001,0
-117.9465,33.8347,-12.9706,0,0,0.01,0
-117.9465,33.8347,-14.1765,0,0,0.01,0
-117.9465,33.8347,-15.3824,0,0,0.01,0
-117.9465,33.8347,-16.5882,0,0,0.01,0
-117.9465,33.8347,-17.7941,0,0,0.001,0
-117.9465,33.8347,-19,0,0,0.001,0
-117.9465,33.8621,1.5,0,0,0.001,0
-117.9465,33.8621,0.2941,0,0,0.001,0
-117.9465,33.8621,-0.9118,0,0,0.001,0
-117.9465,33.8621,-2.1176,0,0,0.001,0
-117.9465,33.8621,-3.3235,0,0,0.01,0
-117.9465,33.8621,-4.5294,0,0,0.01,0
-117.9465,33.8621,-5.7353,0,0,0.01,0
-117.9465,33.8621,-6.9412,0.157,0,0.01,0
-117.9465,33.8621,-8.1471,0,0,0.001,0
-117.9465,33.8621,-9.3529,0,0,0.001,0
-117.9465,33.8621,-10.5588,0,0,0.001,0
-117.9465,33.8621,-11.7647,0,0,0.001,0
-117.9465,33.8621,-12.9706,0,0,0.01,0
-117.9465,33.8621,-14.1765,0,0,0.01,0
-117.9465,33.8621,-15.3824,0,0,0.01,0
-117.9465,33.8621,-16.5882,0,0,0.01,0
-117.9465,33.8621,-17.7941,0,0,0.001,0
-117.9465,33.8621,-19,0,0,0.001,0
-117.9465,33.8895,1.5,0,0,0.01,0
-117.9465,33.8895,0.2941,0,0,0.01,0
-117.9465,33.8895,-0.9118,0,0,0.01,0
-117.9465,33.8895,-2.1176,0,0,0.01,0
-117.9465,33.8895,-3.3235,0,0,0.001,0
-117.9465,33.8895,-4.5294,0,0,0.001,0
-117.9465,33.8895,-5.7353,0,0,0.001,0
-117.9465,33.8895,-6.9412,-0.2165,0,0.001,0
-117.9465,33.8895,-8.1471,0,0,0.01,0
-117.9465,33.8895,-9.3529,0,0,0.01,0
-117.9465,33.8895,-10.5588,0,0,0.01,0
-117.9465,33.8895,-11.7647,0,0,0.01,0
-117.9465,33.8895,-12.9706,0,0,0.001,0
-117.9465,33.8895,-14.1765,0,0,0.001,0
-117.9465,33.8895,-15.3824,0,0,0.001,0
-117.9465,33.8895,-16.5882,0,0,0.001,0
-117.9465,33.8895,-17.7941,0,0,0.01,0
-117.9465,33.8895,-19,0,0,0.01,0
-117.9465,33.9168,1.5,0,0,0.01,0
-117.9465,33.9168,0.2941,0,0,0.01,0
-117.9465,33.9168,-0.9118,0.1763,0,0.01,0
-117.9465,33.9168,-2.1176,0.1763,0,0.01,0
-117.9465,33.9168,-3.3235,0,0,0.001,0
-117.9465,33.9168,-4.5294,0,0,0.001,0
-117.9465,33.9168,-5.7353,0,0,0.001,0
-117.9465,33.9168,-6.9412,-0.1022,0,0.001,0
-117.9465,33.9168,-8.1471,0.0122,0,0.01,0
-117.9465,33.9168,-9.3529,0,0,0.01,0
-117.9465,33.9168,-10.5588,0,0,0.01,0
-117.9465,33.9168,-11.7647,0,0,0.01,0
-117.9465,33.9168,-12.9706,0,0,0.001,0
-117.9465,33.9168,-14.1765,0.0695,0,0.001,0
-117.9465,33.9168,-15.3824,0.0695,0,0.001,0
-117.9465,33.9168,-16.5882,0.0695,0,0.001,0
-117.9465,33.9168,-17.7941,0,0,0.01,0
-117.9465,33.9168,-19,0,0,0.01,0
-117.9465,33.9442,1.5,0,0,0.01,0
-117.9465,33.9442,0.2941,0,0,0.01,0
-117.9465,33.9442,-0.9118,0.0294,0,0.01,0
-117.9465,33.9442,-2.1176,-0.1175,0,0.01,0
-117.9465,33.9442,-3.3235,-0.1175,0,0.001,0
-117.9465,33.9442,-4.5294,0,0,0.001,0
-117.9465,33.9442,-5.7353,0,0,0.001,0
-117.9465,33.9442,-6.9412,0,0,0.001,0
-117.9465,33.9442,-8.1471,0,0,0.01,0
-117.9465,33.9442,-9.3529,0,0,0.01,0
-117.9465,33.9442,-10.5588,0.0749,0,0.01,0
-117.9465,33.9442,-11.7647,0,0,0.01,0
-117.9465,33.9442,-12.9706,0,0,0.001,0
-117.9465,33.9442,-14.1765,0,0,0.001,0
-117.9465,33.9442,-15.3824,0.1427,0,0.001,0
-117.9465,33.9442,-16.5882,0.1467,0,0.001,0
-117.9465,33.9442,-17.7941,0.2277,0,0.01,0
-117.9465,33.9442,-19,0,0,0.01,0
-117.9465,33.9716,1.5,0,0,0.01,0
-117.9465,33.9716,0.2941,0,0,0.01,0
-117.9465,33.9716,-0.9118,0,0,0.01,0
-117.9465,33.9716,-2.1176,0,0,0.01,0
-117.9465,33.9716,-3.3235,0,0,0.001,0
-117.9465,33.9716,-4.5294,0,0,0.001,0
-117.9465,33.9716,-5.7353,0,0,0.001,0
-117.9465,33.9716,-6.9412,0,0,0.001,0
-117.9465,33.9716,-8.1471,0,0,0.01,0
-117.9465,33.9716,-9.3529,0.0749,0,0.01,0
-117.9465,33.9716,-10.5588,0.0749,0,0.01,0
-117.9465,33.9716,-11.7647,0,0,0.01,0
-117.9465,33.9716,-12.9706,0,0,0.001,0
-117.9465,33.9716,-14.1765,0.1427,0,0.001,0
-117.9465,33.9716,-15.3824,0.1427,0,0.001,0
-117.9465,33.9716,-16.5882,0,0,0.001,0
-117.9465,33.9716,-17.7941,0,0,0.01,0
-117.9465,33.9716,-19,0,0,0.01,0
-117.9465,33.9989,1.5,0,0,0.001,0
-117.9465,33.9989,0.2941,0,0,0.001,0
-117.9465,33.9989,-0.9118,0,0,0.001,0
-117.9465,33.9989,-2.1176,0,0,0.001,0
-117.9465,33.9989,-3.3235,0,0,0.01,0
-117.9465,33.9989,-4.5294,0,0,0.01,0
-117.9465,33.9989,-5.7353,0,0,0.01,0
-117.9465,33.9989,-6.9412,0,0,0.01,0
-117.9465,33.9989,-8.1471,0,0,0.001,0
-117.9465,33.9989,-9.3529,0,0,0.001,0
-117.9465,33.9989,-10.5588,0,0,0.001,0
-117.9465,33.9989,-11.7647,0,0,0.001,0
-117.9465,33.9989,-12.9706,0,0,0.01,0
-117.9465,33.9989,-14.1765,0,0,0.01,0
-117.9465,33.9989,-15.3824,0,0,0.01,0
-117.9465,33.9989,-16.5882,0,0,0.01,0
-117.9465,33.9989,-17.7941,0,0,0.001,0
-117.9465,33.9989,-19,0,0,0.001,0
-117.9465,34.0263,1.5,0,0,0.001,0
-117.9465,34.0263,0.2941,0,0,0.001,0
-117.9465,34.0263,-0.9118,0,0,0.001,0
-117.9465,34.0263,-2.1176,0,0,0.001,0
-117.9465,34.0263,-3.3235,0,0,0.01,0
-117.9465,34.0263,-4.5294,0,0,0.01,0
-117.9465,34.0263,-5.7353,0,0,0.01,0
-117.9465,34.0263,-6.9412,0,0,0.01,0
-117.9465,34.0263,-8.1471,0,0,0.001,0
-117.9465,34.0263,-9.3529,0,0,0.001,0
-117.9465,34.0263,-10.5588,0,0,0.001,0
-117.9465,34.0263,-11.7647,0,0,0.001,0
-117.9465,34.0263,-12.9706,0,0,0.01,0
-117.9465,34.0263,-14.1765,0,0,0.01,0
-117.9465,34.0263,-15.3824,0,0,0.01,0
-117.9465,34.0263,-16.5882,0,0,0.01,0
-117.9465,34.0263,-17.7941,0,0,0.001,0
-117.9465,34.0263,-19,0,0,0.001,0
-117.9465,34.0537,1.5,0,0,0.001,0
-117.9465,34.0537,0.2941,0,0,0.001,0
-117.9465,34.0537,-0.9118,0,0,0.001,0
-117.9465,34.0537,-2.1176,0,0,0.001,0
-117.9465,34.0537,-3.3235,0,0,0.01,0
-117.9465,34.0537,-4.5294,0,0,0.01,0
-117.9465,34.0537,-5.7353,0,0,0.01,0
-117.9465,34.0537,-6.9412,0,0,0.01,0
-117.9465,34.0537,-8.1471,0,0,0.001,0
-117.9465,34.0537,-9.3529,0,0,0.001,0
-117.9465,34.0537,-10.5588,0,0,0.001,0
-117.9465,34.0537,-11.7647,0,0,0.001,0
-117.9465,34.0537,-12.9706,0,0,0.01,0
-117.9465,34.0537,-14.1765,0,0,0.01,0
-117.9465,34.0537,-15.3824,0,0,0.01,0
-117.9465,34.0537,-16.5882,0,0,0.01,0
-117.9465,34.0537,-17.7941,0,0,0.001,0
-117.9465,34.0537,-19,0,0,0.001,0
-117.9465,34.0811,1.5,0,0,0.001,0
-117.9465,34.0811,0.2941,0,0,0.001,0
-117.9465,34.0811,-0.9118,0,0,0.001,0
-117.9465,34.0811,-2.1176,0,0,0.001,0
-117.9465,34.0811,-3.3235,0,0,0.01,0
-117.9465,34.0811,-4.5294,0,0,0.01,0
-117.9465,34.0811,-5.7353,0,0,0.01,0
-117.9465,34.0811,-6.9412,0,0,0.01,0
-117.9465,34.0811,-8.1471,0,0,0.001,0
-117.9465,34.0811,-9.3529,-0.0887,0,0.001,0
-117.9465,34.0811,-10.5588,-0.0887,0,0.001,0
-117.9465,34.0811,-11.7647,-0.0923,0,0.001,0
-117.9465,34.0811,-12.9706,0,0,0.01,0
-117.9465,34.0811,-14.1765,0,0,0.01,0
-117.9465,34.0811,-15.3824,0,0,0.01,0
-117.9465,34.0811,-16.5882,0,0,0.01,0
-117.9465,34.0811,-17.7941,0,0,0.001,0
-117.9465,34.0811,-19,0,0,0.001,0
-117.9465,34.1084,1.5,0,0,0.01,0
-117.9465,34.1084,0.2941,0,0,0.01,0
-117.9465,34.1084,-0.9118,0,0,0.01,0
-117.9465,34.1084,-2.1176,0,0,0.01,0
-117.9465,34.1084,-3.3235,0,0,0.001,0
-117.9465,34.1084,-4.5294,0,0,0.001,0
-117.9465,34.1084,-5.7353,0,0,0.001,0
-117.9465,34.1084,-6.9412,0,0,0.001,0
-117.9465,34.1084,-8.1471,0,0,0.01,0
-117.9465,34.1084,-9.3529,0,0,0.01,0
-117.9465,34.1084,-10.5588,0,0,0.01,0
-117.9465,34.1084,-11.7647,0,0,0.01,0
-117.9465,34.1084,-12.9706,0,0,0.001,0
-117.9465,34.1084,-14.1765,0,0,0.001,0
-117.9465,34.1084,-15.3824,0,0,0.001,0
-117.9465,34.1084,-16.5882,0,0,0.001,0
-117.9465,34.1084,-17.7941,0,0,0.01,0
-117.9465,34.1084,-19,0,0,0.01,0
-117.9465,34.1358,1.5,0,0,0.01,0
-117.9465,34.1358,0.2941,0,0,0.01,0
-117.9465,34.1358,-0.9118,0,0,0.01,0
-117.9465,34.1358,-2.1176,0,0,0.01,0
-117.9465,34.1358,-3.3235,0,0,0.001,0
-117.9465,34.1358,-4.5294,0,0,0.001,0
-117.9465,34.1358,-5.7353,0,0,0.001,0
-117.9465,34.1358,-6.9412,0,0,0.001,0
-117.9465,34.1358,-8.1471,0,0,0.01,0
-117.9465,34.1358,-9.3529,0,0,0.01,0
-117.9465,34.1358,-10.5588,0,0,0.01,0
-117.9465,34.1358,-11.7647,0,0,0.01,0
-117.9465,34.1358,-12.9706,0,0,0.001,0
-117.9465,34.1358,-14.1765,0,0,0.001,0
-117.9465,34.1358,-15.3824,0,0,0.001,0
-117.9465,34.1358,-16.5882,0,0,0.001,0
-117.9465,34.1358,-17.7941,0,0,0.01,0
-117.9465,34.1358,-19,0,0,0.01,0
-117.9465,34.1632,1.5,0,0,0.01,0
-117.9465,34.1632,0.2941,0,0,0.01,0
-117.9465,34.1632,-0.9118,0,0,0.01,0
-117.9465,34.1632,-2.1176,0,0,0.01,0
-117.9465,34.1632,-3.3235,0,0,0.001,0
-117.9465,34.1632,-4.5294,0,0,0.001,0
-117.9465,34.1632,-5.7353,0,0,0.001,0
-117.9465,34.1632,-6.9412,0,0,0.001,0
-117.9465,34.1632,-8.1471,0,0,0.01,0
-117.9465,34.1632,-9.3529,0,0,0.01,0
-117.9465,34.1632,-10.5588,0,0,0.01,0
-117.9465,34.1632,-11.7647,0,0,0.01,0
-117.9465,34.1632,-12.9706,0,0,0.001,0
-117.9465,34.1632,-14.1765,0,0,0.001,0
-117.9465,34.1632,-15.3824,0,0,0.001,0
-117.9465,34.1632,-16.5882,0,0,0.001,0
-117.9465,34.1632,-17.7941,0,0,0.01,0
-117.9465,34.1632,-19,0,0,0.01,0
-117.9465,34.1905,1.5,0,0,0.01,0
-117.9465,34.1905,0.2941,0,0,0.01,0
-117.9465,34.1905,-0.9118,0,0,0.01,0
-117.9465,34.1905,-2.1176,0,0,0.01,0
-117.9465,34.1905,-3.3235,0,0,0.001,0
-117.9465,34.1905,-4.5294,0,0,0.001,0
-117.9465,34.1905,-5.7353,0,0,0.001,0
-117.9465,34.1905,-6.9412,0,0,0.001,0
-117.9465,34.1905,-8.1471,0,0,0.01,0
-117.9465,34.1905,-9.3529,0,0,0.01,0
-117.9465,34.1905,-10.5588,0,0,0.01,0
-117.9465,34.1905,-11.7647,0,0,0.01,0
-117.9465,34.1905,-12.9706,0,0,0.001,0
-117.9465,34.1905,-14.1765,0,0,0.001,0
-117.9465,34.1905,-15.3824,0,0,0.001,0
-117.9465,34.1905,-16.5882,0,0,0.001,0
-117.9465,34.1905,-17.7941,0,0,0.01,0
-117.9465,34.1905,-19,0,0,0.01,0
-117.9465,34.2179,1.5,0,0,0.001,0
-117.9465,34.2179,0.2941,0,0,0.001,0
-117.9465,34.2179,-0.9118,0,0,0.001,0
-117.9465,34.2179,-2.1176,0,0,0.001,0
-117.9465,34.2179,-3.3235,0,0,0.01,0
-117.9465,34.2179,-4.5294,0,0,0.01,0
-117.9465,34.2179,-5.7353,0,0,0.01,0
-117.9465,34.2179,-6.9412,0,0,0.01,0
-117.9465,34.2179,-8.1471,0,0,0.001,0
-117.9465,34.2179,-9.3529,-0.0001,0,0.001,0
-117.9465,34.2179,-10.5588,0,0,0.001,0
-117.9465,34.2179,-11.7647,0,0,0.001,0
-117.9465,34.2179,-12.9706,0,0,0.01,0
-117.9465,34.2179,-14.1765,0,0,0.01,0
-117.9465,34.2179,-15.3824,0,0,0.01,0
-117.9465,34.2179,-16.5882,0,0,0.01,0
-117.9465,34.2179,-17.7941,0,0,0.001,0
-117.9465,34.2179,-19,0,0,0.001,0
-117.9465,34.2453,1.5,0,0,0.001,0
-117.9465,34.2453,0.2941,0,0,0.001,0
-117.9465,34.2453,-0.9118,0,0,0.001,0
-117.9465,34.2453,-2.1176,0,0,0.001,0
-117.9465,34.2453,-3.3235,0,0,0.01,0
-117.9465,34.2453,-4.5294,0,0,0.01,0
-117.9465,34.2453,-5.7353,0,0,0.01,0
-117.9465,34.2453,-6.9412,0,0,0.01,0
-117.9465,34.2453,-8.1471,0,0,0.001,0
-117.9465,34.2453,-9.3529,-0.0001,0,0.001,0
-117.9465,34.2453,-10.5588,-0.0001,0,0.001,0
-117.9465,34.2453,-11.7647,0,0,0.001,0
-117.9465,34.2453,-12.9706,0,0,0.01,0
-117.9465,34.2453,-14.1765,0,0,0.01,0
-117.9465,34.2453,-15.3824,0,0,0.01,0
-117.9465,34.2453,-16.5882,0,0,0.01,0
-117.9465,34.2453,-17.7941,0,0,0.001,0
-117.9465,34.2453,-19,0,0,0.001,0
-117.9465,34.2726,1.5,0,0,0.001,0
-117.9465,34.2726,0.2941,0,0,0.001,0
-117.9465,34.2726,-0.9118,0,0,0.001,0
-117.9465,34.2726,-2.1176,0,0,0.001,0
-117.9465,34.2726,-3.3235,0,0,0.01,0
-117.9465,34.2726,-4.5294,0,0,0.01,0
-117.9465,34.2726,-5.7353,0,0,0.01,0
-117.9465,34.2726,-6.9412,0,0,0.01,0
-117.9465,34.2726,-8.1471,0,0,0.001,0
-117.9465,34.2726,-9.3529,0,0,0.001,0
-117.9465,34.2726,-10.5588,0,0,0.001,0
-117.9465,34.2726,-11.7647,0,0,0.001,0
-117.9465,34.2726,-12.9706,0,0,0.01,0
-117.9465,34.2726,-14.1765,0,0,0.01,0
-117.9465,34.2726,-15.3824,0,0,0.01,0
-117.9465,34.2726,-16.5882,0,0,0.01,0
-117.9465,34.2726,-17.7941,0,0,0.001,0
-117.9465,34.2726,-19,0,0,0.001,0
-117.9465,34.3,1.5,0,0,0.001,0
-117.9465,34.3,0.2941,0,0,0.001,0
-117.9465,34.3,-0.9118,0,0,0.001,0
-117.9465,34.3,-2.1176,0,0,0.001,0
-117.9465,34.3,-3.3235,0,0,0.01,0
-117.9465,34.3,-4.5294,0,0,0.01,0
-117.9465,34.3,-5.7353,0,0,0.01,0
-117.9465,34.3,-6.9412,0,0,0.01,0
-117.9465,34.3,-8.1471,0,0,0.001,0
-117.9465,34.3,-9.3529,0,0,0.001,0
-117.9465,34.3,-10.5588,0,0,0.001,0
-117.9465,34.3,-11.7647,0,0,0.001,0
-117.9465,34.3,-12.9706,0,0,0.01,0
-117.9465,34.3,-14.1765,0,0,0.01,0
-117.9465,34.3,-15.3824,0,0,0.01,0
-117.9465,34.3,-16.5882,0,0,0.01,0
-117.9465,34.3,-17.7941,0,0,0.001,0
-117.9465,34.3,-19,0,0,0.001,0
-117.9186,33.78,1.5,0,0,0.01,0
-117.9186,33.78,0.2941,0,0,0.01,0
-117.9186,33.78,-0.9118,0,0,0.01,0
-117.9186,33.78,-2.1176,0,0,0.01,0
-117.9186,33.78,-3.3235,0,0,0.001,0
-117.9186,33.78,-4.5294,0,0,0.001,0
-117.9186,33.78,-5.7353,0,0,0.001,0
-117.9186,33.78,-6.9412,0,0,0.001,0
-117.9186,33.78,-8.1471,0,0,0.01,0
-117.9186,33.78,-9.3529,0,0,0.01,0
-117.9186,33.78,-10.5588,0,0,0.01,0
-117.9186,33.78,-11.7647,0,0,0.01,0
-117.9186,33.78,-12.9706,0,0,0.001,0
-117.9186,33.78,-14.1765,0,0,0.001,0
-117.9186,33.78,-15.3824,0,0,0.001,0
-117.9186,33.78,-16.5882,0,0,0.001,0
-117.9186,33.78,-17.7941,0,0,0.01,0
-117.9186,33.78,-19,0,0,0.01,0
-117.9186,33.8074,1.5,0,0,0.01,0
-117.9186,33.8074,0.2941,0,0,0.01,0
-117.9186,33.8074,-0.9118,0,0,0.01,0
-117.9186,33.8074,-2.1176,0,0,0.01,0
-117.9186,33.8074,-3.3235,0,0,0.001,0
-117.9186,33.8074,-4.5294,0,0,0.001,0
-117.9186,33.8074,-5.7353,0,0,0.001,0
-117.9186,33.8074,-6.9412,0,0,0.001,0
-117.9186,33.8074,-8.1471,0,0,0.01,0
-117.9186,33.8074,-9.3529,0,0,0.01,0
-117.9186,33.8074,-10.5588,0,0,0.01,0
-117.9186,33.8074,-11.7647,0,0,0.01,0
-117.9186,33.8074,-12.9706,0,0,0.001,0
-117.9186,33.8074,-14.1765,0,0,0.001,0
-117.9186,33.8074,-15.3824,0,0,0.001,0
-117.9186,33.8074,-16.5882,0,0,0.001,0
-117.9186,33.8074,-17.7941,0,0,0.01,0
-117.9186,33.8074,-19,0,0,0.01,0
-117.9186,33.8347,1.5,0,0,0.01,0
-117.9186,33.8347,0.2941,0,0,0.01,0
-117.9186,33.8347,-0.9118,0,0,0.01,0
-117.9186,33.8347,-2.1176,0,0,0.01,0
-117.9186,33.8347,-3.3235,0,0,0.001,0
-117.9186,33.8347,-4.5294,0,0,0.001,0
-117.9186,33.8347,-5.7353,0,0,0.001,0
-117.9186,33.8347,-6.9412,0,0,0.001,0
-117.9186,33.8347,-8.1471,0,0,0.01,0
-117.9186,33.8347,-9.3529,0,0,0.01,0
-117.9186,33.8347,-10.5588,0,0,0.01,0
-117.9186,33.8347,-11.7647,0,0,0.01,0
-117.9186,33.8347,-12.9706,0,0,0.001,0
-117.9186,33.8347,-14.1765,0,0,0.001,0
-117.9186,33.8347,-15.3824,0,0,0.001,0
-117.9186,33.8347,-16.5882,0,0,0.001,0
-117.9186,33.8347,-17.7941,0,0,0.01,0
-117.9186,33.8347,-19,0,0,0.01,0
-117.9186,33.8621,1.5,0,0,0.01,0
-117.9186,33.8621,0.2941,0,0,0.01,0
-117.9186,33.8621,-0.9118,0,0,0.01,0
-117.9186,33.8621,-2.1176,0,0,0.01,0
-117.9186,33.8621,-3.3235,0,0,0.001,0
-117.9186,33.8621,-4.5294,0,0,0.001,0
-117.9186,33.8621,-5.7353,0,0,0.001,0
-117.9186,33.8621,-6.9412,0.157,0,0.001,0
-117.9186,33.8621,-8.1471,0,0,0.01,0
-117.9186,33.8621,-9.3529,0,0,0.01,0
-117.9186,33.8621,-10.5588,0,0,0.01,0
-117.9186,33.8621,-11.7647,0,0,0.01,0
-117.9186,33.8621,-12.9706,0,0,0.001,0
-117.9186,33.8621,-14.1765,0,0,0.001,0
-117.9186,33.8621,-15.3824,0,0,0.001,0
-117.9186,33.8621,-16.5882,0,0,0.001,0
-117.9186,33.8621,-17.7941,0,0,0.01,0
-117.9186,33.8621,-19,0,0,0.01,0
-117.9186,33.8895,1.5,0,0,0.001,0
-117.9186,33.8895,0.2941,0,0,0.001,0
-117.9186,33.8895,-0.9118,0,0,0.001,0
-117.9186,33.8895,-2.1176,0,0,0.001,0
-117.9186,33.8895,-3.3235,0,0,0.01,0
-117.9186,33.8895,-4.5294,0,0.0128,0.01,0.0028
-117.9186,33.8895,-5.7353,0,0.0157,0.01,0.0038
-117.9186,33.8895,-6.9412,0,0.0175,0.01,0.0044
-117.9186,33.8895,-8.1471,0.0016,0.016,0.001,0.0037
-117.9186,33.8895,-9.3529,0,0.013,0.001,0.0026
-117.9186,33.8895,-10.5588,0,0,0.001,0
-117.9186,33.8895,-11.7647,0.0695,0,0.001,0
-117.9186,33.8895,-12.9706,0.0695,0,0.01,0
-117.9186,33.8895,-14.1765,0,0,0.01,0
-117.9186,33.8895,-15.3824,0,0,0.01,0
-117.9186,33.8895,-16.5882,0,0,0.01,0
-117.9186,33.8895,-17.7941,0,0,0.001,0
-117.9186,33.8895,-19,0,0,0.001,0
-117.9186,33.9168,1.5,0,0,0.001,0
-117.9186,33.9168,0.2941,0,0,0.001,0
-117.9186,33.9168,-0.9118,0,0,0.001,0
-117.9186,33.9168,-2.1176,0.1763,0,0.001,0
-117.9186,33.9168,-3.3235,0.1763,0,0.01,0
-117.9186,33.9168,-4.5294,0.1763,0.0154,0.01,0.0032
-117.9186,33.9168,-5.7353,0.1763,0.0191,0.01,0.0045
-117.9186,33.9168,-6.9412,-0.0824,0.0213,0.01,0.0053
-117.9186,33.9168,-8.1471,0,0.02,0.001,0.0046
-117.9186,33.9168,-9.3529,0,0.0162,0.001,0.0033
-117.9186,33.9168,-10.5588,0,0.0124,0.001,0.0025
-117.9186,33.9168,-11.7647,0,0,0.001,0
-117.9186,33.9168,-12.9706,0.0695,0,0.01,0
-117.9186,33.9168,-14.1765,0.0695,0,0.01,0
-117.9186,33.9168,-15.3824,0.2277,0,0.01,0
-117.9186,33.9168,-16.5882,0.2277,0,0.01,0
-117.9186,33.9168,-17.7941,0,0,0.001,0
-117.9186,33.9168,-19,0,0,0.001,0
-117.9186,33.9442,1.5,0,0,0.001,0
-117.9186,33.9442,0.2941,0,0,0.001,0
-117.9186,33.9442,-0.9118,0,0,0.001,0
-117.9186,33.9442,-2.1176,0,0,0.001,0
-117.9186,33.9442,-3.3235,-0.1175,0,0.01,0
-117.9186,33.9442,-4.5294,-0.1175,0,0.01,0
-117.9186,33.9442,-5.7353,-0.1175,0,0.01,0
-117.9186,33.9442,-6.9412,-0.0911,0,0.01,0
-117.9186,33.9442,-8.1471,-0.1175,0.0149,0.001,0.0031
-117.9186,33.9442,-9.3529,-0.1175,0.018,0.001,0.0035
-117.9186,33.9442,-10.5588,-0.0575,0.0164,0.001,0.0031
-117.9186,33.9442,-11.7647,0,0,0.001,0
-117.9186,33.9442,-12.9706,0,0,0.01,0
-117.9186,33.9442,-14.1765,0,0,0.01,0
-117.9186,33.9442,-15.3824,0,0,0.01,0
-117.9186,33.9442,-16.5882,0.2277,0,0.01,0
-117.9186,33.9442,-17.7941,0,0,0.001,0
-117.9186,33.9442,-19,0,0,0.001,0
-117.9186,33.9716,1.5,0,0,0.001,0
-117.9186,33.9716,0.2941,0,0,0.001,0
-117.9186,33.9716,-0.9118,0,0,0.001,0
-117.9186,33.9716,-2.1176,0,0,0.001,0
-117.9186,33.9716,-3.3235,0,0,0.01,0
-117.9186,33.9716,-4.5294,0,0,0.01,0
-117.9186,33.9716,-5.7353,0,0,0.01,0
-117.9186,33.9716,-6.9412,0.0122,0,0.01,0
-117.9186,33.9716,-8.1471,-0.0372,0,0.001,0
-117.9186,33.9716,-9.3529,0.0083,0,0.001,0
-117.9186,33.9716,-10.5588,-0.0392,0,0.001,0
-117.9186,33.9716,-11.7647,0,0,0.001,0
-117.9186,33.9716,-12.9706,0.1427,0,0.01,0
-117.9186,33.9716,-14.1765,0.1427,0,0.01,0
-117.9186,33.9716,-15.3824,0,0,0.01,0
-117.9186,33.9716,-16.5882,0,0,0.01,0
-117.9186,33.9716,-17.7941,0,0,0.001,0
-117.9186,33.9716,-19,0,0,0.001,0
-117.9186,33.9989,1.5,0,0,0.01,0
-117.9186,33.9989,0.2941,0,0,0.01,0
-117.9186,33.9989,-0.9118,0,0,0.01,0
-117.9186,33.9989,-2.1176,0,0,0.01,0
-117.9186,33.9989,-3.3235,0,0,0.001,0
-117.9186,33.9989,-4.5294,0,0,0.001,0
-117.9186,33.9989,-5.7353,0,0,0.001,0
-117.9186,33.9989,-6.9412,-0.0746,0,0.001,0
-117.9186,33.9989,-8.1471,0.0083,0,0.01,0
-117.9186,33.9989,-9.3529,0.1902,0,0.01,0
-117.9186,33.9989,-10.5588,0.1427,0,0.01,0
-117.9186,33.9989,-11.7647,0.1427,0,0.01,0
-117.9186,33.9989,-12.9706,0.1427,0,0.001,0
-117.9186,33.9989,-14.1765,0,0,0.001,0
-117.9186,33.9989,-15.3824,0,0,0.001,0
-117.9186,33.9989,-16.5882,0,0,0.001,0
-117.9186,33.9989,-17.7941,0,0,0.01,0
-117.9186,33.9989,-19,0,0,0.01,0
-117.9186,34.0263,1.5,0,0,0.01,0
-117.9186,34.0263,0.2941,0,0,0.01,0
-117.9186,34.0263,-0.9118,0,0,0.01,0
-117.9186,34.0263,-2.1176,0,0,0.01,0
-117.9186,34.0263,-3.3235,0,0,0.001,0
-117.9186,34.0263,-4.5294,0,0,0.001,0
-117.9186,34.0263,-5.7353,0,0,0.001,0
-117.9186,34.0263,-6.9412,0,0,0.001,0
-117.9186,34.0263,-8.1471,0.1902,0,0.01,0
-117.9186,34.0263,-9.3529,0,0,0.01,0
-117.9186,34.0263,-10.5588,0,0,0.01,0
-117.9186,34.0263,-11.7647,0,0,0.01,0
-117.9186,34.0263,-12.9706,0,0,0.001,0
-117.9186,34.0263,-14.1765,0,0,0.001,0
-117.9186,34.0263,-15.3824,0,0,0.001,0
-117.9186,34.0263,-16.5882,0,0,0.001,0
-117.9186,34.0263,-17.7941,0,0,0.01,0
-117.9186,34.0263,-19,0,0,0.01,0
-117.9186,34.0537,1.5,0,0,0.01,0
-117.9186,34.0537,0.2941,0,0,0.01,0
-117.9186,34.0537,-0.9118,0,0,0.01,0
-117.9186,34.0537,-2.1176,0,0,0.01,0
-117.9186,34.0537,-3.3235,0,0,0.001,0
-117.9186,34.0537,-4.5294,-0.0481,0,0.001,0
-117.9186,34.0537,-5.7353,-0.0481,0,0.001,0
-117.9186,34.0537,-6.9412,0,0,0.001,0
-117.9186,34.0537,-8.1471,0,0,0.01,0
-117.9186,34.0537,-9.3529,0,0,0.01,0
-117.9186,34.0537,-10.5588,0,0,0.01,0
-117.9186,34.0537,-11.7647,0,0,0.01,0
-117.9186,34.0537,-12.9706,0,0,0.001,0
-117.9186,34.0537,-14.1765,0,0,0.001,0
-117.9186,34.0537,-15.3824,0,0,0.001,0
-117.9186,34.0537,-16.5882,0,0,0.001,0
-117.9186,34.0537,-17.7941,0,0,0.01,0
-117.9186,34.0537,-19,0,0,0.01,0
-117.9186,34.0811,1.5,0,0.0109,0.01,0.0029
-117.9186,34.0811,0.2941,0,0.0114,0.01,0.0031
-117.9186,34.0811,-0.9118,-0.0481,0,0.01,0
-117.9186,34.0811,-2.1176,-0.0481,0,0.01,0
-117.9186,34.0811,-3.3235,-0.0481,0,0.001,0
-117.9186,34.0811,-4.5294,-0.0481,0,0.001,0
-117.9186,34.0811,-5.7353,0,0,0.001,0
-117.9186,34.0811,-6.9412,0,0,0.001,0
-117.9186,34.0811,-8.1471,-0.0887,0,0.01,0
-117.9186,34.0811,-9.3529,-0.0887,0,0.01,0
-117.9186,34.0811,-10.5588,0,0,0.01,0
-117.9186,34.0811,-11.7647,0,0,0.01,0
-117.9186,34.0811,-12.9706,0,0,0.001,0
-117.9186,34.0811,-14.1765,0,0,0.001,0
-117.9186,34.0811,-15.3824,0,0,0.001,0
-117.9186,34.0811,-16.5882,0,0,0.001,0
-117.9186,34.0811,-17.7941,0,0,0.01,0
-117.9186,34.0811,-19,0,0,0.01,0
-117.9186,34.1084,1.5,0,0,0.001,0
-117.9186,34.1084,0.2941,0,0,0.001,0
-117.9186,34.1084,-0.9118,0,0,0.001,0
-117.9186,34.1084,-2.1176,0,0,0.001,0
-117.9186,34.1084,-3.3235,0,0,0.01,0
-117.9186,34.1084,-4.5294,0,0,0.01,0
-117.9186,34.1084,-5.7353,0,0,0.01,0
-117.9186,34.1084,-6.9412,0,0,0.01,0
-117.9186,34.1084,-8.1471,0,0,0.001,0
-117.9186,34.1084,-9.3529,0,0,0.001,0
-117.9186,34.1084,-10.5588,0,0,0.001,0
-117.9186,34.1084,-11.7647,0,0,0.001,0
-117.9186,34.1084,-12.9706,0,0,0.01,0
-117.9186,34.1084,-14.1765,0,0,0.01,0
-117.9186,34.1084,-15.3824,0,0,0.01,0
-117.9186,34.1084,-16.5882,0,0,0.01,0
-117.9186,34.1084,-17.7941,0,0,0.001,0
-117.9186,34.1084,-19,0,0,0.001,0
-117.9186,34.1358,1.5,0,0,0.001,0
-117.9186,34.1358,0.2941,0,0,0.001,0
-117.9186,34.1358,-0.9118,0,0,0.001,0
-117.9186,34.1358,-2.1176,0,0,0.001,0
-117.9186,34.1358,-3.3235,0,0,0.01,0
-117.9186,34.1358,-4.5294,0,0,0.01,0
-117.9186,34.1358,-5.7353,0,0,0.01,0
-117.9186,34.1358,-6.9412,0,0,0.01,0
-117.9186,34.1358,-8.1471,0,0,0.001,0
-117.9186,34.1358,-9.3529,0,0,0.001,0
-117.9186,34.1358,-10.5588,0,0,0.001,0
-117.9186,34.1358,-11.7647,0,0,0.001,0
-117.9186,34.1358,-12.9706,0,0,0.01,0
-117.9186,34.1358,-14.1765,0,0,0.01,0
-117.9186,34.1358,-15.3824,0,0,0.01,0
-117.9186,34.1358,-16.5882,0,0,0.01,0
-117.9186,34.1358,-17.7941,0,0,0.001,0
-117.9186,34.1358,-19,0,0,0.001,0
-117.9186,34.1632,1.5,0,0,0.001,0
-117.9186,34.1632,0.2941,0,0,0.001,0
-117.9186,34.1632,-0.9118,0,0,0.001,0
-117.9186,34.1632,-2.1176,0,0,0.001,0
-117.9186,34.1632,-3.3235,0,0,0.01,0
-117.9186,34.1632,-4.5294,0,0,0.01,0
-117.9186,34.1632,-5.7353,0,0,0.01,0
-117.9186,34.1632,-6.9412,0,0,0.01,0
-117.9186,34.1632,-8.1471,0,0,0.001,0
-117.9186,34.1632,-9.3529,0,0,0.001,0
-117.9186,34.1632,-10.5588,0,0,0.001,0
-117.9186,34.1632,-11.7647,0,0,0.001,0
-117.9186,34.1632,-12.9706,0,0,0.01,0
-117.9186,34.1632,-14.1765,0,0,0.01,0
-117.9186,34.1632,-15.3824,0,0,0.01,0
-117.9186,34.1632,-16.5882,0,0,0.01,0
-117.9186,34.1632,-17.7941,0,0,0.001,0
-117.9186,34.1632,-19,0,0,0.001,0
-117.9186,34.1905,1.5,0,0,0.001,0
-117.9186,34.1905,0.2941,0,0,0.001,0
-117.9186,34.1905,-0.9118,0,0,0.001,0
-117.9186,34.1905,-2.1176,0,0,0.001,0
-117.9186,34.1905,-3.3235,0,0,0.01,0
-117.9186,34.1905,-4.5294,0,0,0.01,0
-117.9186,34.1905,-5.7353,0,0,0.01,0
-117.9186,34.1905,-6.9412,0,0,0.01,0
-117.9186,34.1905,-8.1471,-0.0001,0,0.001,0
-117.9186,34.1905,-9.3529,-0.0001,0,0.001,0
-117.9186,34.1905,-10.5588,0,0,0.001,0
-117.9186,34.1905,-11.7647,0,0,0.001,0
-117.9186,34.1905,-12.9706,0,0,0.01,0
-117.9186,34.1905,-14.1765,0,0,0.01,0
-117.9186,34.1905,-15.3824,0,0,0.01,0
-117.9186,34.1905,-16.5882,0,0,0.01,0
-117.9186,34.1905,-17.7941,0,0,0.001,0
-117.9186,34.1905,-19,0,0,0.001,0
-117.9186,34.2179,1.5,0,0,0.01,0
-117.9186,34.2179,0.2941,0,0,0.01,0
-117.9186,34.2179,-0.9118,0,0,0.01,0
-117.9186,34.2179,-2.1176,0,0,0.01,0
-117.9186,34.2179,-3.3235,0,0,0.001,0
-117.9186,34.2179,-4.5294,0,0,0.001,0
-117.9186,34.2179,-5.7353,0,0,0.001,0
-117.9186,34.2179,-6.9412,0,0,0.001,0
-117.9186,34.2179,-8.1471,0,0,0.01,0
-117.9186,34.2179,-9.3529,-0.0001,0,0.01,0
-117.9186,34.2179,-10.5588,0,0,0.01,0
-117.9186,34.2179,-11.7647,0,0,0.01,0
-117.9186,34.2179,-12.9706,0,0,0.001,0
-117.9186,34.2179,-14.1765,0,0,0.001,0
-117.9186,34.2179,-15.3824,0,0,0.001,0
-117.9186,34.2179,-16.5882,0,0,0.001,0
-117.9186,34.2179,-17.7941,0,0,0.01,0
-117.9186,34.2179,-19,0,0,0.01,0
-117.9186,34.2453,1.5,0,0,0.01,0
-117.9186,34.2453,0.2941,0,0,0.01,0
-117.9186,34.2453,-0.9118,0,0,0.01,0
-117.9186,34.2453,-2.1176,0,0,0.01,0
-117.9186,34.2453,-3.3235,0,0,0.001,0
-117.9186,34.2453,-4.5294,0,0,0.001,0
-117.9186,34.2453,-5.7353,0,0,0.001,0
-117.9186,34.2453,-6.9412,0,0,0.001,0
-117.9186,34.2453,-8.1471,0,0,0.01,0
-117.9186,34.2453,-9.3529,0,0,0.01,0
-117.9186,34.2453,-10.5588,0,0,0.01,0
-117.9186,34.2453,-11.7647,0,0,0.01,0
-117.9186,34.2453,-12.9706,0,0,0.001,0
-117.9186,34.2453,-14.1765,0,0,0.001,0
-117.9186,34.2453,-15.3824,0,0,0.001,0
-117.9186,34.2453,-16.5882,0,0,0.001,0
-117.9186,34.2453,-17.7941,0,0,0.01,0
-117.9186,34.2453,-19,0,0,0.01,0
-117.9186,34.2726,1.5,0,0,0.01,0
-117.9186,34.2726,0.2941,0,0,0.01,0
-117.9186,34.2726,-0.9118,0,0,0.01,0
-117.9186,34.2726,-2.1176,0,0,0.01,0
-117.9186,34.2726,-3.3235,0,0,0.001,0
-117.9186,34.2726,-4.5294,0,0,0.001,0
-117.9186,34.2726,-5.7353,0,0,0.001,0
-117.9186,34.2726,-6.9412,0,0,0.001,0
-117.9186,34.2726,-8.1471,0,0,0.01,0
-117.9186,34.2726,-9.3529,0,0,0.01,0
-117.9186,34.2726,-10.5588,0,0,0.01,0
-117.9186,34.2726,-11.7647,0,0,0.01,0
-117.9186,34.2726,-12.9706,0,0,0.001,0
-117.9186,34.2726,-14.1765,0,0,0.001,0
-117.9186,34.2726,-15.3824,0,0,0.001,0
-117.9186,34.2726,-16.5882,0,0,0.001,0
-117.9186,34.2726,-17.7941,0,0,0.01,0
-117.9186,34.2726,-19,0,0,0.01,0
-117.9186,34.3,1.5,0,0,0.01,0
-117.9186,34.3,0.2941,0,0,0.01,0
-117.9186,34.3,-0.9118,0,0,0.01,0
-117.9186,34.3,-2.1176,0,0,0.01,0
-117.9186,34.3,-3.3235,0,0,0.001,0
-117.9186,34.3,-4.5294,0,0,0.001,0
-117.9186,34.3,-5.7353,0,0,0.001,0
-117.9186,34.3,-6.9412,0,0,0.001,0
-117.9186,34.3,-8.1471,0,0,0.01,0
-117.9186,34.3,-9.3529,0,0,0.01,0
-117.9186,34.3,-10.5588,0,0,0.01,0
-117.9186,34.3,-11.7647,0,0,0.01,0
-117.9186,34.3,-12.9706,0,0,0.001,0
-117.9186,34.3,-14.1765,0,0,0.001,0
-117.9186,34.3,-15.3824,0,0,0.001,0
-117.9186,34.3,-16.5882,0,0,0.001,0
-117.9186,34.3,-17.7941,0,0,0.01,0
-117.9186,34.3,-19,0,0,0.01,0
-117.8908,33.78,1.5,0,0,0.01,0
-117.8908,33.78,0.2941,0,0,0.01,0
-117.8908,33.78,-0.9118,0,0,0.01,0
-117.8908,33.78,-2.1176,0,0,0.01,0
-117.8908,33.78,-3.3235,0,0,0.001,0
-117.8908,33.78,-4.5294,0,0,0.001,0
-117.8908,33.78,-5.7353,0,0,0.001,0
-117.8908,33.78,-6.9412,0,0,0.001,0
-117.8908,33.78,-8.1471,0,0,0.01,0
-117.8908,33.78,-9.3529,0,0,0.01,0
-117.8908,33.78,-10.5588,0,0,0.01,0
-117.8908,33.78,-11.7647,0,0,0.01,0
-117.8908,33.78,-12.9706,0,0,0.001,0
-117.8908,33.78,-14.1765,0,0,0.001,0
-117.8908,33.78,-15.3824,0,0,0.001,0
-117.8908,33.78,-16.5882,0,0,0.001,0
-117.8908,33.78,-17.7941,0,0,0.01,0
-117.8908,33.78,-19,0,0,0.01,0
-117.8908,33.8074,1.5,0,0,0.01,0
-117.8908,33.8074,0.2941,0,0,0.01,0
-117.8908,33.8074,-0.9118,0,0,0.01,0
-117.8908,33.8074,-2.1176,0,0,0.01,0
-117.8908,33.8074,-3.3235,0,0,0.001,0
-117.8908,33.8074,-4.5294,0,0,0.001,0
-117.8908,33.8074,-5.7353,0,0,0.001,0
-117.8908,33.8074,-6.9412,0,0,0.001,0
-117.8908,33.8074,-8.1471,0,0,0.01,0
-117.8908,33.8074,-9.3529,0,0,0.01,0
-117.8908,33.8074,-10.5588,0,0,0.01,0
-117.8908,33.8074,-11.7647,0,0,0.01,0
-117.8908,33.8074,-12.9706,0,0,0.001,0
-117.8908,33.8074,-14.1765,0,0,0.001,0
-117.8908,33.8074,-15.3824,0,0,0.001,0
-117.8908,33.8074,-16.5882,0,0,0.001,0
-117.8908,33.8074,-17.7941,0,0,0.01,0
-117.8908,33.8074,-19,0,0,0.01,0
-117.8908,33.8347,1.5,0,0,0.01,0
-117.8908,33.8347,0.2941,0,0,0.01,0
-117.8908,33.8347,-0.9118,0,0,0.01,0
-117.8908,33.8347,-2.1176,0,0,0.01,0
-117.8908,33.8347,-3.3235,0,0,0.001,0
-117.8908,33.8347,-4.5294,0,0,0.001,0
-117.8908,33.8347,-5.7353,0,0,0.001,0
-117.8908,33.8347,-6.9412,0.1166,0,0.001,0
-117.8908,33.8347,-8.1471,0.0762,0,0.01,0
-117.8908,33.8347,-9.3529,0,0,0.01,0
-117.8908,33.8347,-10.5588,0,0,0.01,0
-117.8908,33.8347,-11.7647,0,0,0.01,0
-117.8908,33.8347,-12.9706,0,0,0.001,0
-117.8908,33.8347,-14.1765,0,0,0.001,0
-117.8908,33.8347,-15.3824,0,0,0.001,0
-117.8908,33.8347,-16.5882,0,0,0.001,0
-117.8908,33.8347,-17.7941,0,0,0.01,0
-117.8908,33.8347,-19,0,0,0.01,0
-117.8908,33.8621,1.5,0,0,0.01,0
-117.8908,33.8621,0.2941,0,0,0.01,0
-117.8908,33.8621,-0.9118,0,0,0.01,0
-117.8908,33.8621,-2.1176,0,0,0.01,0
-117.8908,33.8621,-3.3235,0,0,0.001,0
-117.8908,33.8621,-4.5294,0,0,0.001,0
-117.8908,33.8621,-5.7353,0,0,0.001,0
-117.8908,33.8621,-6.9412,0.157,0,0.001,0
-117.8908,33.8621,-8.1471,0.0803,0,0.01,0
-117.8908,33.8621,-9.3529,0,0,0.01,0
-117.8908,33.8621,-10.5588,0.0695,0,0.01,0
-117.8908,33.8621,-11.7647,0,0,0.01,0
-117.8908,33.8621,-12.9706,0,0,0.001,0
-117.8908,33.8621,-14.1765,0,0,0.001,0
-117.8908,33.8621,-15.3824,0,0,0.001,0
-117.8908,33.8621,-16.5882,0,0,0.001,0
-117.8908,33.8621,-17.7941,0,0,0.01,0
-117.8908,33.8621,-19,0,0,0.01,0
-117.8908,33.8895,1.5,0,0,0.001,0
-117.8908,33.8895,0.2941,0,0,0.001,0
-117.8908,33.8895,-0.9118,0,0,0.001,0
-117.8908,33.8895,-2.1176,0,0,0.001,0
-117.8908,33.8895,-3.3235,0,0,0.01,0
-117.8908,33.8895,-4.5294,0,0.0163,0.01,0.0035
-117.8908,33.8895,-5.7353,0,0.0232,0.01,0.0054
-117.8908,33.8895,-6.9412,0,0.0297,0.01,0.0066
-117.8908,33.8895,-8.1471,0.0016,0.0288,0.001,0.0061
-117.8908,33.8895,-9.3529,0,0.0215,0.001,0.004
-117.8908,33.8895,-10.5588,0.0695,0.0151,0.001,0.0026
-117.8908,33.8895,-11.7647,0.0695,0,0.001,0
-117.8908,33.8895,-12.9706,0,0,0.01,0
-117.8908,33.8895,-14.1765,0,0,0.01,0
-117.8908,33.8895,-15.3824,0,0,0.01,0
-117.8908,33.8895,-16.5882,0,0,0.01,0
-117.8908,33.8895,-17.7941,0,0,0.001,0
-117.8908,33.8895,-19,0,0,0.001,0
-117.8908,33.9168,1.5,0,0,0.001,0
-117.8908,33.9168,0.2941,0,0,0.001,0
-117.8908,33.9168,-0.9118,0,0,0.001,0
-117.8908,33.9168,-2.1176,0,0,0.001,0
-117.8908,33.9168,-3.3235,0,0.0126,0.01,0.0026
-117.8908,33.9168,-4.5294,0,0.0188,0.01,0.0041
-117.8908,33.9168,-5.7353,0.0069,0.0275,0.01,0.0069
-117.8908,33.9168,-6.9412,0.0069,0.0394,0.01,0.0093
-117.8908,33.9168,-8.1471,0.0046,0.0417,0.001,0.009
-117.8908,33.9168,-9.3529,0.0196,0.0328,0.001,0.006
-117.8908,33.9168,-10.5588,0,0.021,0.001,0.0038
-117.8908,33.9168,-11.7647,0,0.0122,0.001,0.0023
-117.8908,33.9168,-12.9706,0,0,0.01,0
-117.8908,33.9168,-14.1765,0,0,0.01,0
-117.8908,33.9168,-15.3824,0.2277,0,0.01,0
-117.8908,33.9168,-16.5882,0,0,0.01,0
-117.8908,33.9168,-17.7941,0,0,0.001,0
-117.8908,33.9168,-19,0,0,0.001,0
-117.8908,33.9442,1.5,0,0,0.001,0
-117.8908,33.9442,0.2941,0,0,0.001,0
-117.8908,33.9442,-0.9118,0,0,0.001,0
-117.8908,33.9442,-2.1176,0,0,0.001,0
-117.8908,33.9442,-3.3235,0,0,0.01,0
-117.8908,33.9442,-4.5294,0,0,0.01,0
-117.8908,33.9442,-5.7353,0,0.0123,0.01,0.0026
-117.8908,33.9442,-6.9412,-0.1296,0.016,0.01,0.0032
-117.8908,33.9442,-8.1471,0.0156,0.0188,0.001,0.0037
-117.8908,33.9442,-9.3529,0.0005,0.0183,0.001,0.0035
-117.8908,33.9442,-10.5588,-0.1673,0.0147,0.001,0.0027
-117.8908,33.9442,-11.7647,0,0,0.001,0
-117.8908,33.9442,-12.9706,0,0,0.01,0
-117.8908,33.9442,-14.1765,0,0,0.01,0
-117.8908,33.9442,-15.3824,0,0,0.01,0
-117.8908,33.9442,-16.5882,0,0,0.01,0
-117.8908,33.9442,-17.7941,0,0,0.001,0
-117.8908,33.9442,-19,0,0,0.001,0
-117.8908,33.9716,1.5,0,0,0.001,0
-117.8908,33.9716,0.2941,0,0,0.001,0
-117.8908,33.9716,-0.9118,0,0,0.001,0
-117.8908,33.9716,-2.1176,0,0,0.001,0
-117.8908,33.9716,-3.3235,0,0,0.01,0
-117.8908,33.9716,-4.5294,0,0,0.01,0
-117.8908,33.9716,-5.7353,0,0,0.01,0
-117.8908,33.9716,-6.9412,0.0322,0,0.01,0
-117.8908,33.9716,-8.1471,0.0301,0,0.001,0
-117.8908,33.9716,-9.3529,-0.1008,0,0.001,0
-117.8908,33.9716,-10.5588,-0.123,0,0.001,0
-117.8908,33.9716,-11.7647,0,0,0.001,0
-117.8908,33.9716,-12.9706,0,0,0.01,0
-117.8908,33.9716,-14.1765,0,0,0.01,0
-117.8908,33.9716,-15.3824,0,0,0.01,0
-117.8908,33.9716,-16.5882,0,0,0.01,0
-117.8908,33.9716,-17.7941,0,0,0.001,0
-117.8908,33.9716,-19,0,0,0.001,0
-117.8908,33.9989,1.5,0,0,0.01,0
-117.8908,33.9989,0.2941,0,0,0.01,0
-117.8908,33.9989,-0.9118,0,0,0.01,0
-117.8908,33.9989,-2.1176,0,0,0.01,0
-117.8908,33.9989,-3.3235,0,0,0.001,0
-117.8908,33.9989,-4.5294,0,0,0.001,0
-117.8908,33.9989,-5.7353,-0.0093,0,0.001,0
-117.8908,33.9989,-6.9412,0.0135,0,0.001,0
-117.8908,33.9989,-8.1471,-0.0015,0,0.01,0
-117.8908,33.9989,-9.3529,-0.0196,0,0.01,0
-117.8908,33.9989,-10.5588,0.1427,0,0.01,0
-117.8908,33.9989,-11.7647,0,0,0.01,0
-117.8908,33.9989,-12.9706,0,0,0.001,0
-117.8908,33.9989,-14.1765,0,0,0.001,0
-117.8908,33.9989,-15.3824,0,0,0.001,0
-117.8908,33.9989,-16.5882,0,0,0.001,0
-117.8908,33.9989,-17.7941,0,0,0.01,0
-117.8908,33.9989,-19,0,0,0.01,0
-117.8908,34.0263,1.5,0,0.0077,0.01,0.0026
-117.8908,34.0263,0.2941,0,0.008,0.01,0.0027
-117.8908,34.0263,-0.9118,0,0.0066,0.01,0.0023
-117.8908,34.0263,-2.1176,-0.1272,0.0061,0.01,0.0021
-117.8908,34.0263,-3.3235,-0.0746,0,0.001,0
-117.8908,34.0263,-4.5294,-0.0114,0,0.001,0
-117.8908,34.0263,-5.7353,0.0162,0,0.001,0
-117.8908,34.0263,-6.9412,0.0473,0,0.001,0
-117.8908,34.0263,-8.1471,0.0624,0,0.01,0
-117.8908,34.0263,-9.3529,0.1427,0,0.01,0
-117.8908,34.0263,-10.5588,0,0,0.01,0
-117.8908,34.0263,-11.7647,-0.0845,0,0.01,0
-117.8908,34.0263,-12.9706,-0.0845,0,0.001,0
-117.8908,34.0263,-14.1765,-0.0606,0,0.001,0
-117.8908,34.0263,-15.3824,0,0,0.001,0
-117.8908,34.0263,-16.5882,0,0,0.001,0
-117.8908,34.0263,-17.7941,0,0,0.01,0
-117.8908,34.0263,-19,0,0,0.01,0
-117.8908,34.0537,1.5,0,0.0109,0.01,0.0048
-117.8908,34.0537,0.2941,0,0.0113,0.01,0.005
-117.8908,34.0537,-0.9118,0.0103,0.0087,0.01,0.0037
-117.8908,34.0537,-2.1176,0.0103,0.0071,0.01,0.0028
-117.8908,34.0537,-3.3235,0.0468,0.0065,0.001,0.0024
-117.8908,34.0537,-4.5294,0.0463,0.0061,0.001,0.0021
-117.8908,34.0537,-5.7353,0.0528,0,0.001,0
-117.8908,34.0537,-6.9412,0.1902,0,0.001,0
-117.8908,34.0537,-8.1471,0,0,0.01,0
-117.8908,34.0537,-9.3529,0,0,0.01,0
-117.8908,34.0537,-10.5588,-0.0845,0,0.01,0
-117.8908,34.0537,-11.7647,-0.0845,0,0.01,0
-117.8908,34.0537,-12.9706,-0.1317,0,0.001,0
-117.8908,34.0537,-14.1765,-0.1317,0,0.001,0
-117.8908,34.0537,-15.3824,-0.2267,0,0.001,0
-117.8908,34.0537,-16.5882,0,0,0.001,0
-117.8908,34.0537,-17.7941,0,0,0.01,0
-117.8908,34.0537,-19,0,0,0.01,0
-117.8908,34.0811,1.5,0,0.0092,0.01,0.0051
-117.8908,34.0811,0.2941,0,0.0097,0.01,0.0054
-117.8908,34.0811,-0.9118,0.0524,0.0072,0.01,0.0039
-117.8908,34.0811,-2.1176,0.0503,0.0068,0.01,0.0029
-117.8908,34.0811,-3.3235,0.0463,0.0067,0.001,0.0025
-117.8908,34.0811,-4.5294,0.1902,0.006,0.001,0.0022
-117.8908,34.0811,-5.7353,-0.0329,0,0.001,0
-117.8908,34.0811,-6.9412,-0.0887,0,0.001,0
-117.8908,34.0811,-8.1471,-0.0887,0,0.01,0
-117.8908,34.0811,-9.3529,0,0,0.01,0
-117.8908,34.0811,-10.5588,0,0,0.01,0
-117.8908,34.0811,-11.7647,0,0,0.01,0
-117.8908,34.0811,-12.9706,0,0,0.001,0
-117.8908,34.0811,-14.1765,0,0,0.001,0
-117.8908,34.0811,-15.3824,0,0,0.001,0
-117.8908,34.0811,-16.5882,0,0,0.001,0
-117.8908,34.0811,-17.7941,0,0,0.01,0
-117.8908,34.0811,-19,0,0,0.01,0
-117.8908,34.1084,1.5,0,0.0105,0.001,0.0039
-117.8908,34.1084,0.2941,0,0.0104,0.001,0.004
-117.8908,34.1084,-0.9118,0.044,0.0081,0.001,0.0032
-117.8908,34.1084,-2.1176,0.0207,0.007,0.001,0.0025
-117.8908,34.1084,-3.3235,0.1902,0.0061,0.01,0.0021
-117.8908,34.1084,-4.5294,0.1902,0,0.01,0
-117.8908,34.1084,-5.7353,0,0,0.01,0
-117.8908,34.1084,-6.9412,-0.2267,0,0.01,0
-117.8908,34.1084,-8.1471,-0.2267,0,0.001,0
-117.8908,34.1084,-9.3529,-0.2267,0,0.001,0
-117.8908,34.1084,-10.5588,-0.2267,0,0.001,0
-117.8908,34.1084,-11.7647,-0.2267,0,0.001,0
-117.8908,34.1084,-12.9706,-0.2267,0,0.01,0
-117.8908,34.1084,-14.1765,0,0,0.01,0
-117.8908,34.1084,-15.3824,0,0,0.01,0
-117.8908,34.1084,-16.5882,0,0,0.01,0
-117.8908,34.1084,-17.7941,0,0,0.001,0
-117.8908,34.1084,-19,0,0,0.001,0
-117.8908,34.1358,1.5,0,0.0118,0.001,0.0023
-117.8908,34.1358,0.2941,0,0.0119,0.001,0.0024
-117.8908,34.1358,-0.9118,-0.0083,0,0.001,0
-117.8908,34.1358,-2.1176,-0.0408,0,0.001,0
-117.8908,34.1358,-3.3235,-0.1644,0,0.01,0
-117.8908,34.1358,-4.5294,-0.2267,0,0.01,0
-117.8908,34.1358,-5.7353,-0.2267,0,0.01,0
-117.8908,34.1358,-6.9412,-0.2267,0,0.01,0
-117.8908,34.1358,-8.1471,0,0,0.001,0
-117.8908,34.1358,-9.3529,0,0,0.001,0
-117.8908,34.1358,-10.5588,0,0,0.001,0
-117.8908,34.1358,-11.7647,0,0,0.001,0
-117.8908,34.1358,-12.9706,0,0,0.01,0
-117.8908,34.1358,-14.1765,0,0,0.01,0
-117.8908,34.1358,-15.3824,0,0,0.01,0
-117.8908,34.1358,-16.5882,0,0,0.01,0
-117.8908,34.1358,-17.7941,0,0,0.001,0
-117.8908,34.1358,-19,0,0,0.001,0
-117.8908,34.1632,1.5,0,0,0.001,0
-117.8908,34.1632,0.2941,0,0,0.001,0
-117.8908,34.1632,-0.9118,0,0,0.001,0
-117.8908,34.1632,-2.1176,0,0,0.001,0
-117.8908,34.1632,-3.3235,0,0,0.01,0
-117.8908,34.1632,-4.5294,0,0,0.01,0
-117.8908,34.1632,-5.7353,0,0,0.01,0
-117.8908,34.1632,-6.9412,-0.0001,0,0.01,0
-117.8908,34.1632,-8.1471,-0.0001,0,0.001,0
-117.8908,34.1632,-9.3529,0,0,0.001,0
-117.8908,34.1632,-10.5588,0,0,0.001,0
-117.8908,34.1632,-11.7647,0,0,0.001,0
-117.8908,34.1632,-12.9706,0,0,0.01,0
-117.8908,34.1632,-14.1765,0,0,0.01,0
-117.8908,34.1632,-15.3824,0,0,0.01,0
-117.8908,34.1632,-16.5882,0,0,0.01,0
-117.8908,34.1632,-17.7941,0,0,0.001,0
-117.8908,34.1632,-19,0,0,0.001,0
-117.8908,34.1905,1.5,0,0,0.001,0
-117.8908,34.1905,0.2941,0,0,0.001,0
-117.8908,34.1905,-0.9118,0,0,0.001,0
-117.8908,34.1905,-2.1176,0,0,0.001,0
-117.8908,34.1905,-3.3235,0,0,0.01,0
-117.8908,34.1905,-4.5294,0,0,0.01,0
-117.8908,34.1905,-5.7353,0,0,0.01,0
-117.8908,34.1905,-6.9412,0,0,0.01,0
-117.8908,34.1905,-8.1471,-0.0001,0,0.001,0
-117.8908,34.1905,-9.3529,0,0,0.001,0
-117.8908,34.1905,-10.5588,0,0,0.001,0
-117.8908,34.1905,-11.7647,0,0,0.001,0
-117.8908,34.1905,-12.9706,0,0,0.01,0
-117.8908,34.1905,-14.1765,0,0,0.01,0
-117.8908,34.1905,-15.3824,0,0,0.01,0
-117.8908,34.1905,-16.5882,0,0,0.01,0
-117.8908,34.1905,-17.7941,0,0,0.001,0
-117.8908,34.1905,-19,0,0,0.001,0
-117.8908,34.2179,1.5,0,0,0.01,0
-117.8908,34.2179,0.2941,0,0,0.01,0
-117.8908,34.2179,-0.9118,0,0,0.01,0
-117.8908,34.2179,-2.1176,0,0,0.01,0
-117.8908,34.2179,-3.3235,0,0,0.001,0
-117.8908,34.2179,-4.5294,0,0,0.001,0
-117.8908,34.2179,-5.7353,0,0,0.001,0
-117.8908,34.2179,-6.9412,0,0,0.001,0
-117.8908,34.2179,-8.1471,0,0,0.01,0
-117.8908,34.2179,-9.3529,0,0,0.01,0
-117.8908,34.2179,-10.5588,0,0,0.01,0
-117.8908,34.2179,-11.7647,0,0,0.01,0
-117.8908,34.2179,-12.9706,0,0,0.001,0
-117.8908,34.2179,-14.1765,0,0,0.001,0
-117.8908,34.2179,-15.3824,0,0,0.001,0
-117.8908,34.2179,-16.5882,0,0,0.001,0
-117.8908,34.2179,-17.7941,0,0,0.01,0
-117.8908,34.2179,-19,0,0,0.01,0
-117.8908,34.2453,1.5,0,0,0.01,0
-117.8908,34.2453,0.2941,0,0,0.01,0
-117.8908,34.2453,-0.9118,0,0,0.01,0
-117.8908,34.2453,-2.1176,0,0,0.01,0
-117.8908,34.2453,-3.3235,0,0,0.001,0
-117.8908,34.2453,-4.5294,0,0,0.001,0
-117.8908,34.2453,-5.7353,0,0,0.001,0
-117.8908,34.2453,-6.9412,0,0,0.001,0
-117.8908,34.2453,-8.1471,0,0,0.01,0
-117.8908,34.2453,-9.3529,0,0,0.01,0
-117.8908,34.2453,-10.5588,0,0,0.01,0
-117.8908,34.2453,-11.7647,0,0,0.01,0
-117.8908,34.2453,-12.9706,0,0,0.001,0
-117.8908,34.2453,-14.1765,0,0,0.001,0
-117.8908,34.2453,-15.3824,0,0,0.001,0
-117.8908,34.2453,-16.5882,0,0,0.001,0
-117.8908,34.2453,-17.7941,0,0,0.01,0
-117.8908,34.2453,-19,0,0,0.01,0
-117.8908,34.2726,1.5,0,0,0.01,0
-117.8908,34.2726,0.2941,0,0,0.01,0
-117.8908,34.2726,-0.9118,0,0,0.01,0
-117.8908,34.2726,-2.1176,0,0,0.01,0
-117.8908,34.2726,-3.3235,0,0,0.001,0
-117.8908,34.2726,-4.5294,0,0,0.001,0
-117.8908,34.2726,-5.7353,0,0,0.001,0
-117.8908,34.2726,-6.9412,0,0,0.001,0
-117.8908,34.2726,-8.1471,0,0,0.01,0
-117.8908,34.2726,-9.3529,0,0,0.01,0
-117.8908,34.2726,-10.5588,0,0,0.01,0
-117.8908,34.2726,-11.7647,0,0,0.01,0
-117.8908,34.2726,-12.9706,0,0,0.001,0
-117.8908,34.2726,-14.1765,0,0,0.001,0
-117.8908,34.2726,-15.3824,0,0,0.001,0
-117.8908,34.2726,-16.5882,0,0,0.001,0
-117.8908,34.2726,-17.7941,0,0,0.01,0
-117.8908,34.2726,-19,0,0,0.01,0
-117.8908,34.3,1.5,0,0,0.01,0
-117.8908,34.3,0.2941,0,0,0.01,0
-117.8908,34.3,-0.9118,0,0,0.01,0
-117.8908,34.3,-2.1176,0,0,0.01,0
-117.8908,34.3,-3.3235,0,0,0.001,0
-117.8908,34.3,-4.5294,0,0,0.001,0
-117.8908,34.3,-5.7353,0,0,0.001,0
-117.8908,34.3,-6.9412,0,0,0.001,0
-117.8908,34.3,-8.1471,0,0,0.01,0
-117.8908,34.3,-9.3529,0,0,0.01,0
-117.8908,34.3,-10.5588,0,0,0.01,0
-117.8908,34.3,-11.7647,0,0,0.01,0
-117.8908,34.3,-12.9706,0,0,0.001,0
-117.8908,34.3,-14.1765,0,0,0.001,0
-117.8908,34.3,-15.3824,0,0,0.001,0
-117.8908,34.3,-16.5882,0,0,0.001,0
-117.8908,34.3,-17.7941,0,0,0.01,0
-117.8908,34.3,-19,0,0,0.01,0
-117.863,33.78,1.5,0,0,0.01,0
-117.863,33.78,0.2941,0,0,0.01,0
-117.863,33.78,-0.9118,0,0,0.01,0
-117.863,33.78,-2.1176,0,0,0.01,0
-117.863,33.78,-3.3235,0,0,0.001,0
-117.863,33.78,-4.5294,0,0,0.001,0
-117.863,33.78,-5.7353,0,0,0.001,0
-117.863,33.78,-6.9412,0,0,0.001,0
-117.863,33.78,-8.1471,0,0,0.01,0
-117.863,33.78,-9.3529,0,0,0.01,0
-117.863,33.78,-10.5588,0,0,0.01,0
-117.863,33.78,-11.7647,0,0,0.01,0
-117.863,33.78,-12.9706,0,0,0.001,0
-117.863,33.78,-14.1765,0,0,0.001,0
-117.863,33.78,-15.3824,0,0,0.001,0
-117.863,33.78,-16.5882,0,0,0.001,0
-117.863,33.78,-17.7941,0,0,0.01,0
-117.863,33.78,-19,0,0,0.01,0
-117.863,33.8074,1.5,0,0,0.01,0
-117.863,33.8074,0.2941,0,0,0.01,0
-117.863,33.8074,-0.9118,0,0,0.01,0
-117.863,33.8074,-2.1176,0,0,0.01,0
-117.863,33.8074,-3.3235,0,0,0.001,0
-117.863,33.8074,-4.5294,0,0,0.001,0
-117.863,33.8074,-5.7353,0,0,0.001,0
-117.863,33.8074,-6.9412,0,0,0.001,0
-117.863,33.8074,-8.1471,0.0756,0,0.01,0
-117.863,33.8074,-9.3529,0,0,0.01,0
-117.863,33.8074,-10.5588,0,0,0.01,0
-117.863,33.8074,-11.7647,0,0,0.01,0
-117.863,33.8074,-12.9706,0,0,0.001,0
-117.863,33.8074,-14.1765,0,0,0.001,0
-117.863,33.8074,-15.3824,0,0,0.001,0
-117.863,33.8074,-16.5882,0,0,0.001,0
-117.863,33.8074,-17.7941,0,0,0.01,0
-117.863,33.8074,-19,0,0,0.01,0
-117.863,33.8347,1.5,0,0,0.01,0
-117.863,33.8347,0.2941,0,0,0.01,0
-117.863,33.8347,-0.9118,0,0,0.01,0
-117.863,33.8347,-2.1176,0,0,0.01,0
-117.863,33.8347,-3.3235,0,0,0.001,0
-117.863,33.8347,-4.5294,0,0,0.001,0
-117.863,33.8347,-5.7353,0.0993,0,0.001,0
-117.863,33.8347,-6.9412,0.134,0,0.001,0
-117.863,33.8347,-8.1471,0.0726,0,0.01,0
-117.863,33.8347,-9.3529,0,0,0.01,0
-117.863,33.8347,-10.5588,0,0,0.01,0
-117.863,33.8347,-11.7647,0,0,0.01,0
-117.863,33.8347,-12.9706,0,0,0.001,0
-117.863,33.8347,-14.1765,0,0,0.001,0
-117.863,33.8347,-15.3824,0,0,0.001,0
-117.863,33.8347,-16.5882,0,0,0.001,0
-117.863,33.8347,-17.7941,0,0,0.01,0
-117.863,33.8347,-19,0,0,0.01,0
-117.863,33.8621,1.5,0,0,0.01,0
-117.863,33.8621,0.2941,0,0,0.01,0
-117.863,33.8621,-0.9118,0,0,0.01,0
-117.863,33.8621,-2.1176,0,0,0.01,0
-117.863,33.8621,-3.3235,0,0,0.001,0
-117.863,33.8621,-4.5294,0,0,0.001,0
-117.863,33.8621,-5.7353,0.0648,0,0.001,0
-117.863,33.8621,-6.9412,0.1168,0,0.001,0
-117.863,33.8621,-8.1471,0.0996,0,0.01,0
-117.863,33.8621,-9.3529,0.0695,0,0.01,0
-117.863,33.8621,-10.5588,0.0695,0,0.01,0
-117.863,33.8621,-11.7647,0,0,0.01,0
-117.863,33.8621,-12.9706,0,0,0.001,0
-117.863,33.8621,-14.1765,0,0,0.001,0
-117.863,33.8621,-15.3824,0,0,0.001,0
-117.863,33.8621,-16.5882,0,0,0.001,0
-117.863,33.8621,-17.7941,0,0,0.01,0
-117.863,33.8621,-19,0,0,0.01,0
-117.863,33.8895,1.5,0,0,0.001,0
-117.863,33.8895,0.2941,0,0,0.001,0
-117.863,33.8895,-0.9118,0,0,0.001,0
-117.863,33.8895,-2.1176,0,0,0.001,0
-117.863,33.8895,-3.3235,0,0,0.01,0
-117.863,33.8895,-4.5294,0,0,0.01,0
-117.863,33.8895,-5.7353,0,0.0171,0.01,0.0026
-117.863,33.8895,-6.9412,0.1205,0.0211,0.01,0.0031
-117.863,33.8895,-8.1471,0.0539,0.0222,0.001,0.0032
-117.863,33.8895,-9.3529,0,0.0202,0.001,0.0029
-117.863,33.8895,-10.5588,0,0,0.001,0
-117.863,33.8895,-11.7647,0,0,0.001,0
-117.863,33.8895,-12.9706,0,0,0.01,0
-117.863,33.8895,-14.1765,0,0,0.01,0
-117.863,33.8895,-15.3824,0,0,0.01,0
-117.863,33.8895,-16.5882,0,0,0.01,0
-117.863,33.8895,-17.7941,0,0,0.001,0
-117.863,33.8895,-19,0,0,0.001,0
-117.863,33.9168,1.5,0,0,0.001,0
-117.863,33.9168,0.2941,0,0,0.001,0
-117.863,33.9168,-0.9118,0,0,0.001,0
-117.863,33.9168,-2.1176,0,0,0.001,0
-117.863,33.9168,-3.3235,0,0,0.01,0
-117.863,33.9168,-4.5294,0,0,0.01,0
-117.863,33.9168,-5.7353,0,0.0164,0.01,0.0029
-117.863,33.9168,-6.9412,0.0051,0.0211,0.01,0.0037
-117.863,33.9168,-8.1471,-0.0053,0.0233,0.001,0.0038
-117.863,33.9168,-9.3529,0.0533,0.0207,0.001,0.0032
-117.863,33.9168,-10.5588,0.0621,0.0154,0.001,0.0025
-117.863,33.9168,-11.7647,0,0,0.001,0
-117.863,33.9168,-12.9706,0,0,0.01,0
-117.863,33.9168,-14.1765,0.2277,0,0.01,0
-117.863,33.9168,-15.3824,0.2277,0,0.01,0
-117.863,33.9168,-16.5882,0,0,0.01,0
-117.863,33.9168,-17.7941,0,0,0.001,0
-117.863,33.9168,-19,0,0,0.001,0
-117.863,33.9442,1.5,0,0,0.001,0
-117.863,33.9442,0.2941,0,0,0.001,0
-117.863,33.9442,-0.9118,0,0,0.001,0
-117.863,33.9442,-2.1176,0,0,0.001,0
-117.863,33.9442,-3.3235,0,0,0.01,0
-117.863,33.9442,-4.5294,0,0,0.01,0
-117.863,33.9442,-5.7353,0,0,0.01,0
-117.863,33.9442,-6.9412,-0.0548,0,0.01,0
-117.863,33.9442,-8.1471,-0.0069,0.013,0.001,0.0024
-117.863,33.9442,-9.3529,0.0174,0,0.001,0
-117.863,33.9442,-10.5588,0,0,0.001,0
-117.863,33.9442,-11.7647,0,0,0.001,0
-117.863,33.9442,-12.9706,0,0,0.01,0
-117.863,33.9442,-14.1765,0,0,0.01,0
-117.863,33.9442,-15.3824,0,0,0.01,0
-117.863,33.9442,-16.5882,0,0,0.01,0
-117.863,33.9442,-17.7941,0,0,0.001,0
-117.863,33.9442,-19,0,0,0.001,0
-117.863,33.9716,1.5,0,0,0.001,0
-117.863,33.9716,0.2941,0,0,0.001,0
-117.863,33.9716,-0.9118,0,0,0.001,0
-117.863,33.9716,-2.1176,0,0,0.001,0
-117.863,33.9716,-3.3235,0,0,0.01,0
-117.863,33.9716,-4.5294,0,0,0.01,0
-117.863,33.9716,-5.7353,0,0,0.01,0
-117.863,33.9716,-6.9412,-0.0155,0,0.01,0
-117.863,33.9716,-8.1471,0.0023,0,0.001,0
-117.863,33.9716,-9.3529,0.0381,0,0.001,0
-117.863,33.9716,-10.5588,-0.1673,0,0.001,0
-117.863,33.9716,-11.7647,0,0,0.001,0
-117.863,33.9716,-12.9706,0,0,0.01,0
-117.863,33.9716,-14.1765,0,0,0.01,0
-117.863,33.9716,-15.3824,0,0,0.01,0
-117.863,33.9716,-16.5882,0,0,0.01,0
-117.863,33.9716,-17.7941,0,0,0.001,0
-117.863,33.9716,-19,0,0,0.001,0
-117.863,33.9989,1.5,0,0,0.01,0
-117.863,33.9989,0.2941,0,0.0055,0.01,0.0019
-117.863,33.9989,-0.9118,0,0.0058,0.01,0.0019
-117.863,33.9989,-2.1176,0,0.0061,0.01,0.002
-117.863,33.9989,-3.3235,0,0,0.001,0
-117.863,33.9989,-4.5294,0,0,0.001,0
-117.863,33.9989,-5.7353,-0.0153,0,0.001,0
-117.863,33.9989,-6.9412,0.0002,0,0.001,0
-117.863,33.9989,-8.1471,-0.0559,0,0.01,0
-117.863,33.9989,-9.3529,0,0,0.01,0
-117.863,33.9989,-10.5588,-0.1673,0,0.01,0
-117.863,33.9989,-11.7647,0,0,0.01,0
-117.863,33.9989,-12.9706,0,0,0.001,0
-117.863,33.9989,-14.1765,0,0,0.001,0
-117.863,33.9989,-15.3824,0,0,0.001,0
-117.863,33.9989,-16.5882,0,0,0.001,0
-117.863,33.9989,-17.7941,0,0,0.01,0
-117.863,33.9989,-19,0,0,0.01,0
-117.863,34.0263,1.5,0,0.0063,0.01,0.0026
-117.863,34.0263,0.2941,0,0.0063,0.01,0.0027
-117.863,34.0263,-0.9118,0,0.0061,0.01,0.0026
-117.863,34.0263,-2.1176,0,0.006,0.01,0.0025
-117.863,34.0263,-3.3235,0,0.006,0.001,0.0024
-117.863,34.0263,-4.5294,0.0185,0.0059,0.001,0.0023
-117.863,34.0263,-5.7353,0.0198,0.0059,0.001,0.0022
-117.863,34.0263,-6.9412,0.0022,0.006,0.001,0.0021
-117.863,34.0263,-8.1471,-0.0015,0,0.01,0
-117.863,34.0263,-9.3529,0,0,0.01,0
-117.863,34.0263,-10.5588,0,0,0.01,0
-117.863,34.0263,-11.7647,0,0,0.01,0
-117.863,34.0263,-12.9706,0,0,0.001,0
-117.863,34.0263,-14.1765,0,0,0.001,0
-117.863,34.0263,-15.3824,0,0,0.001,0
-117.863,34.0263,-16.5882,0,0,0.001,0
-117.863,34.0263,-17.7941,0,0,0.01,0
-117.863,34.0263,-19,0,0,0.01,0
-117.863,34.0537,1.5,0,0.0034,0.01,0.0041
-117.863,34.0537,0.2941,0,0.0024,0.01,0.0041
-117.863,34.0537,-0.9118,0,0.0063,0.01,0.0038
-117.863,34.0537,-2.1176,-0.0184,0.0062,0.01,0.0034
-117.863,34.0537,-3.3235,0.0218,0.0061,0.001,0.003
-117.863,34.0537,-4.5294,0.0327,0.0058,0.001,0.0027
-117.863,34.0537,-5.7353,-0.0095,0.0056,0.001,0.0025
-117.863,34.0537,-6.9412,-0.1523,0.0056,0.001,0.0023
-117.863,34.0537,-8.1471,-0.1556,0.0058,0.01,0.0022
-117.863,34.0537,-9.3529,-0.1556,0.0064,0.01,0.0022
-117.863,34.0537,-10.5588,-0.1556,0,0.01,0
-117.863,34.0537,-11.7647,-0.1317,0,0.01,0
-117.863,34.0537,-12.9706,-0.1317,0.0169,0.001,0.0037
-117.863,34.0537,-14.1765,-0.0478,0,0.001,0
-117.863,34.0537,-15.3824,0,0,0.001,0
-117.863,34.0537,-16.5882,0,0,0.001,0
-117.863,34.0537,-17.7941,0,0,0.01,0
-117.863,34.0537,-19,0,0,0.01,0
-117.863,34.0811,1.5,0,0.0056,0.01,0.0055
-117.863,34.0811,0.2941,0,0.0052,0.01,0.0056
-117.863,34.0811,-0.9118,0.015,0.0061,0.01,0.0048
-117.863,34.0811,-2.1176,0.0331,0.0058,0.01,0.0038
-117.863,34.0811,-3.3235,-0.0036,0.0058,0.001,0.0032
-117.863,34.0811,-4.5294,0.0074,0.0057,0.001,0.0028
-117.863,34.0811,-5.7353,-0.0887,0.0055,0.001,0.0026
-117.863,34.0811,-6.9412,0,0.0053,0.001,0.0024
-117.863,34.0811,-8.1471,0,0.0054,0.01,0.0023
-117.863,34.0811,-9.3529,0,0.0058,0.01,0.0022
-117.863,34.0811,-10.5588,0,0,0.01,0
-117.863,34.0811,-11.7647,-0.0367,0,0.01,0
-117.863,34.0811,-12.9706,-0.1225,0,0.001,0
-117.863,34.0811,-14.1765,-0.1225,0,0.001,0
-117.863,34.0811,-15.3824,0,0,0.001,0
-117.863,34.0811,-16.5882,0,0,0.001,0
-117.863,34.0811,-17.7941,0,0,0.01,0
-117.863,34.0811,-19,0,0,0.01,0
-117.863,34.1084,1.5,0,0.0061,0.001,0.0043
-117.863,34.1084,0.2941,0,0.0058,0.001,0.0044
-117.863,34.1084,-0.9118,0,0.0056,0.001,0.0039
-117.863,34.1084,-2.1176,-0.1058,0.0059,0.001,0.0033
-117.863,34.1084,-3.3235,-0.1058,0.0055,0.01,0.0029
-117.863,34.1084,-4.5294,-0.0705,0.0053,0.01,0.0026
-117.863,34.1084,-5.7353,0,0.005,0.01,0.0024
-117.863,34.1084,-6.9412,-0.1067,0.0048,0.01,0.0022
-117.863,34.1084,-8.1471,-0.1067,0,0.001,0
-117.863,34.1084,-9.3529,-0.1067,0,0.001,0
-117.863,34.1084,-10.5588,-0.1067,0,0.001,0
-117.863,34.1084,-11.7647,-0.1067,0,0.001,0
-117.863,34.1084,-12.9706,-0.1667,0,0.01,0
-117.863,34.1084,-14.1765,0,0,0.01,0
-117.863,34.1084,-15.3824,0,0,0.01,0
-117.863,34.1084,-16.5882,0,0,0.01,0
-117.863,34.1084,-17.7941,0,0,0.001,0
-117.863,34.1084,-19,0,0,0.001,0
-117.863,34.1358,1.5,0,0.0064,0.001,0.0026
-117.863,34.1358,0.2941,0,0.0063,0.001,0.0026
-117.863,34.1358,-0.9118,0,0.0057,0.001,0.0025
-117.863,34.1358,-2.1176,-0.0021,0.0053,0.001,0.0023
-117.863,34.1358,-3.3235,0.0118,0.0048,0.01,0.0022
-117.863,34.1358,-4.5294,0.0101,0.0046,0.01,0.002
-117.863,34.1358,-5.7353,-0.0001,0,0.01,0
-117.863,34.1358,-6.9412,-0.0001,0,0.01,0
-117.863,34.1358,-8.1471,0,0,0.001,0
-117.863,34.1358,-9.3529,0,0,0.001,0
-117.863,34.1358,-10.5588,0,0,0.001,0
-117.863,34.1358,-11.7647,0,0,0.001,0
-117.863,34.1358,-12.9706,0,0,0.01,0
-117.863,34.1358,-14.1765,0,0,0.01,0
-117.863,34.1358,-15.3824,0,0,0.01,0
-117.863,34.1358,-16.5882,0,0,0.01,0
-117.863,34.1358,-17.7941,0,0,0.001,0
-117.863,34.1358,-19,0,0,0.001,0
-117.863,34.1632,1.5,0,0,0.001,0
-117.863,34.1632,0.2941,0,0,0.001,0
-117.863,34.1632,-0.9118,0,0,0.001,0
-117.863,34.1632,-2.1176,0,0,0.001,0
-117.863,34.1632,-3.3235,0,0,0.01,0
-117.863,34.1632,-4.5294,0,0,0.01,0
-117.863,34.1632,-5.7353,0,0,0.01,0
-117.863,34.1632,-6.9412,-0.0001,0,0.01,0
-117.863,34.1632,-8.1471,0,0,0.001,0
-117.863,34.1632,-9.3529,0,0,0.001,0
-117.863,34.1632,-10.5588,0,0,0.001,0
-117.863,34.1632,-11.7647,0,0,0.001,0
-117.863,34.1632,-12.9706,0,0,0.01,0
-117.863,34.1632,-14.1765,0,0,0.01,0
-117.863,34.1632,-15.3824,0,0,0.01,0
-117.863,34.1632,-16.5882,0,0,0.01,0
-117.863,34.1632,-17.7941,0,0,0.001,0
-117.863,34.1632,-19,0,0,0.001,0
-117.863,34.1905,1.5,0,0,0.001,0
-117.863,34.1905,0.2941,0,0,0.001,0
-117.863,34.1905,-0.9118,0,0,0.001,0
-117.863,34.1905,-2.1176,0,0,0.001,0
-117.863,34.1905,-3.3235,0,0,0.01,0
-117.863,34.1905,-4.5294,0,0,0.01,0
-117.863,34.1905,-5.7353,0,0,0.01,0
-117.863,34.1905,-6.9412,0,0,0.01,0
-117.863,34.1905,-8.1471,0,0,0.001,0
-117.863,34.1905,-9.3529,0,0,0.001,0
-117.863,34.1905,-10.5588,0,0,0.001,0
-117.863,34.1905,-11.7647,0,0,0.001,0
-117.863,34.1905,-12.9706,0,0,0.01,0
-117.863,34.1905,-14.1765,0,0,0.01,0
-117.863,34.1905,-15.3824,0,0,0.01,0
-117.863,34.1905,-16.5882,0,0,0.01,0
-117.863,34.1905,-17.7941,0,0,0.001,0
-117.863,34.1905,-19,0,0,0.001,0
-117.863,34.2179,1.5,0,0,0.01,0
-117.863,34.2179,0.2941,0,0,0.01,0
-117.863,34.2179,-0.9118,0,0,0.01,0
-117.863,34.2179,-2.1176,0,0,0.01,0
-117.863,34.2179,-3.3235,0,0,0.001,0
-117.863,34.2179,-4.5294,0,0,0.001,0
-117.863,34.2179,-5.7353,0,0,0.001,0
-117.863,34.2179,-6.9412,0,0,0.001,0
-117.863,34.2179,-8.1471,0,0,0.01,0
-117.863,34.2179,-9.3529,0,0,0.01,0
-117.863,34.2179,-10.5588,0,0,0.01,0
-117.863,34.2179,-11.7647,0,0,0.01,0
-117.863,34.2179,-12.9706,0,0,0.001,0
-117.863,34.2179,-14.1765,0,0,0.001,0
-117.863,34.2179,-15.3824,0,0,0.001,0
-117.863,34.2179,-16.5882,0,0,0.001,0
-117.863,34.2179,-17.7941,0,0,0.01,0
-117.863,34.2179,-19,0,0,0.01,0
-117.863,34.2453,1.5,0,0,0.01,0
-117.863,34.2453,0.2941,0,0,0.01,0
-117.863,34.2453,-0.9118,0,0,0.01,0
-117.863,34.2453,-2.1176,0,0,0.01,0
-117.863,34.2453,-3.3235,0,0,0.001,0
-117.863,34.2453,-4.5294,0,0,0.001,0
-117.863,34.2453,-5.7353,0,0,0.001,0
-117.863,34.2453,-6.9412,0,0,0.001,0
-117.863,34.2453,-8.1471,0,0,0.01,0
-117.863,34.2453,-9.3529,0,0,0.01,0
-117.863,34.2453,-10.5588,0,0,0.01,0
-117.863,34.2453,-11.7647,0,0,0.01,0
-117.863,34.2453,-12.9706,0,0,0.001,0
-117.863,34.2453,-14.1765,0,0,0.001,0
-117.863,34.2453,-15.3824,0,0,0.001,0
-117.863,34.2453,-16.5882,0,0,0.001,0
-117.863,34.2453,-17.7941,0,0,0.01,0
-117.863,34.2453,-19,0,0,0.01,0
-117.863,34.2726,1.5,0,0,0.01,0
-117.863,34.2726,0.2941,0,0,0.01,0
-117.863,34.2726,-0.9118,0,0,0.01,0
-117.863,34.2726,-2.1176,0,0,0.01,0
-117.863,34.2726,-3.3235,0,0,0.001,0
-117.863,34.2726,-4.5294,0,0,0.001,0
-117.863,34.2726,-5.7353,0,0,0.001,0
-117.863,34.2726,-6.9412,0,0,0.001,0
-117.863,34.2726,-8.1471,0,0,0.01,0
-117.863,34.2726,-9.3529,0,0,0.01,0
-117.863,34.2726,-10.5588,0,0,0.01,0
-117.863,34.2726,-11.7647,0,0,0.01,0
-117.863,34.2726,-12.9706,0,0,0.001,0
-117.863,34.2726,-14.1765,0,0,0.001,0
-117.863,34.2726,-15.3824,0,0,0.001,0
-117.863,34.2726,-16.5882,0,0,0.001,0
-117.863,34.2726,-17.7941,0,0,0.01,0
-117.863,34.2726,-19,0,0,0.01,0
-117.863,34.3,1.5,0,0,0.01,0
-117.863,34.3,0.2941,0,0,0.01,0
-117.863,34.3,-0.9118,0,0,0.01,0
-117.863,34.3,-2.1176,0,0,0.01,0
-117.863,34.3,-3.3235,0,0,0.001,0
-117.863,34.3,-4.5294,0,0,0.001,0
-117.863,34.3,-5.7353,0,0,0.001,0
-117.863,34.3,-6.9412,0,0,0.001,0
-117.863,34.3,-8.1471,0,0,0.01,0
-117.863,34.3,-9.3529,0,0,0.01,0
-117.863,34.3,-10.5588,0,0,0.01,0
-117.863,34.3,-11.7647,0,0,0.01,0
-117.863,34.3,-12.9706,0,0,0.001,0
-117.863,34.3,-14.1765,0,0,0.001,0
-117.863,34.3,-15.3824,0,0,0.001,0
-117.863,34.3,-16.5882,0,0,0.001,0
-117.863,34.3,-17.7941,0,0,0.01,0
-117.863,34.3,-19,0,0,0.01,0
-117.8351,33.78,1.5,0,0,0.01,0
-117.8351,33.78,0.2941,0,0,0.01,0
-117.8351,33.78,-0.9118,0,0,0.01,0
-117.8351,33.78,-2.1176,0,0,0.01,0
-117.8351,33.78,-3.3235,0,0,0.001,0
-117.8351,33.78,-4.5294,0,0,0.001,0
-117.8351,33.78,-5.7353,0,0,0.001,0
-117.8351,33.78,-6.9412,0,0,0.001,0
-117.8351,33.78,-8.1471,0,0,0.01,0
-117.8351,33.78,-9.3529,0,0,0.01,0
-117.8351,33.78,-10.5588,0,0,0.01,0
-117.8351,33.78,-11.7647,0,0,0.01,0
-117.8351,33.78,-12.9706,0,0,0.001,0
-117.8351,33.78,-14.1765,0,0,0.001,0
-117.8351,33.78,-15.3824,0,0,0.001,0
-117.8351,33.78,-16.5882,0,0,0.001,0
-117.8351,33.78,-17.7941,0,0,0.01,0
-117.8351,33.78,-19,0,0,0.01,0
-117.8351,33.8074,1.5,0,0,0.01,0
-117.8351,33.8074,0.2941,0,0,0.01,0
-117.8351,33.8074,-0.9118,0,0,0.01,0
-117.8351,33.8074,-2.1176,0,0,0.01,0
-117.8351,33.8074,-3.3235,0.1166,0,0.001,0
-117.8351,33.8074,-4.5294,0.157,0,0.001,0
-117.8351,33.8074,-5.7353,0,0,0.001,0
-117.8351,33.8074,-6.9412,0,0,0.001,0
-117.8351,33.8074,-8.1471,0,0,0.01,0
-117.8351,33.8074,-9.3529,0,0,0.01,0
-117.8351,33.8074,-10.5588,0,0,0.01,0
-117.8351,33.8074,-11.7647,0,0,0.01,0
-117.8351,33.8074,-12.9706,0,0,0.001,0
-117.8351,33.8074,-14.1765,0,0,0.001,0
-117.8351,33.8074,-15.3824,0,0,0.001,0
-117.8351,33.8074,-16.5882,0,0,0.001,0
-117.8351,33.8074,-17.7941,0,0,0.01,0
-117.8351,33.8074,-19,0,0,0.01,0
-117.8351,33.8347,1.5,0,0,0.01,0
-117.8351,33.8347,0.2941,0,0,0.01,0
-117.8351,33.8347,-0.9118,0,0,0.01,0
-117.8351,33.8347,-2.1176,0,0,0.01,0
-117.8351,33.8347,-3.3235,0.1225,0,0.001,0
-117.8351,33.8347,-4.5294,0.1179,0,0.001,0
-117.8351,33.8347,-5.7353,0.1179,0,0.001,0
-117.8351,33.8347,-6.9412,0.1191,0,0.001,0
-117.8351,33.8347,-8.1471,0.0695,0,0.01,0
-117.8351,33.8347,-9.3529,0,0,0.01,0
-117.8351,33.8347,-10.5588,0,0,0.01,0
-117.8351,33.8347,-11.7647,0,0,0.01,0
-117.8351,33.8347,-12.9706,0,0,0.001,0
-117.8351,33.8347,-14.1765,0,0,0.001,0
-117.8351,33.8347,-15.3824,0,0,0.001,0
-117.8351,33.8347,-16.5882,0,0,0.001,0
-117.8351,33.8347,-17.7941,0,0,0.01,0
-117.8351,33.8347,-19,0,0,0.01,0
-117.8351,33.8621,1.5,0,0,0.01,0
-117.8351,33.8621,0.2941,0,0,0.01,0
-117.8351,33.8621,-0.9118,0,0,0.01,0
-117.8351,33.8621,-2.1176,0,0,0.01,0
-117.8351,33.8621,-3.3235,0,0,0.001,0
-117.8351,33.8621,-4.5294,0,0,0.001,0
-117.8351,33.8621,-5.7353,0.062,0,0.001,0
-117.8351,33.8621,-6.9412,0.059,0,0.001,0
-117.8351,33.8621,-8.1471,0.0087,0,0.01,0
-117.8351,33.8621,-9.3529,0,0,0.01,0
-117.8351,33.8621,-10.5588,-0.0274,0,0.01,0
-117.8351,33.8621,-11.7647,0,0,0.01,0
-117.8351,33.8621,-12.9706,0,0,0.001,0
-117.8351,33.8621,-14.1765,0,0,0.001,0
-117.8351,33.8621,-15.3824,0,0,0.001,0
-117.8351,33.8621,-16.5882,0,0,0.001,0
-117.8351,33.8621,-17.7941,0,0,0.01,0
-117.8351,33.8621,-19,0,0,0.01,0
-117.8351,33.8895,1.5,0,0,0.001,0
-117.8351,33.8895,0.2941,0,0,0.001,0
-117.8351,33.8895,-0.9118,0,0,0.001,0
-117.8351,33.8895,-2.1176,0,0,0.001,0
-117.8351,33.8895,-3.3235,0,0,0.01,0
-117.8351,33.8895,-4.5294,0,0,0.01,0
-117.8351,33.8895,-5.7353,0,0,0.01,0
-117.8351,33.8895,-6.9412,0.0899,0,0.01,0
-117.8351,33.8895,-8.1471,0.0493,0,0.001,0
-117.8351,33.8895,-9.3529,0,0,0.001,0
-117.8351,33.8895,-10.5588,-0.0146,0,0.001,0
-117.8351,33.8895,-11.7647,0,0,0.001,0
-117.8351,33.8895,-12.9706,0,0,0.01,0
-117.8351,33.8895,-14.1765,0.2277,0,0.01,0
-117.8351,33.8895,-15.3824,0,0,0.01,0
-117.8351,33.8895,-16.5882,0,0,0.01,0
-117.8351,33.8895,-17.7941,0,0,0.001,0
-117.8351,33.8895,-19,0,0,0.001,0
-117.8351,33.9168,1.5,0,0,0.001,0
-117.8351,33.9168,0.2941,0,0,0.001,0
-117.8351,33.9168,-0.9118,0,0,0.001,0
-117.8351,33.9168,-2.1176,0,0,0.001,0
-117.8351,33.9168,-3.3235,0,0,0.01,0
-117.8351,33.9168,-4.5294,0,0,0.01,0
-117.8351,33.9168,-5.7353,0,0,0.01,0
-117.8351,33.9168,-6.9412,-0.0023,0,0.01,0
-117.8351,33.9168,-8.1471,-0.0038,0,0.001,0
-117.8351,33.9168,-9.3529,0.1862,0,0.001,0
-117.8351,33.9168,-10.5588,0.0621,0,0.001,0
-117.8351,33.9168,-11.7647,0,0,0.001,0
-117.8351,33.9168,-12.9706,-0.0384,0,0.01,0
-117.8351,33.9168,-14.1765,0.0946,0,0.01,0
-117.8351,33.9168,-15.3824,0,0,0.01,0
-117.8351,33.9168,-16.5882,0,0,0.01,0
-117.8351,33.9168,-17.7941,0,0,0.001,0
-117.8351,33.9168,-19,0,0,0.001,0
-117.8351,33.9442,1.5,0,0,0.001,0
-117.8351,33.9442,0.2941,0,0,0.001,0
-117.8351,33.9442,-0.9118,0,0,0.001,0
-117.8351,33.9442,-2.1176,0,0,0.001,0
-117.8351,33.9442,-3.3235,0,0,0.01,0
-117.8351,33.9442,-4.5294,0,0,0.01,0
-117.8351,33.9442,-5.7353,0,0,0.01,0
-117.8351,33.9442,-6.9412,0.0168,0,0.01,0
-117.8351,33.9442,-8.1471,-0.0071,0,0.001,0
-117.8351,33.9442,-9.3529,0.0543,0,0.001,0
-117.8351,33.9442,-10.5588,-0.0384,0,0.001,0
-117.8351,33.9442,-11.7647,-0.0384,0,0.001,0
-117.8351,33.9442,-12.9706,-0.0384,0,0.01,0
-117.8351,33.9442,-14.1765,0,0,0.01,0
-117.8351,33.9442,-15.3824,0,0,0.01,0
-117.8351,33.9442,-16.5882,0,0,0.01,0
-117.8351,33.9442,-17.7941,0,0,0.001,0
-117.8351,33.9442,-19,0,0,0.001,0
-117.8351,33.9716,1.5,0,0,0.001,0
-117.8351,33.9716,0.2941,0,0,0.001,0
-117.8351,33.9716,-0.9118,0,0,0.001,0
-117.8351,33.9716,-2.1176,0,0,0.001,0
-117.8351,33.9716,-3.3235,0,0,0.01,0
-117.8351,33.9716,-4.5294,0,0,0.01,0
-117.8351,33.9716,-5.7353,0.0367,0,0.01,0
-117.8351,33.9716,-6.9412,-0.0041,0,0.01,0
-117.8351,33.9716,-8.1471,0.0214,0,0.001,0
-117.8351,33.9716,-9.3529,0.0355,0,0.001,0
-117.8351,33.9716,-10.5588,-0.0384,0,0.001,0
-117.8351,33.9716,-11.7647,0,0,0.001,0
-117.8351,33.9716,-12.9706,0,0,0.01,0
-117.8351,33.9716,-14.1765,0,0,0.01,0
-117.8351,33.9716,-15.3824,0,0,0.01,0
-117.8351,33.9716,-16.5882,0,0,0.01,0
-117.8351,33.9716,-17.7941,0,0,0.001,0
-117.8351,33.9716,-19,0,0,0.001,0
-117.8351,33.9989,1.5,0,0.0057,0.01,0.0022
-117.8351,33.9989,0.2941,0,0.0058,0.01,0.0023
-117.8351,33.9989,-0.9118,0,0.0061,0.01,0.0024
-117.8351,33.9989,-2.1176,0,0.0064,0.01,0.0024
-117.8351,33.9989,-3.3235,0,0.0065,0.001,0.0024
-117.8351,33.9989,-4.5294,0.1052,0.0066,0.001,0.0024
-117.8351,33.9989,-5.7353,0.0367,0.0067,0.001,0.0023
-117.8351,33.9989,-6.9412,-0.0122,0.0067,0.001,0.0023
-117.8351,33.9989,-8.1471,0.0096,0,0.01,0
-117.8351,33.9989,-9.3529,-0.1028,0,0.01,0
-117.8351,33.9989,-10.5588,-0.1673,0,0.01,0
-117.8351,33.9989,-11.7647,0,0,0.01,0
-117.8351,33.9989,-12.9706,0,0,0.001,0
-117.8351,33.9989,-14.1765,0,0,0.001,0
-117.8351,33.9989,-15.3824,0,0,0.001,0
-117.8351,33.9989,-16.5882,0,0,0.001,0
-117.8351,33.9989,-17.7941,0,0,0.01,0
-117.8351,33.9989,-19,0,0,0.01,0
-117.8351,34.0263,1.5,0,0.0062,0.01,0.0032
-117.8351,34.0263,0.2941,0,0.0064,0.01,0.0033
-117.8351,34.0263,-0.9118,0,0.0065,0.01,0.0033
-117.8351,34.0263,-2.1176,0,0.0065,0.01,0.0031
-117.8351,34.0263,-3.3235,0.0367,0.0064,0.001,0.003
-117.8351,34.0263,-4.5294,0.0209,0.0064,0.001,0.0028
-117.8351,34.0263,-5.7353,-0.0037,0.0063,0.001,0.0027
-117.8351,34.0263,-6.9412,-0.0022,0.0062,0.001,0.0026
-117.8351,34.0263,-8.1471,0,0.0062,0.01,0.0025
-117.8351,34.0263,-9.3529,0,0.0062,0.01,0.0024
-117.8351,34.0263,-10.5588,0,0,0.01,0
-117.8351,34.0263,-11.7647,0,0,0.01,0
-117.8351,34.0263,-12.9706,0,0,0.001,0
-117.8351,34.0263,-14.1765,0,0,0.001,0
-117.8351,34.0263,-15.3824,0,0,0.001,0
-117.8351,34.0263,-16.5882,0,0,0.001,0
-117.8351,34.0263,-17.7941,0,0,0.01,0
-117.8351,34.0263,-19,0,0,0.01,0
-117.8351,34.0537,1.5,0,0.0097,0.01,0.008
-117.8351,34.0537,0.2941,0,0.0087,0.01,0.008
-117.8351,34.0537,-0.9118,0.1298,0.0073,0.01,0.0059
-117.8351,34.0537,-2.1176,0.0309,0.0067,0.01,0.0045
-117.8351,34.0537,-3.3235,0.03,0.0062,0.001,0.0037
-117.8351,34.0537,-4.5294,0.0125,0.006,0.001,0.0033
-117.8351,34.0537,-5.7353,-0.0111,0.0058,0.001,0.0029
-117.8351,34.0537,-6.9412,-0.2267,0.0057,0.001,0.0027
-117.8351,34.0537,-8.1471,0,0.0057,0.01,0.0026
-117.8351,34.0537,-9.3529,0,0.006,0.01,0.0026
-117.8351,34.0537,-10.5588,0,0.0069,0.01,0.0027
-117.8351,34.0537,-11.7647,-0.0336,0.0092,0.01,0.003
-117.8351,34.0537,-12.9706,-0.0225,0.0136,0.001,0.0038
-117.8351,34.0537,-14.1765,-0.0478,0.0135,0.001,0.0035
-117.8351,34.0537,-15.3824,0,0,0.001,0
-117.8351,34.0537,-16.5882,0,0,0.001,0
-117.8351,34.0537,-17.7941,0,0,0.01,0
-117.8351,34.0537,-19,0,0,0.01,0
-117.8351,34.0811,1.5,0,0.0189,0.01,0.015
-117.8351,34.0811,0.2941,0,0.0183,0.01,0.015
-117.8351,34.0811,-0.9118,-0.0184,0.0105,0.01,0.0095
-117.8351,34.0811,-2.1176,-0.0322,0.0071,0.01,0.0058
-117.8351,34.0811,-3.3235,-0.086,0.006,0.001,0.0043
-117.8351,34.0811,-4.5294,-0.0348,0.0058,0.001,0.0035
-117.8351,34.0811,-5.7353,-0.0286,0.0056,0.001,0.0031
-117.8351,34.0811,-6.9412,-0.1224,0.0054,0.001,0.0028
-117.8351,34.0811,-8.1471,-0.078,0.0054,0.01,0.0026
-117.8351,34.0811,-9.3529,-0.078,0.0055,0.01,0.0026
-117.8351,34.0811,-10.5588,-0.0643,0.006,0.01,0.0025
-117.8351,34.0811,-11.7647,-0.0643,0.0072,0.01,0.0027
-117.8351,34.0811,-12.9706,-0.0786,0.009,0.001,0.0031
-117.8351,34.0811,-14.1765,-0.0901,0,0.001,0
-117.8351,34.0811,-15.3824,-0.0091,0,0.001,0
-117.8351,34.0811,-16.5882,0,0,0.001,0
-117.8351,34.0811,-17.7941,0,0,0.01,0
-117.8351,34.0811,-19,0,0,0.01,0
-117.8351,34.1084,1.5,0,0.0083,0.001,0.0081
-117.8351,34.1084,0.2941,-0.0003,0.0084,0.001,0.0081
-117.8351,34.1084,-0.9118,-0.0107,0.0068,0.001,0.0063
-117.8351,34.1084,-2.1176,-0.0567,0.0059,0.001,0.0046
-117.8351,34.1084,-3.3235,-0.0567,0.0055,0.01,0.0038
-117.8351,34.1084,-4.5294,-0.0585,0.0054,0.01,0.0032
-117.8351,34.1084,-5.7353,-0.1058,0.0052,0.01,0.0028
-117.8351,34.1084,-6.9412,-0.1067,0.0049,0.01,0.0026
-117.8351,34.1084,-8.1471,0,0.0046,0.001,0.0024
-117.8351,34.1084,-9.3529,0,0.0045,0.001,0.0022
-117.8351,34.1084,-10.5588,-0.0367,0,0.001,0
-117.8351,34.1084,-11.7647,0,0,0.001,0
-117.8351,34.1084,-12.9706,0,0,0.01,0
-117.8351,34.1084,-14.1765,0,0,0.01,0
-117.8351,34.1084,-15.3824,0,0,0.01,0
-117.8351,34.1084,-16.5882,0,0,0.01,0
-117.8351,34.1084,-17.7941,0,0,0.001,0
-117.8351,34.1084,-19,0,0,0.001,0
-117.8351,34.1358,1.5,0,0.0048,0.001,0.0035
-117.8351,34.1358,0.2941,0,0.0048,0.001,0.0036
-117.8351,34.1358,-0.9118,0,0.005,0.001,0.0034
-117.8351,34.1358,-2.1176,0,0.0052,0.001,0.0031
-117.8351,34.1358,-3.3235,0,0.0051,0.01,0.0029
-117.8351,34.1358,-4.5294,-0.0013,0.0049,0.01,0.0027
-117.8351,34.1358,-5.7353,-0.0013,0.0048,0.01,0.0025
-117.8351,34.1358,-6.9412,0.0362,0.0046,0.01,0.0023
-117.8351,34.1358,-8.1471,0,0,0.001,0
-117.8351,34.1358,-9.3529,0,0,0.001,0
-117.8351,34.1358,-10.5588,0,0,0.001,0
-117.8351,34.1358,-11.7647,0,0,0.001,0
-117.8351,34.1358,-12.9706,0,0,0.01,0
-117.8351,34.1358,-14.1765,0,0,0.01,0
-117.8351,34.1358,-15.3824,0,0,0.01,0
-117.8351,34.1358,-16.5882,0,0,0.01,0
-117.8351,34.1358,-17.7941,0,0,0.001,0
-117.8351,34.1358,-19,0,0,0.001,0
-117.8351,34.1632,1.5,0,0.0049,0.001,0.0021
-117.8351,34.1632,0.2941,0,0.005,0.001,0.0022
-117.8351,34.1632,-0.9118,0,0.005,0.001,0.0022
-117.8351,34.1632,-2.1176,0,0.0049,0.001,0.0022
-117.8351,34.1632,-3.3235,0,0.005,0.01,0.0021
-117.8351,34.1632,-4.5294,0,0.0049,0.01,0.0021
-117.8351,34.1632,-5.7353,-0.1172,0,0.01,0
-117.8351,34.1632,-6.9412,-0.0405,0,0.01,0
-117.8351,34.1632,-8.1471,0.0362,0,0.001,0
-117.8351,34.1632,-9.3529,0,0,0.001,0
-117.8351,34.1632,-10.5588,0,0,0.001,0
-117.8351,34.1632,-11.7647,0,0,0.001,0
-117.8351,34.1632,-12.9706,0,0,0.01,0
-117.8351,34.1632,-14.1765,0,0,0.01,0
-117.8351,34.1632,-15.3824,0,0,0.01,0
-117.8351,34.1632,-16.5882,0,0,0.01,0
-117.8351,34.1632,-17.7941,0,0,0.001,0
-117.8351,34.1632,-19,0,0,0.001,0
-117.8351,34.1905,1.5,0,0,0.001,0
-117.8351,34.1905,0.2941,0,0,0.001,0
-117.8351,34.1905,-0.9118,0,0,0.001,0
-117.8351,34.1905,-2.1176,0,0,0.001,0
-117.8351,34.1905,-3.3235,0,0,0.01,0
-117.8351,34.1905,-4.5294,0,0,0.01,0
-117.8351,34.1905,-5.7353,0,0,0.01,0
-117.8351,34.1905,-6.9412,-0.1172,0,0.01,0
-117.8351,34.1905,-8.1471,-0.0405,0,0.001,0
-117.8351,34.1905,-9.3529,0.0466,0,0.001,0
-117.8351,34.1905,-10.5588,0,0,0.001,0
-117.8351,34.1905,-11.7647,0,0,0.001,0
-117.8351,34.1905,-12.9706,0,0,0.01,0
-117.8351,34.1905,-14.1765,0,0,0.01,0
-117.8351,34.1905,-15.3824,0,0,0.01,0
-117.8351,34.1905,-16.5882,0,0,0.01,0
-117.8351,34.1905,-17.7941,0,0,0.001,0
-117.8351,34.1905,-19,0,0,0.001,0
-117.8351,34.2179,1.5,0,0,0.01,0
-117.8351,34.2179,0.2941,0,0,0.01,0
-117.8351,34.2179,-0.9118,0,0,0.01,0
-117.8351,34.2179,-2.1176,0,0,0.01,0
-117.8351,34.2179,-3.3235,0,0,0.001,0
-117.8351,34.2179,-4.5294,0,0,0.001,0
-117.8351,34.2179,-5.7353,0,0,0.001,0
-117.8351,34.2179,-6.9412,0,0,0.001,0
-117.8351,34.2179,-8.1471,-0.1172,0,0.01,0
-117.8351,34.2179,-9.3529,-0.0301,0,0.01,0
-117.8351,34.2179,-10.5588,0,0,0.01,0
-117.8351,34.2179,-11.7647,0,0,0.01,0
-117.8351,34.2179,-12.9706,0,0,0.001,0
-117.8351,34.2179,-14.1765,0,0,0.001,0
-117.8351,34.2179,-15.3824,0,0,0.001,0
-117.8351,34.2179,-16.5882,0,0,0.001,0
-117.8351,34.2179,-17.7941,0,0,0.01,0
-117.8351,34.2179,-19,0,0,0.01,0
-117.8351,34.2453,1.5,0,0,0.01,0
-117.8351,34.2453,0.2941,0,0,0.01,0
-117.8351,34.2453,-0.9118,0,0,0.01,0
-117.8351,34.2453,-2.1176,0,0,0.01,0
-117.8351,34.2453,-3.3235,0,0,0.001,0
-117.8351,34.2453,-4.5294,0,0,0.001,0
-117.8351,34.2453,-5.7353,0,0,0.001,0
-117.8351,34.2453,-6.9412,0,0,0.001,0
-117.8351,34.2453,-8.1471,0,0,0.01,0
-117.8351,34.2453,-9.3529,-0.0375,0,0.01,0
-117.8351,34.2453,-10.5588,-0.1172,0,0.01,0
-117.8351,34.2453,-11.7647,0,0,0.01,0
-117.8351,34.2453,-12.9706,0,0,0.001,0
-117.8351,34.2453,-14.1765,0,0,0.001,0
-117.8351,34.2453,-15.3824,0,0,0.001,0
-117.8351,34.2453,-16.5882,0,0,0.001,0
-117.8351,34.2453,-17.7941,0,0,0.01,0
-117.8351,34.2453,-19,0,0,0.01,0
-117.8351,34.2726,1.5,0,0,0.01,0
-117.8351,34.2726,0.2941,0,0,0.01,0
-117.8351,34.2726,-0.9118,0,0,0.01,0
-117.8351,34.2726,-2.1176,0,0,0.01,0
-117.8351,34.2726,-3.3235,0,0,0.001,0
-117.8351,34.2726,-4.5294,0,0,0.001,0
-117.8351,34.2726,-5.7353,0,0,0.001,0
-117.8351,34.2726,-6.9412,0.0577,0,0.001,0
-117.8351,34.2726,-8.1471,0.0923,0,0.01,0
-117.8351,34.2726,-9.3529,0.082,0,0.01,0
-117.8351,34.2726,-10.5588,-0.0755,0,0.01,0
-117.8351,34.2726,-11.7647,-0.0755,0,0.01,0
-117.8351,34.2726,-12.9706,0,0,0.001,0
-117.8351,34.2726,-14.1765,0,0,0.001,0
-117.8351,34.2726,-15.3824,0,0,0.001,0
-117.8351,34.2726,-16.5882,0,0,0.001,0
-117.8351,34.2726,-17.7941,0,0,0.01,0
-117.8351,34.2726,-19,0,0,0.01,0
-117.8351,34.3,1.5,0,0,0.01,0
-117.8351,34.3,0.2941,0,0,0.01,0
-117.8351,34.3,-0.9118,0,0,0.01,0
-117.8351,34.3,-2.1176,0,0,0.01,0
-117.8351,34.3,-3.3235,0,0,0.001,0
-117.8351,34.3,-4.5294,0,0,0.001,0
-117.8351,34.3,-5.7353,0,0,0.001,0
-117.8351,34.3,-6.9412,0,0,0.001,0
-117.8351,34.3,-8.1471,0,0,0.01,0
-117.8351,34.3,-9.3529,0,0,0.01,0
-117.8351,34.3,-10.5588,0,0,0.01,0
-117.8351,34.3,-11.7647,0,0,0.01,0
-117.8351,34.3,-12.9706,0,0,0.001,0
-117.8351,34.3,-14.1765,0,0,0.001,0
-117.8351,34.3,-15.3824,0,0,0.001,0
-117.8351,34.3,-16.5882,0,0,0.001,0
-117.8351,34.3,-17.7941,0,0,0.01,0
-117.8351,34.3,-19,0,0,0.01,0
-117.8073,33.78,1.5,0,0,0.001,0
-117.8073,33.78,0.2941,0,0,0.001,0
-117.8073,33.78,-0.9118,0,0,0.001,0
-117.8073,33.78,-2.1176,0,0,0.001,0
-117.8073,33.78,-3.3235,0,0,0.01,0
-117.8073,33.78,-4.5294,0,0,0.01,0
-117.8073,33.78,-5.7353,0,0,0.01,0
-117.8073,33.78,-6.9412,0,0,0.01,0
-117.8073,33.78,-8.1471,0,0,0.001,0
-117.8073,33.78,-9.3529,0,0,0.001,0
-117.8073,33.78,-10.5588,0,0,0.001,0
-117.8073,33.78,-11.7647,0,0,0.001,0
-117.8073,33.78,-12.9706,0,0,0.01,0
-117.8073,33.78,-14.1765,0,0,0.01,0
-117.8073,33.78,-15.3824,0,0,0.01,0
-117.8073,33.78,-16.5882,0,0,0.01,0
-117.8073,33.78,-17.7941,0,0,0.001,0
-117.8073,33.78,-19,0,0,0.001,0
-117.8073,33.8074,1.5,0,0,0.001,0
-117.8073,33.8074,0.2941,0,0,0.001,0
-117.8073,33.8074,-0.9118,0.106,0,0.001,0
-117.8073,33.8074,-2.1176,0.106,0,0.001,0
-117.8073,33.8074,-3.3235,0.1179,0,0.01,0
-117.8073,33.8074,-4.5294,0,0,0.01,0
-117.8073,33.8074,-5.7353,0,0,0.01,0
-117.8073,33.8074,-6.9412,0,0,0.01,0
-117.8073,33.8074,-8.1471,0.0402,0,0.001,0
-117.8073,33.8074,-9.3529,0,0,0.001,0
-117.8073,33.8074,-10.5588,0,0,0.001,0
-117.8073,33.8074,-11.7647,0,0,0.001,0
-117.8073,33.8074,-12.9706,0,0,0.01,0
-117.8073,33.8074,-14.1765,0,0,0.01,0
-117.8073,33.8074,-15.3824,0,0,0.01,0
-117.8073,33.8074,-16.5882,0,0,0.01,0
-117.8073,33.8074,-17.7941,0,0,0.001,0
-117.8073,33.8074,-19,0,0,0.001,0
-117.8073,33.8347,1.5,0,0,0.001,0
-117.8073,33.8347,0.2941,0,0,0.001,0
-117.8073,33.8347,-0.9118,0,0,0.001,0
-117.8073,33.8347,-2.1176,0.1081,0,0.001,0
-117.8073,33.8347,-3.3235,0.1272,0,0.01,0
-117.8073,33.8347,-4.5294,0.1416,0,0.01,0
-117.8073,33.8347,-5.7353,0,0,0.01,0
-117.8073,33.8347,-6.9412,0,0,0.01,0
-117.8073,33.8347,-8.1471,0.0144,0,0.001,0
-117.8073,33.8347,-9.3529,0,0,0.001,0
-117.8073,33.8347,-10.5588,0,0,0.001,0
-117.8073,33.8347,-11.7647,0,0,0.001,0
-117.8073,33.8347,-12.9706,0,0,0.01,0
-117.8073,33.8347,-14.1765,0,0,0.01,0
-117.8073,33.8347,-15.3824,0,0,0.01,0
-117.8073,33.8347,-16.5882,0,0,0.01,0
-117.8073,33.8347,-17.7941,0,0,0.001,0
-117.8073,33.8347,-19,0,0,0.001,0
-117.8073,33.8621,1.5,0,0,0.001,0
-117.8073,33.8621,0.2941,0,0,0.001,0
-117.8073,33.8621,-0.9118,0,0,0.001,0
-117.8073,33.8621,-2.1176,0,0,0.001,0
-117.8073,33.8621,-3.3235,0,0,0.01,0
-117.8073,33.8621,-4.5294,0,0,0.01,0
-117.8073,33.8621,-5.7353,0,0,0.01,0
-117.8073,33.8621,-6.9412,0.0402,0,0.01,0
-117.8073,33.8621,-8.1471,0.0684,0,0.001,0
-117.8073,33.8621,-9.3529,0,0,0.001,0
-117.8073,33.8621,-10.5588,0,0,0.001,0
-117.8073,33.8621,-11.7647,0,0,0.001,0
-117.8073,33.8621,-12.9706,0,0,0.01,0
-117.8073,33.8621,-14.1765,0,0,0.01,0
-117.8073,33.8621,-15.3824,0,0,0.01,0
-117.8073,33.8621,-16.5882,0,0,0.01,0
-117.8073,33.8621,-17.7941,0,0,0.001,0
-117.8073,33.8621,-19,0,0,0.001,0
-117.8073,33.8895,1.5,0,0,0.01,0
-117.8073,33.8895,0.2941,0,0,0.01,0
-117.8073,33.8895,-0.9118,0,0,0.01,0
-117.8073,33.8895,-2.1176,0,0,0.01,0
-117.8073,33.8895,-3.3235,-0.1228,0,0.001,0
-117.8073,33.8895,-4.5294,-0.0433,0,0.001,0
-117.8073,33.8895,-5.7353,0.1156,0,0.001,0
-117.8073,33.8895,-6.9412,0.0144,0,0.001,0
-117.8073,33.8895,-8.1471,0.0824,0,0.01,0
-117.8073,33.8895,-9.3529,-0.0029,0,0.01,0
-117.8073,33.8895,-10.5588,-0.0146,0,0.01,0
-117.8073,33.8895,-11.7647,0,0,0.01,0
-117.8073,33.8895,-12.9706,0.2277,0,0.001,0
-117.8073,33.8895,-14.1765,0.2277,0,0.001,0
-117.8073,33.8895,-15.3824,0,0,0.001,0
-117.8073,33.8895,-16.5882,0,0,0.001,0
-117.8073,33.8895,-17.7941,0,0,0.01,0
-117.8073,33.8895,-19,0,0,0.01,0
-117.8073,33.9168,1.5,0,0,0.01,0
-117.8073,33.9168,0.2941,0,0,0.01,0
-117.8073,33.9168,-0.9118,0,0,0.01,0
-117.8073,33.9168,-2.1176,0,0,0.01,0
-117.8073,33.9168,-3.3235,0,0,0.001,0
-117.8073,33.9168,-4.5294,-0.1128,0,0.001,0
-117.8073,33.9168,-5.7353,0.1156,0,0.001,0
-117.8073,33.9168,-6.9412,-0.0147,0,0.001,0
-117.8073,33.9168,-8.1471,0.043,0,0.01,0
-117.8073,33.9168,-9.3529,0,0,0.01,0
-117.8073,33.9168,-10.5588,0,0,0.01,0
-117.8073,33.9168,-11.7647,-0.1562,0,0.01,0
-117.8073,33.9168,-12.9706,-0.0837,0,0.001,0
-117.8073,33.9168,-14.1765,-0.0837,0,0.001,0
-117.8073,33.9168,-15.3824,0,0,0.001,0
-117.8073,33.9168,-16.5882,0,0,0.001,0
-117.8073,33.9168,-17.7941,0,0,0.01,0
-117.8073,33.9168,-19,0,0,0.01,0
-117.8073,33.9442,1.5,0,0,0.01,0
-117.8073,33.9442,0.2941,0,0,0.01,0
-117.8073,33.9442,-0.9118,0,0,0.01,0
-117.8073,33.9442,-2.1176,0,0,0.01,0
-117.8073,33.9442,-3.3235,0,0,0.001,0
-117.8073,33.9442,-4.5294,-0.0881,0,0.001,0
-117.8073,33.9442,-5.7353,0.0162,0,0.001,0
-117.8073,33.9442,-6.9412,0.0227,0,0.001,0
-117.8073,33.9442,-8.1471,0.1862,0,0.01,0
-117.8073,33.9442,-9.3529,0.1862,0,0.01,0
-117.8073,33.9442,-10.5588,-0.1562,0,0.01,0
-117.8073,33.9442,-11.7647,-0.1562,0,0.01,0
-117.8073,33.9442,-12.9706,0,0,0.001,0
-117.8073,33.9442,-14.1765,0,0,0.001,0
-117.8073,33.9442,-15.3824,0,0,0.001,0
-117.8073,33.9442,-16.5882,0,0,0.001,0
-117.8073,33.9442,-17.7941,0,0,0.01,0
-117.8073,33.9442,-19,0,0,0.01,0
-117.8073,33.9716,1.5,0,0,0.01,0
-117.8073,33.9716,0.2941,0,0,0.01,0
-117.8073,33.9716,-0.9118,0,0,0.01,0
-117.8073,33.9716,-2.1176,0,0,0.01,0
-117.8073,33.9716,-3.3235,0,0.0069,0.001,0.0023
-117.8073,33.9716,-4.5294,-0.0881,0.0073,0.001,0.0024
-117.8073,33.9716,-5.7353,0.0586,0.0078,0.001,0.0025
-117.8073,33.9716,-6.9412,0.0072,0.008,0.001,0.0025
-117.8073,33.9716,-8.1471,0.0113,0,0.01,0
-117.8073,33.9716,-9.3529,-0.1562,0,0.01,0
-117.8073,33.9716,-10.5588,-0.1562,0,0.01,0
-117.8073,33.9716,-11.7647,0,0,0.01,0
-117.8073,33.9716,-12.9706,0,0,0.001,0
-117.8073,33.9716,-14.1765,0,0,0.001,0
-117.8073,33.9716,-15.3824,0,0,0.001,0
-117.8073,33.9716,-16.5882,0,0,0.001,0
-117.8073,33.9716,-17.7941,0,0,0.01,0
-117.8073,33.9716,-19,0,0,0.01,0
-117.8073,33.9989,1.5,0,0.0061,0.001,0.0024
-117.8073,33.9989,0.2941,0,0.0062,0.001,0.0026
-117.8073,33.9989,-0.9118,0,0.0063,0.001,0.0027
-117.8073,33.9989,-2.1176,0,0.0064,0.001,0.0027
-117.8073,33.9989,-3.3235,0,0.0066,0.01,0.0027
-117.8073,33.9989,-4.5294,0.0215,0.0068,0.01,0.0027
-117.8073,33.9989,-5.7353,0.0612,0.0068,0.01,0.0027
-117.8073,33.9989,-6.9412,-0.0033,0.0068,0.01,0.0026
-117.8073,33.9989,-8.1471,0.0257,0.0067,0.001,0.0026
-117.8073,33.9989,-9.3529,-0.1673,0.0065,0.001,0.0025
-117.8073,33.9989,-10.5588,0,0,0.001,0
-117.8073,33.9989,-11.7647,0,0,0.001,0
-117.8073,33.9989,-12.9706,0,0,0.01,0
-117.8073,33.9989,-14.1765,0,0,0.01,0
-117.8073,33.9989,-15.3824,0,0,0.01,0
-117.8073,33.9989,-16.5882,0,0,0.01,0
-117.8073,33.9989,-17.7941,0,0,0.001,0
-117.8073,33.9989,-19,0,0,0.001,0
-117.8073,34.0263,1.5,0,0.0066,0.001,0.0036
-117.8073,34.0263,0.2941,0,0.0067,0.001,0.0037
-117.8073,34.0263,-0.9118,0,0.0068,0.001,0.0036
-117.8073,34.0263,-2.1176,0,0.0068,0.001,0.0035
-117.8073,34.0263,-3.3235,0.0337,0.0068,0.01,0.0033
-117.8073,34.0263,-4.5294,0.0142,0.0067,0.01,0.0032
-117.8073,34.0263,-5.7353,0.0042,0.0066,0.01,0.0031
-117.8073,34.0263,-6.9412,0.0194,0.0063,0.01,0.0031
-117.8073,34.0263,-8.1471,-0.1673,0.0059,0.001,0.0033
-117.8073,34.0263,-9.3529,-0.1879,0.0053,0.001,0.0034
-117.8073,34.0263,-10.5588,0,0.0055,0.001,0.003
-117.8073,34.0263,-11.7647,0,0.0055,0.001,0.0026
-117.8073,34.0263,-12.9706,0,0,0.01,0
-117.8073,34.0263,-14.1765,0,0,0.01,0
-117.8073,34.0263,-15.3824,0,0,0.01,0
-117.8073,34.0263,-16.5882,0,0,0.01,0
-117.8073,34.0263,-17.7941,0,0,0.001,0
-117.8073,34.0263,-19,0,0,0.001,0
-117.8073,34.0537,1.5,0,0.0088,0.001,0.0088
-117.8073,34.0537,0.2941,0,0.0085,0.001,0.0088
-117.8073,34.0537,-0.9118,0.0329,0.0075,0.001,0.0064
-117.8073,34.0537,-2.1176,0.017,0.0069,0.001,0.005
-117.8073,34.0537,-3.3235,-0.0046,0.0064,0.01,0.0042
-117.8073,34.0537,-4.5294,-0.0231,0.0061,0.01,0.0037
-117.8073,34.0537,-5.7353,-0.0094,0.0059,0.01,0.0035
-117.8073,34.0537,-6.9412,0.0582,0.0057,0.01,0.0034
-117.8073,34.0537,-8.1471,-0.2085,0.0055,0.001,0.0036
-117.8073,34.0537,-9.3529,-0.2085,0.0047,0.001,0.0038
-117.8073,34.0537,-10.5588,0,0.0052,0.001,0.0033
-117.8073,34.0537,-11.7647,-0.0139,0.0051,0.001,0.0028
-117.8073,34.0537,-12.9706,-0.0197,0,0.01,0
-117.8073,34.0537,-14.1765,0,0,0.01,0
-117.8073,34.0537,-15.3824,0,0,0.01,0
-117.8073,34.0537,-16.5882,0,0,0.01,0
-117.8073,34.0537,-17.7941,0,0,0.001,0
-117.8073,34.0537,-19,0,0,0.001,0
-117.8073,34.0811,1.5,0,0.0191,0.001,0.0165
-117.8073,34.0811,0.2941,-0.0056,0.019,0.001,0.0165
-117.8073,34.0811,-0.9118,-0.006,0.0112,0.001,0.0104
-117.8073,34.0811,-2.1176,-0.0017,0.0078,0.001,0.0064
-117.8073,34.0811,-3.3235,-0.0029,0.0063,0.01,0.0048
-117.8073,34.0811,-4.5294,-0.0337,0.0056,0.01,0.004
-117.8073,34.0811,-5.7353,0.0481,0.0053,0.01,0.0035
-117.8073,34.0811,-6.9412,0.0773,0.0051,0.01,0.0032
-117.8073,34.0811,-8.1471,0,0.0047,0.001,0.0031
-117.8073,34.0811,-9.3529,0,0.0044,0.001,0.003
-117.8073,34.0811,-10.5588,0,0.0045,0.001,0.0027
-117.8073,34.0811,-11.7647,-0.1475,0.0046,0.001,0.0025
-117.8073,34.0811,-12.9706,-0.0901,0,0.01,0
-117.8073,34.0811,-14.1765,-0.083,0,0.01,0
-117.8073,34.0811,-15.3824,-0.0091,0,0.01,0
-117.8073,34.0811,-16.5882,0,0,0.01,0
-117.8073,34.0811,-17.7941,0,0,0.001,0
-117.8073,34.0811,-19,0,0,0.001,0
-117.8073,34.1084,1.5,0,0.0123,0.01,0.0097
-117.8073,34.1084,0.2941,0.053,0.0124,0.01,0.0098
-117.8073,34.1084,-0.9118,0.0295,0.0081,0.01,0.0072
-117.8073,34.1084,-2.1176,0.0324,0.0065,0.01,0.0052
-117.8073,34.1084,-3.3235,0.0167,0.0057,0.001,0.0043
-117.8073,34.1084,-4.5294,0.013,0.0055,0.001,0.0038
-117.8073,34.1084,-5.7353,-0.0525,0.0054,0.001,0.0034
-117.8073,34.1084,-6.9412,0.0335,0.005,0.001,0.003
-117.8073,34.1084,-8.1471,0,0.0047,0.01,0.0027
-117.8073,34.1084,-9.3529,-0.0367,0.0044,0.01,0.0025
-117.8073,34.1084,-10.5588,-0.0012,0.0041,0.01,0.0024
-117.8073,34.1084,-11.7647,0.0343,0,0.01,0
-117.8073,34.1084,-12.9706,0.0126,0,0.001,0
-117.8073,34.1084,-14.1765,-0.0091,0,0.001,0
-117.8073,34.1084,-15.3824,0,0,0.001,0
-117.8073,34.1084,-16.5882,0,0,0.001,0
-117.8073,34.1084,-17.7941,0,0,0.01,0
-117.8073,34.1084,-19,0,0,0.01,0
-117.8073,34.1358,1.5,0,0.0051,0.01,0.0041
-117.8073,34.1358,0.2941,0,0.0053,0.01,0.0041
-117.8073,34.1358,-0.9118,0,0.0055,0.01,0.0039
-117.8073,34.1358,-2.1176,0,0.0056,0.01,0.0036
-117.8073,34.1358,-3.3235,0.0523,0.0055,0.001,0.0033
-117.8073,34.1358,-4.5294,0.0448,0.0054,0.001,0.0031
-117.8073,34.1358,-5.7353,0.0056,0.0053,0.001,0.0029
-117.8073,34.1358,-6.9412,0.0056,0.005,0.001,0.0027
-117.8073,34.1358,-8.1471,0,0.0048,0.01,0.0025
-117.8073,34.1358,-9.3529,0,0.0045,0.01,0.0024
-117.8073,34.1358,-10.5588,0,0,0.01,0
-117.8073,34.1358,-11.7647,0,0,0.01,0
-117.8073,34.1358,-12.9706,0,0,0.001,0
-117.8073,34.1358,-14.1765,0,0,0.001,0
-117.8073,34.1358,-15.3824,0,0,0.001,0
-117.8073,34.1358,-16.5882,0,0,0.001,0
-117.8073,34.1358,-17.7941,0,0,0.01,0
-117.8073,34.1358,-19,0,0,0.01,0
-117.8073,34.1632,1.5,0,0.0053,0.01,0.0025
-117.8073,34.1632,0.2941,0,0.0055,0.01,0.0026
-117.8073,34.1632,-0.9118,0,0.0055,0.01,0.0026
-117.8073,34.1632,-2.1176,0,0.0054,0.01,0.0026
-117.8073,34.1632,-3.3235,0,0.0055,0.001,0.0026
-117.8073,34.1632,-4.5294,0,0.0055,0.001,0.0025
-117.8073,34.1632,-5.7353,0,0.0055,0.001,0.0024
-117.8073,34.1632,-6.9412,0,0.0056,0.001,0.0023
-117.8073,34.1632,-8.1471,0,0,0.01,0
-117.8073,34.1632,-9.3529,0,0,0.01,0
-117.8073,34.1632,-10.5588,-0.0464,0,0.01,0
-117.8073,34.1632,-11.7647,-0.0464,0,0.01,0
-117.8073,34.1632,-12.9706,0,0,0.001,0
-117.8073,34.1632,-14.1765,0,0,0.001,0
-117.8073,34.1632,-15.3824,0,0,0.001,0
-117.8073,34.1632,-16.5882,0,0,0.001,0
-117.8073,34.1632,-17.7941,0,0,0.01,0
-117.8073,34.1632,-19,0,0,0.01,0
-117.8073,34.1905,1.5,0,0,0.01,0
-117.8073,34.1905,0.2941,0,0,0.01,0
-117.8073,34.1905,-0.9118,0,0,0.01,0
-117.8073,34.1905,-2.1176,0,0,0.01,0
-117.8073,34.1905,-3.3235,0,0,0.001,0
-117.8073,34.1905,-4.5294,0,0,0.001,0
-117.8073,34.1905,-5.7353,0,0,0.001,0
-117.8073,34.1905,-6.9412,0,0,0.001,0
-117.8073,34.1905,-8.1471,0,0,0.01,0
-117.8073,34.1905,-9.3529,0,0,0.01,0
-117.8073,34.1905,-10.5588,0,0,0.01,0
-117.8073,34.1905,-11.7647,0,0,0.01,0
-117.8073,34.1905,-12.9706,0,0,0.001,0
-117.8073,34.1905,-14.1765,0,0,0.001,0
-117.8073,34.1905,-15.3824,0,0,0.001,0
-117.8073,34.1905,-16.5882,0,0,0.001,0
-117.8073,34.1905,-17.7941,0,0,0.01,0
-117.8073,34.1905,-19,0,0,0.01,0
-117.8073,34.2179,1.5,0,0,0.001,0
-117.8073,34.2179,0.2941,0,0,0.001,0
-117.8073,34.2179,-0.9118,0,0,0.001,0
-117.8073,34.2179,-2.1176,0,0,0.001,0
-117.8073,34.2179,-3.3235,0,0,0.01,0
-117.8073,34.2179,-4.5294,0,0,0.01,0
-117.8073,34.2179,-5.7353,0,0,0.01,0
-117.8073,34.2179,-6.9412,0,0,0.01,0
-117.8073,34.2179,-8.1471,0.0571,0,0.001,0
-117.8073,34.2179,-9.3529,0.0571,0,0.001,0
-117.8073,34.2179,-10.5588,0,0,0.001,0
-117.8073,34.2179,-11.7647,0,0,0.001,0
-117.8073,34.2179,-12.9706,0,0,0.01,0
-117.8073,34.2179,-14.1765,0,0,0.01,0
-117.8073,34.2179,-15.3824,0,0,0.01,0
-117.8073,34.2179,-16.5882,0,0,0.01,0
-117.8073,34.2179,-17.7941,0,0,0.001,0
-117.8073,34.2179,-19,0,0,0.001,0
-117.8073,34.2453,1.5,0,0,0.001,0
-117.8073,34.2453,0.2941,0,0,0.001,0
-117.8073,34.2453,-0.9118,0,0,0.001,0
-117.8073,34.2453,-2.1176,0,0,0.001,0
-117.8073,34.2453,-3.3235,0,0,0.01,0
-117.8073,34.2453,-4.5294,0,0,0.01,0
-117.8073,34.2453,-5.7353,0,0,0.01,0
-117.8073,34.2453,-6.9412,0.1257,0,0.01,0
-117.8073,34.2453,-8.1471,0.0422,0,0.001,0
-117.8073,34.2453,-9.3529,0.0042,0,0.001,0
-117.8073,34.2453,-10.5588,0,0,0.001,0
-117.8073,34.2453,-11.7647,0,0,0.001,0
-117.8073,34.2453,-12.9706,0,0,0.01,0
-117.8073,34.2453,-14.1765,0,0,0.01,0
-117.8073,34.2453,-15.3824,0,0,0.01,0
-117.8073,34.2453,-16.5882,0,0,0.01,0
-117.8073,34.2453,-17.7941,0,0,0.001,0
-117.8073,34.2453,-19,0,0,0.001,0
-117.8073,34.2726,1.5,0,0,0.001,0
-117.8073,34.2726,0.2941,0,0,0.001,0
-117.8073,34.2726,-0.9118,0,0,0.001,0
-117.8073,34.2726,-2.1176,0,0,0.001,0
-117.8073,34.2726,-3.3235,0,0,0.01,0
-117.8073,34.2726,-4.5294,0,0,0.01,0
-117.8073,34.2726,-5.7353,0,0,0.01,0
-117.8073,34.2726,-6.9412,0.0923,0,0.01,0
-117.8073,34.2726,-8.1471,0.101,0,0.001,0
-117.8073,34.2726,-9.3529,-0.0337,0,0.001,0
-117.8073,34.2726,-10.5588,-0.0337,0,0.001,0
-117.8073,34.2726,-11.7647,0,0,0.001,0
-117.8073,34.2726,-12.9706,0,0,0.01,0
-117.8073,34.2726,-14.1765,0,0,0.01,0
-117.8073,34.2726,-15.3824,0,0,0.01,0
-117.8073,34.2726,-16.5882,0,0,0.01,0
-117.8073,34.2726,-17.7941,0,0,0.001,0
-117.8073,34.2726,-19,0,0,0.001,0
-117.8073,34.3,1.5,0,0,0.001,0
-117.8073,34.3,0.2941,0,0,0.001,0
-117.8073,34.3,-0.9118,0,0,0.001,0
-117.8073,34.3,-2.1176,0,0,0.001,0
-117.8073,34.3,-3.3235,0,0,0.01,0
-117.8073,34.3,-4.5294,0,0,0.01,0
-117.8073,34.3,-5.7353,0,0,0.01,0
-117.8073,34.3,-6.9412,0,0,0.01,0
-117.8073,34.3,-8.1471,0,0,0.001,0
-117.8073,34.3,-9.3529,0,0,0.001,0
-117.8073,34.3,-10.5588,0,0,0.001,0
-117.8073,34.3,-11.7647,0,0,0.001,0
-117.8073,34.3,-12.9706,0,0,0.01,0
-117.8073,34.3,-14.1765,0,0,0.01,0
-117.8073,34.3,-15.3824,0,0,0.01,0
-117.8073,34.3,-16.5882,0,0,0.01,0
-117.8073,34.3,-17.7941,0,0,0.001,0
-117.8073,34.3,-19,0,0,0.001,0
-117.7795,33.78,1.5,0,0,0.001,0
-117.7795,33.78,0.2941,0,0,0.001,0
-117.7795,33.78,-0.9118,0,0,0.001,0
-117.7795,33.78,-2.1176,0,0,0.001,0
-117.7795,33.78,-3.3235,0,0,0.01,0
-117.7795,33.78,-4.5294,0,0,0.01,0
-117.7795,33.78,-5.7353,0,0,0.01,0
-117.7795,33.78,-6.9412,0,0,0.01,0
-117.7795,33.78,-8.1471,0,0,0.001,0
-117.7795,33.78,-9.3529,0,0,0.001,0
-117.7795,33.78,-10.5588,0,0,0.001,0
-117.7795,33.78,-11.7647,0,0,0.001,0
-117.7795,33.78,-12.9706,0,0,0.01,0
-117.7795,33.78,-14.1765,0,0,0.01,0
-117.7795,33.78,-15.3824,0,0,0.01,0
-117.7795,33.78,-16.5882,0,0,0.01,0
-117.7795,33.78,-17.7941,0,0,0.001,0
-117.7795,33.78,-19,0,0,0.001,0
-117.7795,33.8074,1.5,0,0,0.001,0
-117.7795,33.8074,0.2941,0,0,0.001,0
-117.7795,33.8074,-0.9118,0,0,0.001,0
-117.7795,33.8074,-2.1176,0.0791,0,0.001,0
-117.7795,33.8074,-3.3235,0.0791,0,0.01,0
-117.7795,33.8074,-4.5294,0.1254,0,0.01,0
-117.7795,33.8074,-5.7353,0,0,0.01,0
-117.7795,33.8074,-6.9412,0,0,0.01,0
-117.7795,33.8074,-8.1471,0,0,0.001,0
-117.7795,33.8074,-9.3529,0,0,0.001,0
-117.7795,33.8074,-10.5588,0,0,0.001,0
-117.7795,33.8074,-11.7647,0,0,0.001,0
-117.7795,33.8074,-12.9706,0,0,0.01,0
-117.7795,33.8074,-14.1765,0,0,0.01,0
-117.7795,33.8074,-15.3824,0,0,0.01,0
-117.7795,33.8074,-16.5882,0,0,0.01,0
-117.7795,33.8074,-17.7941,0,0,0.001,0
-117.7795,33.8074,-19,0,0,0.001,0
-117.7795,33.8347,1.5,0,0,0.001,0
-117.7795,33.8347,0.2941,0,0,0.001,0
-117.7795,33.8347,-0.9118,0,0,0.001,0
-117.7795,33.8347,-2.1176,0.0537,0,0.001,0
-117.7795,33.8347,-3.3235,0.0553,0,0.01,0
-117.7795,33.8347,-4.5294,0.1081,0,0.01,0
-117.7795,33.8347,-5.7353,0.1353,0,0.01,0
-117.7795,33.8347,-6.9412,0.0569,0,0.01,0
-117.7795,33.8347,-8.1471,0,0,0.001,0
-117.7795,33.8347,-9.3529,0,0,0.001,0
-117.7795,33.8347,-10.5588,0,0,0.001,0
-117.7795,33.8347,-11.7647,0,0,0.001,0
-117.7795,33.8347,-12.9706,0,0,0.01,0
-117.7795,33.8347,-14.1765,0,0,0.01,0
-117.7795,33.8347,-15.3824,0,0,0.01,0
-117.7795,33.8347,-16.5882,0,0,0.01,0
-117.7795,33.8347,-17.7941,0,0,0.001,0
-117.7795,33.8347,-19,0,0,0.001,0
-117.7795,33.8621,1.5,0,0,0.001,0
-117.7795,33.8621,0.2941,0,0,0.001,0
-117.7795,33.8621,-0.9118,0,0,0.001,0
-117.7795,33.8621,-2.1176,0,0,0.001,0
-117.7795,33.8621,-3.3235,0,0,0.01,0
-117.7795,33.8621,-4.5294,0.0537,0,0.01,0
-117.7795,33.8621,-5.7353,0.2227,0,0.01,0
-117.7795,33.8621,-6.9412,0.2136,0,0.01,0
-117.7795,33.8621,-8.1471,0.1763,0,0.001,0
-117.7795,33.8621,-9.3529,0,0,0.001,0
-117.7795,33.8621,-10.5588,0,0,0.001,0
-117.7795,33.8621,-11.7647,0,0,0.001,0
-117.7795,33.8621,-12.9706,0,0,0.01,0
-117.7795,33.8621,-14.1765,0,0,0.01,0
-117.7795,33.8621,-15.3824,0,0,0.01,0
-117.7795,33.8621,-16.5882,0,0,0.01,0
-117.7795,33.8621,-17.7941,0,0,0.001,0
-117.7795,33.8621,-19,0,0,0.001,0
-117.7795,33.8895,1.5,0,0,0.01,0
-117.7795,33.8895,0.2941,0,0,0.01,0
-117.7795,33.8895,-0.9118,0,0,0.01,0
-117.7795,33.8895,-2.1176,0,0,0.01,0
-117.7795,33.8895,-3.3235,-0.0929,0,0.001,0
-117.7795,33.8895,-4.5294,0,0,0.001,0
-117.7795,33.8895,-5.7353,0.091,0,0.001,0
-117.7795,33.8895,-6.9412,0,0,0.001,0
-117.7795,33.8895,-8.1471,-0.0028,0,0.01,0
-117.7795,33.8895,-9.3529,-0.0029,0,0.01,0
-117.7795,33.8895,-10.5588,0.0621,0,0.01,0
-117.7795,33.8895,-11.7647,0.2277,0,0.01,0
-117.7795,33.8895,-12.9706,0.2277,0,0.001,0
-117.7795,33.8895,-14.1765,0,0,0.001,0
-117.7795,33.8895,-15.3824,0,0,0.001,0
-117.7795,33.8895,-16.5882,0,0,0.001,0
-117.7795,33.8895,-17.7941,0,0,0.01,0
-117.7795,33.8895,-19,0,0,0.01,0
-117.7795,33.9168,1.5,0,0,0.01,0
-117.7795,33.9168,0.2941,0,0,0.01,0
-117.7795,33.9168,-0.9118,0,0,0.01,0
-117.7795,33.9168,-2.1176,0,0,0.01,0
-117.7795,33.9168,-3.3235,-0.0929,0,0.001,0
-117.7795,33.9168,-4.5294,-0.1276,0,0.001,0
-117.7795,33.9168,-5.7353,-0.0018,0,0.001,0
-117.7795,33.9168,-6.9412,-0.0215,0,0.001,0
-117.7795,33.9168,-8.1471,0.0058,0,0.01,0
-117.7795,33.9168,-9.3529,-0.0025,0,0.01,0
-117.7795,33.9168,-10.5588,-0.0109,0,0.01,0
-117.7795,33.9168,-11.7647,0,0,0.01,0
-117.7795,33.9168,-12.9706,-0.0112,0,0.001,0
-117.7795,33.9168,-14.1765,0,0,0.001,0
-117.7795,33.9168,-15.3824,0,0,0.001,0
-117.7795,33.9168,-16.5882,0,0,0.001,0
-117.7795,33.9168,-17.7941,0,0,0.01,0
-117.7795,33.9168,-19,0,0,0.01,0
-117.7795,33.9442,1.5,0,0,0.01,0
-117.7795,33.9442,0.2941,0,0,0.01,0
-117.7795,33.9442,-0.9118,0,0,0.01,0
-117.7795,33.9442,-2.1176,0,0,0.01,0
-117.7795,33.9442,-3.3235,0,0,0.001,0
-117.7795,33.9442,-4.5294,0,0,0.001,0
-117.7795,33.9442,-5.7353,-0.0081,0.0109,0.001,0.0031
-117.7795,33.9442,-6.9412,0.0167,0.0124,0.001,0.0038
-117.7795,33.9442,-8.1471,0.0876,0.0108,0.01,0.0033
-117.7795,33.9442,-9.3529,-0.0109,0,0.01,0
-117.7795,33.9442,-10.5588,0.0886,0,0.01,0
-117.7795,33.9442,-11.7647,0.0886,0,0.01,0
-117.7795,33.9442,-12.9706,-0.0112,0,0.001,0
-117.7795,33.9442,-14.1765,0,0,0.001,0
-117.7795,33.9442,-15.3824,0,0,0.001,0
-117.7795,33.9442,-16.5882,0,0,0.001,0
-117.7795,33.9442,-17.7941,0,0,0.01,0
-117.7795,33.9442,-19,0,0,0.01,0
-117.7795,33.9716,1.5,0,0,0.01,0
-117.7795,33.9716,0.2941,0,0,0.01,0
-117.7795,33.9716,-0.9118,0,0,0.01,0
-117.7795,33.9716,-2.1176,0,0,0.01,0
-117.7795,33.9716,-3.3235,0,0.0074,0.001,0.0025
-117.7795,33.9716,-4.5294,0,0.0091,0.001,0.0029
-117.7795,33.9716,-5.7353,0.0838,0.0121,0.001,0.0038
-117.7795,33.9716,-6.9412,0.0311,0.0141,0.001,0.0047
-117.7795,33.9716,-8.1471,0.0296,0.0125,0.01,0.0041
-117.7795,33.9716,-9.3529,0.1884,0.0082,0.01,0.0028
-117.7795,33.9716,-10.5588,0.0886,0,0.01,0
-117.7795,33.9716,-11.7647,0,0,0.01,0
-117.7795,33.9716,-12.9706,0,0,0.001,0
-117.7795,33.9716,-14.1765,0,0,0.001,0
-117.7795,33.9716,-15.3824,0,0,0.001,0
-117.7795,33.9716,-16.5882,0,0,0.001,0
-117.7795,33.9716,-17.7941,0,0,0.01,0
-117.7795,33.9716,-19,0,0,0.01,0
-117.7795,33.9989,1.5,0,0.0059,0.001,0.0025
-117.7795,33.9989,0.2941,0,0.006,0.001,0.0027
-117.7795,33.9989,-0.9118,0,0.0062,0.001,0.0027
-117.7795,33.9989,-2.1176,0,0.0064,0.001,0.0028
-117.7795,33.9989,-3.3235,0,0.0067,0.01,0.0029
-117.7795,33.9989,-4.5294,0,0.0071,0.01,0.0029
-117.7795,33.9989,-5.7353,0.0153,0.0075,0.01,0.0031
-117.7795,33.9989,-6.9412,0.0011,0.0076,0.01,0.0032
-117.7795,33.9989,-8.1471,0.112,0.0072,0.001,0.003
-117.7795,33.9989,-9.3529,0.1884,0.0066,0.001,0.0027
-117.7795,33.9989,-10.5588,0,0,0.001,0
-117.7795,33.9989,-11.7647,0,0,0.001,0
-117.7795,33.9989,-12.9706,0,0,0.01,0
-117.7795,33.9989,-14.1765,0,0,0.01,0
-117.7795,33.9989,-15.3824,0,0,0.01,0
-117.7795,33.9989,-16.5882,0,0,0.01,0
-117.7795,33.9989,-17.7941,0,0,0.001,0
-117.7795,33.9989,-19,0,0,0.001,0
-117.7795,34.0263,1.5,0,0.006,0.001,0.0033
-117.7795,34.0263,0.2941,0,0.0062,0.001,0.0034
-117.7795,34.0263,-0.9118,0,0.0063,0.001,0.0034
-117.7795,34.0263,-2.1176,0,0.0063,0.001,0.0034
-117.7795,34.0263,-3.3235,0,0.0063,0.01,0.0033
-117.7795,34.0263,-4.5294,0,0.0062,0.01,0.0033
-117.7795,34.0263,-5.7353,0.0444,0.0061,0.01,0.0033
-117.7795,34.0263,-6.9412,0.0071,0.0057,0.01,0.0035
-117.7795,34.0263,-8.1471,-0.1673,0.0048,0.001,0.0043
-117.7795,34.0263,-9.3529,-0.2085,0.0033,0.001,0.0047
-117.7795,34.0263,-10.5588,-0.0776,0.0045,0.001,0.0039
-117.7795,34.0263,-11.7647,-0.0134,0.0049,0.001,0.0029
-117.7795,34.0263,-12.9706,0,0,0.01,0
-117.7795,34.0263,-14.1765,0,0,0.01,0
-117.7795,34.0263,-15.3824,0,0,0.01,0
-117.7795,34.0263,-16.5882,0,0,0.01,0
-117.7795,34.0263,-17.7941,0,0,0.001,0
-117.7795,34.0263,-19,0,0,0.001,0
-117.7795,34.0537,1.5,0,0.0061,0.001,0.005
-117.7795,34.0537,0.2941,0,0.006,0.001,0.0051
-117.7795,34.0537,-0.9118,0,0.0059,0.001,0.0047
-117.7795,34.0537,-2.1176,0,0.0059,0.001,0.0043
-117.7795,34.0537,-3.3235,-0.0064,0.0061,0.01,0.004
-117.7795,34.0537,-4.5294,0.0312,0.0058,0.01,0.0037
-117.7795,34.0537,-5.7353,0.0054,0.0057,0.01,0.0036
-117.7795,34.0537,-6.9412,0.0023,0.0056,0.01,0.0039
-117.7795,34.0537,-8.1471,-0.0135,0.0068,0.001,0.0053
-117.7795,34.0537,-9.3529,-0.0123,0.0044,0.001,0.0059
-117.7795,34.0537,-10.5588,-0.0142,0.0061,0.001,0.0049
-117.7795,34.0537,-11.7647,-0.0197,0.0043,0.001,0.0032
-117.7795,34.0537,-12.9706,-0.037,0,0.01,0
-117.7795,34.0537,-14.1765,0,0,0.01,0
-117.7795,34.0537,-15.3824,0,0,0.01,0
-117.7795,34.0537,-16.5882,0,0,0.01,0
-117.7795,34.0537,-17.7941,0,0,0.001,0
-117.7795,34.0537,-19,0,0,0.001,0
-117.7795,34.0811,1.5,0,0.0091,0.001,0.0098
-117.7795,34.0811,0.2941,-0.0112,0.0091,0.001,0.0099
-117.7795,34.0811,-0.9118,-0.0156,0.0065,0.001,0.0072
-117.7795,34.0811,-2.1176,-0.0044,0.0061,0.001,0.0054
-117.7795,34.0811,-3.3235,-0.0009,0.0056,0.01,0.0045
-117.7795,34.0811,-4.5294,-0.0005,0.0052,0.01,0.0039
-117.7795,34.0811,-5.7353,0.013,0.0049,0.01,0.0036
-117.7795,34.0811,-6.9412,0.0199,0.0046,0.01,0.0034
-117.7795,34.0811,-8.1471,0,0.0041,0.001,0.0035
-117.7795,34.0811,-9.3529,-0.0849,0.0033,0.001,0.0035
-117.7795,34.0811,-10.5588,-0.1475,0.0035,0.001,0.0031
-117.7795,34.0811,-11.7647,-0.1522,0.0038,0.001,0.0026
-117.7795,34.0811,-12.9706,-0.1569,0,0.01,0
-117.7795,34.0811,-14.1765,0,0,0.01,0
-117.7795,34.0811,-15.3824,0,0,0.01,0
-117.7795,34.0811,-16.5882,0,0,0.01,0
-117.7795,34.0811,-17.7941,0,0,0.001,0
-117.7795,34.0811,-19,0,0,0.001,0
-117.7795,34.1084,1.5,0,0.0074,0.01,0.008
-117.7795,34.1084,0.2941,0,0.0074,0.01,0.008
-117.7795,34.1084,-0.9118,0.0011,0.0062,0.01,0.0061
-117.7795,34.1084,-2.1176,-0.0157,0.0057,0.01,0.0048
-117.7795,34.1084,-3.3235,-0.0022,0.0053,0.001,0.0042
-117.7795,34.1084,-4.5294,-0.005,0.0052,0.001,0.0039
-117.7795,34.1084,-5.7353,-0.0314,0.0051,0.001,0.0036
-117.7795,34.1084,-6.9412,-0.0593,0.0049,0.001,0.0032
-117.7795,34.1084,-8.1471,0,0.0045,0.01,0.0029
-117.7795,34.1084,-9.3529,-0.0367,0.0042,0.01,0.0027
-117.7795,34.1084,-10.5588,0.0343,0.004,0.01,0.0025
-117.7795,34.1084,-11.7647,-0.0091,0,0.01,0
-117.7795,34.1084,-12.9706,-0.0091,0,0.001,0
-117.7795,34.1084,-14.1765,0,0,0.001,0
-117.7795,34.1084,-15.3824,0,0,0.001,0
-117.7795,34.1084,-16.5882,0,0,0.001,0
-117.7795,34.1084,-17.7941,0,0,0.01,0
-117.7795,34.1084,-19,0,0,0.01,0
-117.7795,34.1358,1.5,0,0.0054,0.01,0.0039
-117.7795,34.1358,0.2941,0,0.0055,0.01,0.004
-117.7795,34.1358,-0.9118,0,0.0056,0.01,0.0039
-117.7795,34.1358,-2.1176,0,0.0055,0.01,0.0037
-117.7795,34.1358,-3.3235,0.0968,0.0055,0.001,0.0035
-117.7795,34.1358,-4.5294,0.0621,0.0055,0.001,0.0034
-117.7795,34.1358,-5.7353,0.0621,0.0054,0.001,0.0032
-117.7795,34.1358,-6.9412,0.0056,0.005,0.001,0.003
-117.7795,34.1358,-8.1471,-0.0012,0.0047,0.01,0.0028
-117.7795,34.1358,-9.3529,-0.0012,0.0044,0.01,0.0026
-117.7795,34.1358,-10.5588,0.0126,0,0.01,0
-117.7795,34.1358,-11.7647,-0.0091,0,0.01,0
-117.7795,34.1358,-12.9706,0,0,0.001,0
-117.7795,34.1358,-14.1765,0,0,0.001,0
-117.7795,34.1358,-15.3824,0,0,0.001,0
-117.7795,34.1358,-16.5882,0,0,0.001,0
-117.7795,34.1358,-17.7941,0,0,0.01,0
-117.7795,34.1358,-19,0,0,0.01,0
-117.7795,34.1632,1.5,0,0.0046,0.01,0.0027
-117.7795,34.1632,0.2941,0,0.0049,0.01,0.0029
-117.7795,34.1632,-0.9118,0,0.005,0.01,0.003
-117.7795,34.1632,-2.1176,0,0.0052,0.01,0.003
-117.7795,34.1632,-3.3235,0,0.0052,0.001,0.003
-117.7795,34.1632,-4.5294,0,0.0053,0.001,0.0029
-117.7795,34.1632,-5.7353,0.0448,0.0052,0.001,0.0028
-117.7795,34.1632,-6.9412,0.0448,0.0051,0.001,0.0026
-117.7795,34.1632,-8.1471,-0.0318,0,0.01,0
-117.7795,34.1632,-9.3529,0.0273,0,0.01,0
-117.7795,34.1632,-10.5588,-0.0391,0,0.01,0
-117.7795,34.1632,-11.7647,0,0,0.01,0
-117.7795,34.1632,-12.9706,0,0,0.001,0
-117.7795,34.1632,-14.1765,0,0,0.001,0
-117.7795,34.1632,-15.3824,0,0,0.001,0
-117.7795,34.1632,-16.5882,0,0,0.001,0
-117.7795,34.1632,-17.7941,0,0,0.01,0
-117.7795,34.1632,-19,0,0,0.01,0
-117.7795,34.1905,1.5,0,0,0.01,0
-117.7795,34.1905,0.2941,0,0,0.01,0
-117.7795,34.1905,-0.9118,0,0,0.01,0
-117.7795,34.1905,-2.1176,0,0,0.01,0
-117.7795,34.1905,-3.3235,0,0,0.001,0
-117.7795,34.1905,-4.5294,0,0.0056,0.001,0.0029
-117.7795,34.1905,-5.7353,0,0.0069,0.001,0.0032
-117.7795,34.1905,-6.9412,0.0448,0.006,0.001,0.0028
-117.7795,34.1905,-8.1471,0,0,0.01,0
-117.7795,34.1905,-9.3529,-0.0464,0,0.01,0
-117.7795,34.1905,-10.5588,-0.0391,0,0.01,0
-117.7795,34.1905,-11.7647,0,0,0.01,0
-117.7795,34.1905,-12.9706,0,0,0.001,0
-117.7795,34.1905,-14.1765,0,0,0.001,0
-117.7795,34.1905,-15.3824,0,0,0.001,0
-117.7795,34.1905,-16.5882,0,0,0.001,0
-117.7795,34.1905,-17.7941,0,0,0.01,0
-117.7795,34.1905,-19,0,0,0.01,0
-117.7795,34.2179,1.5,0,0,0.001,0
-117.7795,34.2179,0.2941,0,0,0.001,0
-117.7795,34.2179,-0.9118,0,0,0.001,0
-117.7795,34.2179,-2.1176,0,0,0.001,0
-117.7795,34.2179,-3.3235,0,0,0.01,0
-117.7795,34.2179,-4.5294,0,0,0.01,0
-117.7795,34.2179,-5.7353,0.0571,0,0.01,0
-117.7795,34.2179,-6.9412,0.0933,0,0.01,0
-117.7795,34.2179,-8.1471,0.0571,0,0.001,0
-117.7795,34.2179,-9.3529,0,0,0.001,0
-117.7795,34.2179,-10.5588,0,0,0.001,0
-117.7795,34.2179,-11.7647,0,0,0.001,0
-117.7795,34.2179,-12.9706,0,0,0.01,0
-117.7795,34.2179,-14.1765,0,0,0.01,0
-117.7795,34.2179,-15.3824,0,0,0.01,0
-117.7795,34.2179,-16.5882,0,0,0.01,0
-117.7795,34.2179,-17.7941,0,0,0.001,0
-117.7795,34.2179,-19,0,0,0.001,0
-117.7795,34.2453,1.5,0,0,0.001,0
-117.7795,34.2453,0.2941,0,0,0.001,0
-117.7795,34.2453,-0.9118,0,0,0.001,0
-117.7795,34.2453,-2.1176,0,0,0.001,0
-117.7795,34.2453,-3.3235,0,0,0.01,0
-117.7795,34.2453,-4.5294,0,0,0.01,0
-117.7795,34.2453,-5.7353,0.0748,0,0.01,0
-117.7795,34.2453,-6.9412,0.0687,0,0.01,0
-117.7795,34.2453,-8.1471,0.0042,0,0.001,0
-117.7795,34.2453,-9.3529,-0.0337,0,0.001,0
-117.7795,34.2453,-10.5588,0,0,0.001,0
-117.7795,34.2453,-11.7647,0,0,0.001,0
-117.7795,34.2453,-12.9706,0,0,0.01,0
-117.7795,34.2453,-14.1765,0,0,0.01,0
-117.7795,34.2453,-15.3824,0,0,0.01,0
-117.7795,34.2453,-16.5882,0,0,0.01,0
-117.7795,34.2453,-17.7941,0,0,0.001,0
-117.7795,34.2453,-19,0,0,0.001,0
-117.7795,34.2726,1.5,0,0,0.001,0
-117.7795,34.2726,0.2941,0,0,0.001,0
-117.7795,34.2726,-0.9118,0,0,0.001,0
-117.7795,34.2726,-2.1176,0,0,0.001,0
-117.7795,34.2726,-3.3235,0,0,0.01,0
-117.7795,34.2726,-4.5294,0,0,0.01,0
-117.7795,34.2726,-5.7353,0.0577,0,0.01,0
-117.7795,34.2726,-6.9412,0.0701,0,0.01,0
-117.7795,34.2726,-8.1471,0,0,0.001,0
-117.7795,34.2726,-9.3529,0,0,0.001,0
-117.7795,34.2726,-10.5588,0,0,0.001,0
-117.7795,34.2726,-11.7647,0,0,0.001,0
-117.7795,34.2726,-12.9706,0,0,0.01,0
-117.7795,34.2726,-14.1765,0,0,0.01,0
-117.7795,34.2726,-15.3824,0,0,0.01,0
-117.7795,34.2726,-16.5882,0,0,0.01,0
-117.7795,34.2726,-17.7941,0,0,0.001,0
-117.7795,34.2726,-19,0,0,0.001,0
-117.7795,34.3,1.5,0,0,0.001,0
-117.7795,34.3,0.2941,0,0,0.001,0
-117.7795,34.3,-0.9118,0,0,0.001,0
-117.7795,34.3,-2.1176,0,0,0.001,0
-117.7795,34.3,-3.3235,0,0,0.01,0
-117.7795,34.3,-4.5294,0,0,0.01,0
-117.7795,34.3,-5.7353,0,0,0.01,0
-117.7795,34.3,-6.9412,0,0,0.01,0
-117.7795,34.3,-8.1471,0,0,0.001,0
-117.7795,34.3,-9.3529,0,0,0.001,0
-117.7795,34.3,-10.5588,0,0,0.001,0
-117.7795,34.3,-11.7647,0,0,0.001,0
-117.7795,34.3,-12.9706,0,0,0.01,0
-117.7795,34.3,-14.1765,0,0,0.01,0
-117.7795,34.3,-15.3824,0,0,0.01,0
-117.7795,34.3,-16.5882,0,0,0.01,0
-117.7795,34.3,-17.7941,0,0,0.001,0
-117.7795,34.3,-19,0,0,0.001,0
-117.7516,33.78,1.5,0,0,0.001,0
-117.7516,33.78,0.2941,0,0,0.001,0
-117.7516,33.78,-0.9118,0,0,0.001,0
-117.7516,33.78,-2.1176,0,0,0.001,0
-117.7516,33.78,-3.3235,0,0,0.01,0
-117.7516,33.78,-4.5294,0,0,0.01,0
-117.7516,33.78,-5.7353,0,0,0.01,0
-117.7516,33.78,-6.9412,0,0,0.01,0
-117.7516,33.78,-8.1471,0,0,0.001,0
-117.7516,33.78,-9.3529,0,0,0.001,0
-117.7516,33.78,-10.5588,0,0,0.001,0
-117.7516,33.78,-11.7647,0,0,0.001,0
-117.7516,33.78,-12.9706,0,0,0.01,0
-117.7516,33.78,-14.1765,0,0,0.01,0
-117.7516,33.78,-15.3824,0,0,0.01,0
-117.7516,33.78,-16.5882,0,0,0.01,0
-117.7516,33.78,-17.7941,0,0,0.001,0
-117.7516,33.78,-19,0,0,0.001,0
-117.7516,33.8074,1.5,0,0,0.001,0
-117.7516,33.8074,0.2941,0,0,0.001,0
-117.7516,33.8074,-0.9118,0,0,0.001,0
-117.7516,33.8074,-2.1176,0,0,0.001,0
-117.7516,33.8074,-3.3235,0.1322,0,0.01,0
-117.7516,33.8074,-4.5294,0.0791,0,0.01,0
-117.7516,33.8074,-5.7353,0,0,0.01,0
-117.7516,33.8074,-6.9412,0,0,0.01,0
-117.7516,33.8074,-8.1471,0,0,0.001,0
-117.7516,33.8074,-9.3529,0,0,0.001,0
-117.7516,33.8074,-10.5588,0,0,0.001,0
-117.7516,33.8074,-11.7647,0,0,0.001,0
-117.7516,33.8074,-12.9706,0,0,0.01,0
-117.7516,33.8074,-14.1765,0,0,0.01,0
-117.7516,33.8074,-15.3824,0,0,0.01,0
-117.7516,33.8074,-16.5882,0,0,0.01,0
-117.7516,33.8074,-17.7941,0,0,0.001,0
-117.7516,33.8074,-19,0,0,0.001,0
-117.7516,33.8347,1.5,0,0,0.001,0
-117.7516,33.8347,0.2941,0,0,0.001,0
-117.7516,33.8347,-0.9118,0,0,0.001,0
-117.7516,33.8347,-2.1176,0,0,0.001,0
-117.7516,33.8347,-3.3235,0.2317,0,0.01,0
-117.7516,33.8347,-4.5294,0.1025,0,0.01,0
-117.7516,33.8347,-5.7353,0,0,0.01,0
-117.7516,33.8347,-6.9412,0.0569,0,0.01,0
-117.7516,33.8347,-8.1471,0.0569,0,0.001,0
-117.7516,33.8347,-9.3529,0.0569,0,0.001,0
-117.7516,33.8347,-10.5588,-0.0032,0,0.001,0
-117.7516,33.8347,-11.7647,0,0,0.001,0
-117.7516,33.8347,-12.9706,0,0,0.01,0
-117.7516,33.8347,-14.1765,0,0,0.01,0
-117.7516,33.8347,-15.3824,0,0,0.01,0
-117.7516,33.8347,-16.5882,0,0,0.01,0
-117.7516,33.8347,-17.7941,0,0,0.001,0
-117.7516,33.8347,-19,0,0,0.001,0
-117.7516,33.8621,1.5,0,0,0.001,0
-117.7516,33.8621,0.2941,0,0,0.001,0
-117.7516,33.8621,-0.9118,0,0,0.001,0
-117.7516,33.8621,-2.1176,0,0,0.001,0
-117.7516,33.8621,-3.3235,0,0,0.01,0
-117.7516,33.8621,-4.5294,0.0786,0,0.01,0
-117.7516,33.8621,-5.7353,0.0786,0,0.01,0
-117.7516,33.8621,-6.9412,0.0396,0,0.01,0
-117.7516,33.8621,-8.1471,0.1445,0,0.001,0
-117.7516,33.8621,-9.3529,0,0,0.001,0
-117.7516,33.8621,-10.5588,0,0,0.001,0
-117.7516,33.8621,-11.7647,-0.0109,0,0.001,0
-117.7516,33.8621,-12.9706,0,0,0.01,0
-117.7516,33.8621,-14.1765,0,0,0.01,0
-117.7516,33.8621,-15.3824,0,0,0.01,0
-117.7516,33.8621,-16.5882,0,0,0.01,0
-117.7516,33.8621,-17.7941,0,0,0.001,0
-117.7516,33.8621,-19,0,0,0.001,0
-117.7516,33.8895,1.5,0,0,0.01,0
-117.7516,33.8895,0.2941,0,0,0.01,0
-117.7516,33.8895,-0.9118,0,0,0.01,0
-117.7516,33.8895,-2.1176,0,0,0.01,0
-117.7516,33.8895,-3.3235,0,0,0.001,0
-117.7516,33.8895,-4.5294,0,0,0.001,0
-117.7516,33.8895,-5.7353,-0.0874,0,0.001,0
-117.7516,33.8895,-6.9412,0.0206,0,0.001,0
-117.7516,33.8895,-8.1471,-0.0043,0,0.01,0
-117.7516,33.8895,-9.3529,-0.012,0,0.01,0
-117.7516,33.8895,-10.5588,0.0256,0,0.01,0
-117.7516,33.8895,-11.7647,0.1084,0,0.01,0
-117.7516,33.8895,-12.9706,0,0,0.001,0
-117.7516,33.8895,-14.1765,0,0,0.001,0
-117.7516,33.8895,-15.3824,0,0,0.001,0
-117.7516,33.8895,-16.5882,0,0,0.001,0
-117.7516,33.8895,-17.7941,0,0,0.01,0
-117.7516,33.8895,-19,0,0,0.01,0
-117.7516,33.9168,1.5,0,0,0.01,0
-117.7516,33.9168,0.2941,0,0,0.01,0
-117.7516,33.9168,-0.9118,0,0,0.01,0
-117.7516,33.9168,-2.1176,0,0,0.01,0
-117.7516,33.9168,-3.3235,0,0,0.001,0
-117.7516,33.9168,-4.5294,0,0,0.001,0
-117.7516,33.9168,-5.7353,-0.0316,0,0.001,0
-117.7516,33.9168,-6.9412,-0.025,0,0.001,0
-117.7516,33.9168,-8.1471,-0.033,0,0.01,0
-117.7516,33.9168,-9.3529,0,0,0.01,0
-117.7516,33.9168,-10.5588,-0.0109,0,0.01,0
-117.7516,33.9168,-11.7647,0,0,0.01,0
-117.7516,33.9168,-12.9706,0,0,0.001,0
-117.7516,33.9168,-14.1765,0,0,0.001,0
-117.7516,33.9168,-15.3824,0,0,0.001,0
-117.7516,33.9168,-16.5882,0,0,0.001,0
-117.7516,33.9168,-17.7941,0,0,0.01,0
-117.7516,33.9168,-19,0,0,0.01,0
-117.7516,33.9442,1.5,0,0,0.01,0
-117.7516,33.9442,0.2941,0,0,0.01,0
-117.7516,33.9442,-0.9118,0,0,0.01,0
-117.7516,33.9442,-2.1176,0,0,0.01,0
-117.7516,33.9442,-3.3235,0,0,0.001,0
-117.7516,33.9442,-4.5294,0,0,0.001,0
-117.7516,33.9442,-5.7353,0.0108,0.0117,0.001,0.0032
-117.7516,33.9442,-6.9412,0.032,0.0129,0.001,0.0037
-117.7516,33.9442,-8.1471,0.1006,0.0105,0.01,0.0031
-117.7516,33.9442,-9.3529,0,0,0.01,0
-117.7516,33.9442,-10.5588,0,0,0.01,0
-117.7516,33.9442,-11.7647,0.1884,0,0.01,0
-117.7516,33.9442,-12.9706,0.1884,0,0.001,0
-117.7516,33.9442,-14.1765,0,0,0.001,0
-117.7516,33.9442,-15.3824,0,0,0.001,0
-117.7516,33.9442,-16.5882,0,0,0.001,0
-117.7516,33.9442,-17.7941,0,0,0.01,0
-117.7516,33.9442,-19,0,0,0.01,0
-117.7516,33.9716,1.5,0,0,0.01,0
-117.7516,33.9716,0.2941,0,0,0.01,0
-117.7516,33.9716,-0.9118,0,0,0.01,0
-117.7516,33.9716,-2.1176,0,0.0058,0.01,0.0024
-117.7516,33.9716,-3.3235,0,0.0068,0.001,0.0026
-117.7516,33.9716,-4.5294,0,0.0092,0.001,0.0031
-117.7516,33.9716,-5.7353,0.0092,0.0133,0.001,0.004
-117.7516,33.9716,-6.9412,0.0071,0.0152,0.001,0.0046
-117.7516,33.9716,-8.1471,0.0358,0.0126,0.01,0.0038
-117.7516,33.9716,-9.3529,-0.0112,0.0077,0.01,0.0026
-117.7516,33.9716,-10.5588,-0.0112,0,0.01,0
-117.7516,33.9716,-11.7647,0,0,0.01,0
-117.7516,33.9716,-12.9706,0,0,0.001,0
-117.7516,33.9716,-14.1765,0,0,0.001,0
-117.7516,33.9716,-15.3824,0,0,0.001,0
-117.7516,33.9716,-16.5882,0,0,0.001,0
-117.7516,33.9716,-17.7941,0,0,0.01,0
-117.7516,33.9716,-19,0,0,0.01,0
-117.7516,33.9989,1.5,0,0.0052,0.001,0.0027
-117.7516,33.9989,0.2941,0,0.0055,0.001,0.0028
-117.7516,33.9989,-0.9118,0,0.0058,0.001,0.0029
-117.7516,33.9989,-2.1176,0,0.006,0.001,0.0029
-117.7516,33.9989,-3.3235,0,0.0063,0.01,0.003
-117.7516,33.9989,-4.5294,0,0.0066,0.01,0.003
-117.7516,33.9989,-5.7353,0.0461,0.007,0.01,0.0031
-117.7516,33.9989,-6.9412,0.0149,0.0069,0.01,0.0032
-117.7516,33.9989,-8.1471,0.0097,0.0065,0.001,0.003
-117.7516,33.9989,-9.3529,-0.0112,0.0059,0.001,0.0027
-117.7516,33.9989,-10.5588,0,0,0.001,0
-117.7516,33.9989,-11.7647,0,0,0.001,0
-117.7516,33.9989,-12.9706,0,0,0.01,0
-117.7516,33.9989,-14.1765,0,0,0.01,0
-117.7516,33.9989,-15.3824,0,0,0.01,0
-117.7516,33.9989,-16.5882,0,0,0.01,0
-117.7516,33.9989,-17.7941,0,0,0.001,0
-117.7516,33.9989,-19,0,0,0.001,0
-117.7516,34.0263,1.5,0,0.0053,0.001,0.0034
-117.7516,34.0263,0.2941,0,0.0056,0.001,0.0034
-117.7516,34.0263,-0.9118,0,0.0057,0.001,0.0034
-117.7516,34.0263,-2.1176,0,0.0057,0.001,0.0034
-117.7516,34.0263,-3.3235,0,0.0058,0.01,0.0033
-117.7516,34.0263,-4.5294,0,0.0058,0.01,0.0033
-117.7516,34.0263,-5.7353,0.0212,0.0058,0.01,0.0032
-117.7516,34.0263,-6.9412,-0.0367,0.0057,0.01,0.0032
-117.7516,34.0263,-8.1471,0,0.0054,0.001,0.0032
-117.7516,34.0263,-9.3529,-0.0346,0.0051,0.001,0.0032
-117.7516,34.0263,-10.5588,-0.0197,0.0047,0.001,0.0029
-117.7516,34.0263,-11.7647,-0.037,0.0045,0.001,0.0026
-117.7516,34.0263,-12.9706,0,0,0.01,0
-117.7516,34.0263,-14.1765,0,0,0.01,0
-117.7516,34.0263,-15.3824,0,0,0.01,0
-117.7516,34.0263,-16.5882,0,0,0.01,0
-117.7516,34.0263,-17.7941,0,0,0.001,0
-117.7516,34.0263,-19,0,0,0.001,0
-117.7516,34.0537,1.5,0,0.0058,0.001,0.0044
-117.7516,34.0537,0.2941,0,0.0058,0.001,0.0045
-117.7516,34.0537,-0.9118,0,0.0056,0.001,0.0043
-117.7516,34.0537,-2.1176,0,0.0055,0.001,0.0041
-117.7516,34.0537,-3.3235,0.0567,0.0054,0.01,0.0039
-117.7516,34.0537,-4.5294,0.0412,0.0053,0.01,0.0037
-117.7516,34.0537,-5.7353,0.0139,0.0051,0.01,0.0036
-117.7516,34.0537,-6.9412,-0.0132,0.005,0.01,0.0035
-117.7516,34.0537,-8.1471,0.0712,0.0049,0.001,0.0035
-117.7516,34.0537,-9.3529,0.0712,0.0047,0.001,0.0034
-117.7516,34.0537,-10.5588,-0.0173,0.0045,0.001,0.0031
-117.7516,34.0537,-11.7647,-0.0173,0.004,0.001,0.0027
-117.7516,34.0537,-12.9706,0,0,0.01,0
-117.7516,34.0537,-14.1765,0,0,0.01,0
-117.7516,34.0537,-15.3824,0,0,0.01,0
-117.7516,34.0537,-16.5882,0,0,0.01,0
-117.7516,34.0537,-17.7941,0,0,0.001,0
-117.7516,34.0537,-19,0,0,0.001,0
-117.7516,34.0811,1.5,0,0.0076,0.001,0.0069
-117.7516,34.0811,0.2941,-0.0623,0.0076,0.001,0.0069
-117.7516,34.0811,-0.9118,-0.0352,0.0062,0.001,0.0058
-117.7516,34.0811,-2.1176,0.017,0.0057,0.001,0.0048
-117.7516,34.0811,-3.3235,0.0083,0.0053,0.01,0.0044
-117.7516,34.0811,-4.5294,-0.0037,0.0049,0.01,0.004
-117.7516,34.0811,-5.7353,-0.0041,0.0047,0.01,0.0038
-117.7516,34.0811,-6.9412,0.039,0.0046,0.01,0.0036
-117.7516,34.0811,-8.1471,0.0712,0.0044,0.001,0.0034
-117.7516,34.0811,-9.3529,-0.1162,0.0041,0.001,0.0032
-117.7516,34.0811,-10.5588,-0.1522,0.0036,0.001,0.0029
-117.7516,34.0811,-11.7647,-0.1569,0.0032,0.001,0.0026
-117.7516,34.0811,-12.9706,0,0,0.01,0
-117.7516,34.0811,-14.1765,0,0,0.01,0
-117.7516,34.0811,-15.3824,0,0,0.01,0
-117.7516,34.0811,-16.5882,0,0,0.01,0
-117.7516,34.0811,-17.7941,0,0,0.001,0
-117.7516,34.0811,-19,0,0,0.001,0
-117.7516,34.1084,1.5,0,0.0066,0.01,0.0065
-117.7516,34.1084,0.2941,0,0.0069,0.01,0.0066
-117.7516,34.1084,-0.9118,-0.0492,0.006,0.01,0.0055
-117.7516,34.1084,-2.1176,-0.0039,0.0055,0.01,0.0046
-117.7516,34.1084,-3.3235,-0.0014,0.0052,0.001,0.0042
-117.7516,34.1084,-4.5294,-0.0038,0.0048,0.001,0.0039
-117.7516,34.1084,-5.7353,-0.0027,0.0047,0.001,0.0038
-117.7516,34.1084,-6.9412,-0.0141,0.0045,0.001,0.0036
-117.7516,34.1084,-8.1471,-0.0849,0.0041,0.01,0.0034
-117.7516,34.1084,-9.3529,-0.0849,0.0037,0.01,0.0032
-117.7516,34.1084,-10.5588,0,0.0033,0.01,0.0029
-117.7516,34.1084,-11.7647,0,0.0031,0.01,0.0026
-117.7516,34.1084,-12.9706,0,0,0.001,0
-117.7516,34.1084,-14.1765,0,0,0.001,0
-117.7516,34.1084,-15.3824,0,0,0.001,0
-117.7516,34.1084,-16.5882,0,0,0.001,0
-117.7516,34.1084,-17.7941,0,0,0.01,0
-117.7516,34.1084,-19,0,0,0.01,0
-117.7516,34.1358,1.5,0,0.0049,0.01,0.004
-117.7516,34.1358,0.2941,0,0.0051,0.01,0.0041
-117.7516,34.1358,-0.9118,0,0.0052,0.01,0.0041
-117.7516,34.1358,-2.1176,0,0.0052,0.01,0.0039
-117.7516,34.1358,-3.3235,-0.1129,0.0053,0.001,0.0038
-117.7516,34.1358,-4.5294,-0.0417,0.0051,0.001,0.0037
-117.7516,34.1358,-5.7353,0.0752,0.0049,0.001,0.0037
-117.7516,34.1358,-6.9412,0.015,0.0046,0.001,0.0036
-117.7516,34.1358,-8.1471,0.0049,0.0041,0.01,0.0035
-117.7516,34.1358,-9.3529,0.0126,0.0037,0.01,0.0034
-117.7516,34.1358,-10.5588,-0.0091,0.0034,0.01,0.003
-117.7516,34.1358,-11.7647,0,0,0.01,0
-117.7516,34.1358,-12.9706,0,0,0.001,0
-117.7516,34.1358,-14.1765,0,0,0.001,0
-117.7516,34.1358,-15.3824,0,0,0.001,0
-117.7516,34.1358,-16.5882,0,0,0.001,0
-117.7516,34.1358,-17.7941,0,0,0.01,0
-117.7516,34.1358,-19,0,0,0.01,0
-117.7516,34.1632,1.5,0,0.0048,0.01,0.0031
-117.7516,34.1632,0.2941,0,0.005,0.01,0.0033
-117.7516,34.1632,-0.9118,0,0.005,0.01,0.0034
-117.7516,34.1632,-2.1176,0,0.0051,0.01,0.0034
-117.7516,34.1632,-3.3235,0,0.0051,0.001,0.0034
-117.7516,34.1632,-4.5294,0,0.0051,0.001,0.0034
-117.7516,34.1632,-5.7353,-0.0367,0.0052,0.001,0.0033
-117.7516,34.1632,-6.9412,0.0279,0.0052,0.001,0.0033
-117.7516,34.1632,-8.1471,0.0371,0.0048,0.01,0.0031
-117.7516,34.1632,-9.3529,0.0386,0.0044,0.01,0.0029
-117.7516,34.1632,-10.5588,0,0,0.01,0
-117.7516,34.1632,-11.7647,0,0,0.01,0
-117.7516,34.1632,-12.9706,0,0,0.001,0
-117.7516,34.1632,-14.1765,0,0,0.001,0
-117.7516,34.1632,-15.3824,0,0,0.001,0
-117.7516,34.1632,-16.5882,0,0,0.001,0
-117.7516,34.1632,-17.7941,0,0,0.01,0
-117.7516,34.1632,-19,0,0,0.01,0
-117.7516,34.1905,1.5,0,0.0045,0.01,0.0028
-117.7516,34.1905,0.2941,0,0.0046,0.01,0.0029
-117.7516,34.1905,-0.9118,0,0.0047,0.01,0.003
-117.7516,34.1905,-2.1176,0,0.0049,0.01,0.0031
-117.7516,34.1905,-3.3235,0,0.0053,0.001,0.0032
-117.7516,34.1905,-4.5294,0,0.0063,0.001,0.0038
-117.7516,34.1905,-5.7353,0.0008,0.007,0.001,0.004
-117.7516,34.1905,-6.9412,0.0023,0.0064,0.001,0.0037
-117.7516,34.1905,-8.1471,-0.0464,0.0053,0.01,0.0029
-117.7516,34.1905,-9.3529,-0.0507,0,0.01,0
-117.7516,34.1905,-10.5588,-0.0434,0,0.01,0
-117.7516,34.1905,-11.7647,-0.0434,0,0.01,0
-117.7516,34.1905,-12.9706,0,0,0.001,0
-117.7516,34.1905,-14.1765,0,0,0.001,0
-117.7516,34.1905,-15.3824,0,0,0.001,0
-117.7516,34.1905,-16.5882,0,0,0.001,0
-117.7516,34.1905,-17.7941,0,0,0.01,0
-117.7516,34.1905,-19,0,0,0.01,0
-117.7516,34.2179,1.5,0,0.0044,0.001,0.0026
-117.7516,34.2179,0.2941,0,0.0045,0.001,0.0027
-117.7516,34.2179,-0.9118,0,0.0046,0.001,0.0027
-117.7516,34.2179,-2.1176,0,0.0048,0.001,0.0028
-117.7516,34.2179,-3.3235,0,0.0054,0.01,0.003
-117.7516,34.2179,-4.5294,0.0571,0.0065,0.01,0.0037
-117.7516,34.2179,-5.7353,0.0571,0.0074,0.01,0.004
-117.7516,34.2179,-6.9412,0.0071,0.0067,0.01,0.0036
-117.7516,34.2179,-8.1471,0,0,0.001,0
-117.7516,34.2179,-9.3529,-0.055,0,0.001,0
-117.7516,34.2179,-10.5588,0,0,0.001,0
-117.7516,34.2179,-11.7647,0,0,0.001,0
-117.7516,34.2179,-12.9706,0,0,0.01,0
-117.7516,34.2179,-14.1765,0,0,0.01,0
-117.7516,34.2179,-15.3824,0,0,0.01,0
-117.7516,34.2179,-16.5882,0,0,0.01,0
-117.7516,34.2179,-17.7941,0,0,0.001,0
-117.7516,34.2179,-19,0,0,0.001,0
-117.7516,34.2453,1.5,0,0,0.001,0
-117.7516,34.2453,0.2941,0,0,0.001,0
-117.7516,34.2453,-0.9118,0,0,0.001,0
-117.7516,34.2453,-2.1176,0,0,0.001,0
-117.7516,34.2453,-3.3235,0,0,0.01,0
-117.7516,34.2453,-4.5294,0.0748,0,0.01,0
-117.7516,34.2453,-5.7353,0.0568,0,0.01,0
-117.7516,34.2453,-6.9412,-0.0337,0,0.01,0
-117.7516,34.2453,-8.1471,0,0,0.001,0
-117.7516,34.2453,-9.3529,0,0,0.001,0
-117.7516,34.2453,-10.5588,0,0,0.001,0
-117.7516,34.2453,-11.7647,0,0,0.001,0
-117.7516,34.2453,-12.9706,0,0,0.01,0
-117.7516,34.2453,-14.1765,0,0,0.01,0
-117.7516,34.2453,-15.3824,0,0,0.01,0
-117.7516,34.2453,-16.5882,0,0,0.01,0
-117.7516,34.2453,-17.7941,0,0,0.001,0
-117.7516,34.2453,-19,0,0,0.001,0
-117.7516,34.2726,1.5,0,0,0.001,0
-117.7516,34.2726,0.2941,0,0,0.001,0
-117.7516,34.2726,-0.9118,0,0,0.001,0
-117.7516,34.2726,-2.1176,0,0,0.001,0
-117.7516,34.2726,-3.3235,0,0,0.01,0
-117.7516,34.2726,-4.5294,0,0,0.01,0
-117.7516,34.2726,-5.7353,0,0,0.01,0
-117.7516,34.2726,-6.9412,0,0,0.01,0
-117.7516,34.2726,-8.1471,0,0,0.001,0
-117.7516,34.2726,-9.3529,0,0,0.001,0
-117.7516,34.2726,-10.5588,0,0,0.001,0
-117.7516,34.2726,-11.7647,0,0,0.001,0
-117.7516,34.2726,-12.9706,0,0,0.01,0
-117.7516,34.2726,-14.1765,0,0,0.01,0
-117.7516,34.2726,-15.3824,0,0,0.01,0
-117.7516,34.2726,-16.5882,0,0,0.01,0
-117.7516,34.2726,-17.7941,0,0,0.001,0
-117.7516,34.2726,-19,0,0,0.001,0
-117.7516,34.3,1.5,0,0,0.001,0
-117.7516,34.3,0.2941,0,0,0.001,0
-117.7516,34.3,-0.9118,0,0,0.001,0
-117.7516,34.3,-2.1176,0,0,0.001,0
-117.7516,34.3,-3.3235,0,0,0.01,0
-117.7516,34.3,-4.5294,0,0,0.01,0
-117.7516,34.3,-5.7353,0,0,0.01,0
-117.7516,34.3,-6.9412,0,0,0.01,0
-117.7516,34.3,-8.1471,0,0,0.001,0
-117.7516,34.3,-9.3529,0,0,0.001,0
-117.7516,34.3,-10.5588,0,0,0.001,0
-117.7516,34.3,-11.7647,0,0,0.001,0
-117.7516,34.3,-12.9706,0,0,0.01,0
-117.7516,34.3,-14.1765,0,0,0.01,0
-117.7516,34.3,-15.3824,0,0,0.01,0
-117.7516,34.3,-16.5882,0,0,0.01,0
-117.7516,34.3,-17.7941,0,0,0.001,0
-117.7516,34.3,-19,0,0,0.001,0
-117.7238,33.78,1.5,0,0,0.001,0
-117.7238,33.78,0.2941,0,0,0.001,0
-117.7238,33.78,-0.9118,0,0,0.001,0
-117.7238,33.78,-2.1176,0,0,0.001,0
-117.7238,33.78,-3.3235,0,0,0.01,0
-117.7238,33.78,-4.5294,0,0,0.01,0
-117.7238,33.78,-5.7353,0,0,0.01,0
-117.7238,33.78,-6.9412,0,0,0.01,0
-117.7238,33.78,-8.1471,0,0,0.001,0
-117.7238,33.78,-9.3529,0,0,0.001,0
-117.7238,33.78,-10.5588,0,0,0.001,0
-117.7238,33.78,-11.7647,0,0,0.001,0
-117.7238,33.78,-12.9706,0,0,0.01,0
-117.7238,33.78,-14.1765,0,0,0.01,0
-117.7238,33.78,-15.3824,0,0,0.01,0
-117.7238,33.78,-16.5882,0,0,0.01,0
-117.7238,33.78,-17.7941,0,0,0.001,0
-117.7238,33.78,-19,0,0,0.001,0
-117.7238,33.8074,1.5,0,0,0.001,0
-117.7238,33.8074,0.2941,0,0,0.001,0
-117.7238,33.8074,-0.9118,0,0,0.001,0
-117.7238,33.8074,-2.1176,0,0,0.001,0
-117.7238,33.8074,-3.3235,0,0,0.01,0
-117.7238,33.8074,-4.5294,0.0327,0,0.01,0
-117.7238,33.8074,-5.7353,0,0,0.01,0
-117.7238,33.8074,-6.9412,0,0,0.01,0
-117.7238,33.8074,-8.1471,0.0711,0,0.001,0
-117.7238,33.8074,-9.3529,0,0,0.001,0
-117.7238,33.8074,-10.5588,0,0,0.001,0
-117.7238,33.8074,-11.7647,0,0,0.001,0
-117.7238,33.8074,-12.9706,0,0,0.01,0
-117.7238,33.8074,-14.1765,0,0,0.01,0
-117.7238,33.8074,-15.3824,0,0,0.01,0
-117.7238,33.8074,-16.5882,0,0,0.01,0
-117.7238,33.8074,-17.7941,0,0,0.001,0
-117.7238,33.8074,-19,0,0,0.001,0
-117.7238,33.8347,1.5,0,0,0.001,0
-117.7238,33.8347,0.2941,0,0,0.001,0
-117.7238,33.8347,-0.9118,0,0,0.001,0
-117.7238,33.8347,-2.1176,0,0,0.001,0
-117.7238,33.8347,-3.3235,0,0,0.01,0
-117.7238,33.8347,-4.5294,0.1254,0,0.01,0
-117.7238,33.8347,-5.7353,0.0403,0,0.01,0
-117.7238,33.8347,-6.9412,0.1128,0,0.01,0
-117.7238,33.8347,-8.1471,0.1128,0,0.001,0
-117.7238,33.8347,-9.3529,-0.0633,0,0.001,0
-117.7238,33.8347,-10.5588,-0.0633,0,0.001,0
-117.7238,33.8347,-11.7647,0,0,0.001,0
-117.7238,33.8347,-12.9706,0,0,0.01,0
-117.7238,33.8347,-14.1765,0,0,0.01,0
-117.7238,33.8347,-15.3824,0,0,0.01,0
-117.7238,33.8347,-16.5882,0,0,0.01,0
-117.7238,33.8347,-17.7941,0,0,0.001,0
-117.7238,33.8347,-19,0,0,0.001,0
-117.7238,33.8621,1.5,0,0,0.001,0
-117.7238,33.8621,0.2941,0,0,0.001,0
-117.7238,33.8621,-0.9118,0,0,0.001,0
-117.7238,33.8621,-2.1176,0,0,0.001,0
-117.7238,33.8621,-3.3235,0,0,0.01,0
-117.7238,33.8621,-4.5294,0,0,0.01,0
-117.7238,33.8621,-5.7353,0.0403,0,0.01,0
-117.7238,33.8621,-6.9412,0.0259,0,0.01,0
-117.7238,33.8621,-8.1471,0.1445,0,0.001,0
-117.7238,33.8621,-9.3529,0.0621,0,0.001,0
-117.7238,33.8621,-10.5588,0.2277,0,0.001,0
-117.7238,33.8621,-11.7647,0,0,0.001,0
-117.7238,33.8621,-12.9706,0,0,0.01,0
-117.7238,33.8621,-14.1765,0,0,0.01,0
-117.7238,33.8621,-15.3824,0,0,0.01,0
-117.7238,33.8621,-16.5882,0,0,0.01,0
-117.7238,33.8621,-17.7941,0,0,0.001,0
-117.7238,33.8621,-19,0,0,0.001,0
-117.7238,33.8895,1.5,0,0,0.01,0
-117.7238,33.8895,0.2941,0,0,0.01,0
-117.7238,33.8895,-0.9118,0,0,0.01,0
-117.7238,33.8895,-2.1176,0,0,0.01,0
-117.7238,33.8895,-3.3235,0,0,0.001,0
-117.7238,33.8895,-4.5294,-0.0999,0,0.001,0
-117.7238,33.8895,-5.7353,-0.0978,0,0.001,0
-117.7238,33.8895,-6.9412,0.0048,0,0.001,0
-117.7238,33.8895,-8.1471,-0.0162,0,0.01,0
-117.7238,33.8895,-9.3529,0.0621,0,0.01,0
-117.7238,33.8895,-10.5588,0.1449,0,0.01,0
-117.7238,33.8895,-11.7647,0.2277,0,0.01,0
-117.7238,33.8895,-12.9706,0,0,0.001,0
-117.7238,33.8895,-14.1765,0,0,0.001,0
-117.7238,33.8895,-15.3824,0,0,0.001,0
-117.7238,33.8895,-16.5882,0,0,0.001,0
-117.7238,33.8895,-17.7941,0,0,0.01,0
-117.7238,33.8895,-19,0,0,0.01,0
-117.7238,33.9168,1.5,0,0,0.01,0
-117.7238,33.9168,0.2941,0,0,0.01,0
-117.7238,33.9168,-0.9118,0,0,0.01,0
-117.7238,33.9168,-2.1176,0,0,0.01,0
-117.7238,33.9168,-3.3235,0,0,0.001,0
-117.7238,33.9168,-4.5294,-0.0548,0,0.001,0
-117.7238,33.9168,-5.7353,-0.07,0,0.001,0
-117.7238,33.9168,-6.9412,-0.0173,0,0.001,0
-117.7238,33.9168,-8.1471,-0.0274,0,0.01,0
-117.7238,33.9168,-9.3529,0,0,0.01,0
-117.7238,33.9168,-10.5588,0,0,0.01,0
-117.7238,33.9168,-11.7647,0,0,0.01,0
-117.7238,33.9168,-12.9706,0,0,0.001,0
-117.7238,33.9168,-14.1765,0,0,0.001,0
-117.7238,33.9168,-15.3824,0,0,0.001,0
-117.7238,33.9168,-16.5882,0,0,0.001,0
-117.7238,33.9168,-17.7941,0,0,0.01,0
-117.7238,33.9168,-19,0,0,0.01,0
-117.7238,33.9442,1.5,0,0,0.01,0
-117.7238,33.9442,0.2941,0,0,0.01,0
-117.7238,33.9442,-0.9118,0,0,0.01,0
-117.7238,33.9442,-2.1176,0,0,0.01,0
-117.7238,33.9442,-3.3235,0,0,0.001,0
-117.7238,33.9442,-4.5294,0.032,0,0.001,0
-117.7238,33.9442,-5.7353,0.0254,0,0.001,0
-117.7238,33.9442,-6.9412,0.0545,0,0.001,0
-117.7238,33.9442,-8.1471,0.0739,0,0.01,0
-117.7238,33.9442,-9.3529,0,0,0.01,0
-117.7238,33.9442,-10.5588,0,0,0.01,0
-117.7238,33.9442,-11.7647,0,0,0.01,0
-117.7238,33.9442,-12.9706,0,0,0.001,0
-117.7238,33.9442,-14.1765,0,0,0.001,0
-117.7238,33.9442,-15.3824,0,0,0.001,0
-117.7238,33.9442,-16.5882,0,0,0.001,0
-117.7238,33.9442,-17.7941,0,0,0.01,0
-117.7238,33.9442,-19,0,0,0.01,0
-117.7238,33.9716,1.5,0,0.0059,0.01,0.0024
-117.7238,33.9716,0.2941,0,0.0061,0.01,0.0025
-117.7238,33.9716,-0.9118,0,0.006,0.01,0.0025
-117.7238,33.9716,-2.1176,0,0.0058,0.01,0.0025
-117.7238,33.9716,-3.3235,0,0.0058,0.001,0.0025
-117.7238,33.9716,-4.5294,-0.0039,0.006,0.001,0.0025
-117.7238,33.9716,-5.7353,0.002,0.0062,0.001,0.0025
-117.7238,33.9716,-6.9412,0.0483,0.0061,0.001,0.0025
-117.7238,33.9716,-8.1471,0,0,0.01,0
-117.7238,33.9716,-9.3529,0,0,0.01,0
-117.7238,33.9716,-10.5588,0,0,0.01,0
-117.7238,33.9716,-11.7647,0,0,0.01,0
-117.7238,33.9716,-12.9706,0,0,0.001,0
-117.7238,33.9716,-14.1765,0,0,0.001,0
-117.7238,33.9716,-15.3824,0,0,0.001,0
-117.7238,33.9716,-16.5882,0,0,0.001,0
-117.7238,33.9716,-17.7941,0,0,0.01,0
-117.7238,33.9716,-19,0,0,0.01,0
-117.7238,33.9989,1.5,0,0.0057,0.001,0.0032
-117.7238,33.9989,0.2941,0,0.0061,0.001,0.0033
-117.7238,33.9989,-0.9118,0,0.0059,0.001,0.0033
-117.7238,33.9989,-2.1176,0,0.0058,0.001,0.0032
-117.7238,33.9989,-3.3235,0,0.0057,0.01,0.0032
-117.7238,33.9989,-4.5294,-0.0099,0.0056,0.01,0.0031
-117.7238,33.9989,-5.7353,0.0461,0.0056,0.01,0.003
-117.7238,33.9989,-6.9412,-0.0076,0.0054,0.01,0.0029
-117.7238,33.9989,-8.1471,-0.0112,0.0052,0.001,0.0028
-117.7238,33.9989,-9.3529,-0.0112,0.0049,0.001,0.0025
-117.7238,33.9989,-10.5588,0,0,0.001,0
-117.7238,33.9989,-11.7647,0,0,0.001,0
-117.7238,33.9989,-12.9706,0,0,0.01,0
-117.7238,33.9989,-14.1765,0,0,0.01,0
-117.7238,33.9989,-15.3824,0,0,0.01,0
-117.7238,33.9989,-16.5882,0,0,0.01,0
-117.7238,33.9989,-17.7941,0,0,0.001,0
-117.7238,33.9989,-19,0,0,0.001,0
-117.7238,34.0263,1.5,0,0.0046,0.001,0.0037
-117.7238,34.0263,0.2941,0,0.0048,0.001,0.0038
-117.7238,34.0263,-0.9118,0,0.0046,0.001,0.0038
-117.7238,34.0263,-2.1176,0,0.0049,0.001,0.0037
-117.7238,34.0263,-3.3235,0,0.005,0.01,0.0036
-117.7238,34.0263,-4.5294,0.0648,0.0051,0.01,0.0035
-117.7238,34.0263,-5.7353,-0.0122,0.0051,0.01,0.0034
-117.7238,34.0263,-6.9412,-0.0176,0.0049,0.01,0.0033
-117.7238,34.0263,-8.1471,-0.0112,0.0046,0.001,0.0031
-117.7238,34.0263,-9.3529,-0.0197,0.0044,0.001,0.003
-117.7238,34.0263,-10.5588,-0.0147,0.0042,0.001,0.0028
-117.7238,34.0263,-11.7647,0,0,0.001,0
-117.7238,34.0263,-12.9706,0,0,0.01,0
-117.7238,34.0263,-14.1765,0,0,0.01,0
-117.7238,34.0263,-15.3824,0,0,0.01,0
-117.7238,34.0263,-16.5882,0,0,0.01,0
-117.7238,34.0263,-17.7941,0,0,0.001,0
-117.7238,34.0263,-19,0,0,0.001,0
-117.7238,34.0537,1.5,0,0.005,0.001,0.0045
-117.7238,34.0537,0.2941,0,0.0048,0.001,0.0045
-117.7238,34.0537,-0.9118,0,0.0045,0.001,0.0044
-117.7238,34.0537,-2.1176,0,0.0045,0.001,0.0042
-117.7238,34.0537,-3.3235,0.0403,0.0047,0.01,0.004
-117.7238,34.0537,-4.5294,-0.0018,0.0047,0.01,0.0039
-117.7238,34.0537,-5.7353,-0.0001,0.0048,0.01,0.0037
-117.7238,34.0537,-6.9412,0.0038,0.0049,0.01,0.0036
-117.7238,34.0537,-8.1471,0,0.0047,0.001,0.0034
-117.7238,34.0537,-9.3529,0,0.0043,0.001,0.0033
-117.7238,34.0537,-10.5588,0,0.004,0.001,0.0031
-117.7238,34.0537,-11.7647,0,0.0036,0.001,0.0028
-117.7238,34.0537,-12.9706,0,0,0.01,0
-117.7238,34.0537,-14.1765,0,0,0.01,0
-117.7238,34.0537,-15.3824,0,0,0.01,0
-117.7238,34.0537,-16.5882,0,0,0.01,0
-117.7238,34.0537,-17.7941,0,0,0.001,0
-117.7238,34.0537,-19,0,0,0.001,0
-117.7238,34.0811,1.5,0,0.0074,0.001,0.0069
-117.7238,34.0811,0.2941,0.0301,0.0072,0.001,0.0068
-117.7238,34.0811,-0.9118,0.0143,0.0057,0.001,0.0056
-117.7238,34.0811,-2.1176,0.0051,0.0049,0.001,0.0048
-117.7238,34.0811,-3.3235,-0.0173,0.0046,0.01,0.0043
-117.7238,34.0811,-4.5294,-0.1029,0.0044,0.01,0.0041
-117.7238,34.0811,-5.7353,-0.0101,0.0043,0.01,0.004
-117.7238,34.0811,-6.9412,-0.0032,0.0045,0.01,0.0039
-117.7238,34.0811,-8.1471,0.0712,0.0044,0.001,0.0037
-117.7238,34.0811,-9.3529,-0.1522,0.0039,0.001,0.0035
-117.7238,34.0811,-10.5588,-0.1569,0.0034,0.001,0.0031
-117.7238,34.0811,-11.7647,0,0.003,0.001,0.0028
-117.7238,34.0811,-12.9706,0,0,0.01,0
-117.7238,34.0811,-14.1765,0,0,0.01,0
-117.7238,34.0811,-15.3824,0,0,0.01,0
-117.7238,34.0811,-16.5882,0,0,0.01,0
-117.7238,34.0811,-17.7941,0,0,0.001,0
-117.7238,34.0811,-19,0,0,0.001,0
-117.7238,34.1084,1.5,0,0.0074,0.01,0.0066
-117.7238,34.1084,0.2941,0,0.0074,0.01,0.0067
-117.7238,34.1084,-0.9118,-0.0677,0.0058,0.01,0.0055
-117.7238,34.1084,-2.1176,-0.0873,0.0048,0.01,0.0046
-117.7238,34.1084,-3.3235,-0.0469,0.0046,0.001,0.0043
-117.7238,34.1084,-4.5294,-0.029,0.0044,0.001,0.0042
-117.7238,34.1084,-5.7353,-0.0239,0.0044,0.001,0.0044
-117.7238,34.1084,-6.9412,-0.0464,0.0044,0.001,0.0045
-117.7238,34.1084,-8.1471,-0.0525,0.004,0.01,0.0047
-117.7238,34.1084,-9.3529,0.001,0.0037,0.01,0.0044
-117.7238,34.1084,-10.5588,0,0.0035,0.01,0.0038
-117.7238,34.1084,-11.7647,0,0.003,0.01,0.0032
-117.7238,34.1084,-12.9706,0,0,0.001,0
-117.7238,34.1084,-14.1765,0,0,0.001,0
-117.7238,34.1084,-15.3824,0,0,0.001,0
-117.7238,34.1084,-16.5882,0,0,0.001,0
-117.7238,34.1084,-17.7941,0,0,0.01,0
-117.7238,34.1084,-19,0,0,0.01,0
-117.7238,34.1358,1.5,0,0.0052,0.01,0.0042
-117.7238,34.1358,0.2941,0,0.0051,0.01,0.0043
-117.7238,34.1358,-0.9118,0,0.005,0.01,0.0042
-117.7238,34.1358,-2.1176,0,0.0048,0.01,0.0041
-117.7238,34.1358,-3.3235,0,0.0049,0.001,0.0041
-117.7238,34.1358,-4.5294,-0.0417,0.005,0.001,0.0042
-117.7238,34.1358,-5.7353,0.0057,0.0049,0.001,0.0045
-117.7238,34.1358,-6.9412,-0.006,0.0048,0.001,0.005
-117.7238,34.1358,-8.1471,-0.0032,0.0052,0.01,0.0073
-117.7238,34.1358,-9.3529,-0.012,0.0052,0.01,0.0075
-117.7238,34.1358,-10.5588,-0.0224,0.0045,0.01,0.0057
-117.7238,34.1358,-11.7647,0,0.0033,0.01,0.0035
-117.7238,34.1358,-12.9706,0,0,0.001,0
-117.7238,34.1358,-14.1765,0,0,0.001,0
-117.7238,34.1358,-15.3824,0,0,0.001,0
-117.7238,34.1358,-16.5882,0,0,0.001,0
-117.7238,34.1358,-17.7941,0,0,0.01,0
-117.7238,34.1358,-19,0,0,0.01,0
-117.7238,34.1632,1.5,0,0.0053,0.01,0.0038
-117.7238,34.1632,0.2941,0,0.0053,0.01,0.0039
-117.7238,34.1632,-0.9118,0,0.0054,0.01,0.0039
-117.7238,34.1632,-2.1176,0,0.0053,0.01,0.0039
-117.7238,34.1632,-3.3235,0,0.0052,0.001,0.0039
-117.7238,34.1632,-4.5294,-0.0259,0.0049,0.001,0.0038
-117.7238,34.1632,-5.7353,0.0026,0.0047,0.001,0.0039
-117.7238,34.1632,-6.9412,0.0228,0.0046,0.001,0.0041
-117.7238,34.1632,-8.1471,-0.0091,0.0043,0.01,0.0047
-117.7238,34.1632,-9.3529,0,0.0042,0.01,0.0048
-117.7238,34.1632,-10.5588,0,0.0038,0.01,0.0039
-117.7238,34.1632,-11.7647,0,0.0032,0.01,0.003
-117.7238,34.1632,-12.9706,0,0,0.001,0
-117.7238,34.1632,-14.1765,0,0,0.001,0
-117.7238,34.1632,-15.3824,0,0,0.001,0
-117.7238,34.1632,-16.5882,0,0,0.001,0
-117.7238,34.1632,-17.7941,0,0,0.01,0
-117.7238,34.1632,-19,0,0,0.01,0
-117.7238,34.1905,1.5,0,0.0055,0.01,0.0041
-117.7238,34.1905,0.2941,0,0.0054,0.01,0.004
-117.7238,34.1905,-0.9118,0,0.0052,0.01,0.0039
-117.7238,34.1905,-2.1176,0,0.0051,0.01,0.0038
-117.7238,34.1905,-3.3235,0,0.0048,0.001,0.0037
-117.7238,34.1905,-4.5294,-0.0327,0.0049,0.001,0.0036
-117.7238,34.1905,-5.7353,-0.0063,0.0047,0.001,0.0035
-117.7238,34.1905,-6.9412,-0.0265,0.0046,0.001,0.0033
-117.7238,34.1905,-8.1471,0,0.0045,0.01,0.0031
-117.7238,34.1905,-9.3529,0,0.0042,0.01,0.0029
-117.7238,34.1905,-10.5588,0,0,0.01,0
-117.7238,34.1905,-11.7647,0,0,0.01,0
-117.7238,34.1905,-12.9706,0,0,0.001,0
-117.7238,34.1905,-14.1765,0,0,0.001,0
-117.7238,34.1905,-15.3824,0,0,0.001,0
-117.7238,34.1905,-16.5882,0,0,0.001,0
-117.7238,34.1905,-17.7941,0,0,0.01,0
-117.7238,34.1905,-19,0,0,0.01,0
-117.7238,34.2179,1.5,0,0.0066,0.001,0.0043
-117.7238,34.2179,0.2941,0,0.0063,0.001,0.0042
-117.7238,34.2179,-0.9118,0,0.0059,0.001,0.004
-117.7238,34.2179,-2.1176,0,0.0056,0.001,0.0037
-117.7238,34.2179,-3.3235,0.0571,0.0052,0.01,0.0035
-117.7238,34.2179,-4.5294,0.0054,0.0051,0.01,0.0034
-117.7238,34.2179,-5.7353,-0.0507,0.005,0.01,0.0033
-117.7238,34.2179,-6.9412,-0.055,0.0048,0.01,0.003
-117.7238,34.2179,-8.1471,-0.055,0.0045,0.001,0.0027
-117.7238,34.2179,-9.3529,-0.055,0,0.001,0
-117.7238,34.2179,-10.5588,0,0,0.001,0
-117.7238,34.2179,-11.7647,0,0,0.001,0
-117.7238,34.2179,-12.9706,0,0,0.01,0
-117.7238,34.2179,-14.1765,0,0,0.01,0
-117.7238,34.2179,-15.3824,0,0,0.01,0
-117.7238,34.2179,-16.5882,0,0,0.01,0
-117.7238,34.2179,-17.7941,0,0,0.001,0
-117.7238,34.2179,-19,0,0,0.001,0
-117.7238,34.2453,1.5,0,0.0057,0.001,0.0035
-117.7238,34.2453,0.2941,0,0.0056,0.001,0.0034
-117.7238,34.2453,-0.9118,0,0.0053,0.001,0.0032
-117.7238,34.2453,-2.1176,0.0701,0.0051,0.001,0.003
-117.7238,34.2453,-3.3235,0.0568,0.0049,0.01,0.0029
-117.7238,34.2453,-4.5294,0.0568,0.0047,0.01,0.0027
-117.7238,34.2453,-5.7353,-0.0337,0,0.01,0
-117.7238,34.2453,-6.9412,0,0,0.01,0
-117.7238,34.2453,-8.1471,0,0,0.001,0
-117.7238,34.2453,-9.3529,0,0,0.001,0
-117.7238,34.2453,-10.5588,0,0,0.001,0
-117.7238,34.2453,-11.7647,0,0,0.001,0
-117.7238,34.2453,-12.9706,0,0,0.01,0
-117.7238,34.2453,-14.1765,0,0,0.01,0
-117.7238,34.2453,-15.3824,0,0,0.01,0
-117.7238,34.2453,-16.5882,0,0,0.01,0
-117.7238,34.2453,-17.7941,0,0,0.001,0
-117.7238,34.2453,-19,0,0,0.001,0
-117.7238,34.2726,1.5,0,0,0.001,0
-117.7238,34.2726,0.2941,0,0,0.001,0
-117.7238,34.2726,-0.9118,0,0,0.001,0
-117.7238,34.2726,-2.1176,0,0,0.001,0
-117.7238,34.2726,-3.3235,0,0,0.01,0
-117.7238,34.2726,-4.5294,0,0,0.01,0
-117.7238,34.2726,-5.7353,0,0,0.01,0
-117.7238,34.2726,-6.9412,0,0,0.01,0
-117.7238,34.2726,-8.1471,0,0,0.001,0
-117.7238,34.2726,-9.3529,0,0,0.001,0
-117.7238,34.2726,-10.5588,0,0,0.001,0
-117.7238,34.2726,-11.7647,0,0,0.001,0
-117.7238,34.2726,-12.9706,0,0,0.01,0
-117.7238,34.2726,-14.1765,0,0,0.01,0
-117.7238,34.2726,-15.3824,0,0,0.01,0
-117.7238,34.2726,-16.5882,0,0,0.01,0
-117.7238,34.2726,-17.7941,0,0,0.001,0
-117.7238,34.2726,-19,0,0,0.001,0
-117.7238,34.3,1.5,0,0,0.001,0
-117.7238,34.3,0.2941,0,0,0.001,0
-117.7238,34.3,-0.9118,0,0,0.001,0
-117.7238,34.3,-2.1176,0,0,0.001,0
-117.7238,34.3,-3.3235,0,0,0.01,0
-117.7238,34.3,-4.5294,0,0,0.01,0
-117.7238,34.3,-5.7353,0,0,0.01,0
-117.7238,34.3,-6.9412,0,0,0.01,0
-117.7238,34.3,-8.1471,0,0,0.001,0
-117.7238,34.3,-9.3529,0,0,0.001,0
-117.7238,34.3,-10.5588,0,0,0.001,0
-117.7238,34.3,-11.7647,0,0,0.001,0
-117.7238,34.3,-12.9706,0,0,0.01,0
-117.7238,34.3,-14.1765,0,0,0.01,0
-117.7238,34.3,-15.3824,0,0,0.01,0
-117.7238,34.3,-16.5882,0,0,0.01,0
-117.7238,34.3,-17.7941,0,0,0.001,0
-117.7238,34.3,-19,0,0,0.001,0
-117.6959,33.78,1.5,0,0,0.01,0
-117.6959,33.78,0.2941,0,0,0.01,0
-117.6959,33.78,-0.9118,0,0,0.01,0
-117.6959,33.78,-2.1176,0,0,0.01,0
-117.6959,33.78,-3.3235,0,0,0.001,0
-117.6959,33.78,-4.5294,0.0863,0,0.001,0
-117.6959,33.78,-5.7353,0,0,0.001,0
-117.6959,33.78,-6.9412,0,0,0.001,0
-117.6959,33.78,-8.1471,0,0,0.01,0
-117.6959,33.78,-9.3529,0,0,0.01,0
-117.6959,33.78,-10.5588,0,0,0.01,0
-117.6959,33.78,-11.7647,0,0,0.01,0
-117.6959,33.78,-12.9706,0,0,0.001,0
-117.6959,33.78,-14.1765,0,0,0.001,0
-117.6959,33.78,-15.3824,0,0,0.001,0
-117.6959,33.78,-16.5882,0,0,0.001,0
-117.6959,33.78,-17.7941,0,0,0.01,0
-117.6959,33.78,-19,0,0,0.01,0
-117.6959,33.8074,1.5,0,0,0.01,0
-117.6959,33.8074,0.2941,0,0,0.01,0
-117.6959,33.8074,-0.9118,0,0,0.01,0
-117.6959,33.8074,-2.1176,0,0,0.01,0
-117.6959,33.8074,-3.3235,0,0,0.001,0
-117.6959,33.8074,-4.5294,0.0685,0,0.001,0
-117.6959,33.8074,-5.7353,0.0863,0,0.001,0
-117.6959,33.8074,-6.9412,0.0295,0,0.001,0
-117.6959,33.8074,-8.1471,-0.0002,0,0.01,0
-117.6959,33.8074,-9.3529,-0.1288,0,0.01,0
-117.6959,33.8074,-10.5588,0,0,0.01,0
-117.6959,33.8074,-11.7647,0,0,0.01,0
-117.6959,33.8074,-12.9706,0,0,0.001,0
-117.6959,33.8074,-14.1765,0,0,0.001,0
-117.6959,33.8074,-15.3824,0,0,0.001,0
-117.6959,33.8074,-16.5882,0,0,0.001,0
-117.6959,33.8074,-17.7941,0,0,0.01,0
-117.6959,33.8074,-19,0,0,0.01,0
-117.6959,33.8347,1.5,0,0,0.01,0
-117.6959,33.8347,0.2941,0,0,0.01,0
-117.6959,33.8347,-0.9118,0,0,0.01,0
-117.6959,33.8347,-2.1176,0,0,0.01,0
-117.6959,33.8347,-3.3235,0,0,0.001,0
-117.6959,33.8347,-4.5294,0.093,0,0.001,0
-117.6959,33.8347,-5.7353,0.0591,0,0.001,0
-117.6959,33.8347,-6.9412,0,0,0.001,0
-117.6959,33.8347,-8.1471,0,0,0.01,0
-117.6959,33.8347,-9.3529,-0.0633,0,0.01,0
-117.6959,33.8347,-10.5588,0,0,0.01,0
-117.6959,33.8347,-11.7647,0,0,0.01,0
-117.6959,33.8347,-12.9706,0,0,0.001,0
-117.6959,33.8347,-14.1765,0,0,0.001,0
-117.6959,33.8347,-15.3824,0,0,0.001,0
-117.6959,33.8347,-16.5882,0,0,0.001,0
-117.6959,33.8347,-17.7941,0,0,0.01,0
-117.6959,33.8347,-19,0,0,0.01,0
-117.6959,33.8621,1.5,0,0,0.01,0
-117.6959,33.8621,0.2941,0,0,0.01,0
-117.6959,33.8621,-0.9118,0,0,0.01,0
-117.6959,33.8621,-2.1176,0,0,0.01,0
-117.6959,33.8621,-3.3235,0,0,0.001,0
-117.6959,33.8621,-4.5294,0,0,0.001,0
-117.6959,33.8621,-5.7353,0.0778,0,0.001,0
-117.6959,33.8621,-6.9412,0.023,0,0.001,0
-117.6959,33.8621,-8.1471,0.1445,0,0.01,0
-117.6959,33.8621,-9.3529,0.1449,0,0.01,0
-117.6959,33.8621,-10.5588,0.2277,0,0.01,0
-117.6959,33.8621,-11.7647,0,0,0.01,0
-117.6959,33.8621,-12.9706,0,0,0.001,0
-117.6959,33.8621,-14.1765,0,0,0.001,0
-117.6959,33.8621,-15.3824,0,0,0.001,0
-117.6959,33.8621,-16.5882,0,0,0.001,0
-117.6959,33.8621,-17.7941,0,0,0.01,0
-117.6959,33.8621,-19,0,0,0.01,0
-117.6959,33.8895,1.5,0,0,0.001,0
-117.6959,33.8895,0.2941,0,0,0.001,0
-117.6959,33.8895,-0.9118,0,0,0.001,0
-117.6959,33.8895,-2.1176,-0.1219,0,0.001,0
-117.6959,33.8895,-3.3235,-0.1087,0,0.01,0
-117.6959,33.8895,-4.5294,-0.11,0,0.01,0
-117.6959,33.8895,-5.7353,0.0778,0,0.01,0
-117.6959,33.8895,-6.9412,0.0532,0,0.01,0
-117.6959,33.8895,-8.1471,0,0,0.001,0
-117.6959,33.8895,-9.3529,0,0,0.001,0
-117.6959,33.8895,-10.5588,0,0,0.001,0
-117.6959,33.8895,-11.7647,0,0,0.001,0
-117.6959,33.8895,-12.9706,0,0,0.01,0
-117.6959,33.8895,-14.1765,0,0,0.01,0
-117.6959,33.8895,-15.3824,0,0,0.01,0
-117.6959,33.8895,-16.5882,0,0,0.01,0
-117.6959,33.8895,-17.7941,0,0,0.001,0
-117.6959,33.8895,-19,0,0,0.001,0
-117.6959,33.9168,1.5,0,0.0124,0.001,0.0031
-117.6959,33.9168,0.2941,0,0.013,0.001,0.0032
-117.6959,33.9168,-0.9118,0,0.0104,0.001,0.0027
-117.6959,33.9168,-2.1176,0.0425,0.0084,0.001,0.0023
-117.6959,33.9168,-3.3235,0.0247,0,0.01,0
-117.6959,33.9168,-4.5294,-0.0088,0,0.01,0
-117.6959,33.9168,-5.7353,0,0,0.01,0
-117.6959,33.9168,-6.9412,0.005,0,0.01,0
-117.6959,33.9168,-8.1471,0,0,0.001,0
-117.6959,33.9168,-9.3529,0,0,0.001,0
-117.6959,33.9168,-10.5588,0,0,0.001,0
-117.6959,33.9168,-11.7647,-0.1122,0,0.001,0
-117.6959,33.9168,-12.9706,0,0,0.01,0
-117.6959,33.9168,-14.1765,0,0,0.01,0
-117.6959,33.9168,-15.3824,0,0,0.01,0
-117.6959,33.9168,-16.5882,0,0,0.01,0
-117.6959,33.9168,-17.7941,0,0,0.001,0
-117.6959,33.9168,-19,0,0,0.001,0
-117.6959,33.9442,1.5,0,0.0085,0.001,0.0031
-117.6959,33.9442,0.2941,0,0.0088,0.001,0.0032
-117.6959,33.9442,-0.9118,0,0.0081,0.001,0.003
-117.6959,33.9442,-2.1176,0.0376,0.0071,0.001,0.0027
-117.6959,33.9442,-3.3235,0.0275,0.0063,0.01,0.0025
-117.6959,33.9442,-4.5294,0.0303,0.0058,0.01,0.0023
-117.6959,33.9442,-5.7353,0.0069,0,0.01,0
-117.6959,33.9442,-6.9412,0.0106,0,0.01,0
-117.6959,33.9442,-8.1471,0,0,0.001,0
-117.6959,33.9442,-9.3529,0,0,0.001,0
-117.6959,33.9442,-10.5588,0,0,0.001,0
-117.6959,33.9442,-11.7647,0,0,0.001,0
-117.6959,33.9442,-12.9706,0,0,0.01,0
-117.6959,33.9442,-14.1765,0,0,0.01,0
-117.6959,33.9442,-15.3824,0,0,0.01,0
-117.6959,33.9442,-16.5882,0,0,0.01,0
-117.6959,33.9442,-17.7941,0,0,0.001,0
-117.6959,33.9442,-19,0,0,0.001,0
-117.6959,33.9716,1.5,0,0.0088,0.001,0.0038
-117.6959,33.9716,0.2941,0,0.0091,0.001,0.004
-117.6959,33.9716,-0.9118,-0.0958,0.0075,0.001,0.0035
-117.6959,33.9716,-2.1176,-0.0192,0.0064,0.001,0.0032
-117.6959,33.9716,-3.3235,-0.0062,0.0058,0.01,0.0029
-117.6959,33.9716,-4.5294,-0.0143,0.0053,0.01,0.0027
-117.6959,33.9716,-5.7353,0.1862,0.005,0.01,0.0025
-117.6959,33.9716,-6.9412,0.0881,0.0048,0.01,0.0024
-117.6959,33.9716,-8.1471,0,0,0.001,0
-117.6959,33.9716,-9.3529,0,0,0.001,0
-117.6959,33.9716,-10.5588,0,0,0.001,0
-117.6959,33.9716,-11.7647,0,0,0.001,0
-117.6959,33.9716,-12.9706,0,0,0.01,0
-117.6959,33.9716,-14.1765,0,0,0.01,0
-117.6959,33.9716,-15.3824,0,0,0.01,0
-117.6959,33.9716,-16.5882,0,0,0.01,0
-117.6959,33.9716,-17.7941,0,0,0.001,0
-117.6959,33.9716,-19,0,0,0.001,0
-117.6959,33.9989,1.5,0,0.0073,0.01,0.0043
-117.6959,33.9989,0.2941,0,0.0076,0.01,0.0045
-117.6959,33.9989,-0.9118,-0.0972,0.0062,0.01,0.0041
-117.6959,33.9989,-2.1176,-0.0275,0.0053,0.01,0.0037
-117.6959,33.9989,-3.3235,0.0213,0.005,0.001,0.0034
-117.6959,33.9989,-4.5294,-0.0095,0.0047,0.001,0.0032
-117.6959,33.9989,-5.7353,0.0003,0.0047,0.001,0.0031
-117.6959,33.9989,-6.9412,0.0347,0.0045,0.001,0.0029
-117.6959,33.9989,-8.1471,-0.037,0.0044,0.01,0.0027
-117.6959,33.9989,-9.3529,0,0.0042,0.01,0.0025
-117.6959,33.9989,-10.5588,0,0,0.01,0
-117.6959,33.9989,-11.7647,0,0,0.01,0
-117.6959,33.9989,-12.9706,0,0,0.001,0
-117.6959,33.9989,-14.1765,0,0,0.001,0
-117.6959,33.9989,-15.3824,0,0,0.001,0
-117.6959,33.9989,-16.5882,0,0,0.001,0
-117.6959,33.9989,-17.7941,0,0,0.01,0
-117.6959,33.9989,-19,0,0,0.01,0
-117.6959,34.0263,1.5,0,0.0045,0.01,0.0044
-117.6959,34.0263,0.2941,0,0.0046,0.01,0.0045
-117.6959,34.0263,-0.9118,0,0.0043,0.01,0.0043
-117.6959,34.0263,-2.1176,-0.0089,0.0045,0.01,0.0041
-117.6959,34.0263,-3.3235,0.0447,0.0045,0.001,0.0038
-117.6959,34.0263,-4.5294,0.0648,0.0045,0.001,0.0037
-117.6959,34.0263,-5.7353,-0.0107,0.0045,0.001,0.0035
-117.6959,34.0263,-6.9412,0.0047,0.0043,0.001,0.0033
-117.6959,34.0263,-8.1471,-0.0197,0.0042,0.01,0.0032
-117.6959,34.0263,-9.3529,-0.0197,0.0041,0.01,0.0031
-117.6959,34.0263,-10.5588,0,0.0039,0.01,0.0028
-117.6959,34.0263,-11.7647,0,0.0036,0.01,0.0025
-117.6959,34.0263,-12.9706,0,0,0.001,0
-117.6959,34.0263,-14.1765,0,0,0.001,0
-117.6959,34.0263,-15.3824,0,0,0.001,0
-117.6959,34.0263,-16.5882,0,0,0.001,0
-117.6959,34.0263,-17.7941,0,0,0.01,0
-117.6959,34.0263,-19,0,0,0.01,0
-117.6959,34.0537,1.5,0,0.0049,0.01,0.005
-117.6959,34.0537,0.2941,0,0.005,0.01,0.0051
-117.6959,34.0537,-0.9118,0,0.0047,0.01,0.0048
-117.6959,34.0537,-2.1176,0.2111,0.0048,0.01,0.0044
-117.6959,34.0537,-3.3235,0.112,0.0047,0.001,0.0042
-117.6959,34.0537,-4.5294,-0.0109,0.0045,0.001,0.004
-117.6959,34.0537,-5.7353,-0.0309,0.0044,0.001,0.0038
-117.6959,34.0537,-6.9412,0.0005,0.0042,0.001,0.0036
-117.6959,34.0537,-8.1471,0,0.004,0.01,0.0034
-117.6959,34.0537,-9.3529,0,0.0038,0.01,0.0033
-117.6959,34.0537,-10.5588,0,0.0038,0.01,0.0033
-117.6959,34.0537,-11.7647,0,0.0034,0.01,0.0029
-117.6959,34.0537,-12.9706,0,0,0.001,0
-117.6959,34.0537,-14.1765,0,0,0.001,0
-117.6959,34.0537,-15.3824,0,0,0.001,0
-117.6959,34.0537,-16.5882,0,0,0.001,0
-117.6959,34.0537,-17.7941,0,0,0.01,0
-117.6959,34.0537,-19,0,0,0.01,0
-117.6959,34.0811,1.5,0,0.008,0.01,0.0075
-117.6959,34.0811,0.2941,-0.0222,0.0078,0.01,0.0074
-117.6959,34.0811,-0.9118,-0.0222,0.0057,0.01,0.0058
-117.6959,34.0811,-2.1176,0.008,0.0052,0.01,0.0049
-117.6959,34.0811,-3.3235,-0.0452,0.0047,0.001,0.0044
-117.6959,34.0811,-4.5294,-0.0483,0.0043,0.001,0.0041
-117.6959,34.0811,-5.7353,-0.0659,0.0041,0.001,0.0039
-117.6959,34.0811,-6.9412,0.0016,0.0041,0.001,0.0038
-117.6959,34.0811,-8.1471,-0.1522,0.0039,0.01,0.0037
-117.6959,34.0811,-9.3529,-0.1522,0.0037,0.01,0.0036
-117.6959,34.0811,-10.5588,0,0.0036,0.01,0.0035
-117.6959,34.0811,-11.7647,0,0.0031,0.01,0.0031
-117.6959,34.0811,-12.9706,0,0.0025,0.001,0.0026
-117.6959,34.0811,-14.1765,0,0,0.001,0
-117.6959,34.0811,-15.3824,0,0,0.001,0
-117.6959,34.0811,-16.5882,0,0,0.001,0
-117.6959,34.0811,-17.7941,0,0,0.01,0
-117.6959,34.0811,-19,0,0,0.01,0
-117.6959,34.1084,1.5,0,0.0081,0.001,0.0071
-117.6959,34.1084,0.2941,0,0.0076,0.001,0.007
-117.6959,34.1084,-0.9118,-0.0368,0.0057,0.001,0.0056
-117.6959,34.1084,-2.1176,-0.0624,0.0049,0.001,0.0047
-117.6959,34.1084,-3.3235,-0.0314,0.0044,0.01,0.0043
-117.6959,34.1084,-4.5294,-0.0409,0.004,0.01,0.0042
-117.6959,34.1084,-5.7353,-0.0061,0.0038,0.01,0.0041
-117.6959,34.1084,-6.9412,-0.0079,0.0038,0.01,0.0042
-117.6959,34.1084,-8.1471,-0.1262,0.0037,0.001,0.0044
-117.6959,34.1084,-9.3529,0,0.0037,0.001,0.0043
-117.6959,34.1084,-10.5588,0,0.0036,0.001,0.0039
-117.6959,34.1084,-11.7647,0,0.003,0.001,0.0033
-117.6959,34.1084,-12.9706,0,0.0025,0.01,0.003
-117.6959,34.1084,-14.1765,0,0,0.01,0
-117.6959,34.1084,-15.3824,0,0,0.01,0
-117.6959,34.1084,-16.5882,0,0,0.01,0
-117.6959,34.1084,-17.7941,0,0,0.001,0
-117.6959,34.1084,-19,0,0,0.001,0
-117.6959,34.1358,1.5,0,0.0063,0.001,0.0045
-117.6959,34.1358,0.2941,0,0.0062,0.001,0.0045
-117.6959,34.1358,-0.9118,0,0.0055,0.001,0.0044
-117.6959,34.1358,-2.1176,0.0513,0.0051,0.001,0.0042
-117.6959,34.1358,-3.3235,0.0442,0.0047,0.01,0.0042
-117.6959,34.1358,-4.5294,0.0184,0.0045,0.01,0.0042
-117.6959,34.1358,-5.7353,0.0309,0.0043,0.01,0.0043
-117.6959,34.1358,-6.9412,-0.0475,0.0041,0.01,0.0047
-117.6959,34.1358,-8.1471,0.0065,0.004,0.001,0.0058
-117.6959,34.1358,-9.3529,0.0165,0.0042,0.001,0.0062
-117.6959,34.1358,-10.5588,0.0567,0.0039,0.001,0.005
-117.6959,34.1358,-11.7647,0,0.0031,0.001,0.0038
-117.6959,34.1358,-12.9706,0,0.0026,0.01,0.0032
-117.6959,34.1358,-14.1765,0,0,0.01,0
-117.6959,34.1358,-15.3824,0,0,0.01,0
-117.6959,34.1358,-16.5882,0,0,0.01,0
-117.6959,34.1358,-17.7941,0,0,0.001,0
-117.6959,34.1358,-19,0,0,0.001,0
-117.6959,34.1632,1.5,0,0.0066,0.001,0.0044
-117.6959,34.1632,0.2941,0,0.0066,0.001,0.0044
-117.6959,34.1632,-0.9118,0,0.0063,0.001,0.0044
-117.6959,34.1632,-2.1176,-0.0656,0.006,0.001,0.0043
-117.6959,34.1632,-3.3235,-0.0184,0.0055,0.01,0.0042
-117.6959,34.1632,-4.5294,-0.013,0.0051,0.01,0.0042
-117.6959,34.1632,-5.7353,-0.0083,0.0049,0.01,0.0042
-117.6959,34.1632,-6.9412,-0.0342,0.0048,0.01,0.0044
-117.6959,34.1632,-8.1471,-0.0518,0.0045,0.001,0.0048
-117.6959,34.1632,-9.3529,-0.0512,0.0042,0.001,0.0049
-117.6959,34.1632,-10.5588,0,0.0036,0.001,0.0042
-117.6959,34.1632,-11.7647,0,0.0032,0.001,0.0034
-117.6959,34.1632,-12.9706,0,0.0029,0.01,0.0029
-117.6959,34.1632,-14.1765,0,0,0.01,0
-117.6959,34.1632,-15.3824,0,0,0.01,0
-117.6959,34.1632,-16.5882,0,0,0.01,0
-117.6959,34.1632,-17.7941,0,0,0.001,0
-117.6959,34.1632,-19,0,0,0.001,0
-117.6959,34.1905,1.5,0,0.0093,0.001,0.0063
-117.6959,34.1905,0.2941,0,0.0084,0.001,0.0058
-117.6959,34.1905,-0.9118,0,0.0071,0.001,0.0051
-117.6959,34.1905,-2.1176,-0.0352,0.0064,0.001,0.0047
-117.6959,34.1905,-3.3235,-0.035,0.0058,0.01,0.0043
-117.6959,34.1905,-4.5294,-0.0238,0.0053,0.01,0.0041
-117.6959,34.1905,-5.7353,-0.0251,0.0049,0.01,0.0039
-117.6959,34.1905,-6.9412,0.014,0.0046,0.01,0.0037
-117.6959,34.1905,-8.1471,0.014,0.0043,0.001,0.0035
-117.6959,34.1905,-9.3529,-0.0119,0.0039,0.001,0.0033
-117.6959,34.1905,-10.5588,0,0.0037,0.001,0.0031
-117.6959,34.1905,-11.7647,0,0.0032,0.001,0.0028
-117.6959,34.1905,-12.9706,0,0,0.01,0
-117.6959,34.1905,-14.1765,0,0,0.01,0
-117.6959,34.1905,-15.3824,0,0,0.01,0
-117.6959,34.1905,-16.5882,0,0,0.01,0
-117.6959,34.1905,-17.7941,0,0,0.001,0
-117.6959,34.1905,-19,0,0,0.001,0
-117.6959,34.2179,1.5,0,0.0173,0.01,0.0128
-117.6959,34.2179,0.2941,0,0.0148,0.01,0.0095
-117.6959,34.2179,-0.9118,0.0154,0.0092,0.01,0.0064
-117.6959,34.2179,-2.1176,-0.0028,0.0072,0.01,0.005
-117.6959,34.2179,-3.3235,-0.0038,0.006,0.001,0.0043
-117.6959,34.2179,-4.5294,-0.0507,0.0053,0.001,0.0038
-117.6959,34.2179,-5.7353,-0.055,0.0048,0.001,0.0035
-117.6959,34.2179,-6.9412,0,0.0044,0.001,0.0032
-117.6959,34.2179,-8.1471,0,0.0041,0.01,0.003
-117.6959,34.2179,-9.3529,0,0.0036,0.01,0.0027
-117.6959,34.2179,-10.5588,0,0.0035,0.01,0.0025
-117.6959,34.2179,-11.7647,0,0,0.01,0
-117.6959,34.2179,-12.9706,0,0,0.001,0
-117.6959,34.2179,-14.1765,0,0,0.001,0
-117.6959,34.2179,-15.3824,0,0,0.001,0
-117.6959,34.2179,-16.5882,0,0,0.001,0
-117.6959,34.2179,-17.7941,0,0,0.01,0
-117.6959,34.2179,-19,0,0,0.01,0
-117.6959,34.2453,1.5,0,0.0138,0.01,0.0088
-117.6959,34.2453,0.2941,0,0.0121,0.01,0.0069
-117.6959,34.2453,-0.9118,0.0701,0.0081,0.01,0.0051
-117.6959,34.2453,-2.1176,0.0568,0.0064,0.01,0.0041
-117.6959,34.2453,-3.3235,0.0434,0.0054,0.001,0.0035
-117.6959,34.2453,-4.5294,0,0.0048,0.001,0.003
-117.6959,34.2453,-5.7353,0,0.0043,0.001,0.0027
-117.6959,34.2453,-6.9412,0,0.004,0.001,0.0025
-117.6959,34.2453,-8.1471,0,0,0.01,0
-117.6959,34.2453,-9.3529,0,0,0.01,0
-117.6959,34.2453,-10.5588,0,0,0.01,0
-117.6959,34.2453,-11.7647,0,0,0.01,0
-117.6959,34.2453,-12.9706,0,0,0.001,0
-117.6959,34.2453,-14.1765,0,0,0.001,0
-117.6959,34.2453,-15.3824,0,0,0.001,0
-117.6959,34.2453,-16.5882,0,0,0.001,0
-117.6959,34.2453,-17.7941,0,0,0.01,0
-117.6959,34.2453,-19,0,0,0.01,0
-117.6959,34.2726,1.5,0,0.0061,0.01,0.0034
-117.6959,34.2726,0.2941,0,0.0058,0.01,0.0032
-117.6959,34.2726,-0.9118,0,0.0053,0.01,0.003
-117.6959,34.2726,-2.1176,0,0.005,0.01,0.0027
-117.6959,34.2726,-3.3235,0,0,0.001,0
-117.6959,34.2726,-4.5294,0,0,0.001,0
-117.6959,34.2726,-5.7353,0,0,0.001,0
-117.6959,34.2726,-6.9412,0,0,0.001,0
-117.6959,34.2726,-8.1471,0,0,0.01,0
-117.6959,34.2726,-9.3529,0,0,0.01,0
-117.6959,34.2726,-10.5588,0,0,0.01,0
-117.6959,34.2726,-11.7647,0,0,0.01,0
-117.6959,34.2726,-12.9706,0,0,0.001,0
-117.6959,34.2726,-14.1765,0,0,0.001,0
-117.6959,34.2726,-15.3824,0,0,0.001,0
-117.6959,34.2726,-16.5882,0,0,0.001,0
-117.6959,34.2726,-17.7941,0,0,0.01,0
-117.6959,34.2726,-19,0,0,0.01,0
-117.6959,34.3,1.5,0,0,0.01,0
-117.6959,34.3,0.2941,0,0,0.01,0
-117.6959,34.3,-0.9118,0,0,0.01,0
-117.6959,34.3,-2.1176,0,0,0.01,0
-117.6959,34.3,-3.3235,0,0,0.001,0
-117.6959,34.3,-4.5294,0,0,0.001,0
-117.6959,34.3,-5.7353,0,0,0.001,0
-117.6959,34.3,-6.9412,0,0,0.001,0
-117.6959,34.3,-8.1471,0,0,0.01,0
-117.6959,34.3,-9.3529,0,0,0.01,0
-117.6959,34.3,-10.5588,0,0,0.01,0
-117.6959,34.3,-11.7647,0,0,0.01,0
-117.6959,34.3,-12.9706,0,0,0.001,0
-117.6959,34.3,-14.1765,0,0,0.001,0
-117.6959,34.3,-15.3824,0,0,0.001,0
-117.6959,34.3,-16.5882,0,0,0.001,0
-117.6959,34.3,-17.7941,0,0,0.01,0
-117.6959,34.3,-19,0,0,0.01,0
-117.6681,33.78,1.5,0,0,0.01,0
-117.6681,33.78,0.2941,0,0,0.01,0
-117.6681,33.78,-0.9118,0,0,0.01,0
-117.6681,33.78,-2.1176,0,0,0.01,0
-117.6681,33.78,-3.3235,0,0,0.001,0
-117.6681,33.78,-4.5294,0,0,0.001,0
-117.6681,33.78,-5.7353,0,0,0.001,0
-117.6681,33.78,-6.9412,0,0,0.001,0
-117.6681,33.78,-8.1471,0,0,0.01,0
-117.6681,33.78,-9.3529,0,0,0.01,0
-117.6681,33.78,-10.5588,0,0,0.01,0
-117.6681,33.78,-11.7647,0,0,0.01,0
-117.6681,33.78,-12.9706,0,0,0.001,0
-117.6681,33.78,-14.1765,0,0,0.001,0
-117.6681,33.78,-15.3824,0,0,0.001,0
-117.6681,33.78,-16.5882,0,0,0.001,0
-117.6681,33.78,-17.7941,0,0,0.01,0
-117.6681,33.78,-19,0,0,0.01,0
-117.6681,33.8074,1.5,0,0,0.01,0
-117.6681,33.8074,0.2941,0,0,0.01,0
-117.6681,33.8074,-0.9118,0,0,0.01,0
-117.6681,33.8074,-2.1176,0,0,0.01,0
-117.6681,33.8074,-3.3235,0,0,0.001,0
-117.6681,33.8074,-4.5294,0.0886,0,0.001,0
-117.6681,33.8074,-5.7353,0.104,0,0.001,0
-117.6681,33.8074,-6.9412,0.0295,0,0.001,0
-117.6681,33.8074,-8.1471,-0.0793,0,0.01,0
-117.6681,33.8074,-9.3529,-0.1288,0,0.01,0
-117.6681,33.8074,-10.5588,0,0,0.01,0
-117.6681,33.8074,-11.7647,0,0,0.01,0
-117.6681,33.8074,-12.9706,0,0,0.001,0
-117.6681,33.8074,-14.1765,0,0,0.001,0
-117.6681,33.8074,-15.3824,0,0,0.001,0
-117.6681,33.8074,-16.5882,0,0,0.001,0
-117.6681,33.8074,-17.7941,0,0,0.01,0
-117.6681,33.8074,-19,0,0,0.01,0
-117.6681,33.8347,1.5,0,0,0.01,0
-117.6681,33.8347,0.2941,0,0,0.01,0
-117.6681,33.8347,-0.9118,0,0,0.01,0
-117.6681,33.8347,-2.1176,0,0,0.01,0
-117.6681,33.8347,-3.3235,0,0,0.001,0
-117.6681,33.8347,-4.5294,0.0756,0,0.001,0
-117.6681,33.8347,-5.7353,0.0756,0,0.001,0
-117.6681,33.8347,-6.9412,0,0,0.001,0
-117.6681,33.8347,-8.1471,-0.0633,0,0.01,0
-117.6681,33.8347,-9.3529,-0.0633,0,0.01,0
-117.6681,33.8347,-10.5588,0,0,0.01,0
-117.6681,33.8347,-11.7647,0,0,0.01,0
-117.6681,33.8347,-12.9706,0,0,0.001,0
-117.6681,33.8347,-14.1765,0,0,0.001,0
-117.6681,33.8347,-15.3824,0,0,0.001,0
-117.6681,33.8347,-16.5882,0,0,0.001,0
-117.6681,33.8347,-17.7941,0,0,0.01,0
-117.6681,33.8347,-19,0,0,0.01,0
-117.6681,33.8621,1.5,0,0,0.01,0
-117.6681,33.8621,0.2941,0,0,0.01,0
-117.6681,33.8621,-0.9118,0,0,0.01,0
-117.6681,33.8621,-2.1176,0,0,0.01,0
-117.6681,33.8621,-3.3235,0,0,0.001,0
-117.6681,33.8621,-4.5294,0,0,0.001,0
-117.6681,33.8621,-5.7353,0,0,0.001,0
-117.6681,33.8621,-6.9412,0.0602,0,0.001,0
-117.6681,33.8621,-8.1471,0.1033,0,0.01,0
-117.6681,33.8621,-9.3529,0.1449,0,0.01,0
-117.6681,33.8621,-10.5588,0,0,0.01,0
-117.6681,33.8621,-11.7647,0,0,0.01,0
-117.6681,33.8621,-12.9706,0,0,0.001,0
-117.6681,33.8621,-14.1765,0,0,0.001,0
-117.6681,33.8621,-15.3824,0,0,0.001,0
-117.6681,33.8621,-16.5882,0,0,0.001,0
-117.6681,33.8621,-17.7941,0,0,0.01,0
-117.6681,33.8621,-19,0,0,0.01,0
-117.6681,33.8895,1.5,0,0.0133,0.001,0.0032
-117.6681,33.8895,0.2941,0,0.014,0.001,0.0033
-117.6681,33.8895,-0.9118,-0.1132,0.0107,0.001,0.0028
-117.6681,33.8895,-2.1176,-0.1576,0.008,0.001,0.0023
-117.6681,33.8895,-3.3235,-0.229,0,0.01,0
-117.6681,33.8895,-4.5294,0,0,0.01,0
-117.6681,33.8895,-5.7353,0,0,0.01,0
-117.6681,33.8895,-6.9412,0.0328,0,0.01,0
-117.6681,33.8895,-8.1471,0,0,0.001,0
-117.6681,33.8895,-9.3529,0,0,0.001,0
-117.6681,33.8895,-10.5588,-0.1122,0,0.001,0
-117.6681,33.8895,-11.7647,0,0,0.001,0
-117.6681,33.8895,-12.9706,0,0,0.01,0
-117.6681,33.8895,-14.1765,0,0,0.01,0
-117.6681,33.8895,-15.3824,0,0,0.01,0
-117.6681,33.8895,-16.5882,0,0,0.01,0
-117.6681,33.8895,-17.7941,0,0,0.001,0
-117.6681,33.8895,-19,0,0,0.001,0
-117.6681,33.9168,1.5,0,0.028,0.001,0.0065
-117.6681,33.9168,0.2941,0,0.0294,0.001,0.0068
-117.6681,33.9168,-0.9118,0.0118,0.0184,0.001,0.0047
-117.6681,33.9168,-2.1176,0.0271,0.0103,0.001,0.0032
-117.6681,33.9168,-3.3235,0.0218,0.0074,0.01,0.0027
-117.6681,33.9168,-4.5294,0,0.006,0.01,0.0024
-117.6681,33.9168,-5.7353,0.049,0,0.01,0
-117.6681,33.9168,-6.9412,0.0108,0,0.01,0
-117.6681,33.9168,-8.1471,0,0,0.001,0
-117.6681,33.9168,-9.3529,0,0,0.001,0
-117.6681,33.9168,-10.5588,-0.1122,0,0.001,0
-117.6681,33.9168,-11.7647,-0.0663,0,0.001,0
-117.6681,33.9168,-12.9706,0,0,0.01,0
-117.6681,33.9168,-14.1765,0,0,0.01,0
-117.6681,33.9168,-15.3824,0,0,0.01,0
-117.6681,33.9168,-16.5882,0,0,0.01,0
-117.6681,33.9168,-17.7941,0,0,0.001,0
-117.6681,33.9168,-19,0,0,0.001,0
-117.6681,33.9442,1.5,0,0.0161,0.001,0.0057
-117.6681,33.9442,0.2941,0,0.0171,0.001,0.006
-117.6681,33.9442,-0.9118,-0.0315,0.0121,0.001,0.0047
-117.6681,33.9442,-2.1176,-0.0096,0.0085,0.001,0.0038
-117.6681,33.9442,-3.3235,0.0018,0.0067,0.01,0.0033
-117.6681,33.9442,-4.5294,0,0.0057,0.01,0.003
-117.6681,33.9442,-5.7353,0.0058,0.0051,0.01,0.0028
-117.6681,33.9442,-6.9412,-0.033,0.0048,0.01,0.0026
-117.6681,33.9442,-8.1471,0.0444,0.0047,0.001,0.0024
-117.6681,33.9442,-9.3529,0.0444,0,0.001,0
-117.6681,33.9442,-10.5588,0.0444,0,0.001,0
-117.6681,33.9442,-11.7647,0.0444,0,0.001,0
-117.6681,33.9442,-12.9706,0,0,0.01,0
-117.6681,33.9442,-14.1765,0,0,0.01,0
-117.6681,33.9442,-15.3824,0,0,0.01,0
-117.6681,33.9442,-16.5882,0,0,0.01,0
-117.6681,33.9442,-17.7941,0,0,0.001,0
-117.6681,33.9442,-19,0,0,0.001,0
-117.6681,33.9716,1.5,0,0.0095,0.001,0.0069
-117.6681,33.9716,0.2941,0,0.0099,0.001,0.0072
-117.6681,33.9716,-0.9118,-0.0272,0.0079,0.001,0.0054
-117.6681,33.9716,-2.1176,-0.0351,0.0065,0.001,0.0043
-117.6681,33.9716,-3.3235,-0.1384,0.0057,0.01,0.0038
-117.6681,33.9716,-4.5294,0,0.0052,0.01,0.0035
-117.6681,33.9716,-5.7353,0.1153,0.005,0.01,0.0033
-117.6681,33.9716,-6.9412,0.0444,0.0048,0.01,0.0031
-117.6681,33.9716,-8.1471,0.0444,0.0049,0.001,0.0029
-117.6681,33.9716,-9.3529,0,0.0049,0.001,0.0027
-117.6681,33.9716,-10.5588,0,0.0052,0.001,0.0026
-117.6681,33.9716,-11.7647,0,0,0.001,0
-117.6681,33.9716,-12.9706,0,0,0.01,0
-117.6681,33.9716,-14.1765,0,0,0.01,0
-117.6681,33.9716,-15.3824,0,0,0.01,0
-117.6681,33.9716,-16.5882,0,0,0.01,0
-117.6681,33.9716,-17.7941,0,0,0.001,0
-117.6681,33.9716,-19,0,0,0.001,0
-117.6681,33.9989,1.5,0,0.0065,0.01,0.0083
-117.6681,33.9989,0.2941,0,0.0067,0.01,0.0086
-117.6681,33.9989,-0.9118,-0.0038,0.0063,0.01,0.0066
-117.6681,33.9989,-2.1176,-0.0069,0.0053,0.01,0.0048
-117.6681,33.9989,-3.3235,-0.1062,0.0049,0.001,0.0042
-117.6681,33.9989,-4.5294,-0.1109,0.0047,0.001,0.0039
-117.6681,33.9989,-5.7353,-0.047,0.0046,0.001,0.0036
-117.6681,33.9989,-6.9412,-0.0293,0.0046,0.001,0.0034
-117.6681,33.9989,-8.1471,-0.0243,0.0045,0.01,0.0032
-117.6681,33.9989,-9.3529,0,0.0048,0.01,0.003
-117.6681,33.9989,-10.5588,0,0.0049,0.01,0.0028
-117.6681,33.9989,-11.7647,0,0.0046,0.01,0.0026
-117.6681,33.9989,-12.9706,0,0,0.001,0
-117.6681,33.9989,-14.1765,0,0,0.001,0
-117.6681,33.9989,-15.3824,0,0,0.001,0
-117.6681,33.9989,-16.5882,0,0,0.001,0
-117.6681,33.9989,-17.7941,0,0,0.01,0
-117.6681,33.9989,-19,0,0,0.01,0
-117.6681,34.0263,1.5,0,0.006,0.01,0.007
-117.6681,34.0263,0.2941,0,0.0061,0.01,0.0073
-117.6681,34.0263,-0.9118,-0.0499,0.0051,0.01,0.0061
-117.6681,34.0263,-2.1176,-0.0335,0.0045,0.01,0.0051
-117.6681,34.0263,-3.3235,-0.0265,0.0042,0.001,0.0046
-117.6681,34.0263,-4.5294,-0.0265,0.0041,0.001,0.0043
-117.6681,34.0263,-5.7353,-0.0249,0.004,0.001,0.004
-117.6681,34.0263,-6.9412,0.0397,0.0041,0.001,0.0038
-117.6681,34.0263,-8.1471,-0.0139,0.0043,0.01,0.0035
-117.6681,34.0263,-9.3529,0,0.0045,0.01,0.0033
-117.6681,34.0263,-10.5588,0.0859,0.0045,0.01,0.003
-117.6681,34.0263,-11.7647,0,0.0044,0.01,0.0029
-117.6681,34.0263,-12.9706,0,0.004,0.001,0.0027
-117.6681,34.0263,-14.1765,0,0,0.001,0
-117.6681,34.0263,-15.3824,0,0,0.001,0
-117.6681,34.0263,-16.5882,0,0,0.001,0
-117.6681,34.0263,-17.7941,0,0,0.01,0
-117.6681,34.0263,-19,0,0,0.01,0
-117.6681,34.0537,1.5,0,0.0038,0.01,0.0076
-117.6681,34.0537,0.2941,0.0366,0.0035,0.01,0.0077
-117.6681,34.0537,-0.9118,0.0366,0.0046,0.01,0.0057
-117.6681,34.0537,-2.1176,0.0227,0.0046,0.01,0.005
-117.6681,34.0537,-3.3235,0.0578,0.0049,0.001,0.0047
-117.6681,34.0537,-4.5294,-0.0538,0.0047,0.001,0.0044
-117.6681,34.0537,-5.7353,-0.0478,0.0044,0.001,0.0041
-117.6681,34.0537,-6.9412,0.0007,0.0043,0.001,0.0039
-117.6681,34.0537,-8.1471,0,0.0043,0.01,0.0037
-117.6681,34.0537,-9.3529,0.0859,0.0042,0.01,0.0035
-117.6681,34.0537,-10.5588,0.0859,0.0038,0.01,0.0034
-117.6681,34.0537,-11.7647,0,0.0035,0.01,0.003
-117.6681,34.0537,-12.9706,0,0.0034,0.001,0.0029
-117.6681,34.0537,-14.1765,0,0.003,0.001,0.0026
-117.6681,34.0537,-15.3824,0,0,0.001,0
-117.6681,34.0537,-16.5882,0,0,0.001,0
-117.6681,34.0537,-17.7941,0,0,0.01,0
-117.6681,34.0537,-19,0,0,0.01,0
-117.6681,34.0811,1.5,0,0.0104,0.01,0.0077
-117.6681,34.0811,0.2941,-0.0174,0.0094,0.01,0.0076
-117.6681,34.0811,-0.9118,-0.0183,0.007,0.01,0.0061
-117.6681,34.0811,-2.1176,-0.0329,0.0054,0.01,0.0051
-117.6681,34.0811,-3.3235,-0.0464,0.0051,0.001,0.0047
-117.6681,34.0811,-4.5294,-0.0879,0.0046,0.001,0.0044
-117.6681,34.0811,-5.7353,-0.1152,0.0043,0.001,0.0042
-117.6681,34.0811,-6.9412,-0.0038,0.0042,0.001,0.004
-117.6681,34.0811,-8.1471,-0.0889,0.0042,0.01,0.0038
-117.6681,34.0811,-9.3529,0.0859,0.0042,0.01,0.0037
-117.6681,34.0811,-10.5588,0,0.004,0.01,0.0036
-117.6681,34.0811,-11.7647,0,0.0035,0.01,0.0033
-117.6681,34.0811,-12.9706,0,0.0032,0.001,0.0032
-117.6681,34.0811,-14.1765,0,0.0026,0.001,0.0028
-117.6681,34.0811,-15.3824,0,0,0.001,0
-117.6681,34.0811,-16.5882,0,0,0.001,0
-117.6681,34.0811,-17.7941,0,0,0.01,0
-117.6681,34.0811,-19,0,0,0.01,0
-117.6681,34.1084,1.5,0,0.0153,0.001,0.0066
-117.6681,34.1084,0.2941,-0.0276,0.0144,0.001,0.0063
-117.6681,34.1084,-0.9118,-0.02,0.0093,0.001,0.0052
-117.6681,34.1084,-2.1176,-0.025,0.0063,0.001,0.0049
-117.6681,34.1084,-3.3235,-0.0223,0.0052,0.01,0.0046
-117.6681,34.1084,-4.5294,-0.0669,0.0046,0.01,0.0044
-117.6681,34.1084,-5.7353,-0.0997,0.0042,0.01,0.0043
-117.6681,34.1084,-6.9412,-0.0316,0.0043,0.01,0.0042
-117.6681,34.1084,-8.1471,-0.0301,0.004,0.001,0.0041
-117.6681,34.1084,-9.3529,-0.0257,0.0038,0.001,0.004
-117.6681,34.1084,-10.5588,0,0.0037,0.001,0.0039
-117.6681,34.1084,-11.7647,0,0.0036,0.001,0.0037
-117.6681,34.1084,-12.9706,0,0.0032,0.01,0.0034
-117.6681,34.1084,-14.1765,0,0.0024,0.01,0.003
-117.6681,34.1084,-15.3824,0,0.0018,0.01,0.0026
-117.6681,34.1084,-16.5882,0,0,0.01,0
-117.6681,34.1084,-17.7941,0,0,0.001,0
-117.6681,34.1084,-19,0,0,0.001,0
-117.6681,34.1358,1.5,0,0.0099,0.001,0.0059
-117.6681,34.1358,0.2941,0.0165,0.0098,0.001,0.0059
-117.6681,34.1358,-0.9118,0.0176,0.0078,0.001,0.0051
-117.6681,34.1358,-2.1176,0.0286,0.006,0.001,0.0047
-117.6681,34.1358,-3.3235,0.03,0.0053,0.01,0.0046
-117.6681,34.1358,-4.5294,-0.014,0.0047,0.01,0.0045
-117.6681,34.1358,-5.7353,0.1259,0.0045,0.01,0.0044
-117.6681,34.1358,-6.9412,-0.0468,0.0046,0.01,0.0045
-117.6681,34.1358,-8.1471,-0.0636,0.0051,0.001,0.0048
-117.6681,34.1358,-9.3529,0.0102,0.0049,0.001,0.0047
-117.6681,34.1358,-10.5588,0.04,0.0045,0.001,0.0045
-117.6681,34.1358,-11.7647,0,0.0036,0.001,0.004
-117.6681,34.1358,-12.9706,0,0.003,0.01,0.0036
-117.6681,34.1358,-14.1765,0,0.0025,0.01,0.0032
-117.6681,34.1358,-15.3824,0,0.002,0.01,0.0027
-117.6681,34.1358,-16.5882,0,0,0.01,0
-117.6681,34.1358,-17.7941,0,0,0.001,0
-117.6681,34.1358,-19,0,0,0.001,0
-117.6681,34.1632,1.5,0,0.0075,0.001,0.0051
-117.6681,34.1632,0.2941,0,0.0075,0.001,0.0051
-117.6681,34.1632,-0.9118,-0.0591,0.0067,0.001,0.005
-117.6681,34.1632,-2.1176,-0.0224,0.0059,0.001,0.0048
-117.6681,34.1632,-3.3235,0.0289,0.0057,0.01,0.0046
-117.6681,34.1632,-4.5294,0.0455,0.0055,0.01,0.0045
-117.6681,34.1632,-5.7353,0.0684,0.0054,0.01,0.0045
-117.6681,34.1632,-6.9412,0.0279,0.0057,0.01,0.0046
-117.6681,34.1632,-8.1471,0.1252,0.0057,0.001,0.0048
-117.6681,34.1632,-9.3529,-0.0071,0.005,0.001,0.0047
-117.6681,34.1632,-10.5588,0.0103,0.0044,0.001,0.0044
-117.6681,34.1632,-11.7647,0,0.0035,0.001,0.0039
-117.6681,34.1632,-12.9706,0,0.0028,0.01,0.0034
-117.6681,34.1632,-14.1765,0,0.0024,0.01,0.003
-117.6681,34.1632,-15.3824,0,0,0.01,0
-117.6681,34.1632,-16.5882,0,0,0.01,0
-117.6681,34.1632,-17.7941,0,0,0.001,0
-117.6681,34.1632,-19,0,0,0.001,0
-117.6681,34.1905,1.5,0,0.0129,0.001,0.0082
-117.6681,34.1905,0.2941,0,0.0111,0.001,0.0071
-117.6681,34.1905,-0.9118,0.0519,0.008,0.001,0.0061
-117.6681,34.1905,-2.1176,0.0745,0.0064,0.001,0.0055
-117.6681,34.1905,-3.3235,0.0577,0.0058,0.01,0.0049
-117.6681,34.1905,-4.5294,0.0507,0.0057,0.01,0.0046
-117.6681,34.1905,-5.7353,0.0252,0.0056,0.01,0.0044
-117.6681,34.1905,-6.9412,0.0126,0.0056,0.01,0.0042
-117.6681,34.1905,-8.1471,0.0001,0.0052,0.001,0.0041
-117.6681,34.1905,-9.3529,-0.019,0.0045,0.001,0.0038
-117.6681,34.1905,-10.5588,0.0001,0.0038,0.001,0.0035
-117.6681,34.1905,-11.7647,-0.0102,0.0031,0.001,0.0032
-117.6681,34.1905,-12.9706,0,0.0027,0.01,0.0029
-117.6681,34.1905,-14.1765,0,0.0024,0.01,0.0024
-117.6681,34.1905,-15.3824,0,0,0.01,0
-117.6681,34.1905,-16.5882,0,0,0.01,0
-117.6681,34.1905,-17.7941,0,0,0.001,0
-117.6681,34.1905,-19,0,0,0.001,0
-117.6681,34.2179,1.5,0,0.0328,0.01,0.0236
-117.6681,34.2179,0.2941,0.0349,0.0254,0.01,0.0163
-117.6681,34.2179,-0.9118,0.0349,0.012,0.01,0.0085
-117.6681,34.2179,-2.1176,0.0505,0.0079,0.01,0.006
-117.6681,34.2179,-3.3235,0.0311,0.0063,0.001,0.0049
-117.6681,34.2179,-4.5294,0.0182,0.0055,0.001,0.0042
-117.6681,34.2179,-5.7353,-0.015,0.005,0.001,0.0038
-117.6681,34.2179,-6.9412,-0.0102,0.0047,0.001,0.0036
-117.6681,34.2179,-8.1471,-0.0206,0.0044,0.01,0.0033
-117.6681,34.2179,-9.3529,-0.0206,0.0039,0.01,0.003
-117.6681,34.2179,-10.5588,-0.0206,0.0034,0.01,0.0027
-117.6681,34.2179,-11.7647,-0.0206,0.0029,0.01,0.0024
-117.6681,34.2179,-12.9706,0,0,0.001,0
-117.6681,34.2179,-14.1765,0,0,0.001,0
-117.6681,34.2179,-15.3824,0,0,0.001,0
-117.6681,34.2179,-16.5882,0,0,0.001,0
-117.6681,34.2179,-17.7941,0,0,0.01,0
-117.6681,34.2179,-19,0,0,0.01,0
-117.6681,34.2453,1.5,0,0.0249,0.01,0.0152
-117.6681,34.2453,0.2941,0,0.0197,0.01,0.0108
-117.6681,34.2453,-0.9118,0.051,0.0102,0.01,0.0065
-117.6681,34.2453,-2.1176,0.051,0.0073,0.01,0.005
-117.6681,34.2453,-3.3235,0,0.006,0.001,0.0041
-117.6681,34.2453,-4.5294,0,0.0051,0.001,0.0034
-117.6681,34.2453,-5.7353,0,0.0045,0.001,0.003
-117.6681,34.2453,-6.9412,0,0.0041,0.001,0.0027
-117.6681,34.2453,-8.1471,0,0.0038,0.01,0.0025
-117.6681,34.2453,-9.3529,0,0,0.01,0
-117.6681,34.2453,-10.5588,0,0,0.01,0
-117.6681,34.2453,-11.7647,0,0,0.01,0
-117.6681,34.2453,-12.9706,0,0,0.001,0
-117.6681,34.2453,-14.1765,0,0,0.001,0
-117.6681,34.2453,-15.3824,0,0,0.001,0
-117.6681,34.2453,-16.5882,0,0,0.001,0
-117.6681,34.2453,-17.7941,0,0,0.01,0
-117.6681,34.2453,-19,0,0,0.01,0
-117.6681,34.2726,1.5,0,0.0068,0.01,0.0039
-117.6681,34.2726,0.2941,0,0.0064,0.01,0.0038
-117.6681,34.2726,-0.9118,0,0.0058,0.01,0.0035
-117.6681,34.2726,-2.1176,0,0.0053,0.01,0.0032
-117.6681,34.2726,-3.3235,0,0.0048,0.001,0.0029
-117.6681,34.2726,-4.5294,0,0.0044,0.001,0.0026
-117.6681,34.2726,-5.7353,0,0,0.001,0
-117.6681,34.2726,-6.9412,0,0,0.001,0
-117.6681,34.2726,-8.1471,0,0,0.01,0
-117.6681,34.2726,-9.3529,0,0,0.01,0
-117.6681,34.2726,-10.5588,0,0,0.01,0
-117.6681,34.2726,-11.7647,0,0,0.01,0
-117.6681,34.2726,-12.9706,0,0,0.001,0
-117.6681,34.2726,-14.1765,0,0,0.001,0
-117.6681,34.2726,-15.3824,0,0,0.001,0
-117.6681,34.2726,-16.5882,0,0,0.001,0
-117.6681,34.2726,-17.7941,0,0,0.01,0
-117.6681,34.2726,-19,0,0,0.01,0
-117.6681,34.3,1.5,0,0,0.01,0
-117.6681,34.3,0.2941,0,0,0.01,0
-117.6681,34.3,-0.9118,0,0,0.01,0
-117.6681,34.3,-2.1176,0,0,0.01,0
-117.6681,34.3,-3.3235,0,0,0.001,0
-117.6681,34.3,-4.5294,0,0,0.001,0
-117.6681,34.3,-5.7353,0,0,0.001,0
-117.6681,34.3,-6.9412,0,0,0.001,0
-117.6681,34.3,-8.1471,0,0,0.01,0
-117.6681,34.3,-9.3529,0,0,0.01,0
-117.6681,34.3,-10.5588,0,0,0.01,0
-117.6681,34.3,-11.7647,0,0,0.01,0
-117.6681,34.3,-12.9706,0,0,0.001,0
-117.6681,34.3,-14.1765,0,0,0.001,0
-117.6681,34.3,-15.3824,0,0,0.001,0
-117.6681,34.3,-16.5882,0,0,0.001,0
-117.6681,34.3,-17.7941,0,0,0.01,0
-117.6681,34.3,-19,0,0,0.01,0
-117.6403,33.78,1.5,0,0,0.01,0
-117.6403,33.78,0.2941,0,0,0.01,0
-117.6403,33.78,-0.9118,0,0,0.01,0
-117.6403,33.78,-2.1176,0,0,0.01,0
-117.6403,33.78,-3.3235,0,0,0.001,0
-117.6403,33.78,-4.5294,0,0,0.001,0
-117.6403,33.78,-5.7353,0,0,0.001,0
-117.6403,33.78,-6.9412,0,0,0.001,0
-117.6403,33.78,-8.1471,0,0,0.01,0
-117.6403,33.78,-9.3529,0,0,0.01,0
-117.6403,33.78,-10.5588,0,0,0.01,0
-117.6403,33.78,-11.7647,0,0,0.01,0
-117.6403,33.78,-12.9706,0,0,0.001,0
-117.6403,33.78,-14.1765,0,0,0.001,0
-117.6403,33.78,-15.3824,0,0,0.001,0
-117.6403,33.78,-16.5882,0,0,0.001,0
-117.6403,33.78,-17.7941,0,0,0.01,0
-117.6403,33.78,-19,0,0,0.01,0
-117.6403,33.8074,1.5,0,0,0.01,0
-117.6403,33.8074,0.2941,0,0,0.01,0
-117.6403,33.8074,-0.9118,0,0,0.01,0
-117.6403,33.8074,-2.1176,0,0,0.01,0
-117.6403,33.8074,-3.3235,0,0,0.001,0
-117.6403,33.8074,-4.5294,0.1165,0,0.001,0
-117.6403,33.8074,-5.7353,0.126,0,0.001,0
-117.6403,33.8074,-6.9412,0.044,0,0.001,0
-117.6403,33.8074,-8.1471,-0.0793,0,0.01,0
-117.6403,33.8074,-9.3529,0,0,0.01,0
-117.6403,33.8074,-10.5588,0,0,0.01,0
-117.6403,33.8074,-11.7647,0,0,0.01,0
-117.6403,33.8074,-12.9706,0,0,0.001,0
-117.6403,33.8074,-14.1765,0,0,0.001,0
-117.6403,33.8074,-15.3824,0,0,0.001,0
-117.6403,33.8074,-16.5882,0,0,0.001,0
-117.6403,33.8074,-17.7941,0,0,0.01,0
-117.6403,33.8074,-19,0,0,0.01,0
-117.6403,33.8347,1.5,0,0,0.01,0
-117.6403,33.8347,0.2941,0,0,0.01,0
-117.6403,33.8347,-0.9118,0,0,0.01,0
-117.6403,33.8347,-2.1176,0,0,0.01,0
-117.6403,33.8347,-3.3235,0,0,0.001,0
-117.6403,33.8347,-4.5294,0.063,0,0.001,0
-117.6403,33.8347,-5.7353,0.1165,0,0.001,0
-117.6403,33.8347,-6.9412,0.0782,0,0.001,0
-117.6403,33.8347,-8.1471,-0.0633,0,0.01,0
-117.6403,33.8347,-9.3529,0,0,0.01,0
-117.6403,33.8347,-10.5588,0,0,0.01,0
-117.6403,33.8347,-11.7647,0,0,0.01,0
-117.6403,33.8347,-12.9706,0,0,0.001,0
-117.6403,33.8347,-14.1765,0,0,0.001,0
-117.6403,33.8347,-15.3824,0,0,0.001,0
-117.6403,33.8347,-16.5882,0,0,0.001,0
-117.6403,33.8347,-17.7941,0,0,0.01,0
-117.6403,33.8347,-19,0,0,0.01,0
-117.6403,33.8621,1.5,0,0,0.01,0
-117.6403,33.8621,0.2941,0,0,0.01,0
-117.6403,33.8621,-0.9118,0,0,0.01,0
-117.6403,33.8621,-2.1176,0,0,0.01,0
-117.6403,33.8621,-3.3235,0,0,0.001,0
-117.6403,33.8621,-4.5294,0,0,0.001,0
-117.6403,33.8621,-5.7353,0.063,0,0.001,0
-117.6403,33.8621,-6.9412,0.0602,0,0.001,0
-117.6403,33.8621,-8.1471,0.1449,0,0.01,0
-117.6403,33.8621,-9.3529,0.2277,0,0.01,0
-117.6403,33.8621,-10.5588,0,0,0.01,0
-117.6403,33.8621,-11.7647,0,0,0.01,0
-117.6403,33.8621,-12.9706,0,0,0.001,0
-117.6403,33.8621,-14.1765,0,0,0.001,0
-117.6403,33.8621,-15.3824,0,0,0.001,0
-117.6403,33.8621,-16.5882,0,0,0.001,0
-117.6403,33.8621,-17.7941,0,0,0.01,0
-117.6403,33.8621,-19,0,0,0.01,0
-117.6403,33.8895,1.5,0,0.0087,0.001,0.0026
-117.6403,33.8895,0.2941,0,0.0092,0.001,0.0027
-117.6403,33.8895,-0.9118,0,0.0078,0.001,0.0025
-117.6403,33.8895,-2.1176,0,0.0065,0.001,0.0023
-117.6403,33.8895,-3.3235,0,0,0.01,0
-117.6403,33.8895,-4.5294,0,0,0.01,0
-117.6403,33.8895,-5.7353,0,0,0.01,0
-117.6403,33.8895,-6.9412,0.0404,0,0.01,0
-117.6403,33.8895,-8.1471,0,0,0.001,0
-117.6403,33.8895,-9.3529,-0.1122,0,0.001,0
-117.6403,33.8895,-10.5588,-0.1217,0,0.001,0
-117.6403,33.8895,-11.7647,0,0,0.001,0
-117.6403,33.8895,-12.9706,0,0,0.01,0
-117.6403,33.8895,-14.1765,0,0,0.01,0
-117.6403,33.8895,-15.3824,0,0,0.01,0
-117.6403,33.8895,-16.5882,0,0,0.01,0
-117.6403,33.8895,-17.7941,0,0,0.001,0
-117.6403,33.8895,-19,0,0,0.001,0
-117.6403,33.9168,1.5,0,0.0167,0.001,0.0049
-117.6403,33.9168,0.2941,0,0.0176,0.001,0.0052
-117.6403,33.9168,-0.9118,-0.0683,0.0119,0.001,0.0042
-117.6403,33.9168,-2.1176,0.0134,0.0083,0.001,0.0035
-117.6403,33.9168,-3.3235,-0.0312,0.0065,0.01,0.0031
-117.6403,33.9168,-4.5294,0.006,0.0056,0.01,0.0029
-117.6403,33.9168,-5.7353,0.0055,0.0051,0.01,0.0027
-117.6403,33.9168,-6.9412,0.014,0.0047,0.01,0.0025
-117.6403,33.9168,-8.1471,0,0,0.001,0
-117.6403,33.9168,-9.3529,0,0,0.001,0
-117.6403,33.9168,-10.5588,-0.1312,0,0.001,0
-117.6403,33.9168,-11.7647,-0.1312,0,0.001,0
-117.6403,33.9168,-12.9706,0,0,0.01,0
-117.6403,33.9168,-14.1765,0,0,0.01,0
-117.6403,33.9168,-15.3824,0,0,0.01,0
-117.6403,33.9168,-16.5882,0,0,0.01,0
-117.6403,33.9168,-17.7941,0,0,0.001,0
-117.6403,33.9168,-19,0,0,0.001,0
-117.6403,33.9442,1.5,0,0.0122,0.001,0.0049
-117.6403,33.9442,0.2941,0,0.0129,0.001,0.0052
-117.6403,33.9442,-0.9118,-0.1654,0.0097,0.001,0.0045
-117.6403,33.9442,-2.1176,-0.0302,0.0077,0.001,0.0041
-117.6403,33.9442,-3.3235,-0.0206,0.0063,0.01,0.0038
-117.6403,33.9442,-4.5294,-0.0134,0.0053,0.01,0.0036
-117.6403,33.9442,-5.7353,0.0046,0.0049,0.01,0.0035
-117.6403,33.9442,-6.9412,-0.046,0.0048,0.01,0.0033
-117.6403,33.9442,-8.1471,0,0.0046,0.001,0.0032
-117.6403,33.9442,-9.3529,0,0.0045,0.001,0.003
-117.6403,33.9442,-10.5588,0,0.0044,0.001,0.0027
-117.6403,33.9442,-11.7647,0,0,0.001,0
-117.6403,33.9442,-12.9706,0,0,0.01,0
-117.6403,33.9442,-14.1765,0,0,0.01,0
-117.6403,33.9442,-15.3824,0,0,0.01,0
-117.6403,33.9442,-16.5882,0,0,0.01,0
-117.6403,33.9442,-17.7941,0,0,0.001,0
-117.6403,33.9442,-19,0,0,0.001,0
-117.6403,33.9716,1.5,0,0.0079,0.001,0.0055
-117.6403,33.9716,0.2941,0,0.008,0.001,0.0056
-117.6403,33.9716,-0.9118,0.085,0.0067,0.001,0.0049
-117.6403,33.9716,-2.1176,-0.0427,0.0058,0.001,0.0044
-117.6403,33.9716,-3.3235,-0.0693,0.0051,0.01,0.0041
-117.6403,33.9716,-4.5294,-0.0196,0.0048,0.01,0.0038
-117.6403,33.9716,-5.7353,0.0044,0.0048,0.01,0.0037
-117.6403,33.9716,-6.9412,0.0422,0.0047,0.01,0.0036
-117.6403,33.9716,-8.1471,0,0.005,0.001,0.0036
-117.6403,33.9716,-9.3529,0,0.0055,0.001,0.0036
-117.6403,33.9716,-10.5588,0,0.008,0.001,0.004
-117.6403,33.9716,-11.7647,0,0.0078,0.001,0.0037
-117.6403,33.9716,-12.9706,0.0859,0.0073,0.01,0.0033
-117.6403,33.9716,-14.1765,0,0,0.01,0
-117.6403,33.9716,-15.3824,0,0,0.01,0
-117.6403,33.9716,-16.5882,0,0,0.01,0
-117.6403,33.9716,-17.7941,0,0,0.001,0
-117.6403,33.9716,-19,0,0,0.001,0
-117.6403,33.9989,1.5,0,0.0053,0.01,0.0063
-117.6403,33.9989,0.2941,0,0.0052,0.01,0.0065
-117.6403,33.9989,-0.9118,-0.0237,0.005,0.01,0.0058
-117.6403,33.9989,-2.1176,-0.0028,0.0044,0.01,0.005
-117.6403,33.9989,-3.3235,-0.0204,0.004,0.001,0.0047
-117.6403,33.9989,-4.5294,-0.0303,0.0039,0.001,0.0044
-117.6403,33.9989,-5.7353,-0.0444,0.0037,0.001,0.0041
-117.6403,33.9989,-6.9412,-0.026,0.0038,0.001,0.0039
-117.6403,33.9989,-8.1471,-0.0349,0.0038,0.01,0.0038
-117.6403,33.9989,-9.3529,0,0.0043,0.01,0.0037
-117.6403,33.9989,-10.5588,0,0.0055,0.01,0.0036
-117.6403,33.9989,-11.7647,0.0859,0.006,0.01,0.0037
-117.6403,33.9989,-12.9706,0.0859,0.0049,0.001,0.0033
-117.6403,33.9989,-14.1765,0,0.0039,0.001,0.0027
-117.6403,33.9989,-15.3824,0,0,0.001,0
-117.6403,33.9989,-16.5882,0,0,0.001,0
-117.6403,33.9989,-17.7941,0,0,0.01,0
-117.6403,33.9989,-19,0,0,0.01,0
-117.6403,34.0263,1.5,0,0.0053,0.01,0.0063
-117.6403,34.0263,0.2941,0,0.0053,0.01,0.0065
-117.6403,34.0263,-0.9118,0,0.0043,0.01,0.006
-117.6403,34.0263,-2.1176,-0.0328,0.0037,0.01,0.0053
-117.6403,34.0263,-3.3235,-0.0496,0.0039,0.001,0.005
-117.6403,34.0263,-4.5294,-0.0595,0.0039,0.001,0.0047
-117.6403,34.0263,-5.7353,-0.0193,0.004,0.001,0.0045
-117.6403,34.0263,-6.9412,0.0819,0.004,0.001,0.0043
-117.6403,34.0263,-8.1471,0,0.0037,0.01,0.0041
-117.6403,34.0263,-9.3529,0,0.0037,0.01,0.0039
-117.6403,34.0263,-10.5588,0.0859,0.0041,0.01,0.0037
-117.6403,34.0263,-11.7647,0.0859,0.004,0.01,0.0036
-117.6403,34.0263,-12.9706,0,0.0035,0.001,0.0033
-117.6403,34.0263,-14.1765,0,0.0037,0.001,0.0029
-117.6403,34.0263,-15.3824,0,0.0028,0.001,0.0025
-117.6403,34.0263,-16.5882,0,0,0.001,0
-117.6403,34.0263,-17.7941,0,0,0.01,0
-117.6403,34.0263,-19,0,0,0.01,0
-117.6403,34.0537,1.5,0,0.0023,0.01,0.0071
-117.6403,34.0537,0.2941,0,0.0023,0.01,0.0074
-117.6403,34.0537,-0.9118,0.061,0.0033,0.01,0.0062
-117.6403,34.0537,-2.1176,0.0261,0.0041,0.01,0.0054
-117.6403,34.0537,-3.3235,0.0236,0.0046,0.001,0.005
-117.6403,34.0537,-4.5294,-0.0816,0.0044,0.001,0.0049
-117.6403,34.0537,-5.7353,-0.0709,0.0041,0.001,0.0047
-117.6403,34.0537,-6.9412,0.0012,0.004,0.001,0.0046
-117.6403,34.0537,-8.1471,0.0949,0.004,0.01,0.0044
-117.6403,34.0537,-9.3529,0.0949,0.0039,0.01,0.0041
-117.6403,34.0537,-10.5588,0.0949,0.0035,0.01,0.004
-117.6403,34.0537,-11.7647,0,0.0032,0.01,0.0037
-117.6403,34.0537,-12.9706,0,0.0031,0.001,0.0032
-117.6403,34.0537,-14.1765,0,0.0034,0.001,0.003
-117.6403,34.0537,-15.3824,0,0.003,0.001,0.0026
-117.6403,34.0537,-16.5882,0,0,0.001,0
-117.6403,34.0537,-17.7941,0,0,0.01,0
-117.6403,34.0537,-19,0,0,0.01,0
-117.6403,34.0811,1.5,0,0.0034,0.01,0.0068
-117.6403,34.0811,0.2941,-0.0355,0.0037,0.01,0.007
-117.6403,34.0811,-0.9118,-0.0373,0.0048,0.01,0.006
-117.6403,34.0811,-2.1176,0.0263,0.0049,0.01,0.0055
-117.6403,34.0811,-3.3235,-0.0311,0.0048,0.001,0.0052
-117.6403,34.0811,-4.5294,-0.0751,0.0045,0.001,0.0051
-117.6403,34.0811,-5.7353,-0.0796,0.0043,0.001,0.005
-117.6403,34.0811,-6.9412,-0.0106,0.0044,0.001,0.0049
-117.6403,34.0811,-8.1471,-0.021,0.0046,0.01,0.0048
-117.6403,34.0811,-9.3529,-0.1369,0.0054,0.01,0.005
-117.6403,34.0811,-10.5588,0.0142,0.0063,0.01,0.0055
-117.6403,34.0811,-11.7647,0.0472,0.0054,0.01,0.005
-117.6403,34.0811,-12.9706,0.0142,0.0034,0.001,0.0037
-117.6403,34.0811,-14.1765,0,0.0033,0.001,0.0032
-117.6403,34.0811,-15.3824,0,0.0027,0.001,0.0028
-117.6403,34.0811,-16.5882,0,0.0018,0.001,0.0023
-117.6403,34.0811,-17.7941,0,0,0.01,0
-117.6403,34.0811,-19,0,0,0.01,0
-117.6403,34.1084,1.5,0,0.0082,0.001,0.0046
-117.6403,34.1084,0.2941,0.0235,0.0082,0.001,0.0046
-117.6403,34.1084,-0.9118,0.023,0.0065,0.001,0.0049
-117.6403,34.1084,-2.1176,0.0227,0.0052,0.001,0.0051
-117.6403,34.1084,-3.3235,-0.0012,0.0047,0.01,0.005
-117.6403,34.1084,-4.5294,-0.0121,0.0045,0.01,0.0049
-117.6403,34.1084,-5.7353,-0.0399,0.0041,0.01,0.0049
-117.6403,34.1084,-6.9412,-0.0828,0.0041,0.01,0.0049
-117.6403,34.1084,-8.1471,-0.0546,0.004,0.001,0.0049
-117.6403,34.1084,-9.3529,-0.0152,0.0043,0.001,0.0051
-117.6403,34.1084,-10.5588,0.0269,0.0049,0.001,0.0051
-117.6403,34.1084,-11.7647,0.0758,0.0047,0.001,0.0047
-117.6403,34.1084,-12.9706,0,0.0041,0.01,0.0041
-117.6403,34.1084,-14.1765,0,0.0033,0.01,0.0035
-117.6403,34.1084,-15.3824,0,0.0023,0.01,0.0029
-117.6403,34.1084,-16.5882,0,0.0018,0.01,0.0024
-117.6403,34.1084,-17.7941,0,0,0.001,0
-117.6403,34.1084,-19,0,0,0.001,0
-117.6403,34.1358,1.5,0,0.0085,0.001,0.0053
-117.6403,34.1358,0.2941,0,0.0081,0.001,0.0053
-117.6403,34.1358,-0.9118,0.0715,0.0068,0.001,0.0052
-117.6403,34.1358,-2.1176,0.023,0.0057,0.001,0.0051
-117.6403,34.1358,-3.3235,0.0266,0.0052,0.01,0.0051
-117.6403,34.1358,-4.5294,0.025,0.0049,0.01,0.0051
-117.6403,34.1358,-5.7353,0.0722,0.0049,0.01,0.0051
-117.6403,34.1358,-6.9412,-0.0166,0.0057,0.01,0.0053
-117.6403,34.1358,-8.1471,0.0096,0.0081,0.001,0.0059
-117.6403,34.1358,-9.3529,0.0057,0.0076,0.001,0.0059
-117.6403,34.1358,-10.5588,0.0448,0.0065,0.001,0.0056
-117.6403,34.1358,-11.7647,0.0883,0.0052,0.001,0.0049
-117.6403,34.1358,-12.9706,0,0.0041,0.01,0.0043
-117.6403,34.1358,-14.1765,0,0.003,0.01,0.0036
-117.6403,34.1358,-15.3824,0,0.0022,0.01,0.003
-117.6403,34.1358,-16.5882,0,0.0018,0.01,0.0024
-117.6403,34.1358,-17.7941,0,0,0.001,0
-117.6403,34.1358,-19,0,0,0.001,0
-117.6403,34.1632,1.5,0,0.0065,0.001,0.005
-117.6403,34.1632,0.2941,0,0.0064,0.001,0.0052
-117.6403,34.1632,-0.9118,0,0.0061,0.001,0.0051
-117.6403,34.1632,-2.1176,0,0.0056,0.001,0.0052
-117.6403,34.1632,-3.3235,0.0194,0.0052,0.01,0.0053
-117.6403,34.1632,-4.5294,0.0753,0.0051,0.01,0.0053
-117.6403,34.1632,-5.7353,0.084,0.0053,0.01,0.0051
-117.6403,34.1632,-6.9412,0.0169,0.0066,0.01,0.0053
-117.6403,34.1632,-8.1471,0.0767,0.0091,0.001,0.0058
-117.6403,34.1632,-9.3529,0.0245,0.0087,0.001,0.0058
-117.6403,34.1632,-10.5588,0.0238,0.0067,0.001,0.0052
-117.6403,34.1632,-11.7647,0.0623,0.0047,0.001,0.0045
-117.6403,34.1632,-12.9706,0,0.0034,0.01,0.0039
-117.6403,34.1632,-14.1765,0,0.0024,0.01,0.0032
-117.6403,34.1632,-15.3824,0,0.002,0.01,0.0027
-117.6403,34.1632,-16.5882,0,0,0.01,0
-117.6403,34.1632,-17.7941,0,0,0.001,0
-117.6403,34.1632,-19,0,0,0.001,0
-117.6403,34.1905,1.5,0,0.0086,0.001,0.0056
-117.6403,34.1905,0.2941,0,0.0083,0.001,0.0055
-117.6403,34.1905,-0.9118,0,0.0075,0.001,0.0053
-117.6403,34.1905,-2.1176,0.0623,0.0068,0.001,0.0052
-117.6403,34.1905,-3.3235,0.0485,0.0062,0.01,0.0052
-117.6403,34.1905,-4.5294,0.0712,0.006,0.01,0.0051
-117.6403,34.1905,-5.7353,0.0459,0.006,0.01,0.0049
-117.6403,34.1905,-6.9412,0.0391,0.0062,0.01,0.0048
-117.6403,34.1905,-8.1471,0.0422,0.0062,0.001,0.0047
-117.6403,34.1905,-9.3529,0.0745,0.0052,0.001,0.0044
-117.6403,34.1905,-10.5588,0.0745,0.0042,0.001,0.0039
-117.6403,34.1905,-11.7647,0.0497,0.0035,0.001,0.0036
-117.6403,34.1905,-12.9706,0.0166,0.0029,0.01,0.0032
-117.6403,34.1905,-14.1765,0,0.0022,0.01,0.0027
-117.6403,34.1905,-15.3824,0,0,0.01,0
-117.6403,34.1905,-16.5882,0,0,0.01,0
-117.6403,34.1905,-17.7941,0,0,0.001,0
-117.6403,34.1905,-19,0,0,0.001,0
-117.6403,34.2179,1.5,0,0.0128,0.01,0.0085
-117.6403,34.2179,0.2941,0,0.0109,0.01,0.0071
-117.6403,34.2179,-0.9118,0.0214,0.0085,0.01,0.0058
-117.6403,34.2179,-2.1176,0.0261,0.0071,0.01,0.0051
-117.6403,34.2179,-3.3235,0.0242,0.0062,0.001,0.0046
-117.6403,34.2179,-4.5294,0.0013,0.0057,0.001,0.0043
-117.6403,34.2179,-5.7353,0.0314,0.0053,0.001,0.0041
-117.6403,34.2179,-6.9412,0.0259,0.0052,0.001,0.004
-117.6403,34.2179,-8.1471,0,0.0046,0.01,0.0037
-117.6403,34.2179,-9.3529,0,0.0038,0.01,0.0033
-117.6403,34.2179,-10.5588,0,0.0034,0.01,0.003
-117.6403,34.2179,-11.7647,0,0.003,0.01,0.0027
-117.6403,34.2179,-12.9706,0.0332,0.0025,0.001,0.0024
-117.6403,34.2179,-14.1765,0,0,0.001,0
-117.6403,34.2179,-15.3824,0,0,0.001,0
-117.6403,34.2179,-16.5882,0,0,0.001,0
-117.6403,34.2179,-17.7941,0,0,0.01,0
-117.6403,34.2179,-19,0,0,0.01,0
-117.6403,34.2453,1.5,0,0.0104,0.01,0.0065
-117.6403,34.2453,0.2941,0,0.0091,0.01,0.0057
-117.6403,34.2453,-0.9118,0,0.0074,0.01,0.005
-117.6403,34.2453,-2.1176,0.051,0.0064,0.01,0.0047
-117.6403,34.2453,-3.3235,0.0233,0.0056,0.001,0.0042
-117.6403,34.2453,-4.5294,0.0217,0.0049,0.001,0.0036
-117.6403,34.2453,-5.7353,0.051,0.0044,0.001,0.0032
-117.6403,34.2453,-6.9412,0,0.0041,0.001,0.0029
-117.6403,34.2453,-8.1471,0,0.0039,0.01,0.0027
-117.6403,34.2453,-9.3529,0,0,0.01,0
-117.6403,34.2453,-10.5588,0,0,0.01,0
-117.6403,34.2453,-11.7647,0,0,0.01,0
-117.6403,34.2453,-12.9706,0,0,0.001,0
-117.6403,34.2453,-14.1765,0,0,0.001,0
-117.6403,34.2453,-15.3824,0,0,0.001,0
-117.6403,34.2453,-16.5882,0,0,0.001,0
-117.6403,34.2453,-17.7941,0,0,0.01,0
-117.6403,34.2453,-19,0,0,0.01,0
-117.6403,34.2726,1.5,0,0.0052,0.01,0.0032
-117.6403,34.2726,0.2941,0,0.0052,0.01,0.0032
-117.6403,34.2726,-0.9118,0,0.005,0.01,0.0033
-117.6403,34.2726,-2.1176,0,0.0048,0.01,0.0034
-117.6403,34.2726,-3.3235,0.0153,0.0045,0.001,0.0032
-117.6403,34.2726,-4.5294,0.0153,0.004,0.001,0.0028
-117.6403,34.2726,-5.7353,0,0,0.001,0
-117.6403,34.2726,-6.9412,0,0,0.001,0
-117.6403,34.2726,-8.1471,0,0,0.01,0
-117.6403,34.2726,-9.3529,0,0,0.01,0
-117.6403,34.2726,-10.5588,0,0,0.01,0
-117.6403,34.2726,-11.7647,0,0,0.01,0
-117.6403,34.2726,-12.9706,0,0,0.001,0
-117.6403,34.2726,-14.1765,0,0,0.001,0
-117.6403,34.2726,-15.3824,0,0,0.001,0
-117.6403,34.2726,-16.5882,0,0,0.001,0
-117.6403,34.2726,-17.7941,0,0,0.01,0
-117.6403,34.2726,-19,0,0,0.01,0
-117.6403,34.3,1.5,0,0,0.01,0
-117.6403,34.3,0.2941,0,0,0.01,0
-117.6403,34.3,-0.9118,0,0,0.01,0
-117.6403,34.3,-2.1176,0,0,0.01,0
-117.6403,34.3,-3.3235,0,0,0.001,0
-117.6403,34.3,-4.5294,0,0,0.001,0
-117.6403,34.3,-5.7353,0,0,0.001,0
-117.6403,34.3,-6.9412,0,0,0.001,0
-117.6403,34.3,-8.1471,0,0,0.01,0
-117.6403,34.3,-9.3529,0,0,0.01,0
-117.6403,34.3,-10.5588,0,0,0.01,0
-117.6403,34.3,-11.7647,0,0,0.01,0
-117.6403,34.3,-12.9706,0,0,0.001,0
-117.6403,34.3,-14.1765,0,0,0.001,0
-117.6403,34.3,-15.3824,0,0,0.001,0
-117.6403,34.3,-16.5882,0,0,0.001,0
-117.6403,34.3,-17.7941,0,0,0.01,0
-117.6403,34.3,-19,0,0,0.01,0
-117.6124,33.78,1.5,0,0,0.01,0
-117.6124,33.78,0.2941,0,0,0.01,0
-117.6124,33.78,-0.9118,0,0,0.01,0
-117.6124,33.78,-2.1176,0,0,0.01,0
-117.6124,33.78,-3.3235,0,0,0.001,0
-117.6124,33.78,-4.5294,0,0,0.001,0
-117.6124,33.78,-5.7353,0,0,0.001,0
-117.6124,33.78,-6.9412,0,0,0.001,0
-117.6124,33.78,-8.1471,0,0,0.01,0
-117.6124,33.78,-9.3529,0,0,0.01,0
-117.6124,33.78,-10.5588,0,0,0.01,0
-117.6124,33.78,-11.7647,0,0,0.01,0
-117.6124,33.78,-12.9706,0,0,0.001,0
-117.6124,33.78,-14.1765,0,0,0.001,0
-117.6124,33.78,-15.3824,0,0,0.001,0
-117.6124,33.78,-16.5882,0,0,0.001,0
-117.6124,33.78,-17.7941,0,0,0.01,0
-117.6124,33.78,-19,0,0,0.01,0
-117.6124,33.8074,1.5,0,0,0.01,0
-117.6124,33.8074,0.2941,0,0,0.01,0
-117.6124,33.8074,-0.9118,0,0,0.01,0
-117.6124,33.8074,-2.1176,0,0,0.01,0
-117.6124,33.8074,-3.3235,0,0,0.001,0
-117.6124,33.8074,-4.5294,0,0,0.001,0
-117.6124,33.8074,-5.7353,0.0756,0,0.001,0
-117.6124,33.8074,-6.9412,-0.0134,0,0.001,0
-117.6124,33.8074,-8.1471,-0.1288,0,0.01,0
-117.6124,33.8074,-9.3529,0,0,0.01,0
-117.6124,33.8074,-10.5588,0,0,0.01,0
-117.6124,33.8074,-11.7647,0,0,0.01,0
-117.6124,33.8074,-12.9706,0,0,0.001,0
-117.6124,33.8074,-14.1765,0,0,0.001,0
-117.6124,33.8074,-15.3824,0,0,0.001,0
-117.6124,33.8074,-16.5882,0,0,0.001,0
-117.6124,33.8074,-17.7941,0,0,0.01,0
-117.6124,33.8074,-19,0,0,0.01,0
-117.6124,33.8347,1.5,0,0,0.01,0
-117.6124,33.8347,0.2941,0,0,0.01,0
-117.6124,33.8347,-0.9118,0,0,0.01,0
-117.6124,33.8347,-2.1176,0,0,0.01,0
-117.6124,33.8347,-3.3235,0,0,0.001,0
-117.6124,33.8347,-4.5294,0,0,0.001,0
-117.6124,33.8347,-5.7353,0.1701,0,0.001,0
-117.6124,33.8347,-6.9412,0.0887,0,0.001,0
-117.6124,33.8347,-8.1471,0.0755,0,0.01,0
-117.6124,33.8347,-9.3529,0,0,0.01,0
-117.6124,33.8347,-10.5588,0,0,0.01,0
-117.6124,33.8347,-11.7647,0,0,0.01,0
-117.6124,33.8347,-12.9706,0,0,0.001,0
-117.6124,33.8347,-14.1765,0,0,0.001,0
-117.6124,33.8347,-15.3824,0,0,0.001,0
-117.6124,33.8347,-16.5882,0,0,0.001,0
-117.6124,33.8347,-17.7941,0,0,0.01,0
-117.6124,33.8347,-19,0,0,0.01,0
-117.6124,33.8621,1.5,0,0,0.01,0
-117.6124,33.8621,0.2941,0,0,0.01,0
-117.6124,33.8621,-0.9118,0,0,0.01,0
-117.6124,33.8621,-2.1176,0,0,0.01,0
-117.6124,33.8621,-3.3235,0,0,0.001,0
-117.6124,33.8621,-4.5294,0,0,0.001,0
-117.6124,33.8621,-5.7353,0.063,0,0.001,0
-117.6124,33.8621,-6.9412,0.1323,0,0.001,0
-117.6124,33.8621,-8.1471,0.0592,0,0.01,0
-117.6124,33.8621,-9.3529,-0.1122,0,0.01,0
-117.6124,33.8621,-10.5588,0,0,0.01,0
-117.6124,33.8621,-11.7647,0,0,0.01,0
-117.6124,33.8621,-12.9706,0,0,0.001,0
-117.6124,33.8621,-14.1765,0,0,0.001,0
-117.6124,33.8621,-15.3824,0,0,0.001,0
-117.6124,33.8621,-16.5882,0,0,0.001,0
-117.6124,33.8621,-17.7941,0,0,0.01,0
-117.6124,33.8621,-19,0,0,0.01,0
-117.6124,33.8895,1.5,0,0,0.001,0
-117.6124,33.8895,0.2941,0,0,0.001,0
-117.6124,33.8895,-0.9118,0,0.0053,0.001,0.0025
-117.6124,33.8895,-2.1176,0,0.0051,0.001,0.0024
-117.6124,33.8895,-3.3235,0,0,0.01,0
-117.6124,33.8895,-4.5294,0,0,0.01,0
-117.6124,33.8895,-5.7353,0.063,0,0.01,0
-117.6124,33.8895,-6.9412,0.0404,0,0.01,0
-117.6124,33.8895,-8.1471,0,0,0.001,0
-117.6124,33.8895,-9.3529,-0.1217,0,0.001,0
-117.6124,33.8895,-10.5588,-0.1312,0,0.001,0
-117.6124,33.8895,-11.7647,0,0,0.001,0
-117.6124,33.8895,-12.9706,0,0,0.01,0
-117.6124,33.8895,-14.1765,0,0,0.01,0
-117.6124,33.8895,-15.3824,0,0,0.01,0
-117.6124,33.8895,-16.5882,0,0,0.01,0
-117.6124,33.8895,-17.7941,0,0,0.001,0
-117.6124,33.8895,-19,0,0,0.001,0
-117.6124,33.9168,1.5,0,0.0059,0.001,0.0034
-117.6124,33.9168,0.2941,0,0.006,0.001,0.0035
-117.6124,33.9168,-0.9118,0,0.0057,0.001,0.0035
-117.6124,33.9168,-2.1176,0,0.0054,0.001,0.0034
-117.6124,33.9168,-3.3235,0,0.0049,0.01,0.0034
-117.6124,33.9168,-4.5294,0.063,0.0044,0.01,0.0033
-117.6124,33.9168,-5.7353,0.063,0.0042,0.01,0.0032
-117.6124,33.9168,-6.9412,0.0328,0.0039,0.01,0.003
-117.6124,33.9168,-8.1471,0,0.0036,0.001,0.0028
-117.6124,33.9168,-9.3529,0,0.0036,0.001,0.0026
-117.6124,33.9168,-10.5588,0,0,0.001,0
-117.6124,33.9168,-11.7647,0,0,0.001,0
-117.6124,33.9168,-12.9706,0,0,0.01,0
-117.6124,33.9168,-14.1765,0,0,0.01,0
-117.6124,33.9168,-15.3824,0,0,0.01,0
-117.6124,33.9168,-16.5882,0,0,0.01,0
-117.6124,33.9168,-17.7941,0,0,0.001,0
-117.6124,33.9168,-19,0,0,0.001,0
-117.6124,33.9442,1.5,0,0.0065,0.001,0.0037
-117.6124,33.9442,0.2941,0,0.0066,0.001,0.0039
-117.6124,33.9442,-0.9118,0,0.0063,0.001,0.0039
-117.6124,33.9442,-2.1176,0,0.0061,0.001,0.0039
-117.6124,33.9442,-3.3235,0,0.0055,0.01,0.0039
-117.6124,33.9442,-4.5294,-0.0125,0.0051,0.01,0.0038
-117.6124,33.9442,-5.7353,-0.0483,0.0049,0.01,0.0037
-117.6124,33.9442,-6.9412,-0.0585,0.0046,0.01,0.0036
-117.6124,33.9442,-8.1471,-0.0377,0.0044,0.001,0.0034
-117.6124,33.9442,-9.3529,0,0.0044,0.001,0.0033
-117.6124,33.9442,-10.5588,0,0.0042,0.001,0.0032
-117.6124,33.9442,-11.7647,0,0.0037,0.001,0.003
-117.6124,33.9442,-12.9706,0,0.0032,0.01,0.0026
-117.6124,33.9442,-14.1765,0,0,0.01,0
-117.6124,33.9442,-15.3824,0,0,0.01,0
-117.6124,33.9442,-16.5882,0,0,0.01,0
-117.6124,33.9442,-17.7941,0,0,0.001,0
-117.6124,33.9442,-19,0,0,0.001,0
-117.6124,33.9716,1.5,0,0.0051,0.001,0.0042
-117.6124,33.9716,0.2941,0,0.0049,0.001,0.0044
-117.6124,33.9716,-0.9118,0,0.0046,0.001,0.0046
-117.6124,33.9716,-2.1176,0.0058,0.004,0.001,0.0049
-117.6124,33.9716,-3.3235,-0.0003,0.0034,0.01,0.005
-117.6124,33.9716,-4.5294,0.0067,0.0033,0.01,0.0047
-117.6124,33.9716,-5.7353,-0.0535,0.0034,0.01,0.0044
-117.6124,33.9716,-6.9412,-0.0077,0.0037,0.01,0.0042
-117.6124,33.9716,-8.1471,-0.0637,0.004,0.001,0.004
-117.6124,33.9716,-9.3529,0,0.0045,0.001,0.0039
-117.6124,33.9716,-10.5588,0,0.0047,0.001,0.0038
-117.6124,33.9716,-11.7647,0,0.0047,0.001,0.0036
-117.6124,33.9716,-12.9706,0,0.0044,0.01,0.0033
-117.6124,33.9716,-14.1765,0,0.0033,0.01,0.003
-117.6124,33.9716,-15.3824,0,0.0025,0.01,0.0024
-117.6124,33.9716,-16.5882,0,0,0.01,0
-117.6124,33.9716,-17.7941,0,0,0.001,0
-117.6124,33.9716,-19,0,0,0.001,0
-117.6124,33.9989,1.5,0,0.0053,0.01,0.0046
-117.6124,33.9989,0.2941,0,0.0049,0.01,0.0049
-117.6124,33.9989,-0.9118,0,0.0045,0.01,0.0054
-117.6124,33.9989,-2.1176,0.1862,0.0031,0.01,0.006
-117.6124,33.9989,-3.3235,0.0646,0.0019,0.001,0.0063
-117.6124,33.9989,-4.5294,0.0207,0.0024,0.001,0.0061
-117.6124,33.9989,-5.7353,-0.0136,0.0033,0.001,0.0054
-117.6124,33.9989,-6.9412,-0.0334,0.004,0.001,0.0052
-117.6124,33.9989,-8.1471,-0.0218,0.005,0.01,0.005
-117.6124,33.9989,-9.3529,-0.0045,0.0056,0.01,0.0047
-117.6124,33.9989,-10.5588,0,0.0055,0.01,0.0045
-117.6124,33.9989,-11.7647,0,0.005,0.01,0.0044
-117.6124,33.9989,-12.9706,-0.019,0.0046,0.001,0.0039
-117.6124,33.9989,-14.1765,0,0.0044,0.001,0.0036
-117.6124,33.9989,-15.3824,0,0.0033,0.001,0.0031
-117.6124,33.9989,-16.5882,0,0.0023,0.001,0.0024
-117.6124,33.9989,-17.7941,0,0,0.01,0
-117.6124,33.9989,-19,0,0,0.01,0
-117.6124,34.0263,1.5,0,0.0044,0.01,0.0046
-117.6124,34.0263,0.2941,0,0.0039,0.01,0.0049
-117.6124,34.0263,-0.9118,0,0.0031,0.01,0.0052
-117.6124,34.0263,-2.1176,0,0.0027,0.01,0.0054
-117.6124,34.0263,-3.3235,0.0704,0.0029,0.001,0.0055
-117.6124,34.0263,-4.5294,-0.0227,0.0034,0.001,0.0055
-117.6124,34.0263,-5.7353,0.0081,0.0044,0.001,0.0054
-117.6124,34.0263,-6.9412,0.0027,0.0061,0.001,0.0054
-117.6124,34.0263,-8.1471,-0.0468,0.0077,0.01,0.0055
-117.6124,34.0263,-9.3529,-0.0812,0.0079,0.01,0.0053
-117.6124,34.0263,-10.5588,0,0.006,0.01,0.005
-117.6124,34.0263,-11.7647,0.0981,0.0043,0.01,0.0047
-117.6124,34.0263,-12.9706,0.0949,0.0037,0.001,0.004
-117.6124,34.0263,-14.1765,0.0546,0.0038,0.001,0.0037
-117.6124,34.0263,-15.3824,0.0546,0.0032,0.001,0.0034
-117.6124,34.0263,-16.5882,0.0546,0.0027,0.001,0.0027
-117.6124,34.0263,-17.7941,0,0,0.01,0
-117.6124,34.0263,-19,0,0,0.01,0
-117.6124,34.0537,1.5,0,0.0033,0.01,0.0049
-117.6124,34.0537,0.2941,0,0.003,0.01,0.0052
-117.6124,34.0537,-0.9118,0,0.0028,0.01,0.0052
-117.6124,34.0537,-2.1176,0.0013,0.0029,0.01,0.0051
-117.6124,34.0537,-3.3235,0.0334,0.0032,0.001,0.005
-117.6124,34.0537,-4.5294,0.0206,0.0032,0.001,0.005
-117.6124,34.0537,-5.7353,-0.0479,0.0037,0.001,0.0051
-117.6124,34.0537,-6.9412,-0.0069,0.0048,0.001,0.0052
-117.6124,34.0537,-8.1471,-0.0629,0.0057,0.01,0.0052
-117.6124,34.0537,-9.3529,-0.0838,0.0055,0.01,0.0051
-117.6124,34.0537,-10.5588,0.0949,0.0046,0.01,0.0049
-117.6124,34.0537,-11.7647,0.0949,0.0037,0.01,0.0043
-117.6124,34.0537,-12.9706,0.0546,0.0036,0.001,0.0039
-117.6124,34.0537,-14.1765,0.0142,0.003,0.001,0.0036
-117.6124,34.0537,-15.3824,0,0.0028,0.001,0.0033
-117.6124,34.0537,-16.5882,0,0.0024,0.001,0.0028
-117.6124,34.0537,-17.7941,0,0.0017,0.01,0.0022
-117.6124,34.0537,-19,0,0,0.01,0
-117.6124,34.0811,1.5,0,0.0036,0.01,0.0062
-117.6124,34.0811,0.2941,-0.0412,0.0039,0.01,0.0065
-117.6124,34.0811,-0.9118,-0.0577,0.0046,0.01,0.0059
-117.6124,34.0811,-2.1176,0.0262,0.0044,0.01,0.0053
-117.6124,34.0811,-3.3235,0.0285,0.0042,0.001,0.0052
-117.6124,34.0811,-4.5294,0.0012,0.0042,0.001,0.0051
-117.6124,34.0811,-5.7353,-0.0991,0.0043,0.001,0.0052
-117.6124,34.0811,-6.9412,-0.0151,0.0044,0.001,0.0052
-117.6124,34.0811,-8.1471,0.0062,0.0055,0.01,0.0053
-117.6124,34.0811,-9.3529,-0.0922,0.0057,0.01,0.0053
-117.6124,34.0811,-10.5588,0,0.0051,0.01,0.0053
-117.6124,34.0811,-11.7647,0,0.0042,0.01,0.0048
-117.6124,34.0811,-12.9706,0.0142,0.0037,0.001,0.0042
-117.6124,34.0811,-14.1765,0,0.003,0.001,0.0037
-117.6124,34.0811,-15.3824,0,0.0029,0.001,0.0032
-117.6124,34.0811,-16.5882,0,0.0023,0.001,0.0028
-117.6124,34.0811,-17.7941,0,0.0017,0.01,0.0024
-117.6124,34.0811,-19,0,0,0.01,0
-117.6124,34.1084,1.5,0,0.0041,0.001,0.0059
-117.6124,34.1084,0.2941,0,0.0041,0.001,0.0061
-117.6124,34.1084,-0.9118,-0.0623,0.0046,0.001,0.0057
-117.6124,34.1084,-2.1176,-0.0049,0.0047,0.001,0.0054
-117.6124,34.1084,-3.3235,-0.0178,0.0046,0.01,0.0053
-117.6124,34.1084,-4.5294,-0.007,0.0047,0.01,0.0053
-117.6124,34.1084,-5.7353,0.0096,0.0047,0.01,0.0054
-117.6124,34.1084,-6.9412,0.0204,0.0051,0.01,0.0055
-117.6124,34.1084,-8.1471,-0.0194,0.0049,0.001,0.0056
-117.6124,34.1084,-9.3529,-0.0571,0.005,0.001,0.0059
-117.6124,34.1084,-10.5588,-0.0588,0.0049,0.001,0.0059
-117.6124,34.1084,-11.7647,0.0714,0.0048,0.001,0.0053
-117.6124,34.1084,-12.9706,0.0714,0.004,0.01,0.0046
-117.6124,34.1084,-14.1765,0,0.0037,0.01,0.004
-117.6124,34.1084,-15.3824,0,0.0033,0.01,0.0036
-117.6124,34.1084,-16.5882,0,0.0027,0.01,0.003
-117.6124,34.1084,-17.7941,0,0.0016,0.001,0.0025
-117.6124,34.1084,-19,0,0,0.001,0
-117.6124,34.1358,1.5,0,0.0055,0.001,0.005
-117.6124,34.1358,0.2941,0,0.0054,0.001,0.0051
-117.6124,34.1358,-0.9118,0,0.0054,0.001,0.0052
-117.6124,34.1358,-2.1176,0,0.0053,0.001,0.0052
-117.6124,34.1358,-3.3235,0.0435,0.0053,0.01,0.0053
-117.6124,34.1358,-4.5294,0.0136,0.0054,0.01,0.0053
-117.6124,34.1358,-5.7353,0.0634,0.0055,0.01,0.0055
-117.6124,34.1358,-6.9412,0.0552,0.0053,0.01,0.0057
-117.6124,34.1358,-8.1471,-0.0227,0.004,0.001,0.006
-117.6124,34.1358,-9.3529,-0.005,0.0033,0.001,0.0068
-117.6124,34.1358,-10.5588,-0.0252,0.0036,0.001,0.007
-117.6124,34.1358,-11.7647,-0.0014,0.0054,0.001,0.0064
-117.6124,34.1358,-12.9706,0.0623,0.0045,0.01,0.0052
-117.6124,34.1358,-14.1765,0,0.0039,0.01,0.0042
-117.6124,34.1358,-15.3824,0,0.0028,0.01,0.0036
-117.6124,34.1358,-16.5882,0,0.0022,0.01,0.0029
-117.6124,34.1358,-17.7941,0,0.0015,0.001,0.0024
-117.6124,34.1358,-19,0,0,0.001,0
-117.6124,34.1632,1.5,0,0.0057,0.001,0.0049
-117.6124,34.1632,0.2941,0,0.0058,0.001,0.005
-117.6124,34.1632,-0.9118,0,0.0058,0.001,0.0052
-117.6124,34.1632,-2.1176,0,0.0057,0.001,0.0053
-117.6124,34.1632,-3.3235,0,0.0056,0.01,0.0054
-117.6124,34.1632,-4.5294,0.0571,0.0058,0.01,0.0056
-117.6124,34.1632,-5.7353,0.0383,0.0058,0.01,0.0057
-117.6124,34.1632,-6.9412,-0.0062,0.0057,0.01,0.0058
-117.6124,34.1632,-8.1471,0.0289,0.0052,0.001,0.0059
-117.6124,34.1632,-9.3529,0.0171,0.0043,0.001,0.006
-117.6124,34.1632,-10.5588,0.006,0.0039,0.001,0.0059
-117.6124,34.1632,-11.7647,0.0548,0.0045,0.001,0.0054
-117.6124,34.1632,-12.9706,0,0.0038,0.01,0.0045
-117.6124,34.1632,-14.1765,0,0.0028,0.01,0.0038
-117.6124,34.1632,-15.3824,0,0.0023,0.01,0.0033
-117.6124,34.1632,-16.5882,0,0.002,0.01,0.0027
-117.6124,34.1632,-17.7941,0,0,0.001,0
-117.6124,34.1632,-19,0,0,0.001,0
-117.6124,34.1905,1.5,0,0.0058,0.001,0.0045
-117.6124,34.1905,0.2941,0,0.006,0.001,0.0046
-117.6124,34.1905,-0.9118,0,0.0059,0.001,0.0048
-117.6124,34.1905,-2.1176,0,0.0058,0.001,0.0049
-117.6124,34.1905,-3.3235,-0.0152,0.0058,0.01,0.0051
-117.6124,34.1905,-4.5294,0.028,0.0063,0.01,0.0054
-117.6124,34.1905,-5.7353,0.0218,0.007,0.01,0.006
-117.6124,34.1905,-6.9412,0.0275,0.0068,0.01,0.0061
-117.6124,34.1905,-8.1471,-0.0447,0.006,0.001,0.0057
-117.6124,34.1905,-9.3529,-0.005,0.0049,0.001,0.005
-117.6124,34.1905,-10.5588,0.0127,0.0038,0.001,0.0046
-117.6124,34.1905,-11.7647,0.0741,0.0034,0.001,0.0041
-117.6124,34.1905,-12.9706,0.1639,0.0031,0.01,0.0035
-117.6124,34.1905,-14.1765,0,0.0027,0.01,0.0031
-117.6124,34.1905,-15.3824,0,0.0024,0.01,0.0027
-117.6124,34.1905,-16.5882,0,0,0.01,0
-117.6124,34.1905,-17.7941,0,0,0.001,0
-117.6124,34.1905,-19,0,0,0.001,0
-117.6124,34.2179,1.5,0,0.006,0.01,0.0043
-117.6124,34.2179,0.2941,0,0.0061,0.01,0.0044
-117.6124,34.2179,-0.9118,0,0.006,0.01,0.0044
-117.6124,34.2179,-2.1176,0,0.0058,0.01,0.0044
-117.6124,34.2179,-3.3235,0.047,0.0055,0.001,0.0044
-117.6124,34.2179,-4.5294,0.0256,0.0055,0.001,0.0046
-117.6124,34.2179,-5.7353,0.0027,0.0073,0.001,0.0055
-117.6124,34.2179,-6.9412,0.0009,0.0072,0.001,0.0056
-117.6124,34.2179,-8.1471,-0.0643,0.0068,0.01,0.0052
-117.6124,34.2179,-9.3529,0,0.0041,0.01,0.0039
-117.6124,34.2179,-10.5588,0,0.0036,0.01,0.0034
-117.6124,34.2179,-11.7647,0,0.0033,0.01,0.003
-117.6124,34.2179,-12.9706,0,0.0028,0.001,0.0026
-117.6124,34.2179,-14.1765,0,0,0.001,0
-117.6124,34.2179,-15.3824,0,0,0.001,0
-117.6124,34.2179,-16.5882,0,0,0.001,0
-117.6124,34.2179,-17.7941,0,0,0.01,0
-117.6124,34.2179,-19,0,0,0.01,0
-117.6124,34.2453,1.5,0,0.0048,0.01,0.0034
-117.6124,34.2453,0.2941,0,0.0048,0.01,0.0035
-117.6124,34.2453,-0.9118,0,0.0048,0.01,0.0036
-117.6124,34.2453,-2.1176,0,0.0047,0.01,0.0038
-117.6124,34.2453,-3.3235,0,0.0043,0.001,0.0037
-117.6124,34.2453,-4.5294,0.014,0.0039,0.001,0.0034
-117.6124,34.2453,-5.7353,0.0309,0.0036,0.001,0.0032
-117.6124,34.2453,-6.9412,0.0277,0.0035,0.001,0.0031
-117.6124,34.2453,-8.1471,0,0.0033,0.01,0.0029
-117.6124,34.2453,-9.3529,0,0.0029,0.01,0.0026
-117.6124,34.2453,-10.5588,0,0,0.01,0
-117.6124,34.2453,-11.7647,0,0,0.01,0
-117.6124,34.2453,-12.9706,0,0,0.001,0
-117.6124,34.2453,-14.1765,0,0,0.001,0
-117.6124,34.2453,-15.3824,0,0,0.001,0
-117.6124,34.2453,-16.5882,0,0,0.001,0
-117.6124,34.2453,-17.7941,0,0,0.01,0
-117.6124,34.2453,-19,0,0,0.01,0
-117.6124,34.2726,1.5,0,0,0.01,0
-117.6124,34.2726,0.2941,0,0.0034,0.01,0.0025
-117.6124,34.2726,-0.9118,0,0.0035,0.01,0.0027
-117.6124,34.2726,-2.1176,0,0.0034,0.01,0.0028
-117.6124,34.2726,-3.3235,0,0.0033,0.001,0.0028
-117.6124,34.2726,-4.5294,0,0,0.001,0
-117.6124,34.2726,-5.7353,0,0,0.001,0
-117.6124,34.2726,-6.9412,0.051,0,0.001,0
-117.6124,34.2726,-8.1471,0.051,0,0.01,0
-117.6124,34.2726,-9.3529,0.051,0,0.01,0
-117.6124,34.2726,-10.5588,0,0,0.01,0
-117.6124,34.2726,-11.7647,0,0,0.01,0
-117.6124,34.2726,-12.9706,0,0,0.001,0
-117.6124,34.2726,-14.1765,0,0,0.001,0
-117.6124,34.2726,-15.3824,0,0,0.001,0
-117.6124,34.2726,-16.5882,0,0,0.001,0
-117.6124,34.2726,-17.7941,0,0,0.01,0
-117.6124,34.2726,-19,0,0,0.01,0
-117.6124,34.3,1.5,0,0,0.01,0
-117.6124,34.3,0.2941,0,0,0.01,0
-117.6124,34.3,-0.9118,0,0,0.01,0
-117.6124,34.3,-2.1176,0,0,0.01,0
-117.6124,34.3,-3.3235,0,0,0.001,0
-117.6124,34.3,-4.5294,0,0,0.001,0
-117.6124,34.3,-5.7353,0,0,0.001,0
-117.6124,34.3,-6.9412,0,0,0.001,0
-117.6124,34.3,-8.1471,0,0,0.01,0
-117.6124,34.3,-9.3529,0,0,0.01,0
-117.6124,34.3,-10.5588,0,0,0.01,0
-117.6124,34.3,-11.7647,0,0,0.01,0
-117.6124,34.3,-12.9706,0,0,0.001,0
-117.6124,34.3,-14.1765,0,0,0.001,0
-117.6124,34.3,-15.3824,0,0,0.001,0
-117.6124,34.3,-16.5882,0,0,0.001,0
-117.6124,34.3,-17.7941,0,0,0.01,0
-117.6124,34.3,-19,0,0,0.01,0
-117.5846,33.78,1.5,0,0,0.001,0
-117.5846,33.78,0.2941,0,0,0.001,0
-117.5846,33.78,-0.9118,0,0,0.001,0
-117.5846,33.78,-2.1176,0,0,0.001,0
-117.5846,33.78,-3.3235,0,0,0.01,0
-117.5846,33.78,-4.5294,0,0,0.01,0
-117.5846,33.78,-5.7353,0,0,0.01,0
-117.5846,33.78,-6.9412,0,0,0.01,0
-117.5846,33.78,-8.1471,0,0,0.001,0
-117.5846,33.78,-9.3529,0,0,0.001,0
-117.5846,33.78,-10.5588,0,0,0.001,0
-117.5846,33.78,-11.7647,0,0,0.001,0
-117.5846,33.78,-12.9706,0,0,0.01,0
-117.5846,33.78,-14.1765,0,0,0.01,0
-117.5846,33.78,-15.3824,0,0,0.01,0
-117.5846,33.78,-16.5882,0,0,0.01,0
-117.5846,33.78,-17.7941,0,0,0.001,0
-117.5846,33.78,-19,0,0,0.001,0
-117.5846,33.8074,1.5,0,0,0.001,0
-117.5846,33.8074,0.2941,0,0,0.001,0
-117.5846,33.8074,-0.9118,0,0,0.001,0
-117.5846,33.8074,-2.1176,0,0,0.001,0
-117.5846,33.8074,-3.3235,0,0,0.01,0
-117.5846,33.8074,-4.5294,0,0,0.01,0
-117.5846,33.8074,-5.7353,0.0756,0,0.01,0
-117.5846,33.8074,-6.9412,-0.0134,0,0.01,0
-117.5846,33.8074,-8.1471,0,0,0.001,0
-117.5846,33.8074,-9.3529,0,0,0.001,0
-117.5846,33.8074,-10.5588,0,0,0.001,0
-117.5846,33.8074,-11.7647,0,0,0.001,0
-117.5846,33.8074,-12.9706,0,0,0.01,0
-117.5846,33.8074,-14.1765,0,0,0.01,0
-117.5846,33.8074,-15.3824,0,0,0.01,0
-117.5846,33.8074,-16.5882,0,0,0.01,0
-117.5846,33.8074,-17.7941,0,0,0.001,0
-117.5846,33.8074,-19,0,0,0.001,0
-117.5846,33.8347,1.5,0,0,0.001,0
-117.5846,33.8347,0.2941,0,0,0.001,0
-117.5846,33.8347,-0.9118,0,0,0.001,0
-117.5846,33.8347,-2.1176,0,0,0.001,0
-117.5846,33.8347,-3.3235,0,0,0.01,0
-117.5846,33.8347,-4.5294,0,0,0.01,0
-117.5846,33.8347,-5.7353,0,0,0.01,0
-117.5846,33.8347,-6.9412,0.0824,0,0.01,0
-117.5846,33.8347,-8.1471,0,0,0.001,0
-117.5846,33.8347,-9.3529,0,0,0.001,0
-117.5846,33.8347,-10.5588,0,0,0.001,0
-117.5846,33.8347,-11.7647,0,0,0.001,0
-117.5846,33.8347,-12.9706,0,0,0.01,0
-117.5846,33.8347,-14.1765,0,0,0.01,0
-117.5846,33.8347,-15.3824,0,0,0.01,0
-117.5846,33.8347,-16.5882,0,0,0.01,0
-117.5846,33.8347,-17.7941,0,0,0.001,0
-117.5846,33.8347,-19,0,0,0.001,0
-117.5846,33.8621,1.5,0,0,0.001,0
-117.5846,33.8621,0.2941,0,0,0.001,0
-117.5846,33.8621,-0.9118,0,0,0.001,0
-117.5846,33.8621,-2.1176,0,0,0.001,0
-117.5846,33.8621,-3.3235,0,0,0.01,0
-117.5846,33.8621,-4.5294,0,0,0.01,0
-117.5846,33.8621,-5.7353,0,0,0.01,0
-117.5846,33.8621,-6.9412,0.0557,0,0.01,0
-117.5846,33.8621,-8.1471,-0.1217,0,0.001,0
-117.5846,33.8621,-9.3529,-0.1828,0,0.001,0
-117.5846,33.8621,-10.5588,-0.0571,0,0.001,0
-117.5846,33.8621,-11.7647,-0.0571,0,0.001,0
-117.5846,33.8621,-12.9706,-0.0571,0,0.01,0
-117.5846,33.8621,-14.1765,0,0,0.01,0
-117.5846,33.8621,-15.3824,0,0,0.01,0
-117.5846,33.8621,-16.5882,0,0,0.01,0
-117.5846,33.8621,-17.7941,0,0,0.001,0
-117.5846,33.8621,-19,0,0,0.001,0
-117.5846,33.8895,1.5,0,0.0038,0.01,0.0025
-117.5846,33.8895,0.2941,0,0.0036,0.01,0.0027
-117.5846,33.8895,-0.9118,0,0.0034,0.01,0.0028
-117.5846,33.8895,-2.1176,0,0.0033,0.01,0.0028
-117.5846,33.8895,-3.3235,0,0.0033,0.001,0.0028
-117.5846,33.8895,-4.5294,0,0.0033,0.001,0.0027
-117.5846,33.8895,-5.7353,0,0.0033,0.001,0.0025
-117.5846,33.8895,-6.9412,0.0442,0,0.001,0
-117.5846,33.8895,-8.1471,-0.1312,0,0.01,0
-117.5846,33.8895,-9.3529,-0.157,0,0.01,0
-117.5846,33.8895,-10.5588,-0.1828,0,0.01,0
-117.5846,33.8895,-11.7647,0,0,0.01,0
-117.5846,33.8895,-12.9706,-0.0571,0,0.001,0
-117.5846,33.8895,-14.1765,-0.1743,0,0.001,0
-117.5846,33.8895,-15.3824,-0.1743,0,0.001,0
-117.5846,33.8895,-16.5882,-0.1743,0,0.001,0
-117.5846,33.8895,-17.7941,0,0,0.01,0
-117.5846,33.8895,-19,0,0,0.01,0
-117.5846,33.9168,1.5,0,0.0043,0.01,0.0036
-117.5846,33.9168,0.2941,0,0.0043,0.01,0.0036
-117.5846,33.9168,-0.9118,0,0.0043,0.01,0.0036
-117.5846,33.9168,-2.1176,0,0.0042,0.01,0.0036
-117.5846,33.9168,-3.3235,0,0.0041,0.001,0.0035
-117.5846,33.9168,-4.5294,0,0.004,0.001,0.0034
-117.5846,33.9168,-5.7353,0,0.0037,0.001,0.0033
-117.5846,33.9168,-6.9412,0.0328,0.0034,0.001,0.0032
-117.5846,33.9168,-8.1471,0,0.0034,0.01,0.0032
-117.5846,33.9168,-9.3529,0,0.0031,0.01,0.003
-117.5846,33.9168,-10.5588,0,0.0028,0.01,0.0028
-117.5846,33.9168,-11.7647,0,0,0.01,0
-117.5846,33.9168,-12.9706,0,0,0.001,0
-117.5846,33.9168,-14.1765,0,0,0.001,0
-117.5846,33.9168,-15.3824,0,0,0.001,0
-117.5846,33.9168,-16.5882,0,0,0.001,0
-117.5846,33.9168,-17.7941,0,0,0.01,0
-117.5846,33.9168,-19,0,0,0.01,0
-117.5846,33.9442,1.5,0,0.0057,0.01,0.0043
-117.5846,33.9442,0.2941,0,0.0058,0.01,0.0044
-117.5846,33.9442,-0.9118,0,0.0057,0.01,0.0044
-117.5846,33.9442,-2.1176,0,0.0053,0.01,0.0044
-117.5846,33.9442,-3.3235,0.0102,0.0047,0.001,0.0043
-117.5846,33.9442,-4.5294,-0.0024,0.0041,0.001,0.0043
-117.5846,33.9442,-5.7353,-0.0127,0.0042,0.001,0.0041
-117.5846,33.9442,-6.9412,0.083,0.0039,0.001,0.0039
-117.5846,33.9442,-8.1471,-0.0377,0.0039,0.01,0.0038
-117.5846,33.9442,-9.3529,0,0.0037,0.01,0.0037
-117.5846,33.9442,-10.5588,0,0.0035,0.01,0.0035
-117.5846,33.9442,-11.7647,0,0.0037,0.01,0.0032
-117.5846,33.9442,-12.9706,0,0.0035,0.001,0.003
-117.5846,33.9442,-14.1765,0,0.0025,0.001,0.0026
-117.5846,33.9442,-15.3824,0,0,0.001,0
-117.5846,33.9442,-16.5882,0,0,0.001,0
-117.5846,33.9442,-17.7941,0,0,0.01,0
-117.5846,33.9442,-19,0,0,0.01,0
-117.5846,33.9716,1.5,0,0.0087,0.01,0.0046
-117.5846,33.9716,0.2941,0,0.0086,0.01,0.0048
-117.5846,33.9716,-0.9118,0.056,0.0067,0.01,0.005
-117.5846,33.9716,-2.1176,0.0393,0.0055,0.01,0.0054
-117.5846,33.9716,-3.3235,-0.0136,0.0046,0.001,0.0056
-117.5846,33.9716,-4.5294,-0.0333,0.0045,0.001,0.0054
-117.5846,33.9716,-5.7353,-0.033,0.0039,0.001,0.0054
-117.5846,33.9716,-6.9412,-0.0009,0.0035,0.001,0.0052
-117.5846,33.9716,-8.1471,-0.0395,0.0033,0.01,0.0049
-117.5846,33.9716,-9.3529,-0.0375,0.0033,0.01,0.0045
-117.5846,33.9716,-10.5588,-0.0459,0.0036,0.01,0.0043
-117.5846,33.9716,-11.7647,-0.019,0.0035,0.01,0.0039
-117.5846,33.9716,-12.9706,0,0.0035,0.001,0.0037
-117.5846,33.9716,-14.1765,0,0.0034,0.001,0.0033
-117.5846,33.9716,-15.3824,0,0.003,0.001,0.0029
-117.5846,33.9716,-16.5882,0,0,0.001,0
-117.5846,33.9716,-17.7941,0,0,0.01,0
-117.5846,33.9716,-19,0,0,0.01,0
-117.5846,33.9989,1.5,0,0.0069,0.001,0.004
-117.5846,33.9989,0.2941,0,0.0065,0.001,0.0042
-117.5846,33.9989,-0.9118,0.0365,0.0048,0.001,0.0046
-117.5846,33.9989,-2.1176,0.0481,0.0027,0.001,0.0055
-117.5846,33.9989,-3.3235,0.0317,0.0011,0.01,0.0062
-117.5846,33.9989,-4.5294,0.0032,0.002,0.01,0.0063
-117.5846,33.9989,-5.7353,-0.004,0.0024,0.01,0.0068
-117.5846,33.9989,-6.9412,-0.0029,0.0039,0.01,0.0074
-117.5846,33.9989,-8.1471,0.0071,0.0079,0.001,0.0075
-117.5846,33.9989,-9.3529,0.023,0.0106,0.001,0.0068
-117.5846,33.9989,-10.5588,0.0309,0.0076,0.001,0.0059
-117.5846,33.9989,-11.7647,0.0279,0.0053,0.001,0.0051
-117.5846,33.9989,-12.9706,-0.019,0.004,0.01,0.0045
-117.5846,33.9989,-14.1765,0,0.0031,0.01,0.0039
-117.5846,33.9989,-15.3824,0,0.0039,0.01,0.0035
-117.5846,33.9989,-16.5882,0,0.0032,0.01,0.003
-117.5846,33.9989,-17.7941,0,0,0.001,0
-117.5846,33.9989,-19,0,0,0.001,0
-117.5846,34.0263,1.5,0,0.0047,0.001,0.0035
-117.5846,34.0263,0.2941,0,0.0043,0.001,0.0037
-117.5846,34.0263,-0.9118,0,0.0019,0.001,0.004
-117.5846,34.0263,-2.1176,0.0411,0.0006,0.001,0.0044
-117.5846,34.0263,-3.3235,0.0112,0.002,0.01,0.0049
-117.5846,34.0263,-4.5294,0.006,0.0028,0.01,0.0054
-117.5846,34.0263,-5.7353,0.0155,0.0035,0.01,0.0064
-117.5846,34.0263,-6.9412,0.0151,0.0038,0.01,0.0081
-117.5846,34.0263,-8.1471,0.0109,0.0103,0.001,0.009
-117.5846,34.0263,-9.3529,-0.0062,0.0115,0.001,0.0085
-117.5846,34.0263,-10.5588,-0.0038,0.009,0.001,0.0072
-117.5846,34.0263,-11.7647,0.0518,0.0064,0.001,0.0059
-117.5846,34.0263,-12.9706,0,0.0038,0.01,0.0049
-117.5846,34.0263,-14.1765,0,0.0029,0.01,0.0042
-117.5846,34.0263,-15.3824,0,0.0035,0.01,0.0039
-117.5846,34.0263,-16.5882,0,0.0029,0.01,0.0034
-117.5846,34.0263,-17.7941,0,0.0023,0.001,0.0026
-117.5846,34.0263,-19,0,0,0.001,0
-117.5846,34.0537,1.5,0,0.0045,0.001,0.004
-117.5846,34.0537,0.2941,0,0.0042,0.001,0.0043
-117.5846,34.0537,-0.9118,0,0.0034,0.001,0.0044
-117.5846,34.0537,-2.1176,-0.0987,0.0034,0.001,0.0045
-117.5846,34.0537,-3.3235,-0.0345,0.0038,0.01,0.0047
-117.5846,34.0537,-4.5294,0.0295,0.0038,0.01,0.005
-117.5846,34.0537,-5.7353,-0.0105,0.0042,0.01,0.0053
-117.5846,34.0537,-6.9412,-0.0018,0.005,0.01,0.0058
-117.5846,34.0537,-8.1471,0.0037,0.006,0.001,0.0062
-117.5846,34.0537,-9.3529,-0.0567,0.0056,0.001,0.0061
-117.5846,34.0537,-10.5588,-0.0423,0.0049,0.001,0.0057
-117.5846,34.0537,-11.7647,-0.0064,0.0045,0.001,0.0054
-117.5846,34.0537,-12.9706,0,0.0039,0.01,0.0049
-117.5846,34.0537,-14.1765,0.0555,0.0037,0.01,0.0043
-117.5846,34.0537,-15.3824,0,0.003,0.01,0.004
-117.5846,34.0537,-16.5882,0,0.0021,0.01,0.0034
-117.5846,34.0537,-17.7941,0,0.002,0.001,0.0027
-117.5846,34.0537,-19,0,0.0014,0.001,0.0022
-117.5846,34.0811,1.5,0,0.0085,0.001,0.0058
-117.5846,34.0811,0.2941,0.0493,0.0079,0.001,0.006
-117.5846,34.0811,-0.9118,0.0471,0.0059,0.001,0.0052
-117.5846,34.0811,-2.1176,-0.0601,0.0049,0.001,0.0049
-117.5846,34.0811,-3.3235,0.0227,0.0045,0.01,0.0049
-117.5846,34.0811,-4.5294,0.0452,0.0047,0.01,0.005
-117.5846,34.0811,-5.7353,-0.0055,0.0052,0.01,0.0051
-117.5846,34.0811,-6.9412,0.1029,0.0055,0.01,0.0052
-117.5846,34.0811,-8.1471,0.0399,0.0053,0.001,0.0053
-117.5846,34.0811,-9.3529,-0.0036,0.0044,0.001,0.0054
-117.5846,34.0811,-10.5588,-0.0298,0.0039,0.001,0.0054
-117.5846,34.0811,-11.7647,-0.0433,0.0046,0.001,0.0053
-117.5846,34.0811,-12.9706,0,0.0052,0.01,0.0051
-117.5846,34.0811,-14.1765,0,0.0041,0.01,0.0047
-117.5846,34.0811,-15.3824,0,0.0035,0.01,0.0041
-117.5846,34.0811,-16.5882,0,0.0028,0.01,0.0036
-117.5846,34.0811,-17.7941,0,0.002,0.001,0.0029
-117.5846,34.0811,-19,0,0.0013,0.001,0.0024
-117.5846,34.1084,1.5,0,0.007,0.01,0.0061
-117.5846,34.1084,0.2941,0,0.0069,0.01,0.0062
-117.5846,34.1084,-0.9118,0.051,0.0061,0.01,0.0054
-117.5846,34.1084,-2.1176,0.0256,0.0058,0.01,0.0051
-117.5846,34.1084,-3.3235,-0.0338,0.0056,0.001,0.005
-117.5846,34.1084,-4.5294,-0.0612,0.0054,0.001,0.0052
-117.5846,34.1084,-5.7353,0.0355,0.0051,0.001,0.0054
-117.5846,34.1084,-6.9412,-0.0028,0.0051,0.001,0.0055
-117.5846,34.1084,-8.1471,-0.0019,0.0049,0.01,0.0059
-117.5846,34.1084,-9.3529,-0.0139,0.0048,0.01,0.0066
-117.5846,34.1084,-10.5588,-0.0082,0.0051,0.01,0.0069
-117.5846,34.1084,-11.7647,0.0322,0.0065,0.01,0.0065
-117.5846,34.1084,-12.9706,0,0.0059,0.001,0.0057
-117.5846,34.1084,-14.1765,0,0.0047,0.001,0.005
-117.5846,34.1084,-15.3824,0,0.004,0.001,0.0044
-117.5846,34.1084,-16.5882,0,0.0036,0.001,0.0038
-117.5846,34.1084,-17.7941,0,0.0023,0.01,0.0031
-117.5846,34.1084,-19,0,0.0009,0.01,0.0025
-117.5846,34.1358,1.5,0,0.0048,0.01,0.0052
-117.5846,34.1358,0.2941,0,0.0048,0.01,0.0053
-117.5846,34.1358,-0.9118,0,0.0049,0.01,0.0052
-117.5846,34.1358,-2.1176,0,0.0047,0.01,0.0051
-117.5846,34.1358,-3.3235,-0.0361,0.0044,0.001,0.0051
-117.5846,34.1358,-4.5294,-0.0253,0.0043,0.001,0.0052
-117.5846,34.1358,-5.7353,0.046,0.0043,0.001,0.0055
-117.5846,34.1358,-6.9412,0.0837,0.0044,0.001,0.0061
-117.5846,34.1358,-8.1471,-0.0339,0.005,0.01,0.0074
-117.5846,34.1358,-9.3529,-0.0444,0.0063,0.01,0.0095
-117.5846,34.1358,-10.5588,-0.0329,0.0076,0.01,0.0099
-117.5846,34.1358,-11.7647,-0.0339,0.0088,0.01,0.0087
-117.5846,34.1358,-12.9706,-0.0629,0.0067,0.001,0.0067
-117.5846,34.1358,-14.1765,0,0.0047,0.001,0.0053
-117.5846,34.1358,-15.3824,0,0.0031,0.001,0.0043
-117.5846,34.1358,-16.5882,0,0.003,0.001,0.0036
-117.5846,34.1358,-17.7941,0,0.0022,0.01,0.003
-117.5846,34.1358,-19,0,0.001,0.01,0.0024
-117.5846,34.1632,1.5,0,0.0046,0.01,0.0052
-117.5846,34.1632,0.2941,0,0.0048,0.01,0.0052
-117.5846,34.1632,-0.9118,0,0.0048,0.01,0.0053
-117.5846,34.1632,-2.1176,0,0.0046,0.01,0.0053
-117.5846,34.1632,-3.3235,0,0.0044,0.001,0.0054
-117.5846,34.1632,-4.5294,-0.0073,0.0045,0.001,0.0056
-117.5846,34.1632,-5.7353,0.0035,0.0046,0.001,0.006
-117.5846,34.1632,-6.9412,0.0115,0.0046,0.001,0.0064
-117.5846,34.1632,-8.1471,0.0224,0.0049,0.01,0.0069
-117.5846,34.1632,-9.3529,0.0367,0.0047,0.01,0.0077
-117.5846,34.1632,-10.5588,0.0257,0.0049,0.01,0.0076
-117.5846,34.1632,-11.7647,0.0131,0.0053,0.01,0.0066
-117.5846,34.1632,-12.9706,0,0.0047,0.001,0.0055
-117.5846,34.1632,-14.1765,0,0.0033,0.001,0.0046
-117.5846,34.1632,-15.3824,0,0.0022,0.001,0.0037
-117.5846,34.1632,-16.5882,0,0.0021,0.001,0.0031
-117.5846,34.1632,-17.7941,0,0.0019,0.01,0.0026
-117.5846,34.1632,-19,0,0,0.01,0
-117.5846,34.1905,1.5,0,0.0053,0.01,0.0045
-117.5846,34.1905,0.2941,0,0.0051,0.01,0.0047
-117.5846,34.1905,-0.9118,0,0.0051,0.01,0.0048
-117.5846,34.1905,-2.1176,0,0.0051,0.01,0.005
-117.5846,34.1905,-3.3235,0,0.0053,0.001,0.0052
-117.5846,34.1905,-4.5294,0.0667,0.0061,0.001,0.0058
-117.5846,34.1905,-5.7353,0.0308,0.0066,0.001,0.0064
-117.5846,34.1905,-6.9412,-0.0145,0.0062,0.001,0.0067
-117.5846,34.1905,-8.1471,-0.0339,0.0056,0.01,0.0063
-117.5846,34.1905,-9.3529,0.0145,0.0046,0.01,0.0057
-117.5846,34.1905,-10.5588,0.0327,0.004,0.01,0.0052
-117.5846,34.1905,-11.7647,0.0554,0.0037,0.01,0.0047
-117.5846,34.1905,-12.9706,0.1639,0.0034,0.001,0.0042
-117.5846,34.1905,-14.1765,0,0.003,0.001,0.0035
-117.5846,34.1905,-15.3824,0,0.0021,0.001,0.0029
-117.5846,34.1905,-16.5882,0,0.0019,0.001,0.0024
-117.5846,34.1905,-17.7941,0,0,0.01,0
-117.5846,34.1905,-19,0,0,0.01,0
-117.5846,34.2179,1.5,0,0.0042,0.001,0.0037
-117.5846,34.2179,0.2941,0,0.0044,0.001,0.0039
-117.5846,34.2179,-0.9118,0,0.0045,0.001,0.0041
-117.5846,34.2179,-2.1176,0,0.0046,0.001,0.0042
-117.5846,34.2179,-3.3235,0,0.0046,0.01,0.0044
-117.5846,34.2179,-4.5294,0.1019,0.0051,0.01,0.0047
-117.5846,34.2179,-5.7353,0.013,0.0064,0.01,0.0054
-117.5846,34.2179,-6.9412,-0.0028,0.0066,0.01,0.0056
-117.5846,34.2179,-8.1471,-0.002,0.0066,0.001,0.0053
-117.5846,34.2179,-9.3529,0.0136,0.0047,0.001,0.0043
-117.5846,34.2179,-10.5588,0.0536,0.004,0.001,0.0038
-117.5846,34.2179,-11.7647,0.0536,0.0034,0.001,0.0034
-117.5846,34.2179,-12.9706,0,0.0032,0.01,0.003
-117.5846,34.2179,-14.1765,0,0.0027,0.01,0.0026
-117.5846,34.2179,-15.3824,0,0,0.01,0
-117.5846,34.2179,-16.5882,0,0,0.01,0
-117.5846,34.2179,-17.7941,0,0,0.001,0
-117.5846,34.2179,-19,0,0,0.001,0
-117.5846,34.2453,1.5,0,0.0025,0.001,0.0027
-117.5846,34.2453,0.2941,0,0.0027,0.001,0.0028
-117.5846,34.2453,-0.9118,0,0.0029,0.001,0.003
-117.5846,34.2453,-2.1176,0,0.003,0.001,0.0031
-117.5846,34.2453,-3.3235,0,0.0032,0.01,0.0031
-117.5846,34.2453,-4.5294,0,0.0035,0.01,0.0032
-117.5846,34.2453,-5.7353,0.0436,0.0037,0.01,0.0032
-117.5846,34.2453,-6.9412,0.0227,0.0038,0.01,0.0032
-117.5846,34.2453,-8.1471,0.0258,0.0037,0.001,0.0031
-117.5846,34.2453,-9.3529,-0.0007,0.0035,0.001,0.003
-117.5846,34.2453,-10.5588,0,0.0031,0.001,0.0027
-117.5846,34.2453,-11.7647,0.0536,0.0027,0.001,0.0025
-117.5846,34.2453,-12.9706,0,0,0.01,0
-117.5846,34.2453,-14.1765,0,0,0.01,0
-117.5846,34.2453,-15.3824,0,0,0.01,0
-117.5846,34.2453,-16.5882,0,0,0.01,0
-117.5846,34.2453,-17.7941,0,0,0.001,0
-117.5846,34.2453,-19,0,0,0.001,0
-117.5846,34.2726,1.5,0,0,0.001,0
-117.5846,34.2726,0.2941,0,0,0.001,0
-117.5846,34.2726,-0.9118,0,0,0.001,0
-117.5846,34.2726,-2.1176,0,0,0.001,0
-117.5846,34.2726,-3.3235,0,0,0.01,0
-117.5846,34.2726,-4.5294,0,0,0.01,0
-117.5846,34.2726,-5.7353,0,0,0.01,0
-117.5846,34.2726,-6.9412,0,0,0.01,0
-117.5846,34.2726,-8.1471,0,0,0.001,0
-117.5846,34.2726,-9.3529,0.051,0,0.001,0
-117.5846,34.2726,-10.5588,0.051,0,0.001,0
-117.5846,34.2726,-11.7647,0,0,0.001,0
-117.5846,34.2726,-12.9706,0,0,0.01,0
-117.5846,34.2726,-14.1765,0,0,0.01,0
-117.5846,34.2726,-15.3824,0,0,0.01,0
-117.5846,34.2726,-16.5882,0,0,0.01,0
-117.5846,34.2726,-17.7941,0,0,0.001,0
-117.5846,34.2726,-19,0,0,0.001,0
-117.5846,34.3,1.5,0,0,0.001,0
-117.5846,34.3,0.2941,0,0,0.001,0
-117.5846,34.3,-0.9118,0,0,0.001,0
-117.5846,34.3,-2.1176,0,0,0.001,0
-117.5846,34.3,-3.3235,0,0,0.01,0
-117.5846,34.3,-4.5294,0,0,0.01,0
-117.5846,34.3,-5.7353,0,0,0.01,0
-117.5846,34.3,-6.9412,0,0,0.01,0
-117.5846,34.3,-8.1471,0,0,0.001,0
-117.5846,34.3,-9.3529,0,0,0.001,0
-117.5846,34.3,-10.5588,0,0,0.001,0
-117.5846,34.3,-11.7647,0,0,0.001,0
-117.5846,34.3,-12.9706,0,0,0.01,0
-117.5846,34.3,-14.1765,0,0,0.01,0
-117.5846,34.3,-15.3824,0,0,0.01,0
-117.5846,34.3,-16.5882,0,0,0.01,0
-117.5846,34.3,-17.7941,0,0,0.001,0
-117.5846,34.3,-19,0,0,0.001,0
-117.5568,33.78,1.5,0,0,0.001,0
-117.5568,33.78,0.2941,0,0,0.001,0
-117.5568,33.78,-0.9118,0,0,0.001,0
-117.5568,33.78,-2.1176,0,0,0.001,0
-117.5568,33.78,-3.3235,0,0,0.01,0
-117.5568,33.78,-4.5294,0,0,0.01,0
-117.5568,33.78,-5.7353,0,0,0.01,0
-117.5568,33.78,-6.9412,0,0,0.01,0
-117.5568,33.78,-8.1471,0,0,0.001,0
-117.5568,33.78,-9.3529,0,0,0.001,0
-117.5568,33.78,-10.5588,0,0,0.001,0
-117.5568,33.78,-11.7647,0,0,0.001,0
-117.5568,33.78,-12.9706,0,0,0.01,0
-117.5568,33.78,-14.1765,0,0,0.01,0
-117.5568,33.78,-15.3824,0,0,0.01,0
-117.5568,33.78,-16.5882,0,0,0.01,0
-117.5568,33.78,-17.7941,0,0,0.001,0
-117.5568,33.78,-19,0,0,0.001,0
-117.5568,33.8074,1.5,0,0,0.001,0
-117.5568,33.8074,0.2941,0,0,0.001,0
-117.5568,33.8074,-0.9118,0,0,0.001,0
-117.5568,33.8074,-2.1176,0,0,0.001,0
-117.5568,33.8074,-3.3235,0,0,0.01,0
-117.5568,33.8074,-4.5294,0,0,0.01,0
-117.5568,33.8074,-5.7353,-0.0234,0,0.01,0
-117.5568,33.8074,-6.9412,-0.0481,0,0.01,0
-117.5568,33.8074,-8.1471,0,0,0.001,0
-117.5568,33.8074,-9.3529,0,0,0.001,0
-117.5568,33.8074,-10.5588,0,0,0.001,0
-117.5568,33.8074,-11.7647,0,0,0.001,0
-117.5568,33.8074,-12.9706,0,0,0.01,0
-117.5568,33.8074,-14.1765,0,0,0.01,0
-117.5568,33.8074,-15.3824,0,0,0.01,0
-117.5568,33.8074,-16.5882,0,0,0.01,0
-117.5568,33.8074,-17.7941,0,0,0.001,0
-117.5568,33.8074,-19,0,0,0.001,0
-117.5568,33.8347,1.5,0,0,0.001,0
-117.5568,33.8347,0.2941,0,0,0.001,0
-117.5568,33.8347,-0.9118,0,0,0.001,0
-117.5568,33.8347,-2.1176,0,0,0.001,0
-117.5568,33.8347,-3.3235,0,0,0.01,0
-117.5568,33.8347,-4.5294,0,0,0.01,0
-117.5568,33.8347,-5.7353,0.0941,0,0.01,0
-117.5568,33.8347,-6.9412,0.0421,0,0.01,0
-117.5568,33.8347,-8.1471,0,0,0.001,0
-117.5568,33.8347,-9.3529,0,0,0.001,0
-117.5568,33.8347,-10.5588,0,0,0.001,0
-117.5568,33.8347,-11.7647,0,0,0.001,0
-117.5568,33.8347,-12.9706,0,0,0.01,0
-117.5568,33.8347,-14.1765,0,0,0.01,0
-117.5568,33.8347,-15.3824,0,0,0.01,0
-117.5568,33.8347,-16.5882,0,0,0.01,0
-117.5568,33.8347,-17.7941,0,0,0.001,0
-117.5568,33.8347,-19,0,0,0.001,0
-117.5568,33.8621,1.5,0,0,0.001,0
-117.5568,33.8621,0.2941,0,0,0.001,0
-117.5568,33.8621,-0.9118,0,0,0.001,0
-117.5568,33.8621,-2.1176,0,0,0.001,0
-117.5568,33.8621,-3.3235,0,0,0.01,0
-117.5568,33.8621,-4.5294,0,0,0.01,0
-117.5568,33.8621,-5.7353,0.0442,0,0.01,0
-117.5568,33.8621,-6.9412,-0.005,0,0.01,0
-117.5568,33.8621,-8.1471,-0.1237,0,0.001,0
-117.5568,33.8621,-9.3529,-0.12,0,0.001,0
-117.5568,33.8621,-10.5588,-0.1157,0,0.001,0
-117.5568,33.8621,-11.7647,-0.1743,0,0.001,0
-117.5568,33.8621,-12.9706,-0.1743,0,0.01,0
-117.5568,33.8621,-14.1765,0,0,0.01,0
-117.5568,33.8621,-15.3824,0,0,0.01,0
-117.5568,33.8621,-16.5882,0,0,0.01,0
-117.5568,33.8621,-17.7941,0,0,0.001,0
-117.5568,33.8621,-19,0,0,0.001,0
-117.5568,33.8895,1.5,0,0.0029,0.01,0.003
-117.5568,33.8895,0.2941,0,0.0028,0.01,0.0032
-117.5568,33.8895,-0.9118,0,0.0028,0.01,0.0033
-117.5568,33.8895,-2.1176,0,0.0027,0.01,0.0033
-117.5568,33.8895,-3.3235,0,0.0026,0.001,0.0032
-117.5568,33.8895,-4.5294,0,0.0025,0.001,0.0031
-117.5568,33.8895,-5.7353,0,0.0025,0.001,0.0029
-117.5568,33.8895,-6.9412,0.1512,0.0025,0.001,0.0027
-117.5568,33.8895,-8.1471,0,0.003,0.01,0.0024
-117.5568,33.8895,-9.3529,0,0,0.01,0
-117.5568,33.8895,-10.5588,0,0,0.01,0
-117.5568,33.8895,-11.7647,0,0,0.01,0
-117.5568,33.8895,-12.9706,-0.1743,0,0.001,0
-117.5568,33.8895,-14.1765,-0.1743,0,0.001,0
-117.5568,33.8895,-15.3824,0,0,0.001,0
-117.5568,33.8895,-16.5882,0,0,0.001,0
-117.5568,33.8895,-17.7941,0,0,0.01,0
-117.5568,33.8895,-19,0,0,0.01,0
-117.5568,33.9168,1.5,0,0.0046,0.01,0.0044
-117.5568,33.9168,0.2941,0,0.005,0.01,0.0045
-117.5568,33.9168,-0.9118,0,0.005,0.01,0.0044
-117.5568,33.9168,-2.1176,0,0.0046,0.01,0.0042
-117.5568,33.9168,-3.3235,0,0.0045,0.001,0.0041
-117.5568,33.9168,-4.5294,0,0.0043,0.001,0.0039
-117.5568,33.9168,-5.7353,-0.0871,0.0041,0.001,0.0038
-117.5568,33.9168,-6.9412,0.0541,0.0037,0.001,0.0036
-117.5568,33.9168,-8.1471,0,0.0034,0.01,0.0035
-117.5568,33.9168,-9.3529,0,0.0033,0.01,0.0034
-117.5568,33.9168,-10.5588,0,0.0029,0.01,0.0032
-117.5568,33.9168,-11.7647,0,0.0026,0.01,0.0028
-117.5568,33.9168,-12.9706,0,0,0.001,0
-117.5568,33.9168,-14.1765,0,0,0.001,0
-117.5568,33.9168,-15.3824,0,0,0.001,0
-117.5568,33.9168,-16.5882,0,0,0.001,0
-117.5568,33.9168,-17.7941,0,0,0.01,0
-117.5568,33.9168,-19,0,0,0.01,0
-117.5568,33.9442,1.5,0,0.0097,0.01,0.0084
-117.5568,33.9442,0.2941,0,0.0102,0.01,0.0087
-117.5568,33.9442,-0.9118,-0.0162,0.0086,0.01,0.007
-117.5568,33.9442,-2.1176,-0.0162,0.0076,0.01,0.0056
-117.5568,33.9442,-3.3235,-0.0162,0.0061,0.001,0.0051
-117.5568,33.9442,-4.5294,0,0.0055,0.001,0.0048
-117.5568,33.9442,-5.7353,-0.0009,0.0054,0.001,0.0047
-117.5568,33.9442,-6.9412,0.0582,0.0053,0.001,0.0046
-117.5568,33.9442,-8.1471,0.0205,0.0054,0.01,0.0046
-117.5568,33.9442,-9.3529,0.0217,0.0051,0.01,0.0044
-117.5568,33.9442,-10.5588,-0.019,0.0043,0.01,0.0041
-117.5568,33.9442,-11.7647,0,0.0037,0.01,0.0036
-117.5568,33.9442,-12.9706,0,0.0032,0.001,0.0033
-117.5568,33.9442,-14.1765,0,0.0023,0.001,0.0029
-117.5568,33.9442,-15.3824,0,0,0.001,0
-117.5568,33.9442,-16.5882,0,0,0.001,0
-117.5568,33.9442,-17.7941,0,0,0.01,0
-117.5568,33.9442,-19,0,0,0.01,0
-117.5568,33.9716,1.5,0,0.0142,0.01,0.0098
-117.5568,33.9716,0.2941,0,0.0141,0.01,0.0102
-117.5568,33.9716,-0.9118,-0.006,0.0098,0.01,0.0072
-117.5568,33.9716,-2.1176,0.0029,0.0069,0.01,0.0056
-117.5568,33.9716,-3.3235,0.0044,0.0052,0.001,0.0051
-117.5568,33.9716,-4.5294,0.0107,0.0048,0.001,0.0049
-117.5568,33.9716,-5.7353,0.0361,0.0046,0.001,0.0049
-117.5568,33.9716,-6.9412,0.0623,0.0049,0.001,0.005
-117.5568,33.9716,-8.1471,0.0711,0.0055,0.01,0.005
-117.5568,33.9716,-9.3529,0.06,0.0055,0.01,0.0049
-117.5568,33.9716,-10.5588,-0.0225,0.0053,0.01,0.0047
-117.5568,33.9716,-11.7647,-0.0585,0.0037,0.01,0.0044
-117.5568,33.9716,-12.9706,-0.0585,0.0026,0.001,0.004
-117.5568,33.9716,-14.1765,0,0.0029,0.001,0.0037
-117.5568,33.9716,-15.3824,0,0.0034,0.001,0.0033
-117.5568,33.9716,-16.5882,0,0.0019,0.001,0.0026
-117.5568,33.9716,-17.7941,0,0,0.01,0
-117.5568,33.9716,-19,0,0,0.01,0
-117.5568,33.9989,1.5,0,0.008,0.001,0.0041
-117.5568,33.9989,0.2941,0,0.0077,0.001,0.0044
-117.5568,33.9989,-0.9118,0.031,0.0068,0.001,0.0043
-117.5568,33.9989,-2.1176,0.019,0.0042,0.001,0.0048
-117.5568,33.9989,-3.3235,0.0337,0.0036,0.01,0.0052
-117.5568,33.9989,-4.5294,0.0208,0.0042,0.01,0.0054
-117.5568,33.9989,-5.7353,0.015,0.004,0.01,0.0059
-117.5568,33.9989,-6.9412,0.0112,0.0045,0.01,0.0063
-117.5568,33.9989,-8.1471,0.0234,0.007,0.001,0.0061
-117.5568,33.9989,-9.3529,0.0912,0.0078,0.001,0.0058
-117.5568,33.9989,-10.5588,0.0383,0.0066,0.001,0.0056
-117.5568,33.9989,-11.7647,-0.0575,0.005,0.001,0.005
-117.5568,33.9989,-12.9706,-0.0584,0.0034,0.01,0.0047
-117.5568,33.9989,-14.1765,-0.0584,0.0025,0.01,0.0044
-117.5568,33.9989,-15.3824,0,0.0033,0.01,0.004
-117.5568,33.9989,-16.5882,0,0.0033,0.01,0.0034
-117.5568,33.9989,-17.7941,0,0.0019,0.001,0.0026
-117.5568,33.9989,-19,0,0,0.001,0
-117.5568,34.0263,1.5,0,0.0057,0.001,0.0025
-117.5568,34.0263,0.2941,0,0.0051,0.001,0.0027
-117.5568,34.0263,-0.9118,0.0912,0.004,0.001,0.003
-117.5568,34.0263,-2.1176,-0.003,0.0042,0.001,0.0036
-117.5568,34.0263,-3.3235,0.0038,0.0055,0.01,0.0049
-117.5568,34.0263,-4.5294,0.0126,0.0045,0.01,0.006
-117.5568,34.0263,-5.7353,0.0077,0.0014,0.01,0.0073
-117.5568,34.0263,-6.9412,0.0112,0.0031,0.01,0.0091
-117.5568,34.0263,-8.1471,0.0011,0.0081,0.001,0.0088
-117.5568,34.0263,-9.3529,-0.008,0.0075,0.001,0.0073
-117.5568,34.0263,-10.5588,0.0571,0.006,0.001,0.0065
-117.5568,34.0263,-11.7647,0,0.0032,0.001,0.0057
-117.5568,34.0263,-12.9706,-0.0196,0.0023,0.01,0.0053
-117.5568,34.0263,-14.1765,0.0537,0.0024,0.01,0.0048
-117.5568,34.0263,-15.3824,0,0.0034,0.01,0.0045
-117.5568,34.0263,-16.5882,0,0.0029,0.01,0.004
-117.5568,34.0263,-17.7941,0,0.0022,0.001,0.003
-117.5568,34.0263,-19,0,0.0011,0.001,0.0022
-117.5568,34.0537,1.5,0,0.0083,0.001,0.0023
-117.5568,34.0537,0.2941,0,0.0081,0.001,0.0026
-117.5568,34.0537,-0.9118,-0.0767,0.008,0.001,0.0039
-117.5568,34.0537,-2.1176,-0.0066,0.0072,0.001,0.0046
-117.5568,34.0537,-3.3235,-0.0236,0.0079,0.01,0.0054
-117.5568,34.0537,-4.5294,0.0122,0.0065,0.01,0.0056
-117.5568,34.0537,-5.7353,-0.0033,0.0051,0.01,0.0059
-117.5568,34.0537,-6.9412,-0.0022,0.0063,0.01,0.0064
-117.5568,34.0537,-8.1471,-0.0174,0.0062,0.001,0.0064
-117.5568,34.0537,-9.3529,0.0331,0.0037,0.001,0.0059
-117.5568,34.0537,-10.5588,0.047,0.0039,0.001,0.0056
-117.5568,34.0537,-11.7647,-0.0105,0.0024,0.001,0.0056
-117.5568,34.0537,-12.9706,-0.0153,0.0016,0.01,0.0055
-117.5568,34.0537,-14.1765,0.1278,0.0039,0.01,0.0053
-117.5568,34.0537,-15.3824,0,0.0041,0.01,0.0049
-117.5568,34.0537,-16.5882,0,0.0025,0.01,0.0042
-117.5568,34.0537,-17.7941,0,0.0022,0.001,0.0032
-117.5568,34.0537,-19,0,0.0013,0.001,0.0026
-117.5568,34.0811,1.5,0,0.0132,0.001,0.0041
-117.5568,34.0811,0.2941,-0.062,0.0125,0.001,0.0044
-117.5568,34.0811,-0.9118,-0.0499,0.0089,0.001,0.0048
-117.5568,34.0811,-2.1176,0.0005,0.0066,0.001,0.0048
-117.5568,34.0811,-3.3235,-0.045,0.0059,0.01,0.0049
-117.5568,34.0811,-4.5294,-0.0291,0.0058,0.01,0.005
-117.5568,34.0811,-5.7353,-0.0077,0.0055,0.01,0.0052
-117.5568,34.0811,-6.9412,-0.008,0.0054,0.01,0.0052
-117.5568,34.0811,-8.1471,0.0091,0.0049,0.001,0.0053
-117.5568,34.0811,-9.3529,-0.0174,0.004,0.001,0.0054
-117.5568,34.0811,-10.5588,0.1251,0.0047,0.001,0.0057
-117.5568,34.0811,-11.7647,-0.0267,0.0048,0.001,0.0062
-117.5568,34.0811,-12.9706,-0.0334,0.0069,0.01,0.0077
-117.5568,34.0811,-14.1765,-0.01,0.0088,0.01,0.0081
-117.5568,34.0811,-15.3824,-0.0091,0.0069,0.01,0.0066
-117.5568,34.0811,-16.5882,0,0.0037,0.01,0.0047
-117.5568,34.0811,-17.7941,0,0.0026,0.001,0.0037
-117.5568,34.0811,-19,0,0.0019,0.001,0.0029
-117.5568,34.1084,1.5,0,0.0094,0.01,0.008
-117.5568,34.1084,0.2941,0,0.009,0.01,0.0081
-117.5568,34.1084,-0.9118,-0.0593,0.008,0.01,0.0067
-117.5568,34.1084,-2.1176,-0.0372,0.0066,0.01,0.0057
-117.5568,34.1084,-3.3235,-0.0259,0.006,0.001,0.0054
-117.5568,34.1084,-4.5294,-0.0113,0.0058,0.001,0.0053
-117.5568,34.1084,-5.7353,0.0309,0.0057,0.001,0.0053
-117.5568,34.1084,-6.9412,-0.0105,0.0056,0.001,0.0053
-117.5568,34.1084,-8.1471,0.006,0.0054,0.01,0.0056
-117.5568,34.1084,-9.3529,-0.0089,0.0049,0.01,0.0062
-117.5568,34.1084,-10.5588,-0.0104,0.0053,0.01,0.0068
-117.5568,34.1084,-11.7647,0.0291,0.0065,0.01,0.0073
-117.5568,34.1084,-12.9706,0.0473,0.0071,0.001,0.0078
-117.5568,34.1084,-14.1765,0.069,0.0086,0.001,0.0077
-117.5568,34.1084,-15.3824,0.0243,0.0063,0.001,0.0063
-117.5568,34.1084,-16.5882,0,0.0044,0.001,0.0048
-117.5568,34.1084,-17.7941,0,0.0031,0.01,0.0038
-117.5568,34.1084,-19,0,0.002,0.01,0.003
-117.5568,34.1358,1.5,0,0.0116,0.01,0.0098
-117.5568,34.1358,0.2941,0,0.0109,0.01,0.0093
-117.5568,34.1358,-0.9118,-0.131,0.0076,0.01,0.0069
-117.5568,34.1358,-2.1176,-0.0077,0.0061,0.01,0.0056
-117.5568,34.1358,-3.3235,0.0117,0.0055,0.001,0.0051
-117.5568,34.1358,-4.5294,-0.0181,0.0053,0.001,0.005
-117.5568,34.1358,-5.7353,-0.0239,0.0049,0.001,0.0051
-117.5568,34.1358,-6.9412,-0.0407,0.0044,0.001,0.0055
-117.5568,34.1358,-8.1471,-0.0342,0.0039,0.01,0.0062
-117.5568,34.1358,-9.3529,-0.007,0.0051,0.01,0.007
-117.5568,34.1358,-10.5588,-0.0094,0.0059,0.01,0.0078
-117.5568,34.1358,-11.7647,-0.0126,0.0076,0.01,0.0083
-117.5568,34.1358,-12.9706,-0.0231,0.0081,0.001,0.0078
-117.5568,34.1358,-14.1765,0,0.0068,0.001,0.0064
-117.5568,34.1358,-15.3824,0,0.0049,0.001,0.005
-117.5568,34.1358,-16.5882,0,0.0038,0.001,0.0041
-117.5568,34.1358,-17.7941,0,0.0027,0.01,0.0034
-117.5568,34.1358,-19,0,0.0019,0.01,0.0027
-117.5568,34.1632,1.5,0,0.0068,0.01,0.0082
-117.5568,34.1632,0.2941,0,0.007,0.01,0.0078
-117.5568,34.1632,-0.9118,-0.0841,0.0055,0.01,0.0062
-117.5568,34.1632,-2.1176,-0.0841,0.0047,0.01,0.0054
-117.5568,34.1632,-3.3235,-0.0841,0.004,0.001,0.0051
-117.5568,34.1632,-4.5294,-0.0841,0.0032,0.001,0.0052
-117.5568,34.1632,-5.7353,-0.026,0.0029,0.001,0.0055
-117.5568,34.1632,-6.9412,-0.0089,0.0027,0.001,0.0059
-117.5568,34.1632,-8.1471,0.0305,0.0031,0.01,0.0065
-117.5568,34.1632,-9.3529,0.0074,0.004,0.01,0.0068
-117.5568,34.1632,-10.5588,0.0236,0.005,0.01,0.0068
-117.5568,34.1632,-11.7647,0.0995,0.0063,0.01,0.0066
-117.5568,34.1632,-12.9706,0,0.0058,0.001,0.0059
-117.5568,34.1632,-14.1765,0,0.0044,0.001,0.005
-117.5568,34.1632,-15.3824,0,0.0033,0.001,0.0041
-117.5568,34.1632,-16.5882,0,0.0027,0.001,0.0034
-117.5568,34.1632,-17.7941,0,0.0022,0.01,0.0028
-117.5568,34.1632,-19,0,0,0.01,0
-117.5568,34.1905,1.5,0,0.0044,0.01,0.0048
-117.5568,34.1905,0.2941,0,0.0044,0.01,0.0049
-117.5568,34.1905,-0.9118,0,0.0042,0.01,0.005
-117.5568,34.1905,-2.1176,0,0.0041,0.01,0.005
-117.5568,34.1905,-3.3235,-0.1476,0.0038,0.001,0.0052
-117.5568,34.1905,-4.5294,-0.1341,0.0028,0.001,0.0054
-117.5568,34.1905,-5.7353,0.031,0.0025,0.001,0.006
-117.5568,34.1905,-6.9412,0.013,0.0024,0.001,0.0066
-117.5568,34.1905,-8.1471,-0.0028,0.004,0.01,0.0067
-117.5568,34.1905,-9.3529,-0.0029,0.0051,0.01,0.0062
-117.5568,34.1905,-10.5588,0.0814,0.0051,0.01,0.0056
-117.5568,34.1905,-11.7647,0.1639,0.0047,0.01,0.005
-117.5568,34.1905,-12.9706,0,0.0041,0.001,0.0045
-117.5568,34.1905,-14.1765,0,0.0035,0.001,0.0038
-117.5568,34.1905,-15.3824,0,0.0026,0.001,0.0031
-117.5568,34.1905,-16.5882,0,0.0018,0.001,0.0026
-117.5568,34.1905,-17.7941,0,0,0.01,0
-117.5568,34.1905,-19,0,0,0.01,0
-117.5568,34.2179,1.5,0,0.0046,0.001,0.0037
-117.5568,34.2179,0.2941,0,0.0046,0.001,0.0039
-117.5568,34.2179,-0.9118,0,0.0045,0.001,0.0041
-117.5568,34.2179,-2.1176,0,0.0047,0.001,0.0043
-117.5568,34.2179,-3.3235,0,0.0049,0.01,0.0045
-117.5568,34.2179,-4.5294,0,0.0052,0.01,0.0048
-117.5568,34.2179,-5.7353,0.0886,0.0059,0.01,0.0053
-117.5568,34.2179,-6.9412,-0.0025,0.0082,0.01,0.006
-117.5568,34.2179,-8.1471,-0.0114,0.009,0.001,0.0061
-117.5568,34.2179,-9.3529,0.0012,0.0078,0.001,0.0054
-117.5568,34.2179,-10.5588,0.0013,0.0065,0.001,0.0047
-117.5568,34.2179,-11.7647,-0.0024,0.0043,0.001,0.0038
-117.5568,34.2179,-12.9706,0,0.0037,0.01,0.0033
-117.5568,34.2179,-14.1765,0,0.0031,0.01,0.0029
-117.5568,34.2179,-15.3824,0,0.0023,0.01,0.0024
-117.5568,34.2179,-16.5882,0,0,0.01,0
-117.5568,34.2179,-17.7941,0,0,0.001,0
-117.5568,34.2179,-19,0,0,0.001,0
-117.5568,34.2453,1.5,0,0.0023,0.001,0.0025
-117.5568,34.2453,0.2941,0,0.0027,0.001,0.0027
-117.5568,34.2453,-0.9118,0,0.0031,0.001,0.0029
-117.5568,34.2453,-2.1176,0,0.0033,0.001,0.003
-117.5568,34.2453,-3.3235,0,0.0037,0.01,0.0032
-117.5568,34.2453,-4.5294,0,0.0042,0.01,0.0034
-117.5568,34.2453,-5.7353,0,0.0049,0.01,0.0036
-117.5568,34.2453,-6.9412,0.0164,0.0063,0.01,0.004
-117.5568,34.2453,-8.1471,0.0162,0.0075,0.001,0.0042
-117.5568,34.2453,-9.3529,0.0258,0.0063,0.001,0.0038
-117.5568,34.2453,-10.5588,0.0199,0.0044,0.001,0.0032
-117.5568,34.2453,-11.7647,0.0328,0.0037,0.001,0.0028
-117.5568,34.2453,-12.9706,0.0536,0.0032,0.01,0.0025
-117.5568,34.2453,-14.1765,0.0536,0,0.01,0
-117.5568,34.2453,-15.3824,0,0,0.01,0
-117.5568,34.2453,-16.5882,0,0,0.01,0
-117.5568,34.2453,-17.7941,0,0,0.001,0
-117.5568,34.2453,-19,0,0,0.001,0
-117.5568,34.2726,1.5,0,0,0.001,0
-117.5568,34.2726,0.2941,0,0,0.001,0
-117.5568,34.2726,-0.9118,0,0,0.001,0
-117.5568,34.2726,-2.1176,0,0,0.001,0
-117.5568,34.2726,-3.3235,0,0,0.01,0
-117.5568,34.2726,-4.5294,0,0,0.01,0
-117.5568,34.2726,-5.7353,0,0,0.01,0
-117.5568,34.2726,-6.9412,0,0.0034,0.01,0.0025
-117.5568,34.2726,-8.1471,0,0.0043,0.001,0.0027
-117.5568,34.2726,-9.3529,0,0.0039,0.001,0.0026
-117.5568,34.2726,-10.5588,0,0,0.001,0
-117.5568,34.2726,-11.7647,0,0,0.001,0
-117.5568,34.2726,-12.9706,0,0,0.01,0
-117.5568,34.2726,-14.1765,0.0536,0,0.01,0
-117.5568,34.2726,-15.3824,0.0536,0,0.01,0
-117.5568,34.2726,-16.5882,0,0,0.01,0
-117.5568,34.2726,-17.7941,0,0,0.001,0
-117.5568,34.2726,-19,0,0,0.001,0
-117.5568,34.3,1.5,0,0,0.001,0
-117.5568,34.3,0.2941,0,0,0.001,0
-117.5568,34.3,-0.9118,0,0,0.001,0
-117.5568,34.3,-2.1176,0,0,0.001,0
-117.5568,34.3,-3.3235,0,0,0.01,0
-117.5568,34.3,-4.5294,0,0,0.01,0
-117.5568,34.3,-5.7353,0,0,0.01,0
-117.5568,34.3,-6.9412,0,0,0.01,0
-117.5568,34.3,-8.1471,0,0,0.001,0
-117.5568,34.3,-9.3529,0,0,0.001,0
-117.5568,34.3,-10.5588,0,0,0.001,0
-117.5568,34.3,-11.7647,0,0,0.001,0
-117.5568,34.3,-12.9706,0,0,0.01,0
-117.5568,34.3,-14.1765,0,0,0.01,0
-117.5568,34.3,-15.3824,0,0,0.01,0
-117.5568,34.3,-16.5882,0,0,0.01,0
-117.5568,34.3,-17.7941,0,0,0.001,0
-117.5568,34.3,-19,0,0,0.001,0
-117.5289,33.78,1.5,0,0.0032,0.001,0.002
-117.5289,33.78,0.2941,0,0.0032,0.001,0.002
-117.5289,33.78,-0.9118,0,0.0031,0.001,0.0019
-117.5289,33.78,-2.1176,0,0.0029,0.001,0.0018
-117.5289,33.78,-3.3235,0,0,0.01,0
-117.5289,33.78,-4.5294,0,0,0.01,0
-117.5289,33.78,-5.7353,0,0,0.01,0
-117.5289,33.78,-6.9412,0,0,0.01,0
-117.5289,33.78,-8.1471,0,0,0.001,0
-117.5289,33.78,-9.3529,0,0,0.001,0
-117.5289,33.78,-10.5588,0,0,0.001,0
-117.5289,33.78,-11.7647,0,0,0.001,0
-117.5289,33.78,-12.9706,0,0,0.01,0
-117.5289,33.78,-14.1765,0,0,0.01,0
-117.5289,33.78,-15.3824,0,0,0.01,0
-117.5289,33.78,-16.5882,0,0,0.01,0
-117.5289,33.78,-17.7941,0,0,0.001,0
-117.5289,33.78,-19,0,0,0.001,0
-117.5289,33.8074,1.5,0,0.0036,0.001,0.0023
-117.5289,33.8074,0.2941,0,0.0037,0.001,0.0023
-117.5289,33.8074,-0.9118,0,0.0036,0.001,0.0022
-117.5289,33.8074,-2.1176,0,0.0034,0.001,0.002
-117.5289,33.8074,-3.3235,0,0.0032,0.01,0.0019
-117.5289,33.8074,-4.5294,0.014,0,0.01,0
-117.5289,33.8074,-5.7353,-0.0115,0,0.01,0
-117.5289,33.8074,-6.9412,0,0,0.01,0
-117.5289,33.8074,-8.1471,0,0,0.001,0
-117.5289,33.8074,-9.3529,0,0,0.001,0
-117.5289,33.8074,-10.5588,0,0,0.001,0
-117.5289,33.8074,-11.7647,0,0,0.001,0
-117.5289,33.8074,-12.9706,0,0,0.01,0
-117.5289,33.8074,-14.1765,0,0,0.01,0
-117.5289,33.8074,-15.3824,0,0,0.01,0
-117.5289,33.8074,-16.5882,0,0,0.01,0
-117.5289,33.8074,-17.7941,0,0,0.001,0
-117.5289,33.8074,-19,0,0,0.001,0
-117.5289,33.8347,1.5,0,0.0034,0.001,0.0025
-117.5289,33.8347,0.2941,-0.1334,0.0035,0.001,0.0024
-117.5289,33.8347,-0.9118,-0.1816,0.0036,0.001,0.0023
-117.5289,33.8347,-2.1176,-0.2298,0.0035,0.001,0.0021
-117.5289,33.8347,-3.3235,0,0.0034,0.01,0.002
-117.5289,33.8347,-4.5294,0.0684,0,0.01,0
-117.5289,33.8347,-5.7353,0.0133,0,0.01,0
-117.5289,33.8347,-6.9412,-0.1174,0,0.01,0
-117.5289,33.8347,-8.1471,-0.1157,0,0.001,0
-117.5289,33.8347,-9.3529,0,0,0.001,0
-117.5289,33.8347,-10.5588,0,0,0.001,0
-117.5289,33.8347,-11.7647,0,0,0.001,0
-117.5289,33.8347,-12.9706,0,0,0.01,0
-117.5289,33.8347,-14.1765,0,0,0.01,0
-117.5289,33.8347,-15.3824,0,0,0.01,0
-117.5289,33.8347,-16.5882,0,0,0.01,0
-117.5289,33.8347,-17.7941,0,0,0.001,0
-117.5289,33.8347,-19,0,0,0.001,0
-117.5289,33.8621,1.5,0,0.0033,0.001,0.0026
-117.5289,33.8621,0.2941,0,0.0034,0.001,0.0026
-117.5289,33.8621,-0.9118,0,0.0034,0.001,0.0025
-117.5289,33.8621,-2.1176,-0.2298,0.0034,0.001,0.0023
-117.5289,33.8621,-3.3235,-0.2298,0.0033,0.01,0.0022
-117.5289,33.8621,-4.5294,0,0,0.01,0
-117.5289,33.8621,-5.7353,-0.0142,0,0.01,0
-117.5289,33.8621,-6.9412,-0.157,0,0.01,0
-117.5289,33.8621,-8.1471,-0.1157,0,0.001,0
-117.5289,33.8621,-9.3529,-0.1743,0,0.001,0
-117.5289,33.8621,-10.5588,-0.1743,0,0.001,0
-117.5289,33.8621,-11.7647,0,0,0.001,0
-117.5289,33.8621,-12.9706,0,0,0.01,0
-117.5289,33.8621,-14.1765,0,0,0.01,0
-117.5289,33.8621,-15.3824,0,0,0.01,0
-117.5289,33.8621,-16.5882,0,0,0.01,0
-117.5289,33.8621,-17.7941,0,0,0.001,0
-117.5289,33.8621,-19,0,0,0.001,0
-117.5289,33.8895,1.5,0,0.0037,0.01,0.0034
-117.5289,33.8895,0.2941,0,0.0037,0.01,0.0035
-117.5289,33.8895,-0.9118,0,0.0035,0.01,0.0036
-117.5289,33.8895,-2.1176,0,0.0035,0.01,0.0035
-117.5289,33.8895,-3.3235,0,0.0034,0.001,0.0034
-117.5289,33.8895,-4.5294,0,0.0032,0.001,0.0032
-117.5289,33.8895,-5.7353,0.0401,0.0032,0.001,0.0031
-117.5289,33.8895,-6.9412,0.0618,0.0031,0.001,0.0028
-117.5289,33.8895,-8.1471,-0.019,0.0031,0.01,0.0025
-117.5289,33.8895,-9.3529,0,0,0.01,0
-117.5289,33.8895,-10.5588,0,0,0.01,0
-117.5289,33.8895,-11.7647,0,0,0.01,0
-117.5289,33.8895,-12.9706,0,0,0.001,0
-117.5289,33.8895,-14.1765,0,0,0.001,0
-117.5289,33.8895,-15.3824,0,0,0.001,0
-117.5289,33.8895,-16.5882,0,0,0.001,0
-117.5289,33.8895,-17.7941,0,0,0.01,0
-117.5289,33.8895,-19,0,0,0.01,0
-117.5289,33.9168,1.5,0,0.0053,0.01,0.0046
-117.5289,33.9168,0.2941,0,0.0056,0.01,0.0047
-117.5289,33.9168,-0.9118,0,0.0054,0.01,0.0046
-117.5289,33.9168,-2.1176,0,0.0051,0.01,0.0043
-117.5289,33.9168,-3.3235,0,0.005,0.001,0.0042
-117.5289,33.9168,-4.5294,0,0.005,0.001,0.0041
-117.5289,33.9168,-5.7353,0.017,0.0052,0.001,0.0041
-117.5289,33.9168,-6.9412,0.0536,0.0051,0.001,0.0042
-117.5289,33.9168,-8.1471,0.0453,0.0053,0.01,0.0044
-117.5289,33.9168,-9.3529,0.0619,0.0047,0.01,0.0042
-117.5289,33.9168,-10.5588,0,0.0035,0.01,0.0036
-117.5289,33.9168,-11.7647,0,0.0029,0.01,0.0029
-117.5289,33.9168,-12.9706,0,0,0.001,0
-117.5289,33.9168,-14.1765,0,0,0.001,0
-117.5289,33.9168,-15.3824,0,0,0.001,0
-117.5289,33.9168,-16.5882,0,0,0.001,0
-117.5289,33.9168,-17.7941,0,0,0.01,0
-117.5289,33.9168,-19,0,0,0.01,0
-117.5289,33.9442,1.5,0,0.0123,0.01,0.0107
-117.5289,33.9442,0.2941,0,0.0128,0.01,0.0111
-117.5289,33.9442,-0.9118,0.0221,0.0088,0.01,0.0083
-117.5289,33.9442,-2.1176,0,0.007,0.01,0.006
-117.5289,33.9442,-3.3235,0.1865,0.0067,0.001,0.0052
-117.5289,33.9442,-4.5294,0.1394,0.0081,0.001,0.005
-117.5289,33.9442,-5.7353,0.0824,0.0112,0.001,0.0056
-117.5289,33.9442,-6.9412,0.0698,0.0129,0.001,0.0063
-117.5289,33.9442,-8.1471,0.0552,0.015,0.01,0.0077
-117.5289,33.9442,-9.3529,0.0888,0.0133,0.01,0.0072
-117.5289,33.9442,-10.5588,0.097,0.0087,0.01,0.0058
-117.5289,33.9442,-11.7647,0,0.0048,0.01,0.0043
-117.5289,33.9442,-12.9706,0,0.0031,0.001,0.0036
-117.5289,33.9442,-14.1765,0,0.0021,0.001,0.003
-117.5289,33.9442,-15.3824,0,0,0.001,0
-117.5289,33.9442,-16.5882,0,0,0.001,0
-117.5289,33.9442,-17.7941,0,0,0.01,0
-117.5289,33.9442,-19,0,0,0.01,0
-117.5289,33.9716,1.5,0,0.0176,0.01,0.0124
-117.5289,33.9716,0.2941,0,0.0184,0.01,0.0131
-117.5289,33.9716,-0.9118,0.0049,0.0113,0.01,0.009
-117.5289,33.9716,-2.1176,0.0074,0.0059,0.01,0.0061
-117.5289,33.9716,-3.3235,0.0001,0.0048,0.001,0.0052
-117.5289,33.9716,-4.5294,0.0359,0.0055,0.001,0.0048
-117.5289,33.9716,-5.7353,0.1098,0.0064,0.001,0.0049
-117.5289,33.9716,-6.9412,0.0918,0.0072,0.001,0.0052
-117.5289,33.9716,-8.1471,0.0836,0.009,0.01,0.0057
-117.5289,33.9716,-9.3529,0.1224,0.0092,0.01,0.0056
-117.5289,33.9716,-10.5588,0.2181,0.0075,0.01,0.0051
-117.5289,33.9716,-11.7647,0,0.0052,0.01,0.0048
-117.5289,33.9716,-12.9706,0,0.0041,0.001,0.0045
-117.5289,33.9716,-14.1765,0,0.0032,0.001,0.004
-117.5289,33.9716,-15.3824,0,0.0025,0.001,0.0035
-117.5289,33.9716,-16.5882,0,0.002,0.001,0.0027
-117.5289,33.9716,-17.7941,0,0,0.01,0
-117.5289,33.9716,-19,0,0,0.01,0
-117.5289,33.9989,1.5,0,0.0122,0.001,0.004
-117.5289,33.9989,0.2941,0,0.012,0.001,0.0044
-117.5289,33.9989,-0.9118,0.0127,0.0098,0.001,0.0049
-117.5289,33.9989,-2.1176,0.011,0.0098,0.001,0.006
-117.5289,33.9989,-3.3235,0.0159,0.0097,0.01,0.0075
-117.5289,33.9989,-4.5294,0.0145,0.0062,0.01,0.0075
-117.5289,33.9989,-5.7353,-0.0001,0.0043,0.01,0.0063
-117.5289,33.9989,-6.9412,0.0131,0.0042,0.01,0.0057
-117.5289,33.9989,-8.1471,-0.0033,0.0037,0.001,0.005
-117.5289,33.9989,-9.3529,0.0458,0.0025,0.001,0.0043
-117.5289,33.9989,-10.5588,0,0.0027,0.001,0.0042
-117.5289,33.9989,-11.7647,0,0.0045,0.001,0.0045
-117.5289,33.9989,-12.9706,0,0.0049,0.01,0.005
-117.5289,33.9989,-14.1765,-0.0584,0.0047,0.01,0.0051
-117.5289,33.9989,-15.3824,-0.0584,0.0049,0.01,0.0049
-117.5289,33.9989,-16.5882,-0.0278,0.0038,0.01,0.0041
-117.5289,33.9989,-17.7941,0,0.0021,0.001,0.0029
-117.5289,33.9989,-19,0,0,0.001,0
-117.5289,34.0263,1.5,0,0.0067,0.001,0.0025
-117.5289,34.0263,0.2941,0,0.0055,0.001,0.0022
-117.5289,34.0263,-0.9118,0.0011,-0.0027,0.001,0.0004
-117.5289,34.0263,-2.1176,-0.0021,-0.0012,0.001,0.0022
-117.5289,34.0263,-3.3235,-0.0051,0.0051,0.01,0.01
-117.5289,34.0263,-4.5294,0.0019,0.0016,0.01,0.0138
-117.5289,34.0263,-5.7353,0.0103,0.0002,0.01,0.0107
-117.5289,34.0263,-6.9412,0.0207,0.0011,0.01,0.0087
-117.5289,34.0263,-8.1471,0.0005,-0.0002,0.001,0.0069
-117.5289,34.0263,-9.3529,-0.0022,-0.0011,0.001,0.0052
-117.5289,34.0263,-10.5588,0.0011,0.0012,0.001,0.0045
-117.5289,34.0263,-11.7647,0,0.0012,0.001,0.0045
-117.5289,34.0263,-12.9706,0,0.0021,0.01,0.0051
-117.5289,34.0263,-14.1765,0.0537,0.0041,0.01,0.0053
-117.5289,34.0263,-15.3824,0.0537,0.0051,0.01,0.0053
-117.5289,34.0263,-16.5882,0.0537,0.0041,0.01,0.0046
-117.5289,34.0263,-17.7941,0,0.0022,0.001,0.0033
-117.5289,34.0263,-19,0,0.0009,0.001,0.0024
-117.5289,34.0537,1.5,0,0.0088,0.001,0.0021
-117.5289,34.0537,0.2941,-0.0308,0.0095,0.001,0.002
-117.5289,34.0537,-0.9118,-0.0415,0.0058,0.001,0.0022
-117.5289,34.0537,-2.1176,-0.022,0.0022,0.001,0.003
-117.5289,34.0537,-3.3235,-0.0128,0.0053,0.01,0.008
-117.5289,34.0537,-4.5294,-0.0062,0.0068,0.01,0.0102
-117.5289,34.0537,-5.7353,0.0096,0.0063,0.01,0.0085
-117.5289,34.0537,-6.9412,-0.0022,0.0041,0.01,0.0068
-117.5289,34.0537,-8.1471,-0.0043,0.0019,0.001,0.0058
-117.5289,34.0537,-9.3529,0.0102,0,0.001,0.0048
-117.5289,34.0537,-10.5588,0.0062,0.0021,0.001,0.0045
-117.5289,34.0537,-11.7647,-0.0144,0.0023,0.001,0.0049
-117.5289,34.0537,-12.9706,0.0555,0.0023,0.01,0.0054
-117.5289,34.0537,-14.1765,0,0.0032,0.01,0.0056
-117.5289,34.0537,-15.3824,0,0.0045,0.01,0.0053
-117.5289,34.0537,-16.5882,0,0.0031,0.01,0.0046
-117.5289,34.0537,-17.7941,0,0.0021,0.001,0.0036
-117.5289,34.0537,-19,0,0.0013,0.001,0.0028
-117.5289,34.0811,1.5,0,0.011,0.001,0.0036
-117.5289,34.0811,0.2941,0.013,0.0108,0.001,0.0039
-117.5289,34.0811,-0.9118,0.0056,0.0071,0.001,0.0046
-117.5289,34.0811,-2.1176,-0.0134,0.0062,0.001,0.0051
-117.5289,34.0811,-3.3235,-0.0323,0.0054,0.01,0.0055
-117.5289,34.0811,-4.5294,-0.0374,0.0055,0.01,0.0056
-117.5289,34.0811,-5.7353,0.021,0.0052,0.01,0.0054
-117.5289,34.0811,-6.9412,0.0073,0.0049,0.01,0.0052
-117.5289,34.0811,-8.1471,-0.0251,0.0048,0.001,0.0052
-117.5289,34.0811,-9.3529,-0.0037,0.0043,0.001,0.0052
-117.5289,34.0811,-10.5588,0.2159,0.0044,0.001,0.0053
-117.5289,34.0811,-11.7647,0.0356,0.0058,0.001,0.006
-117.5289,34.0811,-12.9706,0.0447,0.0066,0.01,0.0074
-117.5289,34.0811,-14.1765,-0.0719,0.0075,0.01,0.0081
-117.5289,34.0811,-15.3824,-0.0122,0.0073,0.01,0.0071
-117.5289,34.0811,-16.5882,0,0.0049,0.01,0.0056
-117.5289,34.0811,-17.7941,0,0.0031,0.001,0.0042
-117.5289,34.0811,-19,0,0.0021,0.001,0.0032
-117.5289,34.1084,1.5,0,0.0091,0.01,0.0089
-117.5289,34.1084,0.2941,-0.0422,0.0091,0.01,0.0089
-117.5289,34.1084,-0.9118,-0.0323,0.0079,0.01,0.0072
-117.5289,34.1084,-2.1176,-0.0358,0.0072,0.01,0.006
-117.5289,34.1084,-3.3235,-0.0295,0.0072,0.001,0.0057
-117.5289,34.1084,-4.5294,-0.0257,0.007,0.001,0.0055
-117.5289,34.1084,-5.7353,0.0012,0.0062,0.001,0.0055
-117.5289,34.1084,-6.9412,-0.0098,0.0052,0.001,0.0055
-117.5289,34.1084,-8.1471,-0.0334,0.0052,0.01,0.0057
-117.5289,34.1084,-9.3529,-0.0308,0.0059,0.01,0.0058
-117.5289,34.1084,-10.5588,-0.0051,0.0061,0.01,0.0057
-117.5289,34.1084,-11.7647,0.1687,0.0054,0.01,0.0062
-117.5289,34.1084,-12.9706,0.0796,0.0062,0.001,0.0072
-117.5289,34.1084,-14.1765,-0.0986,0.0077,0.001,0.008
-117.5289,34.1084,-15.3824,-0.0416,0.0079,0.001,0.0074
-117.5289,34.1084,-16.5882,0,0.0059,0.001,0.006
-117.5289,34.1084,-17.7941,0,0.004,0.01,0.0045
-117.5289,34.1084,-19,0,0.0025,0.01,0.0034
-117.5289,34.1358,1.5,0,0.0159,0.01,0.012
-117.5289,34.1358,0.2941,-0.0551,0.0149,0.01,0.0114
-117.5289,34.1358,-0.9118,-0.0376,0.0093,0.01,0.008
-117.5289,34.1358,-2.1176,-0.0186,0.007,0.01,0.0062
-117.5289,34.1358,-3.3235,-0.0407,0.0062,0.001,0.0055
-117.5289,34.1358,-4.5294,-0.0582,0.0059,0.001,0.0052
-117.5289,34.1358,-5.7353,-0.0411,0.0058,0.001,0.005
-117.5289,34.1358,-6.9412,-0.0238,0.0057,0.001,0.0051
-117.5289,34.1358,-8.1471,-0.0251,0.0058,0.01,0.0053
-117.5289,34.1358,-9.3529,0.0132,0.0052,0.01,0.0056
-117.5289,34.1358,-10.5588,-0.0049,0.0042,0.01,0.0059
-117.5289,34.1358,-11.7647,-0.0175,0.0045,0.01,0.0062
-117.5289,34.1358,-12.9706,-0.0578,0.0049,0.001,0.0063
-117.5289,34.1358,-14.1765,-0.0381,0.006,0.001,0.0059
-117.5289,34.1358,-15.3824,0.0155,0.0059,0.001,0.0054
-117.5289,34.1358,-16.5882,0,0.0046,0.001,0.0046
-117.5289,34.1358,-17.7941,0,0.0034,0.01,0.0037
-117.5289,34.1358,-19,0,0.0022,0.01,0.003
-117.5289,34.1632,1.5,0,0.0091,0.01,0.009
-117.5289,34.1632,0.2941,0.0025,0.0094,0.01,0.0083
-117.5289,34.1632,-0.9118,-0.0157,0.0076,0.01,0.0063
-117.5289,34.1632,-2.1176,-0.1125,0.0065,0.01,0.0054
-117.5289,34.1632,-3.3235,-0.1421,0.0055,0.001,0.0051
-117.5289,34.1632,-4.5294,-0.1178,0.0045,0.001,0.0051
-117.5289,34.1632,-5.7353,-0.0514,0.0039,0.001,0.0052
-117.5289,34.1632,-6.9412,-0.0328,0.0033,0.001,0.0056
-117.5289,34.1632,-8.1471,0.0532,0.0036,0.01,0.006
-117.5289,34.1632,-9.3529,0.0272,0.0039,0.01,0.0062
-117.5289,34.1632,-10.5588,-0.081,0.0045,0.01,0.0062
-117.5289,34.1632,-11.7647,0.0449,0.0048,0.01,0.006
-117.5289,34.1632,-12.9706,0,0.0049,0.001,0.0055
-117.5289,34.1632,-14.1765,0,0.005,0.001,0.0048
-117.5289,34.1632,-15.3824,0,0.0044,0.001,0.0042
-117.5289,34.1632,-16.5882,0,0.0035,0.001,0.0035
-117.5289,34.1632,-17.7941,0,0.0024,0.01,0.0028
-117.5289,34.1632,-19,0,0.0015,0.01,0.0023
-117.5289,34.1905,1.5,0,0.0041,0.01,0.0046
-117.5289,34.1905,0.2941,0,0.0042,0.01,0.0048
-117.5289,34.1905,-0.9118,0,0.004,0.01,0.0049
-117.5289,34.1905,-2.1176,0,0.0038,0.01,0.005
-117.5289,34.1905,-3.3235,-0.1476,0.0035,0.001,0.0051
-117.5289,34.1905,-4.5294,-0.0984,0.0028,0.001,0.0054
-117.5289,34.1905,-5.7353,-0.0561,0.0034,0.001,0.0061
-117.5289,34.1905,-6.9412,-0.0057,0.0045,0.001,0.007
-117.5289,34.1905,-8.1471,0.0265,0.0058,0.01,0.0072
-117.5289,34.1905,-9.3529,0.0458,0.0064,0.01,0.0067
-117.5289,34.1905,-10.5588,0.0932,0.0058,0.01,0.0058
-117.5289,34.1905,-11.7647,0.037,0.0054,0.01,0.0052
-117.5289,34.1905,-12.9706,-0.0067,0.0049,0.001,0.0046
-117.5289,34.1905,-14.1765,-0.0421,0.0039,0.001,0.0038
-117.5289,34.1905,-15.3824,-0.0421,0.0034,0.001,0.0032
-117.5289,34.1905,-16.5882,-0.0421,0.0024,0.001,0.0027
-117.5289,34.1905,-17.7941,-0.0421,0,0.01,0
-117.5289,34.1905,-19,0,0,0.01,0
-117.5289,34.2179,1.5,0,0.0036,0.001,0.0035
-117.5289,34.2179,0.2941,0,0.0039,0.001,0.0037
-117.5289,34.2179,-0.9118,0,0.004,0.001,0.0039
-117.5289,34.2179,-2.1176,0,0.004,0.001,0.0041
-117.5289,34.2179,-3.3235,0,0.0043,0.01,0.0044
-117.5289,34.2179,-4.5294,0,0.0048,0.01,0.0048
-117.5289,34.2179,-5.7353,0.0451,0.0065,0.01,0.0055
-117.5289,34.2179,-6.9412,0.0075,0.0093,0.01,0.0065
-117.5289,34.2179,-8.1471,-0.0014,0.0093,0.001,0.0066
-117.5289,34.2179,-9.3529,0.0096,0.0087,0.001,0.0061
-117.5289,34.2179,-10.5588,0.0082,0.0074,0.001,0.0053
-117.5289,34.2179,-11.7647,-0.0352,0.0048,0.001,0.0043
-117.5289,34.2179,-12.9706,-0.0271,0.0042,0.01,0.0037
-117.5289,34.2179,-14.1765,0,0.0036,0.01,0.003
-117.5289,34.2179,-15.3824,0,0.0025,0.01,0.0025
-117.5289,34.2179,-16.5882,0,0,0.01,0
-117.5289,34.2179,-17.7941,0,0,0.001,0
-117.5289,34.2179,-19,0,0,0.001,0
-117.5289,34.2453,1.5,0,0.0033,0.001,0.0026
-117.5289,34.2453,0.2941,0,0.0034,0.001,0.0027
-117.5289,34.2453,-0.9118,0,0.0036,0.001,0.0029
-117.5289,34.2453,-2.1176,0,0.0038,0.001,0.0031
-117.5289,34.2453,-3.3235,0,0.0041,0.01,0.0033
-117.5289,34.2453,-4.5294,0,0.0045,0.01,0.0035
-117.5289,34.2453,-5.7353,0,0.0052,0.01,0.0039
-117.5289,34.2453,-6.9412,0.089,0.006,0.01,0.0043
-117.5289,34.2453,-8.1471,0.0164,0.0065,0.001,0.0044
-117.5289,34.2453,-9.3529,0,0.0063,0.001,0.0042
-117.5289,34.2453,-10.5588,-0.0134,0.0056,0.001,0.0038
-117.5289,34.2453,-11.7647,-0.0134,0.0049,0.001,0.0033
-117.5289,34.2453,-12.9706,0,0.0044,0.01,0.0029
-117.5289,34.2453,-14.1765,0,0.0044,0.01,0.0027
-117.5289,34.2453,-15.3824,0,0,0.01,0
-117.5289,34.2453,-16.5882,0,0,0.01,0
-117.5289,34.2453,-17.7941,0,0,0.001,0
-117.5289,34.2453,-19,0,0,0.001,0
-117.5289,34.2726,1.5,0,0,0.001,0
-117.5289,34.2726,0.2941,0,0,0.001,0
-117.5289,34.2726,-0.9118,0,0,0.001,0
-117.5289,34.2726,-2.1176,0,0,0.001,0
-117.5289,34.2726,-3.3235,0,0,0.01,0
-117.5289,34.2726,-4.5294,0,0,0.01,0
-117.5289,34.2726,-5.7353,0,0.003,0.01,0.0025
-117.5289,34.2726,-6.9412,0,0.0035,0.01,0.0027
-117.5289,34.2726,-8.1471,0,0.004,0.001,0.0028
-117.5289,34.2726,-9.3529,0,0.0043,0.001,0.0028
-117.5289,34.2726,-10.5588,0,0.0047,0.001,0.0027
-117.5289,34.2726,-11.7647,-0.0134,0,0.001,0
-117.5289,34.2726,-12.9706,-0.0134,0,0.01,0
-117.5289,34.2726,-14.1765,0,0,0.01,0
-117.5289,34.2726,-15.3824,0.0536,0,0.01,0
-117.5289,34.2726,-16.5882,0,0,0.01,0
-117.5289,34.2726,-17.7941,0,0,0.001,0
-117.5289,34.2726,-19,0,0,0.001,0
-117.5289,34.3,1.5,0,0,0.001,0
-117.5289,34.3,0.2941,0,0,0.001,0
-117.5289,34.3,-0.9118,0,0,0.001,0
-117.5289,34.3,-2.1176,0,0,0.001,0
-117.5289,34.3,-3.3235,0,0,0.01,0
-117.5289,34.3,-4.5294,0,0,0.01,0
-117.5289,34.3,-5.7353,0,0,0.01,0
-117.5289,34.3,-6.9412,0,0,0.01,0
-117.5289,34.3,-8.1471,0,0,0.001,0
-117.5289,34.3,-9.3529,0,0,0.001,0
-117.5289,34.3,-10.5588,0,0,0.001,0
-117.5289,34.3,-11.7647,0,0,0.001,0
-117.5289,34.3,-12.9706,0,0,0.01,0
-117.5289,34.3,-14.1765,0,0,0.01,0
-117.5289,34.3,-15.3824,0,0,0.01,0
-117.5289,34.3,-16.5882,0,0,0.01,0
-117.5289,34.3,-17.7941,0,0,0.001,0
-117.5289,34.3,-19,0,0,0.001,0
-117.5011,33.78,1.5,0,0.006,0.001,0.0039
-117.5011,33.78,0.2941,0,0.0059,0.001,0.0038
-117.5011,33.78,-0.9118,0,0.0052,0.001,0.0034
-117.5011,33.78,-2.1176,0,0.0044,0.001,0.0029
-117.5011,33.78,-3.3235,0,0.0037,0.01,0.0024
-117.5011,33.78,-4.5294,0,0.0032,0.01,0.002
-117.5011,33.78,-5.7353,0,0,0.01,0
-117.5011,33.78,-6.9412,0,0,0.01,0
-117.5011,33.78,-8.1471,0,0,0.001,0
-117.5011,33.78,-9.3529,0,0,0.001,0
-117.5011,33.78,-10.5588,0,0,0.001,0
-117.5011,33.78,-11.7647,0,0,0.001,0
-117.5011,33.78,-12.9706,0,0,0.01,0
-117.5011,33.78,-14.1765,0,0,0.01,0
-117.5011,33.78,-15.3824,0,0,0.01,0
-117.5011,33.78,-16.5882,0,0,0.01,0
-117.5011,33.78,-17.7941,0,0,0.001,0
-117.5011,33.78,-19,0,0,0.001,0
-117.5011,33.8074,1.5,0,0.008,0.001,0.0051
-117.5011,33.8074,0.2941,0,0.0079,0.001,0.005
-117.5011,33.8074,-0.9118,0,0.0066,0.001,0.0042
-117.5011,33.8074,-2.1176,0.0023,0.0053,0.001,0.0034
-117.5011,33.8074,-3.3235,0.006,0.0043,0.01,0.0028
-117.5011,33.8074,-4.5294,0.0269,0.0036,0.01,0.0023
-117.5011,33.8074,-5.7353,0,0.0031,0.01,0.0019
-117.5011,33.8074,-6.9412,0,0,0.01,0
-117.5011,33.8074,-8.1471,0,0,0.001,0
-117.5011,33.8074,-9.3529,0,0,0.001,0
-117.5011,33.8074,-10.5588,0,0,0.001,0
-117.5011,33.8074,-11.7647,0,0,0.001,0
-117.5011,33.8074,-12.9706,0,0,0.01,0
-117.5011,33.8074,-14.1765,0,0,0.01,0
-117.5011,33.8074,-15.3824,0,0,0.01,0
-117.5011,33.8074,-16.5882,0,0,0.01,0
-117.5011,33.8074,-17.7941,0,0,0.001,0
-117.5011,33.8074,-19,0,0,0.001,0
-117.5011,33.8347,1.5,0,0.0058,0.001,0.0041
-117.5011,33.8347,0.2941,-0.0116,0.0058,0.001,0.0041
-117.5011,33.8347,-0.9118,-0.0258,0.0052,0.001,0.0036
-117.5011,33.8347,-2.1176,0,0.0046,0.001,0.003
-117.5011,33.8347,-3.3235,-0.0246,0.004,0.01,0.0026
-117.5011,33.8347,-4.5294,-0.0161,0.0036,0.01,0.0023
-117.5011,33.8347,-5.7353,-0.1364,0.0033,0.01,0.002
-117.5011,33.8347,-6.9412,-0.1157,0,0.01,0
-117.5011,33.8347,-8.1471,-0.1743,0,0.001,0
-117.5011,33.8347,-9.3529,0,0,0.001,0
-117.5011,33.8347,-10.5588,0,0,0.001,0
-117.5011,33.8347,-11.7647,0,0,0.001,0
-117.5011,33.8347,-12.9706,0,0,0.01,0
-117.5011,33.8347,-14.1765,0,0,0.01,0
-117.5011,33.8347,-15.3824,0,0,0.01,0
-117.5011,33.8347,-16.5882,0,0,0.01,0
-117.5011,33.8347,-17.7941,0,0,0.001,0
-117.5011,33.8347,-19,0,0,0.001,0
-117.5011,33.8621,1.5,0,0.0043,0.001,0.0032
-117.5011,33.8621,0.2941,0.0068,0.0043,0.001,0.0032
-117.5011,33.8621,-0.9118,0.0068,0.004,0.001,0.003
-117.5011,33.8621,-2.1176,0,0.0038,0.001,0.0026
-117.5011,33.8621,-3.3235,-0.0797,0.0036,0.01,0.0024
-117.5011,33.8621,-4.5294,0.0454,0.0034,0.01,0.0022
-117.5011,33.8621,-5.7353,0.0591,0,0.01,0
-117.5011,33.8621,-6.9412,0.0619,0,0.01,0
-117.5011,33.8621,-8.1471,0,0,0.001,0
-117.5011,33.8621,-9.3529,0,0,0.001,0
-117.5011,33.8621,-10.5588,0,0,0.001,0
-117.5011,33.8621,-11.7647,0,0,0.001,0
-117.5011,33.8621,-12.9706,0,0,0.01,0
-117.5011,33.8621,-14.1765,0,0,0.01,0
-117.5011,33.8621,-15.3824,0,0,0.01,0
-117.5011,33.8621,-16.5882,0,0,0.01,0
-117.5011,33.8621,-17.7941,0,0,0.001,0
-117.5011,33.8621,-19,0,0,0.001,0
-117.5011,33.8895,1.5,0,0.004,0.01,0.0031
-117.5011,33.8895,0.2941,0,0.0038,0.01,0.0032
-117.5011,33.8895,-0.9118,0,0.0037,0.01,0.0032
-117.5011,33.8895,-2.1176,0,0.0036,0.01,0.0031
-117.5011,33.8895,-3.3235,-0.2298,0.0034,0.001,0.0031
-117.5011,33.8895,-4.5294,0.0193,0.0034,0.001,0.0031
-117.5011,33.8895,-5.7353,0.0673,0.0033,0.001,0.0029
-117.5011,33.8895,-6.9412,0.0725,0.0033,0.001,0.0027
-117.5011,33.8895,-8.1471,0.1428,0.0031,0.01,0.0024
-117.5011,33.8895,-9.3529,0,0,0.01,0
-117.5011,33.8895,-10.5588,0,0,0.01,0
-117.5011,33.8895,-11.7647,0,0,0.01,0
-117.5011,33.8895,-12.9706,0,0,0.001,0
-117.5011,33.8895,-14.1765,0,0,0.001,0
-117.5011,33.8895,-15.3824,0,0,0.001,0
-117.5011,33.8895,-16.5882,0,0,0.001,0
-117.5011,33.8895,-17.7941,0,0,0.01,0
-117.5011,33.8895,-19,0,0,0.01,0
-117.5011,33.9168,1.5,0,0.0044,0.01,0.004
-117.5011,33.9168,0.2941,0,0.0046,0.01,0.0041
-117.5011,33.9168,-0.9118,0,0.0045,0.01,0.004
-117.5011,33.9168,-2.1176,0,0.0044,0.01,0.0039
-117.5011,33.9168,-3.3235,0,0.0044,0.001,0.0039
-117.5011,33.9168,-4.5294,-0.0425,0.0044,0.001,0.004
-117.5011,33.9168,-5.7353,-0.0024,0.0046,0.001,0.004
-117.5011,33.9168,-6.9412,0.0841,0.0047,0.001,0.0039
-117.5011,33.9168,-8.1471,0.1188,0.0045,0.01,0.0038
-117.5011,33.9168,-9.3529,0.1428,0.0038,0.01,0.0035
-117.5011,33.9168,-10.5588,0.0217,0.0034,0.01,0.0031
-117.5011,33.9168,-11.7647,0,0.0029,0.01,0.0026
-117.5011,33.9168,-12.9706,0,0,0.001,0
-117.5011,33.9168,-14.1765,0,0,0.001,0
-117.5011,33.9168,-15.3824,0,0,0.001,0
-117.5011,33.9168,-16.5882,0,0,0.001,0
-117.5011,33.9168,-17.7941,0,0,0.01,0
-117.5011,33.9168,-19,0,0,0.01,0
-117.5011,33.9442,1.5,0,0.0058,0.01,0.0053
-117.5011,33.9442,0.2941,0,0.0064,0.01,0.0055
-117.5011,33.9442,-0.9118,0,0.006,0.01,0.0051
-117.5011,33.9442,-2.1176,0,0.0055,0.01,0.0048
-117.5011,33.9442,-3.3235,0,0.0057,0.001,0.0046
-117.5011,33.9442,-4.5294,0.0171,0.0062,0.001,0.0047
-117.5011,33.9442,-5.7353,-0.007,0.0075,0.001,0.0051
-117.5011,33.9442,-6.9412,0.0468,0.0092,0.001,0.0056
-117.5011,33.9442,-8.1471,0.1099,0.0096,0.01,0.0057
-117.5011,33.9442,-9.3529,0.1548,0.0083,0.01,0.0053
-117.5011,33.9442,-10.5588,0.0474,0.0056,0.01,0.0045
-117.5011,33.9442,-11.7647,0.0217,0.0034,0.01,0.0039
-117.5011,33.9442,-12.9706,0.0217,0.0026,0.001,0.0033
-117.5011,33.9442,-14.1765,0,0.0019,0.001,0.0026
-117.5011,33.9442,-15.3824,0,0,0.001,0
-117.5011,33.9442,-16.5882,0,0,0.001,0
-117.5011,33.9442,-17.7941,0,0,0.01,0
-117.5011,33.9442,-19,0,0,0.01,0
-117.5011,33.9716,1.5,0,0.0062,0.01,0.0052
-117.5011,33.9716,0.2941,0,0.0067,0.01,0.0055
-117.5011,33.9716,-0.9118,0,0.0058,0.01,0.005
-117.5011,33.9716,-2.1176,0.0252,0.005,0.01,0.0046
-117.5011,33.9716,-3.3235,0.0235,0.0047,0.001,0.0044
-117.5011,33.9716,-4.5294,0.0033,0.0048,0.001,0.0044
-117.5011,33.9716,-5.7353,-0.0125,0.0051,0.001,0.0046
-117.5011,33.9716,-6.9412,0.0337,0.0057,0.001,0.0049
-117.5011,33.9716,-8.1471,-0.0454,0.0064,0.01,0.0051
-117.5011,33.9716,-9.3529,0.1503,0.0068,0.01,0.005
-117.5011,33.9716,-10.5588,0.0731,0.0064,0.01,0.0048
-117.5011,33.9716,-11.7647,0,0.0045,0.01,0.0044
-117.5011,33.9716,-12.9706,0.0217,0.0039,0.001,0.0044
-117.5011,33.9716,-14.1765,0.0217,0.0027,0.001,0.0039
-117.5011,33.9716,-15.3824,0.0217,0.0021,0.001,0.0031
-117.5011,33.9716,-16.5882,0,0,0.001,0
-117.5011,33.9716,-17.7941,0,0,0.01,0
-117.5011,33.9716,-19,0,0,0.01,0
-117.5011,33.9989,1.5,0,0.0055,0.001,0.0042
-117.5011,33.9989,0.2941,0,0.0063,0.001,0.0045
-117.5011,33.9989,-0.9118,0,0.0072,0.001,0.0049
-117.5011,33.9989,-2.1176,0.0605,0.0079,0.001,0.0058
-117.5011,33.9989,-3.3235,0.0311,0.0073,0.01,0.0067
-117.5011,33.9989,-4.5294,0.0317,0.0048,0.01,0.0066
-117.5011,33.9989,-5.7353,0.0105,0.0037,0.01,0.0058
-117.5011,33.9989,-6.9412,0.0219,0.0028,0.01,0.0053
-117.5011,33.9989,-8.1471,0.0067,0.0032,0.001,0.0046
-117.5011,33.9989,-9.3529,-0.0797,0.0031,0.001,0.0041
-117.5011,33.9989,-10.5588,0,0.0034,0.001,0.0042
-117.5011,33.9989,-11.7647,0,0.0034,0.001,0.0044
-117.5011,33.9989,-12.9706,0,0.0054,0.01,0.0048
-117.5011,33.9989,-14.1765,-0.0255,0.0054,0.01,0.0054
-117.5011,33.9989,-15.3824,-0.0019,0.005,0.01,0.0051
-117.5011,33.9989,-16.5882,-0.0238,0.0036,0.01,0.004
-117.5011,33.9989,-17.7941,-0.0238,0.0026,0.001,0.003
-117.5011,33.9989,-19,0,0,0.001,0
-117.5011,34.0263,1.5,0,0.0059,0.001,0.0038
-117.5011,34.0263,0.2941,0,0.006,0.001,0.0037
-117.5011,34.0263,-0.9118,0,0.0048,0.001,0.0024
-117.5011,34.0263,-2.1176,0.0067,0.0029,0.001,0.0035
-117.5011,34.0263,-3.3235,0.0014,0.0092,0.01,0.0086
-117.5011,34.0263,-4.5294,0.0063,0.0073,0.01,0.0116
-117.5011,34.0263,-5.7353,0.0228,0.0032,0.01,0.0089
-117.5011,34.0263,-6.9412,0.003,0.0026,0.01,0.0067
-117.5011,34.0263,-8.1471,-0.0277,0.0032,0.001,0.0055
-117.5011,34.0263,-9.3529,-0.0116,0.0026,0.001,0.0047
-117.5011,34.0263,-10.5588,0.0106,0.0031,0.001,0.004
-117.5011,34.0263,-11.7647,-0.0375,0.0027,0.001,0.0042
-117.5011,34.0263,-12.9706,-0.0108,0.0028,0.01,0.0047
-117.5011,34.0263,-14.1765,0,0.0055,0.01,0.0056
-117.5011,34.0263,-15.3824,0,0.0054,0.01,0.0055
-117.5011,34.0263,-16.5882,0,0.0036,0.01,0.0044
-117.5011,34.0263,-17.7941,0,0.0019,0.001,0.0032
-117.5011,34.0263,-19,0,0,0.001,0
-117.5011,34.0537,1.5,0,0.0067,0.001,0.0042
-117.5011,34.0537,0.2941,0,0.0068,0.001,0.0043
-117.5011,34.0537,-0.9118,0,0.0058,0.001,0.0041
-117.5011,34.0537,-2.1176,0.0209,0.0021,0.001,0.0045
-117.5011,34.0537,-3.3235,-0.0011,0.0046,0.01,0.0077
-117.5011,34.0537,-4.5294,-0.0089,0.0064,0.01,0.0093
-117.5011,34.0537,-5.7353,0.0217,0.0051,0.01,0.0078
-117.5011,34.0537,-6.9412,0.0002,0.0044,0.01,0.0061
-117.5011,34.0537,-8.1471,-0.0066,0.0039,0.001,0.0053
-117.5011,34.0537,-9.3529,-0.0054,0.0032,0.001,0.0047
-117.5011,34.0537,-10.5588,-0.0095,0.0033,0.001,0.0042
-117.5011,34.0537,-11.7647,-0.0162,0.0035,0.001,0.0044
-117.5011,34.0537,-12.9706,-0.023,0.004,0.01,0.0051
-117.5011,34.0537,-14.1765,-0.0375,0.0033,0.01,0.0053
-117.5011,34.0537,-15.3824,0,0.0037,0.01,0.005
-117.5011,34.0537,-16.5882,0,0.0031,0.01,0.0045
-117.5011,34.0537,-17.7941,0,0.0017,0.001,0.0034
-117.5011,34.0537,-19,0,0.001,0.001,0.0025
-117.5011,34.0811,1.5,0,0.0075,0.001,0.0066
-117.5011,34.0811,0.2941,-0.0538,0.0076,0.001,0.0068
-117.5011,34.0811,-0.9118,-0.0403,0.0068,0.001,0.0059
-117.5011,34.0811,-2.1176,0.0017,0.006,0.001,0.0056
-117.5011,34.0811,-3.3235,-0.0181,0.0053,0.01,0.0058
-117.5011,34.0811,-4.5294,-0.0228,0.0048,0.01,0.0059
-117.5011,34.0811,-5.7353,0.0174,0.0036,0.01,0.0059
-117.5011,34.0811,-6.9412,-0.0097,0.0038,0.01,0.0057
-117.5011,34.0811,-8.1471,-0.0193,0.0044,0.001,0.0054
-117.5011,34.0811,-9.3529,0.008,0.0049,0.001,0.0052
-117.5011,34.0811,-10.5588,0.016,0.0049,0.001,0.0052
-117.5011,34.0811,-11.7647,0.003,0.005,0.001,0.0055
-117.5011,34.0811,-12.9706,-0.0042,0.0057,0.01,0.0059
-117.5011,34.0811,-14.1765,-0.0101,0.0036,0.01,0.0062
-117.5011,34.0811,-15.3824,-0.004,0.0047,0.01,0.0066
-117.5011,34.0811,-16.5882,0,0.0047,0.01,0.006
-117.5011,34.0811,-17.7941,0,0.0031,0.001,0.0045
-117.5011,34.0811,-19,0,0.0018,0.001,0.0032
-117.5011,34.1084,1.5,0,0.0047,0.01,0.0067
-117.5011,34.1084,0.2941,0,0.005,0.01,0.0069
-117.5011,34.1084,-0.9118,-0.0352,0.0065,0.01,0.0059
-117.5011,34.1084,-2.1176,-0.0213,0.0085,0.01,0.0056
-117.5011,34.1084,-3.3235,-0.0495,0.0098,0.001,0.0057
-117.5011,34.1084,-4.5294,-0.0305,0.009,0.001,0.0056
-117.5011,34.1084,-5.7353,-0.0193,0.0058,0.001,0.0059
-117.5011,34.1084,-6.9412,0.0062,0.003,0.001,0.0062
-117.5011,34.1084,-8.1471,-0.0039,0.0047,0.01,0.0061
-117.5011,34.1084,-9.3529,-0.0282,0.0058,0.01,0.0058
-117.5011,34.1084,-10.5588,-0.0397,0.0058,0.01,0.0055
-117.5011,34.1084,-11.7647,-0.0335,0.0062,0.01,0.0058
-117.5011,34.1084,-12.9706,-0.0233,0.0056,0.001,0.0065
-117.5011,34.1084,-14.1765,-0.0255,0.0061,0.001,0.0076
-117.5011,34.1084,-15.3824,-0.0158,0.0104,0.001,0.0093
-117.5011,34.1084,-16.5882,-0.0074,0.01,0.001,0.0087
-117.5011,34.1084,-17.7941,-0.0073,0.0048,0.01,0.0058
-117.5011,34.1084,-19,0,0.0023,0.01,0.0036
-117.5011,34.1358,1.5,0,0.0066,0.01,0.006
-117.5011,34.1358,0.2941,0,0.0066,0.01,0.006
-117.5011,34.1358,-0.9118,0,0.0059,0.01,0.0057
-117.5011,34.1358,-2.1176,0.0043,0.0056,0.01,0.0054
-117.5011,34.1358,-3.3235,-0.0325,0.0055,0.001,0.0054
-117.5011,34.1358,-4.5294,-0.0417,0.0059,0.001,0.0054
-117.5011,34.1358,-5.7353,-0.0432,0.0055,0.001,0.0055
-117.5011,34.1358,-6.9412,-0.0542,0.0053,0.001,0.0056
-117.5011,34.1358,-8.1471,-0.0524,0.0064,0.01,0.0056
-117.5011,34.1358,-9.3529,0.0137,0.0068,0.01,0.0056
-117.5011,34.1358,-10.5588,-0.0108,0.0047,0.01,0.0057
-117.5011,34.1358,-11.7647,-0.0618,0.0043,0.01,0.0058
-117.5011,34.1358,-12.9706,0.0872,0.0043,0.001,0.0059
-117.5011,34.1358,-14.1765,0.0419,0.0058,0.001,0.0062
-117.5011,34.1358,-15.3824,0.0213,0.0067,0.001,0.0062
-117.5011,34.1358,-16.5882,0.0052,0.0052,0.001,0.0054
-117.5011,34.1358,-17.7941,0,0.0035,0.01,0.004
-117.5011,34.1358,-19,0,0.0019,0.01,0.0029
-117.5011,34.1632,1.5,0,0.0064,0.01,0.005
-117.5011,34.1632,0.2941,0,0.0066,0.01,0.005
-117.5011,34.1632,-0.9118,0,0.0061,0.01,0.0048
-117.5011,34.1632,-2.1176,-0.0122,0.0057,0.01,0.0047
-117.5011,34.1632,-3.3235,-0.0365,0.0053,0.001,0.0047
-117.5011,34.1632,-4.5294,-0.0426,0.0051,0.001,0.0049
-117.5011,34.1632,-5.7353,-0.0368,0.0049,0.001,0.0051
-117.5011,34.1632,-6.9412,-0.0206,0.0039,0.001,0.0054
-117.5011,34.1632,-8.1471,0.0115,0.0034,0.01,0.0057
-117.5011,34.1632,-9.3529,0.037,0.0037,0.01,0.0059
-117.5011,34.1632,-10.5588,-0.0358,0.0034,0.01,0.0058
-117.5011,34.1632,-11.7647,-0.0071,0.0035,0.01,0.0055
-117.5011,34.1632,-12.9706,-0.0421,0.0046,0.001,0.0051
-117.5011,34.1632,-14.1765,0,0.005,0.001,0.0047
-117.5011,34.1632,-15.3824,0,0.0044,0.001,0.0041
-117.5011,34.1632,-16.5882,0,0.0034,0.001,0.0034
-117.5011,34.1632,-17.7941,0,0.0025,0.01,0.0028
-117.5011,34.1632,-19,0,0.002,0.01,0.0023
-117.5011,34.1905,1.5,0,0.004,0.01,0.0039
-117.5011,34.1905,0.2941,0,0.0042,0.01,0.0041
-117.5011,34.1905,-0.9118,0,0.0041,0.01,0.0043
-117.5011,34.1905,-2.1176,0,0.0038,0.01,0.0045
-117.5011,34.1905,-3.3235,0,0.0036,0.001,0.0047
-117.5011,34.1905,-4.5294,0.0514,0.0031,0.001,0.005
-117.5011,34.1905,-5.7353,0,0.0026,0.001,0.0055
-117.5011,34.1905,-6.9412,-0.0106,0.0022,0.001,0.0061
-117.5011,34.1905,-8.1471,-0.0063,0.0034,0.01,0.0066
-117.5011,34.1905,-9.3529,0.0197,0.0047,0.01,0.0067
-117.5011,34.1905,-10.5588,0.0717,0.0062,0.01,0.006
-117.5011,34.1905,-11.7647,0.0509,0.0055,0.01,0.0053
-117.5011,34.1905,-12.9706,0.0626,0.005,0.001,0.0047
-117.5011,34.1905,-14.1765,-0.0421,0.0042,0.001,0.0039
-117.5011,34.1905,-15.3824,0,0.0032,0.001,0.0033
-117.5011,34.1905,-16.5882,0,0.0027,0.001,0.0028
-117.5011,34.1905,-17.7941,0,0,0.01,0
-117.5011,34.1905,-19,0,0,0.01,0
-117.5011,34.2179,1.5,0,0.0029,0.001,0.0032
-117.5011,34.2179,0.2941,0,0.0031,0.001,0.0035
-117.5011,34.2179,-0.9118,0,0.0034,0.001,0.0037
-117.5011,34.2179,-2.1176,0,0.0035,0.001,0.0039
-117.5011,34.2179,-3.3235,0,0.0036,0.01,0.0043
-117.5011,34.2179,-4.5294,0,0.0036,0.01,0.0047
-117.5011,34.2179,-5.7353,0,0.0035,0.01,0.0052
-117.5011,34.2179,-6.9412,0.0281,0.0037,0.01,0.0059
-117.5011,34.2179,-8.1471,-0.0191,0.005,0.001,0.0066
-117.5011,34.2179,-9.3529,-0.0065,0.0067,0.001,0.0069
-117.5011,34.2179,-10.5588,0.0221,0.0077,0.001,0.0063
-117.5011,34.2179,-11.7647,-0.0225,0.0058,0.001,0.0051
-117.5011,34.2179,-12.9706,-0.0343,0.0043,0.01,0.0042
-117.5011,34.2179,-14.1765,-0.0073,0.0034,0.01,0.0034
-117.5011,34.2179,-15.3824,-0.0271,0.003,0.01,0.0028
-117.5011,34.2179,-16.5882,0,0,0.01,0
-117.5011,34.2179,-17.7941,0,0,0.001,0
-117.5011,34.2179,-19,0,0,0.001,0
-117.5011,34.2453,1.5,0,0.0028,0.001,0.0025
-117.5011,34.2453,0.2941,0,0.003,0.001,0.0027
-117.5011,34.2453,-0.9118,0,0.0033,0.001,0.0029
-117.5011,34.2453,-2.1176,0,0.0035,0.001,0.0032
-117.5011,34.2453,-3.3235,0,0.0038,0.01,0.0034
-117.5011,34.2453,-4.5294,0,0.0043,0.01,0.0038
-117.5011,34.2453,-5.7353,0,0.0048,0.01,0.0042
-117.5011,34.2453,-6.9412,0,0.0053,0.01,0.0047
-117.5011,34.2453,-8.1471,0.089,0.0063,0.001,0.0055
-117.5011,34.2453,-9.3529,-0.0127,0.0076,0.001,0.0059
-117.5011,34.2453,-10.5588,0.0108,0.0077,0.001,0.0053
-117.5011,34.2453,-11.7647,0,0.0059,0.001,0.0042
-117.5011,34.2453,-12.9706,0,0.0048,0.01,0.0035
-117.5011,34.2453,-14.1765,0,0.0036,0.01,0.0028
-117.5011,34.2453,-15.3824,0,0,0.01,0
-117.5011,34.2453,-16.5882,0,0,0.01,0
-117.5011,34.2453,-17.7941,0,0,0.001,0
-117.5011,34.2453,-19,0,0,0.001,0
-117.5011,34.2726,1.5,0,0,0.001,0
-117.5011,34.2726,0.2941,0,0,0.001,0
-117.5011,34.2726,-0.9118,0,0,0.001,0
-117.5011,34.2726,-2.1176,0,0,0.001,0
-117.5011,34.2726,-3.3235,0,0,0.01,0
-117.5011,34.2726,-4.5294,0,0.0029,0.01,0.0026
-117.5011,34.2726,-5.7353,0,0.0034,0.01,0.0029
-117.5011,34.2726,-6.9412,0,0.004,0.01,0.0033
-117.5011,34.2726,-8.1471,0,0.0051,0.001,0.0037
-117.5011,34.2726,-9.3529,0,0.006,0.001,0.004
-117.5011,34.2726,-10.5588,0,0.0069,0.001,0.0037
-117.5011,34.2726,-11.7647,0,0.006,0.001,0.0031
-117.5011,34.2726,-12.9706,-0.0134,0,0.01,0
-117.5011,34.2726,-14.1765,0,0,0.01,0
-117.5011,34.2726,-15.3824,0,0,0.01,0
-117.5011,34.2726,-16.5882,0,0,0.01,0
-117.5011,34.2726,-17.7941,0,0,0.001,0
-117.5011,34.2726,-19,0,0,0.001,0
-117.5011,34.3,1.5,0,0,0.001,0
-117.5011,34.3,0.2941,0,0,0.001,0
-117.5011,34.3,-0.9118,0,0,0.001,0
-117.5011,34.3,-2.1176,0,0,0.001,0
-117.5011,34.3,-3.3235,0,0,0.01,0
-117.5011,34.3,-4.5294,0,0,0.01,0
-117.5011,34.3,-5.7353,0,0,0.01,0
-117.5011,34.3,-6.9412,0,0,0.01,0
-117.5011,34.3,-8.1471,0,0,0.001,0
-117.5011,34.3,-9.3529,0,0,0.001,0
-117.5011,34.3,-10.5588,0,0,0.001,0
-117.5011,34.3,-11.7647,0,0,0.001,0
-117.5011,34.3,-12.9706,0,0,0.01,0
-117.5011,34.3,-14.1765,0,0,0.01,0
-117.5011,34.3,-15.3824,0,0,0.01,0
-117.5011,34.3,-16.5882,0,0,0.01,0
-117.5011,34.3,-17.7941,0,0,0.001,0
-117.5011,34.3,-19,0,0,0.001,0
-117.4732,33.78,1.5,0,0.0168,0.01,0.012
-117.4732,33.78,0.2941,0,0.0164,0.01,0.0114
-117.4732,33.78,-0.9118,0,0.0109,0.01,0.0073
-117.4732,33.78,-2.1176,0,0.0069,0.01,0.0047
-117.4732,33.78,-3.3235,0,0.005,0.001,0.0034
-117.4732,33.78,-4.5294,0,0.0039,0.001,0.0026
-117.4732,33.78,-5.7353,0,0.0032,0.001,0.0021
-117.4732,33.78,-6.9412,0,0,0.001,0
-117.4732,33.78,-8.1471,0,0,0.01,0
-117.4732,33.78,-9.3529,0,0,0.01,0
-117.4732,33.78,-10.5588,0,0,0.01,0
-117.4732,33.78,-11.7647,0,0,0.01,0
-117.4732,33.78,-12.9706,0,0,0.001,0
-117.4732,33.78,-14.1765,0,0,0.001,0
-117.4732,33.78,-15.3824,0,0,0.001,0
-117.4732,33.78,-16.5882,0,0,0.001,0
-117.4732,33.78,-17.7941,0,0,0.01,0
-117.4732,33.78,-19,0,0,0.01,0
-117.4732,33.8074,1.5,0,0.0315,0.01,0.0222
-117.4732,33.8074,0.2941,0.0212,0.0307,0.01,0.021
-117.4732,33.8074,-0.9118,0.0091,0.0189,0.01,0.0118
-117.4732,33.8074,-2.1176,0.0219,0.0092,0.01,0.0062
-117.4732,33.8074,-3.3235,-0.0173,0.0059,0.001,0.0041
-117.4732,33.8074,-4.5294,-0.1743,0.0044,0.001,0.003
-117.4732,33.8074,-5.7353,0,0.0034,0.001,0.0023
-117.4732,33.8074,-6.9412,0,0.0028,0.001,0.0019
-117.4732,33.8074,-8.1471,0,0,0.01,0
-117.4732,33.8074,-9.3529,0,0,0.01,0
-117.4732,33.8074,-10.5588,0,0,0.01,0
-117.4732,33.8074,-11.7647,0,0,0.01,0
-117.4732,33.8074,-12.9706,0,0,0.001,0
-117.4732,33.8074,-14.1765,0,0,0.001,0
-117.4732,33.8074,-15.3824,0,0,0.001,0
-117.4732,33.8074,-16.5882,0,0,0.001,0
-117.4732,33.8074,-17.7941,0,0,0.01,0
-117.4732,33.8074,-19,0,0,0.01,0
-117.4732,33.8347,1.5,0,0.0112,0.01,0.0084
-117.4732,33.8347,0.2941,0,0.0108,0.01,0.0081
-117.4732,33.8347,-0.9118,-0.0186,0.0081,0.01,0.0058
-117.4732,33.8347,-2.1176,0.0133,0.0061,0.01,0.0043
-117.4732,33.8347,-3.3235,0.0123,0.0047,0.001,0.0033
-117.4732,33.8347,-4.5294,0.0526,0.0039,0.001,0.0027
-117.4732,33.8347,-5.7353,0,0.0033,0.001,0.0022
-117.4732,33.8347,-6.9412,0,0.0028,0.001,0.0019
-117.4732,33.8347,-8.1471,0,0,0.01,0
-117.4732,33.8347,-9.3529,0,0,0.01,0
-117.4732,33.8347,-10.5588,0,0,0.01,0
-117.4732,33.8347,-11.7647,0,0,0.01,0
-117.4732,33.8347,-12.9706,0,0,0.001,0
-117.4732,33.8347,-14.1765,0,0,0.001,0
-117.4732,33.8347,-15.3824,0,0,0.001,0
-117.4732,33.8347,-16.5882,0,0,0.001,0
-117.4732,33.8347,-17.7941,0,0,0.01,0
-117.4732,33.8347,-19,0,0,0.01,0
-117.4732,33.8621,1.5,0,0.0044,0.01,0.0033
-117.4732,33.8621,0.2941,0,0.0045,0.01,0.0033
-117.4732,33.8621,-0.9118,0,0.0044,0.01,0.0031
-117.4732,33.8621,-2.1176,0,0.0041,0.01,0.0029
-117.4732,33.8621,-3.3235,0.0008,0.0037,0.001,0.0026
-117.4732,33.8621,-4.5294,0.0122,0.0033,0.001,0.0024
-117.4732,33.8621,-5.7353,0.0719,0.0029,0.001,0.0021
-117.4732,33.8621,-6.9412,0.0217,0,0.001,0
-117.4732,33.8621,-8.1471,0,0,0.01,0
-117.4732,33.8621,-9.3529,0,0,0.01,0
-117.4732,33.8621,-10.5588,0,0,0.01,0
-117.4732,33.8621,-11.7647,0,0,0.01,0
-117.4732,33.8621,-12.9706,0,0,0.001,0
-117.4732,33.8621,-14.1765,0,0,0.001,0
-117.4732,33.8621,-15.3824,0,0,0.001,0
-117.4732,33.8621,-16.5882,0,0,0.001,0
-117.4732,33.8621,-17.7941,0,0,0.01,0
-117.4732,33.8621,-19,0,0,0.01,0
-117.4732,33.8895,1.5,0,0.0038,0.001,0.0025
-117.4732,33.8895,0.2941,0,0.0039,0.001,0.0025
-117.4732,33.8895,-0.9118,0,0.0039,0.001,0.0026
-117.4732,33.8895,-2.1176,0,0.0037,0.001,0.0026
-117.4732,33.8895,-3.3235,0,0.0036,0.01,0.0025
-117.4732,33.8895,-4.5294,-0.0025,0.0032,0.01,0.0025
-117.4732,33.8895,-5.7353,-0.0015,0.0029,0.01,0.0025
-117.4732,33.8895,-6.9412,-0.0058,0.0028,0.01,0.0024
-117.4732,33.8895,-8.1471,0.0217,0.0028,0.001,0.0022
-117.4732,33.8895,-9.3529,0.0217,0,0.001,0
-117.4732,33.8895,-10.5588,0,0,0.001,0
-117.4732,33.8895,-11.7647,0,0,0.001,0
-117.4732,33.8895,-12.9706,0,0,0.01,0
-117.4732,33.8895,-14.1765,0,0,0.01,0
-117.4732,33.8895,-15.3824,0,0,0.01,0
-117.4732,33.8895,-16.5882,0,0,0.01,0
-117.4732,33.8895,-17.7941,0,0,0.001,0
-117.4732,33.8895,-19,0,0,0.001,0
-117.4732,33.9168,1.5,0,0.0041,0.001,0.0031
-117.4732,33.9168,0.2941,0,0.0042,0.001,0.0033
-117.4732,33.9168,-0.9118,0,0.0042,0.001,0.0034
-117.4732,33.9168,-2.1176,0,0.004,0.001,0.0034
-117.4732,33.9168,-3.3235,0,0.0039,0.01,0.0034
-117.4732,33.9168,-4.5294,-0.0054,0.0039,0.01,0.0034
-117.4732,33.9168,-5.7353,-0.0002,0.0037,0.01,0.0033
-117.4732,33.9168,-6.9412,-0.0168,0.0037,0.01,0.0031
-117.4732,33.9168,-8.1471,0.0301,0.0036,0.001,0.0028
-117.4732,33.9168,-9.3529,0.0217,0.0031,0.001,0.0025
-117.4732,33.9168,-10.5588,0.0217,0.0022,0.001,0.0024
-117.4732,33.9168,-11.7647,0,0.0021,0.001,0.0021
-117.4732,33.9168,-12.9706,0,0,0.01,0
-117.4732,33.9168,-14.1765,0,0,0.01,0
-117.4732,33.9168,-15.3824,0,0,0.01,0
-117.4732,33.9168,-16.5882,0,0,0.01,0
-117.4732,33.9168,-17.7941,0,0,0.001,0
-117.4732,33.9168,-19,0,0,0.001,0
-117.4732,33.9442,1.5,0,0.0043,0.001,0.0044
-117.4732,33.9442,0.2941,0,0.0046,0.001,0.0045
-117.4732,33.9442,-0.9118,0,0.0045,0.001,0.0045
-117.4732,33.9442,-2.1176,0,0.0044,0.001,0.0045
-117.4732,33.9442,-3.3235,0,0.0044,0.01,0.0045
-117.4732,33.9442,-4.5294,0.0779,0.0042,0.01,0.0045
-117.4732,33.9442,-5.7353,0.0223,0.0045,0.01,0.0045
-117.4732,33.9442,-6.9412,0.0197,0.0049,0.01,0.0043
-117.4732,33.9442,-8.1471,-0.0149,0.0046,0.001,0.004
-117.4732,33.9442,-9.3529,0.0301,0.0041,0.001,0.0036
-117.4732,33.9442,-10.5588,0,0.0032,0.001,0.0032
-117.4732,33.9442,-11.7647,0,0.0028,0.001,0.0028
-117.4732,33.9442,-12.9706,0,0.0019,0.01,0.0026
-117.4732,33.9442,-14.1765,0,0.0018,0.01,0.0022
-117.4732,33.9442,-15.3824,0,0,0.01,0
-117.4732,33.9442,-16.5882,0,0,0.01,0
-117.4732,33.9442,-17.7941,0,0,0.001,0
-117.4732,33.9442,-19,0,0,0.001,0
-117.4732,33.9716,1.5,0,0.0035,0.001,0.0039
-117.4732,33.9716,0.2941,0,0.0035,0.001,0.0041
-117.4732,33.9716,-0.9118,0,0.0034,0.001,0.0042
-117.4732,33.9716,-2.1176,0,0.0031,0.001,0.0042
-117.4732,33.9716,-3.3235,0.0119,0.0031,0.01,0.0042
-117.4732,33.9716,-4.5294,0.0188,0.0029,0.01,0.0042
-117.4732,33.9716,-5.7353,-0.0043,0.003,0.01,0.0043
-117.4732,33.9716,-6.9412,0.0324,0.0032,0.01,0.0045
-117.4732,33.9716,-8.1471,-0.0322,0.0037,0.001,0.0045
-117.4732,33.9716,-9.3529,0.0456,0.0036,0.001,0.0045
-117.4732,33.9716,-10.5588,0.0301,0.0038,0.001,0.0043
-117.4732,33.9716,-11.7647,0,0.0033,0.001,0.0038
-117.4732,33.9716,-12.9706,0,0.0027,0.01,0.0034
-117.4732,33.9716,-14.1765,0,0.0022,0.01,0.0031
-117.4732,33.9716,-15.3824,0,0.0017,0.01,0.0025
-117.4732,33.9716,-16.5882,0,0,0.01,0
-117.4732,33.9716,-17.7941,0,0,0.001,0
-117.4732,33.9716,-19,0,0,0.001,0
-117.4732,33.9989,1.5,0,0.0046,0.01,0.0042
-117.4732,33.9989,0.2941,0,0.005,0.01,0.0045
-117.4732,33.9989,-0.9118,0,0.0052,0.01,0.0046
-117.4732,33.9989,-2.1176,0,0.005,0.01,0.0046
-117.4732,33.9989,-3.3235,0.007,0.0046,0.001,0.0047
-117.4732,33.9989,-4.5294,0.0301,0.0043,0.001,0.0047
-117.4732,33.9989,-5.7353,0.024,0.0039,0.001,0.0046
-117.4732,33.9989,-6.9412,0.0447,0.0034,0.001,0.0046
-117.4732,33.9989,-8.1471,0.0332,0.0029,0.01,0.0044
-117.4732,33.9989,-9.3529,0.0126,0.0027,0.01,0.0043
-117.4732,33.9989,-10.5588,-0.0176,0.0025,0.01,0.0045
-117.4732,33.9989,-11.7647,0.0023,0.0032,0.01,0.0045
-117.4732,33.9989,-12.9706,-0.0255,0.0036,0.001,0.0041
-117.4732,33.9989,-14.1765,-0.0255,0.0032,0.001,0.0039
-117.4732,33.9989,-15.3824,0,0.0021,0.001,0.0034
-117.4732,33.9989,-16.5882,0,0.0016,0.001,0.0026
-117.4732,33.9989,-17.7941,0,0,0.01,0
-117.4732,33.9989,-19,0,0,0.01,0
-117.4732,34.0263,1.5,0,0.0056,0.01,0.0063
-117.4732,34.0263,0.2941,0,0.0059,0.01,0.0066
-117.4732,34.0263,-0.9118,0.0475,0.0055,0.01,0.0057
-117.4732,34.0263,-2.1176,0.0343,0.0053,0.01,0.0055
-117.4732,34.0263,-3.3235,-0.0105,0.005,0.001,0.0055
-117.4732,34.0263,-4.5294,0.0132,0.0044,0.001,0.0054
-117.4732,34.0263,-5.7353,0.0285,0.0038,0.001,0.0051
-117.4732,34.0263,-6.9412,0.0338,0.0038,0.001,0.0048
-117.4732,34.0263,-8.1471,0.0131,0.0039,0.01,0.0044
-117.4732,34.0263,-9.3529,0.0138,0.004,0.01,0.0044
-117.4732,34.0263,-10.5588,-0.021,0.0032,0.01,0.0044
-117.4732,34.0263,-11.7647,-0.0717,0.0027,0.01,0.0046
-117.4732,34.0263,-12.9706,0.0301,0.0021,0.001,0.0044
-117.4732,34.0263,-14.1765,0,0.0038,0.001,0.0046
-117.4732,34.0263,-15.3824,0,0.0027,0.001,0.0041
-117.4732,34.0263,-16.5882,0,0.0015,0.001,0.0032
-117.4732,34.0263,-17.7941,0,0.001,0.01,0.0024
-117.4732,34.0263,-19,0,0,0.01,0
-117.4732,34.0537,1.5,0,0.0044,0.01,0.0071
-117.4732,34.0537,0.2941,0,0.0044,0.01,0.0074
-117.4732,34.0537,-0.9118,-0.0077,0.0042,0.01,0.0063
-117.4732,34.0537,-2.1176,0.0244,0.0045,0.01,0.0057
-117.4732,34.0537,-3.3235,0.02,0.0041,0.001,0.0056
-117.4732,34.0537,-4.5294,0.0197,0.0036,0.001,0.0055
-117.4732,34.0537,-5.7353,0.0498,0.0039,0.001,0.0051
-117.4732,34.0537,-6.9412,0.005,0.0043,0.001,0.0049
-117.4732,34.0537,-8.1471,0.0124,0.0045,0.01,0.0047
-117.4732,34.0537,-9.3529,-0.0085,0.004,0.01,0.0046
-117.4732,34.0537,-10.5588,-0.0033,0.004,0.01,0.0044
-117.4732,34.0537,-11.7647,0.1679,0.0032,0.01,0.0044
-117.4732,34.0537,-12.9706,0.0301,0.0026,0.001,0.0048
-117.4732,34.0537,-14.1765,0.0301,0.0028,0.001,0.005
-117.4732,34.0537,-15.3824,0,0.0028,0.001,0.0046
-117.4732,34.0537,-16.5882,0,0.0023,0.001,0.0039
-117.4732,34.0537,-17.7941,0,0.0015,0.01,0.003
-117.4732,34.0537,-19,0,0,0.01,0
-117.4732,34.0811,1.5,0,0.0117,0.01,0.0093
-117.4732,34.0811,0.2941,-0.0577,0.0114,0.01,0.0095
-117.4732,34.0811,-0.9118,0.0073,0.0076,0.01,0.0071
-117.4732,34.0811,-2.1176,0.0084,0.0049,0.01,0.0058
-117.4732,34.0811,-3.3235,-0.0123,0.0037,0.001,0.0057
-117.4732,34.0811,-4.5294,-0.0187,0.0042,0.001,0.0055
-117.4732,34.0811,-5.7353,0.0456,0.0037,0.001,0.0054
-117.4732,34.0811,-6.9412,0.0316,0.0035,0.001,0.0056
-117.4732,34.0811,-8.1471,0.0147,0.0039,0.01,0.0053
-117.4732,34.0811,-9.3529,0.0292,0.0043,0.01,0.005
-117.4732,34.0811,-10.5588,-0.0345,0.005,0.01,0.0049
-117.4732,34.0811,-11.7647,0.0267,0.0046,0.01,0.0051
-117.4732,34.0811,-12.9706,0.0264,0.0042,0.001,0.0056
-117.4732,34.0811,-14.1765,0.0251,0.0026,0.001,0.0057
-117.4732,34.0811,-15.3824,0.0456,0.0035,0.001,0.0058
-117.4732,34.0811,-16.5882,0,0.004,0.001,0.0052
-117.4732,34.0811,-17.7941,0,0.0023,0.01,0.0038
-117.4732,34.0811,-19,0,0.0012,0.01,0.0027
-117.4732,34.1084,1.5,0,0.0115,0.001,0.0031
-117.4732,34.1084,0.2941,0,0.0114,0.001,0.0035
-117.4732,34.1084,-0.9118,-0.0085,0.0083,0.001,0.0045
-117.4732,34.1084,-2.1176,-0.0187,0.0065,0.001,0.0048
-117.4732,34.1084,-3.3235,-0.0251,0.0062,0.01,0.0051
-117.4732,34.1084,-4.5294,-0.0252,0.0062,0.01,0.0056
-117.4732,34.1084,-5.7353,-0.0004,0.0043,0.01,0.0062
-117.4732,34.1084,-6.9412,0.0056,0.0036,0.01,0.0066
-117.4732,34.1084,-8.1471,0.0284,0.0053,0.001,0.0066
-117.4732,34.1084,-9.3529,-0.0124,0.006,0.001,0.006
-117.4732,34.1084,-10.5588,0.0075,0.0066,0.001,0.0057
-117.4732,34.1084,-11.7647,0.0417,0.0061,0.001,0.0058
-117.4732,34.1084,-12.9706,0.0172,0.0051,0.01,0.006
-117.4732,34.1084,-14.1765,-0.0086,0.0048,0.01,0.0067
-117.4732,34.1084,-15.3824,0.0092,0.0071,0.01,0.0076
-117.4732,34.1084,-16.5882,0.0119,0.0066,0.01,0.0069
-117.4732,34.1084,-17.7941,-0.0034,0.0033,0.001,0.0047
-117.4732,34.1084,-19,0,0.0015,0.001,0.003
-117.4732,34.1358,1.5,0,0.0055,0.001,0.0023
-117.4732,34.1358,0.2941,0,0.0056,0.001,0.0027
-117.4732,34.1358,-0.9118,-0.0233,0.0063,0.001,0.0038
-117.4732,34.1358,-2.1176,-0.0239,0.0059,0.001,0.0044
-117.4732,34.1358,-3.3235,-0.0456,0.0058,0.01,0.0049
-117.4732,34.1358,-4.5294,-0.0514,0.0066,0.01,0.0054
-117.4732,34.1358,-5.7353,-0.0468,0.0062,0.01,0.0058
-117.4732,34.1358,-6.9412,-0.048,0.0057,0.01,0.0061
-117.4732,34.1358,-8.1471,-0.0476,0.0071,0.001,0.0062
-117.4732,34.1358,-9.3529,-0.0151,0.0095,0.001,0.006
-117.4732,34.1358,-10.5588,-0.0218,0.0077,0.001,0.0058
-117.4732,34.1358,-11.7647,0.0139,0.0046,0.001,0.0056
-117.4732,34.1358,-12.9706,0.0698,0.0041,0.01,0.0054
-117.4732,34.1358,-14.1765,0.0698,0.0044,0.01,0.0054
-117.4732,34.1358,-15.3824,-0.0006,0.005,0.01,0.0052
-117.4732,34.1358,-16.5882,0,0.0039,0.01,0.0045
-117.4732,34.1358,-17.7941,0,0.0027,0.001,0.0034
-117.4732,34.1358,-19,0,0.0016,0.001,0.0026
-117.4732,34.1632,1.5,0,0.0097,0.001,0.0042
-117.4732,34.1632,0.2941,0,0.009,0.001,0.0043
-117.4732,34.1632,-0.9118,-0.0611,0.0068,0.001,0.0039
-117.4732,34.1632,-2.1176,-0.0549,0.0062,0.001,0.004
-117.4732,34.1632,-3.3235,-0.0603,0.0059,0.01,0.0042
-117.4732,34.1632,-4.5294,-0.0438,0.0057,0.01,0.0045
-117.4732,34.1632,-5.7353,-0.0705,0.0054,0.01,0.0049
-117.4732,34.1632,-6.9412,-0.0543,0.0035,0.01,0.0052
-117.4732,34.1632,-8.1471,-0.0149,0.002,0.001,0.0054
-117.4732,34.1632,-9.3529,0.0689,0.003,0.001,0.0056
-117.4732,34.1632,-10.5588,0.0909,0.0032,0.001,0.0054
-117.4732,34.1632,-11.7647,0.0735,0.0031,0.001,0.0051
-117.4732,34.1632,-12.9706,0,0.0038,0.01,0.0049
-117.4732,34.1632,-14.1765,0,0.004,0.01,0.0045
-117.4732,34.1632,-15.3824,0,0.0036,0.01,0.0039
-117.4732,34.1632,-16.5882,0,0.0028,0.01,0.0032
-117.4732,34.1632,-17.7941,0,0.0021,0.001,0.0027
-117.4732,34.1632,-19,0,0,0.001,0
-117.4732,34.1905,1.5,0,0.0046,0.001,0.0038
-117.4732,34.1905,0.2941,0,0.0046,0.001,0.0039
-117.4732,34.1905,-0.9118,0,0.004,0.001,0.0038
-117.4732,34.1905,-2.1176,0,0.0035,0.001,0.0039
-117.4732,34.1905,-3.3235,0.0126,0.0031,0.01,0.0041
-117.4732,34.1905,-4.5294,-0.018,0.0021,0.01,0.0044
-117.4732,34.1905,-5.7353,0.0205,0.0018,0.01,0.0048
-117.4732,34.1905,-6.9412,-0.058,0.0021,0.01,0.0053
-117.4732,34.1905,-8.1471,-0.0305,0.0041,0.001,0.0062
-117.4732,34.1905,-9.3529,-0.0253,0.0048,0.001,0.0066
-117.4732,34.1905,-10.5588,-0.0289,0.0065,0.001,0.0065
-117.4732,34.1905,-11.7647,0.0055,0.0056,0.001,0.0059
-117.4732,34.1905,-12.9706,0.0868,0.0043,0.01,0.0053
-117.4732,34.1905,-14.1765,0,0.004,0.01,0.0044
-117.4732,34.1905,-15.3824,0,0.0028,0.01,0.0035
-117.4732,34.1905,-16.5882,0,0.0026,0.01,0.0028
-117.4732,34.1905,-17.7941,0,0,0.001,0
-117.4732,34.1905,-19,0,0,0.001,0
-117.4732,34.2179,1.5,0,0.002,0.01,0.0029
-117.4732,34.2179,0.2941,0,0.0022,0.01,0.0031
-117.4732,34.2179,-0.9118,0,0.0022,0.01,0.0033
-117.4732,34.2179,-2.1176,0,0.002,0.01,0.0036
-117.4732,34.2179,-3.3235,0,0.002,0.001,0.0039
-117.4732,34.2179,-4.5294,0,0.0013,0.001,0.0044
-117.4732,34.2179,-5.7353,0.0126,0.0019,0.001,0.0051
-117.4732,34.2179,-6.9412,0.0288,0.0039,0.001,0.0058
-117.4732,34.2179,-8.1471,-0.0497,0.0067,0.01,0.0073
-117.4732,34.2179,-9.3529,-0.0187,0.0082,0.01,0.0083
-117.4732,34.2179,-10.5588,-0.0082,0.0098,0.01,0.0081
-117.4732,34.2179,-11.7647,-0.0062,0.0089,0.01,0.0069
-117.4732,34.2179,-12.9706,-0.0228,0.0063,0.001,0.0057
-117.4732,34.2179,-14.1765,-0.0302,0.0039,0.001,0.0042
-117.4732,34.2179,-15.3824,-0.0032,0.0031,0.001,0.0032
-117.4732,34.2179,-16.5882,-0.0271,0,0.001,0
-117.4732,34.2179,-17.7941,0,0,0.01,0
-117.4732,34.2179,-19,0,0,0.01,0
-117.4732,34.2453,1.5,0,0.0021,0.01,0.0024
-117.4732,34.2453,0.2941,0,0.0024,0.01,0.0026
-117.4732,34.2453,-0.9118,0,0.0026,0.01,0.0028
-117.4732,34.2453,-2.1176,0,0.0027,0.01,0.0031
-117.4732,34.2453,-3.3235,0,0.003,0.001,0.0034
-117.4732,34.2453,-4.5294,0,0.0036,0.001,0.0039
-117.4732,34.2453,-5.7353,0,0.0052,0.001,0.0047
-117.4732,34.2453,-6.9412,0,0.0081,0.001,0.0063
-117.4732,34.2453,-8.1471,0,0.0177,0.01,0.012
-117.4732,34.2453,-9.3529,-0.0273,0.0219,0.01,0.0144
-117.4732,34.2453,-10.5588,-0.0186,0.0191,0.01,0.0122
-117.4732,34.2453,-11.7647,-0.0532,0.0094,0.01,0.0066
-117.4732,34.2453,-12.9706,0,0.0061,0.001,0.0046
-117.4732,34.2453,-14.1765,0,0.0037,0.001,0.0033
-117.4732,34.2453,-15.3824,0,0,0.001,0
-117.4732,34.2453,-16.5882,0,0,0.001,0
-117.4732,34.2453,-17.7941,0,0,0.01,0
-117.4732,34.2453,-19,0,0,0.01,0
-117.4732,34.2726,1.5,0,0,0.01,0
-117.4732,34.2726,0.2941,0,0,0.01,0
-117.4732,34.2726,-0.9118,0,0,0.01,0
-117.4732,34.2726,-2.1176,0,0,0.01,0
-117.4732,34.2726,-3.3235,0,0,0.001,0
-117.4732,34.2726,-4.5294,0,0.0029,0.001,0.0027
-117.4732,34.2726,-5.7353,0,0.0038,0.001,0.0033
-117.4732,34.2726,-6.9412,0,0.0054,0.001,0.0044
-117.4732,34.2726,-8.1471,0,0.0086,0.01,0.0072
-117.4732,34.2726,-9.3529,0,0.012,0.01,0.0087
-117.4732,34.2726,-10.5588,0,0.0091,0.01,0.0071
-117.4732,34.2726,-11.7647,0,0.0059,0.01,0.0042
-117.4732,34.2726,-12.9706,0,0.0041,0.001,0.003
-117.4732,34.2726,-14.1765,0,0,0.001,0
-117.4732,34.2726,-15.3824,0,0,0.001,0
-117.4732,34.2726,-16.5882,0,0,0.001,0
-117.4732,34.2726,-17.7941,0,0,0.01,0
-117.4732,34.2726,-19,0,0,0.01,0
-117.4732,34.3,1.5,0,0,0.01,0
-117.4732,34.3,0.2941,0,0,0.01,0
-117.4732,34.3,-0.9118,0,0,0.01,0
-117.4732,34.3,-2.1176,0,0,0.01,0
-117.4732,34.3,-3.3235,0,0,0.001,0
-117.4732,34.3,-4.5294,0,0,0.001,0
-117.4732,34.3,-5.7353,0,0,0.001,0
-117.4732,34.3,-6.9412,0,0,0.001,0
-117.4732,34.3,-8.1471,0,0,0.01,0
-117.4732,34.3,-9.3529,0,0,0.01,0
-117.4732,34.3,-10.5588,0,0,0.01,0
-117.4732,34.3,-11.7647,0,0,0.01,0
-117.4732,34.3,-12.9706,0,0,0.001,0
-117.4732,34.3,-14.1765,0,0,0.001,0
-117.4732,34.3,-15.3824,0,0,0.001,0
-117.4732,34.3,-16.5882,0,0,0.001,0
-117.4732,34.3,-17.7941,0,0,0.01,0
-117.4732,34.3,-19,0,0,0.01,0
-117.4454,33.78,1.5,0,0.017,0.01,0.0122
-117.4454,33.78,0.2941,0,0.0165,0.01,0.0116
-117.4454,33.78,-0.9118,0,0.0111,0.01,0.0074
-117.4454,33.78,-2.1176,0,0.0069,0.01,0.0047
-117.4454,33.78,-3.3235,0,0.005,0.001,0.0034
-117.4454,33.78,-4.5294,0,0.0039,0.001,0.0026
-117.4454,33.78,-5.7353,0,0.0032,0.001,0.0021
-117.4454,33.78,-6.9412,0,0,0.001,0
-117.4454,33.78,-8.1471,0,0,0.01,0
-117.4454,33.78,-9.3529,0,0,0.01,0
-117.4454,33.78,-10.5588,0,0,0.01,0
-117.4454,33.78,-11.7647,0,0,0.01,0
-117.4454,33.78,-12.9706,0,0,0.001,0
-117.4454,33.78,-14.1765,0,0,0.001,0
-117.4454,33.78,-15.3824,0,0,0.001,0
-117.4454,33.78,-16.5882,0,0,0.001,0
-117.4454,33.78,-17.7941,0,0,0.01,0
-117.4454,33.78,-19,0,0,0.01,0
-117.4454,33.8074,1.5,0,0.035,0.01,0.0226
-117.4454,33.8074,0.2941,-0.0004,0.0342,0.01,0.0214
-117.4454,33.8074,-0.9118,-0.004,0.0193,0.01,0.0119
-117.4454,33.8074,-2.1176,-0.0086,0.0093,0.01,0.0062
-117.4454,33.8074,-3.3235,0.0515,0.006,0.001,0.0041
-117.4454,33.8074,-4.5294,0,0.0044,0.001,0.003
-117.4454,33.8074,-5.7353,0,0.0034,0.001,0.0023
-117.4454,33.8074,-6.9412,0,0.0029,0.001,0.0019
-117.4454,33.8074,-8.1471,0,0,0.01,0
-117.4454,33.8074,-9.3529,0,0,0.01,0
-117.4454,33.8074,-10.5588,0,0,0.01,0
-117.4454,33.8074,-11.7647,0,0,0.01,0
-117.4454,33.8074,-12.9706,0,0,0.001,0
-117.4454,33.8074,-14.1765,0,0,0.001,0
-117.4454,33.8074,-15.3824,0,0,0.001,0
-117.4454,33.8074,-16.5882,0,0,0.001,0
-117.4454,33.8074,-17.7941,0,0,0.01,0
-117.4454,33.8074,-19,0,0,0.01,0
-117.4454,33.8347,1.5,0,0.0119,0.01,0.0086
-117.4454,33.8347,0.2941,0,0.0114,0.01,0.0082
-117.4454,33.8347,-0.9118,-0.0206,0.0081,0.01,0.0058
-117.4454,33.8347,-2.1176,-0.0093,0.006,0.01,0.0043
-117.4454,33.8347,-3.3235,-0.0063,0.0046,0.001,0.0033
-117.4454,33.8347,-4.5294,0.0376,0.0037,0.001,0.0026
-117.4454,33.8347,-5.7353,0,0.0031,0.001,0.0022
-117.4454,33.8347,-6.9412,0,0.0026,0.001,0.0018
-117.4454,33.8347,-8.1471,0,0,0.01,0
-117.4454,33.8347,-9.3529,0,0,0.01,0
-117.4454,33.8347,-10.5588,0,0,0.01,0
-117.4454,33.8347,-11.7647,0,0,0.01,0
-117.4454,33.8347,-12.9706,0,0,0.001,0
-117.4454,33.8347,-14.1765,0,0,0.001,0
-117.4454,33.8347,-15.3824,0,0,0.001,0
-117.4454,33.8347,-16.5882,0,0,0.001,0
-117.4454,33.8347,-17.7941,0,0,0.01,0
-117.4454,33.8347,-19,0,0,0.01,0
-117.4454,33.8621,1.5,0,0.0041,0.01,0.0031
-117.4454,33.8621,0.2941,0,0.0043,0.01,0.0032
-117.4454,33.8621,-0.9118,0,0.0041,0.01,0.0031
-117.4454,33.8621,-2.1176,0,0.0038,0.01,0.0028
-117.4454,33.8621,-3.3235,0.0043,0.0033,0.001,0.0026
-117.4454,33.8621,-4.5294,0.022,0.003,0.001,0.0023
-117.4454,33.8621,-5.7353,0,0.0026,0.001,0.0021
-117.4454,33.8621,-6.9412,0,0,0.001,0
-117.4454,33.8621,-8.1471,0,0,0.01,0
-117.4454,33.8621,-9.3529,0,0,0.01,0
-117.4454,33.8621,-10.5588,0,0,0.01,0
-117.4454,33.8621,-11.7647,0,0,0.01,0
-117.4454,33.8621,-12.9706,0,0,0.001,0
-117.4454,33.8621,-14.1765,0,0,0.001,0
-117.4454,33.8621,-15.3824,0,0,0.001,0
-117.4454,33.8621,-16.5882,0,0,0.001,0
-117.4454,33.8621,-17.7941,0,0,0.01,0
-117.4454,33.8621,-19,0,0,0.01,0
-117.4454,33.8895,1.5,0,0.0031,0.001,0.0022
-117.4454,33.8895,0.2941,0,0.0033,0.001,0.0024
-117.4454,33.8895,-0.9118,0,0.0033,0.001,0.0024
-117.4454,33.8895,-2.1176,0,0.0033,0.001,0.0024
-117.4454,33.8895,-3.3235,0,0.0033,0.01,0.0024
-117.4454,33.8895,-4.5294,0.0085,0.0031,0.01,0.0024
-117.4454,33.8895,-5.7353,0.0399,0.0026,0.01,0.0024
-117.4454,33.8895,-6.9412,0,0.0024,0.01,0.0024
-117.4454,33.8895,-8.1471,0,0.0023,0.001,0.0022
-117.4454,33.8895,-9.3529,0,0.0022,0.001,0.002
-117.4454,33.8895,-10.5588,0,0,0.001,0
-117.4454,33.8895,-11.7647,0,0,0.001,0
-117.4454,33.8895,-12.9706,0,0,0.01,0
-117.4454,33.8895,-14.1765,0,0,0.01,0
-117.4454,33.8895,-15.3824,0,0,0.01,0
-117.4454,33.8895,-16.5882,0,0,0.01,0
-117.4454,33.8895,-17.7941,0,0,0.001,0
-117.4454,33.8895,-19,0,0,0.001,0
-117.4454,33.9168,1.5,0,0.0029,0.001,0.0027
-117.4454,33.9168,0.2941,0,0.0029,0.001,0.0029
-117.4454,33.9168,-0.9118,0,0.0029,0.001,0.003
-117.4454,33.9168,-2.1176,0,0.0029,0.001,0.003
-117.4454,33.9168,-3.3235,0,0.0028,0.01,0.003
-117.4454,33.9168,-4.5294,-0.081,0.0028,0.01,0.0029
-117.4454,33.9168,-5.7353,-0.0004,0.0026,0.01,0.0027
-117.4454,33.9168,-6.9412,0.0448,0.0025,0.01,0.0026
-117.4454,33.9168,-8.1471,0,0.0026,0.001,0.0025
-117.4454,33.9168,-9.3529,0,0.0025,0.001,0.0023
-117.4454,33.9168,-10.5588,0,0.0019,0.001,0.0023
-117.4454,33.9168,-11.7647,0,0.0018,0.001,0.0022
-117.4454,33.9168,-12.9706,0,0,0.01,0
-117.4454,33.9168,-14.1765,0,0,0.01,0
-117.4454,33.9168,-15.3824,0,0,0.01,0
-117.4454,33.9168,-16.5882,0,0,0.01,0
-117.4454,33.9168,-17.7941,0,0,0.001,0
-117.4454,33.9168,-19,0,0,0.001,0
-117.4454,33.9442,1.5,0,0.0036,0.001,0.0038
-117.4454,33.9442,0.2941,0,0.0037,0.001,0.0039
-117.4454,33.9442,-0.9118,0,0.0036,0.001,0.0041
-117.4454,33.9442,-2.1176,0,0.0037,0.001,0.0041
-117.4454,33.9442,-3.3235,0.0768,0.0037,0.01,0.004
-117.4454,33.9442,-4.5294,0.0658,0.0037,0.01,0.0039
-117.4454,33.9442,-5.7353,-0.0036,0.0036,0.01,0.0037
-117.4454,33.9442,-6.9412,0.0173,0.0033,0.01,0.0034
-117.4454,33.9442,-8.1471,0,0.0032,0.001,0.0031
-117.4454,33.9442,-9.3529,0,0.0028,0.001,0.0028
-117.4454,33.9442,-10.5588,0,0.0023,0.001,0.0027
-117.4454,33.9442,-11.7647,0,0.0022,0.001,0.0025
-117.4454,33.9442,-12.9706,0,0.0018,0.01,0.0026
-117.4454,33.9442,-14.1765,0,0.0015,0.01,0.0023
-117.4454,33.9442,-15.3824,0,0,0.01,0
-117.4454,33.9442,-16.5882,0,0,0.01,0
-117.4454,33.9442,-17.7941,0,0,0.001,0
-117.4454,33.9442,-19,0,0,0.001,0
-117.4454,33.9716,1.5,0,0.0035,0.001,0.0043
-117.4454,33.9716,0.2941,0,0.0037,0.001,0.0045
-117.4454,33.9716,-0.9118,0,0.0036,0.001,0.0045
-117.4454,33.9716,-2.1176,0,0.0033,0.001,0.0045
-117.4454,33.9716,-3.3235,-0.0237,0.0032,0.01,0.0045
-117.4454,33.9716,-4.5294,0.0357,0.003,0.01,0.0045
-117.4454,33.9716,-5.7353,0.0019,0.0031,0.01,0.0043
-117.4454,33.9716,-6.9412,0.0218,0.0032,0.01,0.0042
-117.4454,33.9716,-8.1471,-0.0473,0.0032,0.001,0.004
-117.4454,33.9716,-9.3529,0,0.003,0.001,0.0037
-117.4454,33.9716,-10.5588,0,0.0032,0.001,0.0033
-117.4454,33.9716,-11.7647,0,0.0027,0.001,0.0029
-117.4454,33.9716,-12.9706,0,0.0022,0.01,0.0027
-117.4454,33.9716,-14.1765,0,0.0018,0.01,0.0027
-117.4454,33.9716,-15.3824,0,0.0013,0.01,0.0024
-117.4454,33.9716,-16.5882,0,0,0.01,0
-117.4454,33.9716,-17.7941,0,0,0.001,0
-117.4454,33.9716,-19,0,0,0.001,0
-117.4454,33.9989,1.5,0,0.0041,0.01,0.0049
-117.4454,33.9989,0.2941,0,0.0045,0.01,0.0052
-117.4454,33.9989,-0.9118,0,0.0046,0.01,0.0052
-117.4454,33.9989,-2.1176,0.0009,0.0045,0.01,0.0051
-117.4454,33.9989,-3.3235,0.0078,0.0042,0.001,0.005
-117.4454,33.9989,-4.5294,0.0266,0.0041,0.001,0.0048
-117.4454,33.9989,-5.7353,-0.0138,0.0037,0.001,0.0047
-117.4454,33.9989,-6.9412,0.0495,0.0031,0.001,0.0046
-117.4454,33.9989,-8.1471,0.1072,0.0026,0.01,0.0044
-117.4454,33.9989,-9.3529,-0.1321,0.0021,0.01,0.0042
-117.4454,33.9989,-10.5588,-0.1321,0.0028,0.01,0.004
-117.4454,33.9989,-11.7647,0,0.0037,0.01,0.0037
-117.4454,33.9989,-12.9706,0,0.0026,0.001,0.0033
-117.4454,33.9989,-14.1765,0,0.0022,0.001,0.0031
-117.4454,33.9989,-15.3824,0,0.0015,0.001,0.0028
-117.4454,33.9989,-16.5882,0,0.0007,0.001,0.0024
-117.4454,33.9989,-17.7941,0,0,0.01,0
-117.4454,33.9989,-19,0,0,0.01,0
-117.4454,34.0263,1.5,0,0.0069,0.01,0.0084
-117.4454,34.0263,0.2941,0.0167,0.0072,0.01,0.0087
-117.4454,34.0263,-0.9118,0.0362,0.0053,0.01,0.0069
-117.4454,34.0263,-2.1176,-0.0052,0.0047,0.01,0.006
-117.4454,34.0263,-3.3235,-0.029,0.0042,0.001,0.0055
-117.4454,34.0263,-4.5294,0.0043,0.0039,0.001,0.0052
-117.4454,34.0263,-5.7353,0.0024,0.0039,0.001,0.005
-117.4454,34.0263,-6.9412,0.0304,0.0036,0.001,0.0047
-117.4454,34.0263,-8.1471,0.0015,0.0032,0.01,0.0045
-117.4454,34.0263,-9.3529,0.1238,0.0033,0.01,0.0044
-117.4454,34.0263,-10.5588,0.0567,0.0025,0.01,0.0043
-117.4454,34.0263,-11.7647,-0.2421,0.0021,0.01,0.004
-117.4454,34.0263,-12.9706,-0.2421,0.0031,0.001,0.0038
-117.4454,34.0263,-14.1765,0,0.0031,0.001,0.0039
-117.4454,34.0263,-15.3824,0,0.0024,0.001,0.0034
-117.4454,34.0263,-16.5882,0,0.0011,0.001,0.0027
-117.4454,34.0263,-17.7941,0,0,0.01,0
-117.4454,34.0263,-19,0,0,0.01,0
-117.4454,34.0537,1.5,0,0.0014,0.01,0.0096
-117.4454,34.0537,0.2941,0.0171,0.0012,0.01,0.0098
-117.4454,34.0537,-0.9118,0.0084,0.0027,0.01,0.0074
-117.4454,34.0537,-2.1176,-0.0269,0.0034,0.01,0.0062
-117.4454,34.0537,-3.3235,-0.0116,0.0031,0.001,0.0057
-117.4454,34.0537,-4.5294,-0.0073,0.003,0.001,0.0053
-117.4454,34.0537,-5.7353,0.0267,0.0036,0.001,0.005
-117.4454,34.0537,-6.9412,0.0131,0.0038,0.001,0.0049
-117.4454,34.0537,-8.1471,0.0281,0.0036,0.01,0.0047
-117.4454,34.0537,-9.3529,0.0084,0.0038,0.01,0.0045
-117.4454,34.0537,-10.5588,-0.0217,0.0039,0.01,0.0042
-117.4454,34.0537,-11.7647,0.0186,0.0027,0.01,0.0041
-117.4454,34.0537,-12.9706,0.0893,0.0023,0.001,0.0043
-117.4454,34.0537,-14.1765,0,0.0026,0.001,0.0044
-117.4454,34.0537,-15.3824,0,0.0031,0.001,0.0041
-117.4454,34.0537,-16.5882,0,0.0021,0.001,0.0033
-117.4454,34.0537,-17.7941,0,0.0013,0.01,0.0026
-117.4454,34.0537,-19,0,0,0.01,0
-117.4454,34.0811,1.5,0,0.0052,0.01,0.0102
-117.4454,34.0811,0.2941,0.0136,0.0051,0.01,0.0103
-117.4454,34.0811,-0.9118,0.013,0.0047,0.01,0.0074
-117.4454,34.0811,-2.1176,-0.0547,0.0021,0.01,0.006
-117.4454,34.0811,-3.3235,-0.0584,0.002,0.001,0.0057
-117.4454,34.0811,-4.5294,0.0029,0.003,0.001,0.0055
-117.4454,34.0811,-5.7353,0.046,0.0046,0.001,0.0053
-117.4454,34.0811,-6.9412,0.0435,0.0045,0.001,0.0054
-117.4454,34.0811,-8.1471,0.0445,0.0043,0.01,0.0051
-117.4454,34.0811,-9.3529,-0.0493,0.0044,0.01,0.0047
-117.4454,34.0811,-10.5588,-0.0853,0.0046,0.01,0.0046
-117.4454,34.0811,-11.7647,0.0009,0.0035,0.01,0.0047
-117.4454,34.0811,-12.9706,0.006,0.0027,0.001,0.0048
-117.4454,34.0811,-14.1765,0.0338,0.0021,0.001,0.0047
-117.4454,34.0811,-15.3824,0,0.0033,0.001,0.0045
-117.4454,34.0811,-16.5882,0,0.0029,0.001,0.0039
-117.4454,34.0811,-17.7941,0,0.002,0.01,0.003
-117.4454,34.0811,-19,0,0,0.01,0
-117.4454,34.1084,1.5,0,0.0154,0.001,-0.0005
-117.4454,34.1084,0.2941,0.0123,0.0143,0.001,0.0002
-117.4454,34.1084,-0.9118,-0.0013,0.0101,0.001,0.0031
-117.4454,34.1084,-2.1176,-0.0299,0.0059,0.001,0.0045
-117.4454,34.1084,-3.3235,-0.032,0.0051,0.01,0.005
-117.4454,34.1084,-4.5294,-0.0271,0.0052,0.01,0.0056
-117.4454,34.1084,-5.7353,0.0285,0.0056,0.01,0.0062
-117.4454,34.1084,-6.9412,0.058,0.0057,0.01,0.0063
-117.4454,34.1084,-8.1471,0.077,0.0055,0.001,0.006
-117.4454,34.1084,-9.3529,-0.0059,0.0055,0.001,0.0053
-117.4454,34.1084,-10.5588,-0.187,0.0061,0.001,0.0052
-117.4454,34.1084,-11.7647,0.0303,0.0043,0.001,0.0051
-117.4454,34.1084,-12.9706,0.0067,0.003,0.01,0.0049
-117.4454,34.1084,-14.1765,0.009,0.0031,0.01,0.0049
-117.4454,34.1084,-15.3824,0.0931,0.004,0.01,0.0047
-117.4454,34.1084,-16.5882,0,0.0028,0.01,0.0041
-117.4454,34.1084,-17.7941,0,0.0023,0.001,0.0032
-117.4454,34.1084,-19,0,0.0015,0.001,0.0024
-117.4454,34.1358,1.5,0,0.0098,0.001,0.0001
-117.4454,34.1358,0.2941,-0.0179,0.01,0.001,0.0007
-117.4454,34.1358,-0.9118,-0.0281,0.0071,0.001,0.0029
-117.4454,34.1358,-2.1176,-0.0236,0.0063,0.001,0.0042
-117.4454,34.1358,-3.3235,-0.0294,0.0049,0.01,0.0049
-117.4454,34.1358,-4.5294,-0.0272,0.0041,0.01,0.0053
-117.4454,34.1358,-5.7353,-0.0044,0.0037,0.01,0.0056
-117.4454,34.1358,-6.9412,-0.029,0.0038,0.01,0.0056
-117.4454,34.1358,-8.1471,-0.0284,0.0031,0.001,0.0057
-117.4454,34.1358,-9.3529,-0.0321,0.0047,0.001,0.0057
-117.4454,34.1358,-10.5588,-0.0302,0.0051,0.001,0.0054
-117.4454,34.1358,-11.7647,0.0773,0.0033,0.001,0.005
-117.4454,34.1358,-12.9706,0.0046,0.0028,0.01,0.0048
-117.4454,34.1358,-14.1765,-0.1214,0.0036,0.01,0.0046
-117.4454,34.1358,-15.3824,0,0.0041,0.01,0.0042
-117.4454,34.1358,-16.5882,0,0.0027,0.01,0.0036
-117.4454,34.1358,-17.7941,0,0.0024,0.001,0.003
-117.4454,34.1358,-19,0,0.0015,0.001,0.0024
-117.4454,34.1632,1.5,0,0.0119,0.001,0.0041
-117.4454,34.1632,0.2941,-0.0473,0.0106,0.001,0.0042
-117.4454,34.1632,-0.9118,-0.0466,0.009,0.001,0.0037
-117.4454,34.1632,-2.1176,-0.0205,0.0068,0.001,0.0038
-117.4454,34.1632,-3.3235,-0.0075,0.0058,0.01,0.004
-117.4454,34.1632,-4.5294,-0.0047,0.0046,0.01,0.0043
-117.4454,34.1632,-5.7353,0.018,0.0034,0.01,0.0046
-117.4454,34.1632,-6.9412,-0.0161,0.0022,0.01,0.0049
-117.4454,34.1632,-8.1471,-0.0148,0.0007,0.001,0.0053
-117.4454,34.1632,-9.3529,-0.0357,0.0011,0.001,0.0056
-117.4454,34.1632,-10.5588,0.0013,0.0022,0.001,0.0054
-117.4454,34.1632,-11.7647,0.0659,0.0025,0.001,0.0053
-117.4454,34.1632,-12.9706,-0.0511,0.0037,0.01,0.005
-117.4454,34.1632,-14.1765,0,0.0035,0.01,0.0044
-117.4454,34.1632,-15.3824,0,0.0029,0.01,0.0037
-117.4454,34.1632,-16.5882,0,0.002,0.01,0.0031
-117.4454,34.1632,-17.7941,0,0.002,0.001,0.0026
-117.4454,34.1632,-19,0,0,0.001,0
-117.4454,34.1905,1.5,0,0.004,0.001,0.0042
-117.4454,34.1905,0.2941,0,0.0042,0.001,0.0042
-117.4454,34.1905,-0.9118,0,0.0041,0.001,0.0038
-117.4454,34.1905,-2.1176,0,0.0035,0.001,0.0037
-117.4454,34.1905,-3.3235,0,0.0031,0.01,0.0038
-117.4454,34.1905,-4.5294,-0.0067,0.003,0.01,0.004
-117.4454,34.1905,-5.7353,0.0999,0.0028,0.01,0.0043
-117.4454,34.1905,-6.9412,0.0197,0.0031,0.01,0.0047
-117.4454,34.1905,-8.1471,0.0085,0.0032,0.001,0.0051
-117.4454,34.1905,-9.3529,-0.0323,0.0039,0.001,0.0057
-117.4454,34.1905,-10.5588,0.0164,0.0039,0.001,0.0067
-117.4454,34.1905,-11.7647,-0.079,0.0036,0.001,0.0071
-117.4454,34.1905,-12.9706,-0.003,0.0031,0.01,0.0064
-117.4454,34.1905,-14.1765,0.0368,0.0025,0.01,0.005
-117.4454,34.1905,-15.3824,0,0.0026,0.01,0.0036
-117.4454,34.1905,-16.5882,0,0.0022,0.01,0.0028
-117.4454,34.1905,-17.7941,0,0,0.001,0
-117.4454,34.1905,-19,0,0,0.001,0
-117.4454,34.2179,1.5,0,0.0021,0.01,0.0028
-117.4454,34.2179,0.2941,0,0.0019,0.01,0.003
-117.4454,34.2179,-0.9118,0,0.002,0.01,0.0032
-117.4454,34.2179,-2.1176,0,0.0023,0.01,0.0034
-117.4454,34.2179,-3.3235,0,0.0025,0.001,0.0036
-117.4454,34.2179,-4.5294,0.0999,0.0031,0.001,0.004
-117.4454,34.2179,-5.7353,0.0999,0.0039,0.001,0.0044
-117.4454,34.2179,-6.9412,0,0.0047,0.001,0.0049
-117.4454,34.2179,-8.1471,0.0067,0.0057,0.01,0.0056
-117.4454,34.2179,-9.3529,0.0087,0.0072,0.01,0.0064
-117.4454,34.2179,-10.5588,0.053,0.0097,0.01,0.0075
-117.4454,34.2179,-11.7647,-0.0448,0.008,0.01,0.0076
-117.4454,34.2179,-12.9706,0.0021,0.0067,0.001,0.0065
-117.4454,34.2179,-14.1765,0.0058,0.0038,0.001,0.0044
-117.4454,34.2179,-15.3824,0.0377,0.0027,0.001,0.0032
-117.4454,34.2179,-16.5882,-0.0271,0,0.001,0
-117.4454,34.2179,-17.7941,0,0,0.01,0
-117.4454,34.2179,-19,0,0,0.01,0
-117.4454,34.2453,1.5,0,0.0021,0.01,0.0023
-117.4454,34.2453,0.2941,0,0.0022,0.01,0.0025
-117.4454,34.2453,-0.9118,0,0.0026,0.01,0.0027
-117.4454,34.2453,-2.1176,0,0.0031,0.01,0.0029
-117.4454,34.2453,-3.3235,0,0.0037,0.001,0.0032
-117.4454,34.2453,-4.5294,0,0.0045,0.001,0.0035
-117.4454,34.2453,-5.7353,0,0.0055,0.001,0.0041
-117.4454,34.2453,-6.9412,0,0.0066,0.001,0.005
-117.4454,34.2453,-8.1471,0,0.0096,0.01,0.007
-117.4454,34.2453,-9.3529,0.0148,0.0121,0.01,0.0084
-117.4454,34.2453,-10.5588,0.0803,0.0101,0.01,0.0071
-117.4454,34.2453,-11.7647,0,0.007,0.01,0.0052
-117.4454,34.2453,-12.9706,0,0.0053,0.001,0.0041
-117.4454,34.2453,-14.1765,0,0.0038,0.001,0.0031
-117.4454,34.2453,-15.3824,0,0,0.001,0
-117.4454,34.2453,-16.5882,0,0,0.001,0
-117.4454,34.2453,-17.7941,0,0,0.01,0
-117.4454,34.2453,-19,0,0,0.01,0
-117.4454,34.2726,1.5,0,0,0.01,0
-117.4454,34.2726,0.2941,0,0,0.01,0
-117.4454,34.2726,-0.9118,0,0,0.01,0
-117.4454,34.2726,-2.1176,0,0,0.01,0
-117.4454,34.2726,-3.3235,0,0,0.001,0
-117.4454,34.2726,-4.5294,0,0,0.001,0
-117.4454,34.2726,-5.7353,0,0.0033,0.001,0.0029
-117.4454,34.2726,-6.9412,0,0.0042,0.001,0.0035
-117.4454,34.2726,-8.1471,0,0.0057,0.01,0.0048
-117.4454,34.2726,-9.3529,0,0.0075,0.01,0.0056
-117.4454,34.2726,-10.5588,0,0.0058,0.01,0.0047
-117.4454,34.2726,-11.7647,0,0.0045,0.01,0.0033
-117.4454,34.2726,-12.9706,0,0,0.001,0
-117.4454,34.2726,-14.1765,0,0,0.001,0
-117.4454,34.2726,-15.3824,0,0,0.001,0
-117.4454,34.2726,-16.5882,0,0,0.001,0
-117.4454,34.2726,-17.7941,0,0,0.01,0
-117.4454,34.2726,-19,0,0,0.01,0
-117.4454,34.3,1.5,0,0,0.01,0
-117.4454,34.3,0.2941,0,0,0.01,0
-117.4454,34.3,-0.9118,0,0,0.01,0
-117.4454,34.3,-2.1176,0,0,0.01,0
-117.4454,34.3,-3.3235,0,0,0.001,0
-117.4454,34.3,-4.5294,0,0,0.001,0
-117.4454,34.3,-5.7353,0,0,0.001,0
-117.4454,34.3,-6.9412,0,0,0.001,0
-117.4454,34.3,-8.1471,0,0,0.01,0
-117.4454,34.3,-9.3529,0,0,0.01,0
-117.4454,34.3,-10.5588,0,0,0.01,0
-117.4454,34.3,-11.7647,0,0,0.01,0
-117.4454,34.3,-12.9706,0,0,0.001,0
-117.4454,34.3,-14.1765,0,0,0.001,0
-117.4454,34.3,-15.3824,0,0,0.001,0
-117.4454,34.3,-16.5882,0,0,0.001,0
-117.4454,34.3,-17.7941,0,0,0.01,0
-117.4454,34.3,-19,0,0,0.01,0
-117.4176,33.78,1.5,0,0.0062,0.01,0.004
-117.4176,33.78,0.2941,0,0.0061,0.01,0.0039
-117.4176,33.78,-0.9118,0,0.0053,0.01,0.0034
-117.4176,33.78,-2.1176,0,0.0045,0.01,0.0029
-117.4176,33.78,-3.3235,0,0.0037,0.001,0.0024
-117.4176,33.78,-4.5294,0,0.0032,0.001,0.0021
-117.4176,33.78,-5.7353,0,0,0.001,0
-117.4176,33.78,-6.9412,0,0,0.001,0
-117.4176,33.78,-8.1471,0,0,0.01,0
-117.4176,33.78,-9.3529,0,0,0.01,0
-117.4176,33.78,-10.5588,0,0,0.01,0
-117.4176,33.78,-11.7647,0,0,0.01,0
-117.4176,33.78,-12.9706,0,0,0.001,0
-117.4176,33.78,-14.1765,0,0,0.001,0
-117.4176,33.78,-15.3824,0,0,0.001,0
-117.4176,33.78,-16.5882,0,0,0.001,0
-117.4176,33.78,-17.7941,0,0,0.01,0
-117.4176,33.78,-19,0,0,0.01,0
-117.4176,33.8074,1.5,0,0.0082,0.01,0.0052
-117.4176,33.8074,0.2941,0,0.0081,0.01,0.0051
-117.4176,33.8074,-0.9118,0,0.0066,0.01,0.0043
-117.4176,33.8074,-2.1176,-0.012,0.0053,0.01,0.0034
-117.4176,33.8074,-3.3235,-0.0049,0.0042,0.001,0.0028
-117.4176,33.8074,-4.5294,-0.0197,0.0035,0.001,0.0023
-117.4176,33.8074,-5.7353,0,0.0029,0.001,0.0019
-117.4176,33.8074,-6.9412,0,0,0.001,0
-117.4176,33.8074,-8.1471,0,0,0.01,0
-117.4176,33.8074,-9.3529,0,0,0.01,0
-117.4176,33.8074,-10.5588,0,0,0.01,0
-117.4176,33.8074,-11.7647,0,0,0.01,0
-117.4176,33.8074,-12.9706,0,0,0.001,0
-117.4176,33.8074,-14.1765,0,0,0.001,0
-117.4176,33.8074,-15.3824,0,0,0.001,0
-117.4176,33.8074,-16.5882,0,0,0.001,0
-117.4176,33.8074,-17.7941,0,0,0.01,0
-117.4176,33.8074,-19,0,0,0.01,0
-117.4176,33.8347,1.5,0,0.0054,0.01,0.0036
-117.4176,33.8347,0.2941,0,0.0054,0.01,0.0036
-117.4176,33.8347,-0.9118,0,0.0049,0.01,0.0033
-117.4176,33.8347,-2.1176,-0.0391,0.0042,0.01,0.0029
-117.4176,33.8347,-3.3235,-0.0151,0.0036,0.001,0.0025
-117.4176,33.8347,-4.5294,-0.0135,0.0031,0.001,0.0022
-117.4176,33.8347,-5.7353,0.0264,0.0027,0.001,0.0019
-117.4176,33.8347,-6.9412,0,0,0.001,0
-117.4176,33.8347,-8.1471,0,0,0.01,0
-117.4176,33.8347,-9.3529,0,0,0.01,0
-117.4176,33.8347,-10.5588,0,0,0.01,0
-117.4176,33.8347,-11.7647,0,0,0.01,0
-117.4176,33.8347,-12.9706,0,0,0.001,0
-117.4176,33.8347,-14.1765,0,0,0.001,0
-117.4176,33.8347,-15.3824,0,0,0.001,0
-117.4176,33.8347,-16.5882,0,0,0.001,0
-117.4176,33.8347,-17.7941,0,0,0.01,0
-117.4176,33.8347,-19,0,0,0.01,0
-117.4176,33.8621,1.5,0,0.0034,0.01,0.0026
-117.4176,33.8621,0.2941,0,0.0034,0.01,0.0027
-117.4176,33.8621,-0.9118,0,0.0033,0.01,0.0026
-117.4176,33.8621,-2.1176,0,0.0032,0.01,0.0025
-117.4176,33.8621,-3.3235,-0.0277,0.0029,0.001,0.0024
-117.4176,33.8621,-4.5294,-0.0067,0.0024,0.001,0.0022
-117.4176,33.8621,-5.7353,0.0005,0.0022,0.001,0.002
-117.4176,33.8621,-6.9412,-0.0156,0,0.001,0
-117.4176,33.8621,-8.1471,0,0,0.01,0
-117.4176,33.8621,-9.3529,0,0,0.01,0
-117.4176,33.8621,-10.5588,0,0,0.01,0
-117.4176,33.8621,-11.7647,0,0,0.01,0
-117.4176,33.8621,-12.9706,0,0,0.001,0
-117.4176,33.8621,-14.1765,0,0,0.001,0
-117.4176,33.8621,-15.3824,0,0,0.001,0
-117.4176,33.8621,-16.5882,0,0,0.001,0
-117.4176,33.8621,-17.7941,0,0,0.01,0
-117.4176,33.8621,-19,0,0,0.01,0
-117.4176,33.8895,1.5,0,0.0028,0.001,0.0024
-117.4176,33.8895,0.2941,0,0.0028,0.001,0.0025
-117.4176,33.8895,-0.9118,0,0.0028,0.001,0.0026
-117.4176,33.8895,-2.1176,0,0.0026,0.001,0.0026
-117.4176,33.8895,-3.3235,0,0.0025,0.01,0.0026
-117.4176,33.8895,-4.5294,0.043,0.0021,0.01,0.0026
-117.4176,33.8895,-5.7353,0.0121,0.0019,0.01,0.0026
-117.4176,33.8895,-6.9412,0.0253,0.0019,0.01,0.0025
-117.4176,33.8895,-8.1471,0,0.002,0.001,0.0024
-117.4176,33.8895,-9.3529,0,0.0018,0.001,0.0022
-117.4176,33.8895,-10.5588,0,0,0.001,0
-117.4176,33.8895,-11.7647,0,0,0.001,0
-117.4176,33.8895,-12.9706,0,0,0.01,0
-117.4176,33.8895,-14.1765,0,0,0.01,0
-117.4176,33.8895,-15.3824,0,0,0.01,0
-117.4176,33.8895,-16.5882,0,0,0.01,0
-117.4176,33.8895,-17.7941,0,0,0.001,0
-117.4176,33.8895,-19,0,0,0.001,0
-117.4176,33.9168,1.5,0,0.0024,0.001,0.0029
-117.4176,33.9168,0.2941,0,0.0025,0.001,0.003
-117.4176,33.9168,-0.9118,0,0.0027,0.001,0.003
-117.4176,33.9168,-2.1176,0,0.0027,0.001,0.003
-117.4176,33.9168,-3.3235,0,0.0027,0.01,0.0029
-117.4176,33.9168,-4.5294,0,0.0026,0.01,0.0028
-117.4176,33.9168,-5.7353,0.0339,0.0023,0.01,0.0027
-117.4176,33.9168,-6.9412,0.0457,0.0024,0.01,0.0027
-117.4176,33.9168,-8.1471,0.0528,0.0023,0.001,0.0026
-117.4176,33.9168,-9.3529,0,0.0021,0.001,0.0025
-117.4176,33.9168,-10.5588,0,0.0015,0.001,0.0026
-117.4176,33.9168,-11.7647,0,0.0015,0.001,0.0024
-117.4176,33.9168,-12.9706,0,0,0.01,0
-117.4176,33.9168,-14.1765,0,0,0.01,0
-117.4176,33.9168,-15.3824,0,0,0.01,0
-117.4176,33.9168,-16.5882,0,0,0.01,0
-117.4176,33.9168,-17.7941,0,0,0.001,0
-117.4176,33.9168,-19,0,0,0.001,0
-117.4176,33.9442,1.5,0,0.0041,0.001,0.004
-117.4176,33.9442,0.2941,0,0.0044,0.001,0.0042
-117.4176,33.9442,-0.9118,0,0.0042,0.001,0.0041
-117.4176,33.9442,-2.1176,0,0.0041,0.001,0.0039
-117.4176,33.9442,-3.3235,0.0768,0.0039,0.01,0.0037
-117.4176,33.9442,-4.5294,0,0.0035,0.01,0.0035
-117.4176,33.9442,-5.7353,-0.1262,0.0031,0.01,0.0033
-117.4176,33.9442,-6.9412,-0.0027,0.003,0.01,0.0031
-117.4176,33.9442,-8.1471,0,0.0028,0.001,0.0029
-117.4176,33.9442,-9.3529,0,0.0025,0.001,0.0027
-117.4176,33.9442,-10.5588,0,0.0023,0.001,0.0026
-117.4176,33.9442,-11.7647,0,0.0019,0.001,0.0027
-117.4176,33.9442,-12.9706,0,0.0015,0.01,0.0027
-117.4176,33.9442,-14.1765,0,0.0011,0.01,0.0025
-117.4176,33.9442,-15.3824,0,0,0.01,0
-117.4176,33.9442,-16.5882,0,0,0.01,0
-117.4176,33.9442,-17.7941,0,0,0.001,0
-117.4176,33.9442,-19,0,0,0.001,0
-117.4176,33.9716,1.5,0,0.0087,0.001,0.0059
-117.4176,33.9716,0.2941,0,0.0089,0.001,0.006
-117.4176,33.9716,-0.9118,0.0418,0.0063,0.001,0.0054
-117.4176,33.9716,-2.1176,0.0442,0.0047,0.001,0.0049
-117.4176,33.9716,-3.3235,0.0405,0.0041,0.01,0.0045
-117.4176,33.9716,-4.5294,0.0951,0.0038,0.01,0.0043
-117.4176,33.9716,-5.7353,0.0016,0.0034,0.01,0.004
-117.4176,33.9716,-6.9412,0.021,0.0035,0.01,0.0039
-117.4176,33.9716,-8.1471,0.0299,0.0035,0.001,0.0036
-117.4176,33.9716,-9.3529,0,0.0033,0.001,0.0032
-117.4176,33.9716,-10.5588,0,0.0026,0.001,0.0029
-117.4176,33.9716,-11.7647,0,0.0019,0.001,0.0028
-117.4176,33.9716,-12.9706,0,0.0017,0.01,0.0029
-117.4176,33.9716,-14.1765,0,0.0012,0.01,0.0028
-117.4176,33.9716,-15.3824,0,0.0008,0.01,0.0025
-117.4176,33.9716,-16.5882,0,0,0.01,0
-117.4176,33.9716,-17.7941,0,0,0.001,0
-117.4176,33.9716,-19,0,0,0.001,0
-117.4176,33.9989,1.5,0,0.0054,0.01,0.0064
-117.4176,33.9989,0.2941,0,0.0058,0.01,0.0066
-117.4176,33.9989,-0.9118,-0.0088,0.0052,0.01,0.0057
-117.4176,33.9989,-2.1176,0.0067,0.0044,0.01,0.0052
-117.4176,33.9989,-3.3235,0.017,0.0038,0.001,0.0049
-117.4176,33.9989,-4.5294,0.0269,0.0037,0.001,0.0047
-117.4176,33.9989,-5.7353,0.0117,0.0032,0.001,0.0045
-117.4176,33.9989,-6.9412,0.0266,0.0033,0.001,0.0044
-117.4176,33.9989,-8.1471,0.0501,0.0036,0.01,0.0042
-117.4176,33.9989,-9.3529,0.048,0.0039,0.01,0.0039
-117.4176,33.9989,-10.5588,-0.0165,0.0039,0.01,0.0036
-117.4176,33.9989,-11.7647,0,0.0032,0.01,0.0033
-117.4176,33.9989,-12.9706,0,0.0021,0.001,0.0032
-117.4176,33.9989,-14.1765,0,0.0015,0.001,0.0031
-117.4176,33.9989,-15.3824,0,0.0009,0.001,0.0028
-117.4176,33.9989,-16.5882,0,0.0007,0.001,0.0025
-117.4176,33.9989,-17.7941,0,0,0.01,0
-117.4176,33.9989,-19,0,0,0.01,0
-117.4176,34.0263,1.5,0,0.0046,0.01,0.0059
-117.4176,34.0263,0.2941,0,0.005,0.01,0.0061
-117.4176,34.0263,-0.9118,0,0.0045,0.01,0.0056
-117.4176,34.0263,-2.1176,0.007,0.0044,0.01,0.0053
-117.4176,34.0263,-3.3235,0.0036,0.0041,0.001,0.005
-117.4176,34.0263,-4.5294,0.0068,0.0039,0.001,0.0047
-117.4176,34.0263,-5.7353,0.0304,0.004,0.001,0.0045
-117.4176,34.0263,-6.9412,0.0765,0.0039,0.001,0.0043
-117.4176,34.0263,-8.1471,0.0066,0.0034,0.01,0.0041
-117.4176,34.0263,-9.3529,0.0121,0.0025,0.01,0.0041
-117.4176,34.0263,-10.5588,0.0332,0.0039,0.01,0.004
-117.4176,34.0263,-11.7647,0.0505,0.0038,0.01,0.0039
-117.4176,34.0263,-12.9706,-0.2421,0.0038,0.001,0.004
-117.4176,34.0263,-14.1765,0,0.0025,0.001,0.0038
-117.4176,34.0263,-15.3824,0,0.0015,0.001,0.0033
-117.4176,34.0263,-16.5882,0,0.001,0.001,0.0028
-117.4176,34.0263,-17.7941,0,0.0008,0.01,0.0024
-117.4176,34.0263,-19,0,0,0.01,0
-117.4176,34.0537,1.5,0,0.0051,0.01,0.0065
-117.4176,34.0537,0.2941,0,0.0052,0.01,0.0066
-117.4176,34.0537,-0.9118,0,0.0048,0.01,0.006
-117.4176,34.0537,-2.1176,-0.0773,0.0048,0.01,0.0055
-117.4176,34.0537,-3.3235,-0.0327,0.0045,0.001,0.0052
-117.4176,34.0537,-4.5294,-0.0306,0.0043,0.001,0.0049
-117.4176,34.0537,-5.7353,0.0179,0.0042,0.001,0.0046
-117.4176,34.0537,-6.9412,0.0333,0.0044,0.001,0.0044
-117.4176,34.0537,-8.1471,0.0703,0.0044,0.01,0.0042
-117.4176,34.0537,-9.3529,0.0041,0.0036,0.01,0.0041
-117.4176,34.0537,-10.5588,-0.0214,0.0032,0.01,0.004
-117.4176,34.0537,-11.7647,-0.0545,0.0032,0.01,0.0043
-117.4176,34.0537,-12.9706,-0.0077,0.0034,0.001,0.0045
-117.4176,34.0537,-14.1765,-0.0082,0.0033,0.001,0.0042
-117.4176,34.0537,-15.3824,0,0.0022,0.001,0.0037
-117.4176,34.0537,-16.5882,0,0.0015,0.001,0.0031
-117.4176,34.0537,-17.7941,0,0.0011,0.01,0.0026
-117.4176,34.0537,-19,0,0,0.01,0
-117.4176,34.0811,1.5,0,0.0117,0.01,0.0089
-117.4176,34.0811,0.2941,-0.0198,0.0112,0.01,0.0089
-117.4176,34.0811,-0.9118,-0.0185,0.0071,0.01,0.0066
-117.4176,34.0811,-2.1176,-0.0424,0.0054,0.01,0.0056
-117.4176,34.0811,-3.3235,-0.0465,0.0046,0.001,0.0051
-117.4176,34.0811,-4.5294,-0.0516,0.0044,0.001,0.0049
-117.4176,34.0811,-5.7353,0.0123,0.0045,0.001,0.0048
-117.4176,34.0811,-6.9412,0.0208,0.0047,0.001,0.0045
-117.4176,34.0811,-8.1471,-0.0191,0.0048,0.01,0.0044
-117.4176,34.0811,-9.3529,-0.0051,0.0045,0.01,0.0043
-117.4176,34.0811,-10.5588,-0.0408,0.004,0.01,0.0044
-117.4176,34.0811,-11.7647,-0.0176,0.0029,0.01,0.0045
-117.4176,34.0811,-12.9706,0.0802,0.0033,0.001,0.0045
-117.4176,34.0811,-14.1765,0.005,0.0035,0.001,0.0044
-117.4176,34.0811,-15.3824,0.0582,0.0031,0.001,0.0039
-117.4176,34.0811,-16.5882,0.0582,0.002,0.001,0.0034
-117.4176,34.0811,-17.7941,0.0582,0.0016,0.01,0.0028
-117.4176,34.0811,-19,0,0,0.01,0
-117.4176,34.1084,1.5,0,0.0122,0.001,0.0055
-117.4176,34.1084,0.2941,0,0.0115,0.001,0.0057
-117.4176,34.1084,-0.9118,0.0088,0.0079,0.001,0.0051
-117.4176,34.1084,-2.1176,-0.0164,0.0063,0.001,0.0048
-117.4176,34.1084,-3.3235,-0.0556,0.0057,0.01,0.0048
-117.4176,34.1084,-4.5294,-0.0649,0.0053,0.01,0.0049
-117.4176,34.1084,-5.7353,-0.0077,0.005,0.01,0.005
-117.4176,34.1084,-6.9412,0.041,0.0049,0.01,0.005
-117.4176,34.1084,-8.1471,0.0352,0.0049,0.001,0.005
-117.4176,34.1084,-9.3529,0.0414,0.0045,0.001,0.0048
-117.4176,34.1084,-10.5588,0.0116,0.0042,0.001,0.0048
-117.4176,34.1084,-11.7647,-0.0047,0.0031,0.001,0.0047
-117.4176,34.1084,-12.9706,0.0081,0.0036,0.01,0.0046
-117.4176,34.1084,-14.1765,0.0982,0.0044,0.01,0.0044
-117.4176,34.1084,-15.3824,0,0.0037,0.01,0.004
-117.4176,34.1084,-16.5882,0,0.0021,0.01,0.0035
-117.4176,34.1084,-17.7941,0,0.002,0.001,0.003
-117.4176,34.1084,-19,0,0,0.001,0
-117.4176,34.1358,1.5,0,0.0063,0.001,0.0026
-117.4176,34.1358,0.2941,0,0.0067,0.001,0.0029
-117.4176,34.1358,-0.9118,0,0.0065,0.001,0.0036
-117.4176,34.1358,-2.1176,-0.2164,0.0063,0.001,0.004
-117.4176,34.1358,-3.3235,-0.0194,0.006,0.01,0.0043
-117.4176,34.1358,-4.5294,-0.0501,0.0051,0.01,0.0046
-117.4176,34.1358,-5.7353,-0.0004,0.0043,0.01,0.0048
-117.4176,34.1358,-6.9412,0.013,0.0044,0.01,0.005
-117.4176,34.1358,-8.1471,0.0218,0.004,0.001,0.0053
-117.4176,34.1358,-9.3529,0.0649,0.0055,0.001,0.0054
-117.4176,34.1358,-10.5588,0.0101,0.0058,0.001,0.0053
-117.4176,34.1358,-11.7647,0.0085,0.0053,0.001,0.0051
-117.4176,34.1358,-12.9706,-0.0179,0.0046,0.01,0.0048
-117.4176,34.1358,-14.1765,-0.0032,0.0049,0.01,0.0044
-117.4176,34.1358,-15.3824,0,0.0033,0.01,0.0039
-117.4176,34.1358,-16.5882,0,0.0025,0.01,0.0034
-117.4176,34.1358,-17.7941,0,0.0021,0.001,0.0029
-117.4176,34.1358,-19,0,0,0.001,0
-117.4176,34.1632,1.5,0,0.0068,0.001,0.0031
-117.4176,34.1632,0.2941,0,0.0066,0.001,0.0033
-117.4176,34.1632,-0.9118,0,0.0053,0.001,0.0034
-117.4176,34.1632,-2.1176,0,0.0047,0.001,0.0036
-117.4176,34.1632,-3.3235,-0.0551,0.0043,0.01,0.004
-117.4176,34.1632,-4.5294,0.0295,0.0037,0.01,0.0043
-117.4176,34.1632,-5.7353,0.0252,0.0031,0.01,0.0046
-117.4176,34.1632,-6.9412,-0.0129,0.0031,0.01,0.005
-117.4176,34.1632,-8.1471,-0.0086,0.0037,0.001,0.0053
-117.4176,34.1632,-9.3529,0.0586,0.007,0.001,0.0057
-117.4176,34.1632,-10.5588,0.0809,0.009,0.001,0.0058
-117.4176,34.1632,-11.7647,0.0328,0.0079,0.001,0.0056
-117.4176,34.1632,-12.9706,0.0799,0.0057,0.01,0.0049
-117.4176,34.1632,-14.1765,0,0.0041,0.01,0.0042
-117.4176,34.1632,-15.3824,0,0.003,0.01,0.0036
-117.4176,34.1632,-16.5882,0,0.0027,0.01,0.0031
-117.4176,34.1632,-17.7941,0,0,0.001,0
-117.4176,34.1632,-19,0,0,0.001,0
-117.4176,34.1905,1.5,0,0.0037,0.001,0.0034
-117.4176,34.1905,0.2941,0,0.0037,0.001,0.0035
-117.4176,34.1905,-0.9118,0,0.0033,0.001,0.0036
-117.4176,34.1905,-2.1176,0,0.003,0.001,0.0037
-117.4176,34.1905,-3.3235,0.2115,0.003,0.01,0.0039
-117.4176,34.1905,-4.5294,0.2115,0.0032,0.01,0.004
-117.4176,34.1905,-5.7353,0,0.0032,0.01,0.0042
-117.4176,34.1905,-6.9412,0.0558,0.0032,0.01,0.0045
-117.4176,34.1905,-8.1471,0.0106,0.0037,0.001,0.0048
-117.4176,34.1905,-9.3529,0,0.0046,0.001,0.0051
-117.4176,34.1905,-10.5588,0.0281,0.005,0.001,0.0057
-117.4176,34.1905,-11.7647,-0.0127,0.0049,0.001,0.0059
-117.4176,34.1905,-12.9706,0.0343,0.0036,0.01,0.0052
-117.4176,34.1905,-14.1765,0.1032,0.0028,0.01,0.0041
-117.4176,34.1905,-15.3824,0,0.0026,0.01,0.0032
-117.4176,34.1905,-16.5882,0,0,0.01,0
-117.4176,34.1905,-17.7941,0,0,0.001,0
-117.4176,34.1905,-19,0,0,0.001,0
-117.4176,34.2179,1.5,0,0.0032,0.01,0.003
-117.4176,34.2179,0.2941,0,0.0031,0.01,0.0031
-117.4176,34.2179,-0.9118,0,0.0033,0.01,0.0032
-117.4176,34.2179,-2.1176,0,0.0036,0.01,0.0034
-117.4176,34.2179,-3.3235,0,0.0035,0.001,0.0035
-117.4176,34.2179,-4.5294,0,0.0036,0.001,0.0037
-117.4176,34.2179,-5.7353,0,0.0037,0.001,0.0039
-117.4176,34.2179,-6.9412,0,0.0037,0.001,0.0041
-117.4176,34.2179,-8.1471,0,0.0043,0.01,0.0043
-117.4176,34.2179,-9.3529,-0.0086,0.0047,0.01,0.0045
-117.4176,34.2179,-10.5588,0.0782,0.0051,0.01,0.0049
-117.4176,34.2179,-11.7647,0.0782,0.0043,0.01,0.0049
-117.4176,34.2179,-12.9706,0.165,0.0041,0.001,0.0042
-117.4176,34.2179,-14.1765,0.1247,0.0033,0.001,0.0033
-117.4176,34.2179,-15.3824,0.1247,0,0.001,0
-117.4176,34.2179,-16.5882,0,0,0.001,0
-117.4176,34.2179,-17.7941,0,0,0.01,0
-117.4176,34.2179,-19,0,0,0.01,0
-117.4176,34.2453,1.5,0,0.0029,0.01,0.0022
-117.4176,34.2453,0.2941,0,0.0031,0.01,0.0024
-117.4176,34.2453,-0.9118,0,0.0034,0.01,0.0025
-117.4176,34.2453,-2.1176,0,0.0035,0.01,0.0027
-117.4176,34.2453,-3.3235,0,0.0035,0.001,0.0028
-117.4176,34.2453,-4.5294,0,0.0033,0.001,0.0029
-117.4176,34.2453,-5.7353,0,0.0033,0.001,0.003
-117.4176,34.2453,-6.9412,0,0.0032,0.001,0.0032
-117.4176,34.2453,-8.1471,0,0.0034,0.01,0.0033
-117.4176,34.2453,-9.3529,0,0.0037,0.01,0.0033
-117.4176,34.2453,-10.5588,0.089,0.0038,0.01,0.0032
-117.4176,34.2453,-11.7647,0,0.0035,0.01,0.003
-117.4176,34.2453,-12.9706,0,0,0.001,0
-117.4176,34.2453,-14.1765,0,0,0.001,0
-117.4176,34.2453,-15.3824,0,0,0.001,0
-117.4176,34.2453,-16.5882,0,0,0.001,0
-117.4176,34.2453,-17.7941,0,0,0.01,0
-117.4176,34.2453,-19,0,0,0.01,0
-117.4176,34.2726,1.5,0,0,0.01,0
-117.4176,34.2726,0.2941,0,0,0.01,0
-117.4176,34.2726,-0.9118,0,0,0.01,0
-117.4176,34.2726,-2.1176,0,0,0.01,0
-117.4176,34.2726,-3.3235,0,0,0.001,0
-117.4176,34.2726,-4.5294,0,0,0.001,0
-117.4176,34.2726,-5.7353,0,0,0.001,0
-117.4176,34.2726,-6.9412,0,0,0.001,0
-117.4176,34.2726,-8.1471,0,0,0.01,0
-117.4176,34.2726,-9.3529,0,0,0.01,0
-117.4176,34.2726,-10.5588,0,0,0.01,0
-117.4176,34.2726,-11.7647,0,0,0.01,0
-117.4176,34.2726,-12.9706,0,0,0.001,0
-117.4176,34.2726,-14.1765,0,0,0.001,0
-117.4176,34.2726,-15.3824,0,0,0.001,0
-117.4176,34.2726,-16.5882,0,0,0.001,0
-117.4176,34.2726,-17.7941,0,0,0.01,0
-117.4176,34.2726,-19,0,0,0.01,0
-117.4176,34.3,1.5,0,0,0.01,0
-117.4176,34.3,0.2941,0,0,0.01,0
-117.4176,34.3,-0.9118,0,0,0.01,0
-117.4176,34.3,-2.1176,0,0,0.01,0
-117.4176,34.3,-3.3235,0,0,0.001,0
-117.4176,34.3,-4.5294,0,0,0.001,0
-117.4176,34.3,-5.7353,0,0,0.001,0
-117.4176,34.3,-6.9412,0,0,0.001,0
-117.4176,34.3,-8.1471,0,0,0.01,0
-117.4176,34.3,-9.3529,0,0,0.01,0
-117.4176,34.3,-10.5588,0,0,0.01,0
-117.4176,34.3,-11.7647,0,0,0.01,0
-117.4176,34.3,-12.9706,0,0,0.001,0
-117.4176,34.3,-14.1765,0,0,0.001,0
-117.4176,34.3,-15.3824,0,0,0.001,0
-117.4176,34.3,-16.5882,0,0,0.001,0
-117.4176,34.3,-17.7941,0,0,0.01,0
-117.4176,34.3,-19,0,0,0.01,0
-117.3897,33.78,1.5,0,0.0031,0.01,0.002
-117.3897,33.78,0.2941,0,0.0031,0.01,0.002
-117.3897,33.78,-0.9118,0,0.003,0.01,0.0019
-117.3897,33.78,-2.1176,0,0.0028,0.01,0.0018
-117.3897,33.78,-3.3235,0,0,0.001,0
-117.3897,33.78,-4.5294,0,0,0.001,0
-117.3897,33.78,-5.7353,0,0,0.001,0
-117.3897,33.78,-6.9412,0,0,0.001,0
-117.3897,33.78,-8.1471,0,0,0.01,0
-117.3897,33.78,-9.3529,0,0,0.01,0
-117.3897,33.78,-10.5588,0,0,0.01,0
-117.3897,33.78,-11.7647,0,0,0.01,0
-117.3897,33.78,-12.9706,0,0,0.001,0
-117.3897,33.78,-14.1765,0,0,0.001,0
-117.3897,33.78,-15.3824,0,0,0.001,0
-117.3897,33.78,-16.5882,0,0,0.001,0
-117.3897,33.78,-17.7941,0,0,0.01,0
-117.3897,33.78,-19,0,0,0.01,0
-117.3897,33.8074,1.5,0,0.0034,0.01,0.0022
-117.3897,33.8074,0.2941,0,0.0035,0.01,0.0022
-117.3897,33.8074,-0.9118,0,0.0033,0.01,0.0021
-117.3897,33.8074,-2.1176,0,0.0031,0.01,0.002
-117.3897,33.8074,-3.3235,-0.025,0.0029,0.001,0.0019
-117.3897,33.8074,-4.5294,-0.023,0,0.001,0
-117.3897,33.8074,-5.7353,-0.0026,0,0.001,0
-117.3897,33.8074,-6.9412,-0.0026,0,0.001,0
-117.3897,33.8074,-8.1471,0,0,0.01,0
-117.3897,33.8074,-9.3529,0,0,0.01,0
-117.3897,33.8074,-10.5588,0,0,0.01,0
-117.3897,33.8074,-11.7647,0,0,0.01,0
-117.3897,33.8074,-12.9706,0,0,0.001,0
-117.3897,33.8074,-14.1765,0,0,0.001,0
-117.3897,33.8074,-15.3824,0,0,0.001,0
-117.3897,33.8074,-16.5882,0,0,0.001,0
-117.3897,33.8074,-17.7941,0,0,0.01,0
-117.3897,33.8074,-19,0,0,0.01,0
-117.3897,33.8347,1.5,0,0.0031,0.01,0.0021
-117.3897,33.8347,0.2941,0,0.0032,0.01,0.0022
-117.3897,33.8347,-0.9118,0,0.0031,0.01,0.0021
-117.3897,33.8347,-2.1176,0,0.0029,0.01,0.0021
-117.3897,33.8347,-3.3235,0,0.0027,0.001,0.0019
-117.3897,33.8347,-4.5294,-0.022,0,0.001,0
-117.3897,33.8347,-5.7353,-0.0199,0,0.001,0
-117.3897,33.8347,-6.9412,-0.0106,0,0.001,0
-117.3897,33.8347,-8.1471,0,0,0.01,0
-117.3897,33.8347,-9.3529,0,0,0.01,0
-117.3897,33.8347,-10.5588,0,0,0.01,0
-117.3897,33.8347,-11.7647,0,0,0.01,0
-117.3897,33.8347,-12.9706,0,0,0.001,0
-117.3897,33.8347,-14.1765,0,0,0.001,0
-117.3897,33.8347,-15.3824,0,0,0.001,0
-117.3897,33.8347,-16.5882,0,0,0.001,0
-117.3897,33.8347,-17.7941,0,0,0.01,0
-117.3897,33.8347,-19,0,0,0.01,0
-117.3897,33.8621,1.5,0,0.0025,0.01,0.0022
-117.3897,33.8621,0.2941,0,0.0025,0.01,0.0024
-117.3897,33.8621,-0.9118,0,0.0024,0.01,0.0024
-117.3897,33.8621,-2.1176,0,0.0024,0.01,0.0024
-117.3897,33.8621,-3.3235,0,0.0022,0.001,0.0023
-117.3897,33.8621,-4.5294,-0.025,0.0021,0.001,0.0022
-117.3897,33.8621,-5.7353,-0.0163,0,0.001,0
-117.3897,33.8621,-6.9412,-0.0074,0,0.001,0
-117.3897,33.8621,-8.1471,0,0,0.01,0
-117.3897,33.8621,-9.3529,0,0,0.01,0
-117.3897,33.8621,-10.5588,0,0,0.01,0
-117.3897,33.8621,-11.7647,0,0,0.01,0
-117.3897,33.8621,-12.9706,0,0,0.001,0
-117.3897,33.8621,-14.1765,0,0,0.001,0
-117.3897,33.8621,-15.3824,0,0,0.001,0
-117.3897,33.8621,-16.5882,0,0,0.001,0
-117.3897,33.8621,-17.7941,0,0,0.01,0
-117.3897,33.8621,-19,0,0,0.01,0
-117.3897,33.8895,1.5,0,0.0019,0.001,0.0029
-117.3897,33.8895,0.2941,0,0.002,0.001,0.0029
-117.3897,33.8895,-0.9118,0,0.0021,0.001,0.003
-117.3897,33.8895,-2.1176,0,0.0021,0.001,0.003
-117.3897,33.8895,-3.3235,0,0.0019,0.01,0.003
-117.3897,33.8895,-4.5294,0,0.0019,0.01,0.003
-117.3897,33.8895,-5.7353,-0.0254,0.0018,0.01,0.0029
-117.3897,33.8895,-6.9412,-0.0113,0.0017,0.01,0.0028
-117.3897,33.8895,-8.1471,0.015,0.0016,0.001,0.0025
-117.3897,33.8895,-9.3529,-0.1122,0.0015,0.001,0.0023
-117.3897,33.8895,-10.5588,0,0,0.001,0
-117.3897,33.8895,-11.7647,0,0,0.001,0
-117.3897,33.8895,-12.9706,0,0,0.01,0
-117.3897,33.8895,-14.1765,0,0,0.01,0
-117.3897,33.8895,-15.3824,0,0,0.01,0
-117.3897,33.8895,-16.5882,0,0,0.01,0
-117.3897,33.8895,-17.7941,0,0,0.001,0
-117.3897,33.8895,-19,0,0,0.001,0
-117.3897,33.9168,1.5,0,0.0025,0.001,0.0033
-117.3897,33.9168,0.2941,0,0.0027,0.001,0.0033
-117.3897,33.9168,-0.9118,0,0.0029,0.001,0.0033
-117.3897,33.9168,-2.1176,0,0.0028,0.001,0.0033
-117.3897,33.9168,-3.3235,0,0.0028,0.01,0.0032
-117.3897,33.9168,-4.5294,0,0.0027,0.01,0.0031
-117.3897,33.9168,-5.7353,0.043,0.0026,0.01,0.003
-117.3897,33.9168,-6.9412,-0.0117,0.0024,0.01,0.0029
-117.3897,33.9168,-8.1471,0.0186,0.0021,0.001,0.0029
-117.3897,33.9168,-9.3529,0.0322,0.002,0.001,0.0029
-117.3897,33.9168,-10.5588,0,0.0017,0.001,0.0028
-117.3897,33.9168,-11.7647,0,0.0013,0.001,0.0025
-117.3897,33.9168,-12.9706,0,0.0011,0.01,0.0023
-117.3897,33.9168,-14.1765,0,0,0.01,0
-117.3897,33.9168,-15.3824,0,0,0.01,0
-117.3897,33.9168,-16.5882,0,0,0.01,0
-117.3897,33.9168,-17.7941,0,0,0.001,0
-117.3897,33.9168,-19,0,0,0.001,0
-117.3897,33.9442,1.5,0,0.0047,0.001,0.0052
-117.3897,33.9442,0.2941,0,0.0049,0.001,0.0053
-117.3897,33.9442,-0.9118,0,0.0044,0.001,0.0047
-117.3897,33.9442,-2.1176,0,0.0038,0.001,0.0041
-117.3897,33.9442,-3.3235,0,0.0035,0.01,0.0037
-117.3897,33.9442,-4.5294,0,0.0033,0.01,0.0034
-117.3897,33.9442,-5.7353,-0.1262,0.003,0.01,0.0032
-117.3897,33.9442,-6.9412,-0.0217,0.0028,0.01,0.0031
-117.3897,33.9442,-8.1471,0.0067,0.0026,0.001,0.003
-117.3897,33.9442,-9.3529,0.0341,0.0023,0.001,0.003
-117.3897,33.9442,-10.5588,0.1104,0.0023,0.001,0.003
-117.3897,33.9442,-11.7647,0,0.0018,0.001,0.003
-117.3897,33.9442,-12.9706,0,0.0014,0.01,0.0028
-117.3897,33.9442,-14.1765,0,0.0009,0.01,0.0026
-117.3897,33.9442,-15.3824,0,0.0008,0.01,0.0023
-117.3897,33.9442,-16.5882,0,0,0.01,0
-117.3897,33.9442,-17.7941,0,0,0.001,0
-117.3897,33.9442,-19,0,0,0.001,0
-117.3897,33.9716,1.5,0,0.023,0.001,0.0108
-117.3897,33.9716,0.2941,0,0.0232,0.001,0.011
-117.3897,33.9716,-0.9118,0.0013,0.0117,0.001,0.008
-117.3897,33.9716,-2.1176,-0.0075,0.0066,0.001,0.0057
-117.3897,33.9716,-3.3235,0.0533,0.005,0.01,0.0047
-117.3897,33.9716,-4.5294,0.1105,0.0042,0.01,0.0042
-117.3897,33.9716,-5.7353,0.0606,0.0034,0.01,0.0038
-117.3897,33.9716,-6.9412,0.0241,0.003,0.01,0.0036
-117.3897,33.9716,-8.1471,0.0292,0.0028,0.001,0.0034
-117.3897,33.9716,-9.3529,0.0224,0.0025,0.001,0.0031
-117.3897,33.9716,-10.5588,0.0484,0.0021,0.001,0.0031
-117.3897,33.9716,-11.7647,0.0551,0.002,0.001,0.0032
-117.3897,33.9716,-12.9706,0,0.0016,0.01,0.0032
-117.3897,33.9716,-14.1765,0,0.0014,0.01,0.0029
-117.3897,33.9716,-15.3824,0,0.001,0.01,0.0026
-117.3897,33.9716,-16.5882,0,0.001,0.01,0.0024
-117.3897,33.9716,-17.7941,0,0,0.001,0
-117.3897,33.9716,-19,0,0,0.001,0
-117.3897,33.9989,1.5,0,0.0122,0.01,0.0102
-117.3897,33.9989,0.2941,0,0.0126,0.01,0.0104
-117.3897,33.9989,-0.9118,-0.0184,0.0082,0.01,0.0074
-117.3897,33.9989,-2.1176,0.0052,0.0061,0.01,0.0058
-117.3897,33.9989,-3.3235,0.0276,0.0052,0.001,0.0051
-117.3897,33.9989,-4.5294,0.0247,0.0048,0.001,0.0048
-117.3897,33.9989,-5.7353,0.0018,0.0046,0.001,0.0045
-117.3897,33.9989,-6.9412,0.0332,0.0043,0.001,0.0043
-117.3897,33.9989,-8.1471,0.0544,0.0041,0.01,0.004
-117.3897,33.9989,-9.3529,0.0309,0.0036,0.01,0.0038
-117.3897,33.9989,-10.5588,0.0298,0.0027,0.01,0.0036
-117.3897,33.9989,-11.7647,0.0406,0.0023,0.01,0.0036
-117.3897,33.9989,-12.9706,0,0.0021,0.001,0.0035
-117.3897,33.9989,-14.1765,0,0.0014,0.001,0.0032
-117.3897,33.9989,-15.3824,0,0.0011,0.001,0.0029
-117.3897,33.9989,-16.5882,0,0.0012,0.001,0.0027
-117.3897,33.9989,-17.7941,0,0.0011,0.01,0.0024
-117.3897,33.9989,-19,0,0,0.01,0
-117.3897,34.0263,1.5,0,0.0039,0.01,0.005
-117.3897,34.0263,0.2941,0,0.0041,0.01,0.0051
-117.3897,34.0263,-0.9118,0,0.004,0.01,0.005
-117.3897,34.0263,-2.1176,0,0.0038,0.01,0.0049
-117.3897,34.0263,-3.3235,0.067,0.0034,0.001,0.0047
-117.3897,34.0263,-4.5294,0.0543,0.0032,0.001,0.0046
-117.3897,34.0263,-5.7353,0.0029,0.0036,0.001,0.0045
-117.3897,34.0263,-6.9412,0.0003,0.0041,0.001,0.0044
-117.3897,34.0263,-8.1471,0.031,0.0048,0.01,0.0044
-117.3897,34.0263,-9.3529,-0.0159,0.0042,0.01,0.0043
-117.3897,34.0263,-10.5588,0.0313,0.0045,0.01,0.0043
-117.3897,34.0263,-11.7647,0.052,0.0036,0.01,0.0043
-117.3897,34.0263,-12.9706,-0.0308,0.0027,0.001,0.0041
-117.3897,34.0263,-14.1765,0,0.0017,0.001,0.0037
-117.3897,34.0263,-15.3824,0,0.0014,0.001,0.0033
-117.3897,34.0263,-16.5882,0,0.0015,0.001,0.0029
-117.3897,34.0263,-17.7941,0,0.0014,0.01,0.0026
-117.3897,34.0263,-19,0,0.0014,0.01,0.0022
-117.3897,34.0537,1.5,0,0.0057,0.01,0.0048
-117.3897,34.0537,0.2941,0,0.0057,0.01,0.0049
-117.3897,34.0537,-0.9118,0,0.0055,0.01,0.0048
-117.3897,34.0537,-2.1176,0,0.0054,0.01,0.0047
-117.3897,34.0537,-3.3235,0,0.0051,0.001,0.0046
-117.3897,34.0537,-4.5294,-0.0332,0.0044,0.001,0.0046
-117.3897,34.0537,-5.7353,-0.0329,0.0036,0.001,0.0045
-117.3897,34.0537,-6.9412,-0.0012,0.0037,0.001,0.0044
-117.3897,34.0537,-8.1471,-0.0069,0.0045,0.01,0.0045
-117.3897,34.0537,-9.3529,0.0375,0.0044,0.01,0.0046
-117.3897,34.0537,-10.5588,0.013,0.0043,0.01,0.0048
-117.3897,34.0537,-11.7647,-0.0982,0.0041,0.01,0.0047
-117.3897,34.0537,-12.9706,-0.1138,0.0031,0.001,0.0044
-117.3897,34.0537,-14.1765,-0.0082,0.0027,0.001,0.0041
-117.3897,34.0537,-15.3824,-0.0082,0.0022,0.001,0.0037
-117.3897,34.0537,-16.5882,0,0.0018,0.001,0.0033
-117.3897,34.0537,-17.7941,0,0.0018,0.01,0.0028
-117.3897,34.0537,-19,0,0.0016,0.01,0.0024
-117.3897,34.0811,1.5,0,0.0051,0.01,0.0066
-117.3897,34.0811,0.2941,-0.0451,0.0051,0.01,0.0067
-117.3897,34.0811,-0.9118,-0.0379,0.0059,0.01,0.0056
-117.3897,34.0811,-2.1176,-0.0518,0.0056,0.01,0.0049
-117.3897,34.0811,-3.3235,-0.0435,0.0051,0.001,0.0047
-117.3897,34.0811,-4.5294,-0.005,0.0047,0.001,0.0046
-117.3897,34.0811,-5.7353,-0.0124,0.0043,0.001,0.0045
-117.3897,34.0811,-6.9412,0.033,0.0041,0.001,0.0045
-117.3897,34.0811,-8.1471,-0.0185,0.0045,0.01,0.0048
-117.3897,34.0811,-9.3529,0.0025,0.0038,0.01,0.005
-117.3897,34.0811,-10.5588,-0.0034,0.0041,0.01,0.005
-117.3897,34.0811,-11.7647,-0.0137,0.0038,0.01,0.005
-117.3897,34.0811,-12.9706,-0.0619,0.0042,0.001,0.0047
-117.3897,34.0811,-14.1765,0.0802,0.0032,0.001,0.0043
-117.3897,34.0811,-15.3824,0.0316,0.0027,0.001,0.0039
-117.3897,34.0811,-16.5882,0,0.0021,0.001,0.0035
-117.3897,34.0811,-17.7941,0,0.002,0.01,0.0031
-117.3897,34.0811,-19,0,0.0019,0.01,0.0025
-117.3897,34.1084,1.5,0,0.0064,0.001,0.006
-117.3897,34.1084,0.2941,0,0.0065,0.001,0.0061
-117.3897,34.1084,-0.9118,-0.0227,0.0059,0.001,0.0052
-117.3897,34.1084,-2.1176,-0.022,0.0055,0.001,0.0047
-117.3897,34.1084,-3.3235,-0.0295,0.0048,0.01,0.0047
-117.3897,34.1084,-4.5294,-0.0267,0.0044,0.01,0.0048
-117.3897,34.1084,-5.7353,-0.0175,0.0044,0.01,0.0049
-117.3897,34.1084,-6.9412,-0.0075,0.0045,0.01,0.0053
-117.3897,34.1084,-8.1471,-0.0208,0.0039,0.001,0.0056
-117.3897,34.1084,-9.3529,0.0206,0.0036,0.001,0.0055
-117.3897,34.1084,-10.5588,0.0182,0.0039,0.001,0.0053
-117.3897,34.1084,-11.7647,0.0122,0.004,0.001,0.0051
-117.3897,34.1084,-12.9706,-0.027,0.0048,0.01,0.0048
-117.3897,34.1084,-14.1765,-0.0185,0.0036,0.01,0.0044
-117.3897,34.1084,-15.3824,0.0839,0.0032,0.01,0.0039
-117.3897,34.1084,-16.5882,0,0.0026,0.01,0.0035
-117.3897,34.1084,-17.7941,0,0.0022,0.001,0.003
-117.3897,34.1084,-19,0,0.0018,0.001,0.0025
-117.3897,34.1358,1.5,0,0.0054,0.001,0.0038
-117.3897,34.1358,0.2941,0,0.0056,0.001,0.004
-117.3897,34.1358,-0.9118,0,0.0055,0.001,0.0041
-117.3897,34.1358,-2.1176,0,0.0052,0.001,0.0043
-117.3897,34.1358,-3.3235,-0.0471,0.0046,0.01,0.0045
-117.3897,34.1358,-4.5294,0.0402,0.0038,0.01,0.0049
-117.3897,34.1358,-5.7353,0.0873,0.0031,0.01,0.0053
-117.3897,34.1358,-6.9412,0.0287,0.0031,0.01,0.0062
-117.3897,34.1358,-8.1471,-0.0182,0.0033,0.001,0.0067
-117.3897,34.1358,-9.3529,-0.0001,0.0066,0.001,0.0067
-117.3897,34.1358,-10.5588,-0.0307,0.0077,0.001,0.0061
-117.3897,34.1358,-11.7647,0,0.0075,0.001,0.0055
-117.3897,34.1358,-12.9706,0.1068,0.0057,0.01,0.0047
-117.3897,34.1358,-14.1765,0.1201,0.0042,0.01,0.0042
-117.3897,34.1358,-15.3824,0,0.0033,0.01,0.0037
-117.3897,34.1358,-16.5882,0,0.0027,0.01,0.0032
-117.3897,34.1358,-17.7941,0,0.0027,0.001,0.0028
-117.3897,34.1358,-19,0,0,0.001,0
-117.3897,34.1632,1.5,0,0.0032,0.001,0.0038
-117.3897,34.1632,0.2941,0,0.0036,0.001,0.004
-117.3897,34.1632,-0.9118,0,0.0036,0.001,0.0041
-117.3897,34.1632,-2.1176,0,0.0036,0.001,0.0043
-117.3897,34.1632,-3.3235,0,0.0034,0.01,0.0046
-117.3897,34.1632,-4.5294,0.0946,0.0031,0.01,0.0049
-117.3897,34.1632,-5.7353,-0.0266,0.003,0.01,0.0054
-117.3897,34.1632,-6.9412,0.028,0.0037,0.01,0.0056
-117.3897,34.1632,-8.1471,0.1368,0.0055,0.001,0.0059
-117.3897,34.1632,-9.3529,0.0998,0.0113,0.001,0.0063
-117.3897,34.1632,-10.5588,0.0747,0.0148,0.001,0.0064
-117.3897,34.1632,-11.7647,0.0692,0.0121,0.001,0.0058
-117.3897,34.1632,-12.9706,0.0633,0.0063,0.01,0.0045
-117.3897,34.1632,-14.1765,0,0.0041,0.01,0.0038
-117.3897,34.1632,-15.3824,0,0.003,0.01,0.0033
-117.3897,34.1632,-16.5882,0,0.003,0.01,0.0029
-117.3897,34.1632,-17.7941,0,0,0.001,0
-117.3897,34.1632,-19,0,0,0.001,0
-117.3897,34.1905,1.5,0,0.0032,0.001,0.0036
-117.3897,34.1905,0.2941,0,0.0033,0.001,0.0037
-117.3897,34.1905,-0.9118,0,0.0033,0.001,0.0039
-117.3897,34.1905,-2.1176,0,0.0033,0.001,0.004
-117.3897,34.1905,-3.3235,0,0.0035,0.01,0.0041
-117.3897,34.1905,-4.5294,0,0.0038,0.01,0.0043
-117.3897,34.1905,-5.7353,0.0675,0.0036,0.01,0.0044
-117.3897,34.1905,-6.9412,0.0675,0.0038,0.01,0.0045
-117.3897,34.1905,-8.1471,0.0494,0.0047,0.001,0.0045
-117.3897,34.1905,-9.3529,0.0799,0.0053,0.001,0.0045
-117.3897,34.1905,-10.5588,0.1094,0.005,0.001,0.0044
-117.3897,34.1905,-11.7647,0.1713,0.0042,0.001,0.0041
-117.3897,34.1905,-12.9706,0.0572,0.0035,0.01,0.0036
-117.3897,34.1905,-14.1765,0,0.0029,0.01,0.0032
-117.3897,34.1905,-15.3824,0,0.003,0.01,0.0028
-117.3897,34.1905,-16.5882,0,0,0.01,0
-117.3897,34.1905,-17.7941,0,0,0.001,0
-117.3897,34.1905,-19,0,0,0.001,0
-117.3897,34.2179,1.5,0,0.004,0.01,0.0032
-117.3897,34.2179,0.2941,0,0.0039,0.01,0.0033
-117.3897,34.2179,-0.9118,0,0.0038,0.01,0.0035
-117.3897,34.2179,-2.1176,0,0.0038,0.01,0.0035
-117.3897,34.2179,-3.3235,0,0.0039,0.001,0.0036
-117.3897,34.2179,-4.5294,0,0.0039,0.001,0.0036
-117.3897,34.2179,-5.7353,0,0.0036,0.001,0.0036
-117.3897,34.2179,-6.9412,0,0.0034,0.001,0.0036
-117.3897,34.2179,-8.1471,0,0.0031,0.01,0.0035
-117.3897,34.2179,-9.3529,-0.0086,0.0031,0.01,0.0034
-117.3897,34.2179,-10.5588,0.165,0.0032,0.01,0.0033
-117.3897,34.2179,-11.7647,0,0.0032,0.01,0.0031
-117.3897,34.2179,-12.9706,0,0.0031,0.001,0.0028
-117.3897,34.2179,-14.1765,0,0,0.001,0
-117.3897,34.2179,-15.3824,0,0,0.001,0
-117.3897,34.2179,-16.5882,0,0,0.001,0
-117.3897,34.2179,-17.7941,0,0,0.01,0
-117.3897,34.2179,-19,0,0,0.01,0
-117.3897,34.2453,1.5,0,0,0.01,0
-117.3897,34.2453,0.2941,0,0.0032,0.01,0.0023
-117.3897,34.2453,-0.9118,0,0.0033,0.01,0.0025
-117.3897,34.2453,-2.1176,0,0.0032,0.01,0.0025
-117.3897,34.2453,-3.3235,0,0.0032,0.001,0.0026
-117.3897,34.2453,-4.5294,0,0.0032,0.001,0.0026
-117.3897,34.2453,-5.7353,0,0.0032,0.001,0.0026
-117.3897,34.2453,-6.9412,0,0,0.001,0
-117.3897,34.2453,-8.1471,0,0,0.01,0
-117.3897,34.2453,-9.3529,0,0,0.01,0
-117.3897,34.2453,-10.5588,0.089,0,0.01,0
-117.3897,34.2453,-11.7647,0,0,0.01,0
-117.3897,34.2453,-12.9706,0,0,0.001,0
-117.3897,34.2453,-14.1765,0,0,0.001,0
-117.3897,34.2453,-15.3824,0,0,0.001,0
-117.3897,34.2453,-16.5882,0,0,0.001,0
-117.3897,34.2453,-17.7941,0,0,0.01,0
-117.3897,34.2453,-19,0,0,0.01,0
-117.3897,34.2726,1.5,0,0,0.01,0
-117.3897,34.2726,0.2941,0,0,0.01,0
-117.3897,34.2726,-0.9118,0,0,0.01,0
-117.3897,34.2726,-2.1176,0,0,0.01,0
-117.3897,34.2726,-3.3235,0,0,0.001,0
-117.3897,34.2726,-4.5294,0,0,0.001,0
-117.3897,34.2726,-5.7353,0,0,0.001,0
-117.3897,34.2726,-6.9412,0,0,0.001,0
-117.3897,34.2726,-8.1471,0,0,0.01,0
-117.3897,34.2726,-9.3529,0,0,0.01,0
-117.3897,34.2726,-10.5588,0,0,0.01,0
-117.3897,34.2726,-11.7647,0,0,0.01,0
-117.3897,34.2726,-12.9706,0,0,0.001,0
-117.3897,34.2726,-14.1765,0,0,0.001,0
-117.3897,34.2726,-15.3824,0,0,0.001,0
-117.3897,34.2726,-16.5882,0,0,0.001,0
-117.3897,34.2726,-17.7941,0,0,0.01,0
-117.3897,34.2726,-19,0,0,0.01,0
-117.3897,34.3,1.5,0,0,0.01,0
-117.3897,34.3,0.2941,0,0,0.01,0
-117.3897,34.3,-0.9118,0,0,0.01,0
-117.3897,34.3,-2.1176,0,0,0.01,0
-117.3897,34.3,-3.3235,0,0,0.001,0
-117.3897,34.3,-4.5294,0,0,0.001,0
-117.3897,34.3,-5.7353,0,0,0.001,0
-117.3897,34.3,-6.9412,0,0,0.001,0
-117.3897,34.3,-8.1471,0,0,0.01,0
-117.3897,34.3,-9.3529,0,0,0.01,0
-117.3897,34.3,-10.5588,0,0,0.01,0
-117.3897,34.3,-11.7647,0,0,0.01,0
-117.3897,34.3,-12.9706,0,0,0.001,0
-117.3897,34.3,-14.1765,0,0,0.001,0
-117.3897,34.3,-15.3824,0,0,0.001,0
-117.3897,34.3,-16.5882,0,0,0.001,0
-117.3897,34.3,-17.7941,0,0,0.01,0
-117.3897,34.3,-19,0,0,0.01,0
-117.3619,33.78,1.5,0,0,0.001,0
-117.3619,33.78,0.2941,0,0,0.001,0
-117.3619,33.78,-0.9118,0,0,0.001,0
-117.3619,33.78,-2.1176,0,0,0.001,0
-117.3619,33.78,-3.3235,0,0,0.01,0
-117.3619,33.78,-4.5294,0,0,0.01,0
-117.3619,33.78,-5.7353,0,0,0.01,0
-117.3619,33.78,-6.9412,0,0,0.01,0
-117.3619,33.78,-8.1471,0,0,0.001,0
-117.3619,33.78,-9.3529,0,0,0.001,0
-117.3619,33.78,-10.5588,0,0,0.001,0
-117.3619,33.78,-11.7647,0,0,0.001,0
-117.3619,33.78,-12.9706,0,0,0.01,0
-117.3619,33.78,-14.1765,0,0,0.01,0
-117.3619,33.78,-15.3824,0,0,0.01,0
-117.3619,33.78,-16.5882,0,0,0.01,0
-117.3619,33.78,-17.7941,0,0,0.001,0
-117.3619,33.78,-19,0,0,0.001,0
-117.3619,33.8074,1.5,0,0,0.001,0
-117.3619,33.8074,0.2941,0,0,0.001,0
-117.3619,33.8074,-0.9118,0,0,0.001,0
-117.3619,33.8074,-2.1176,0,0,0.001,0
-117.3619,33.8074,-3.3235,0,0,0.01,0
-117.3619,33.8074,-4.5294,-0.025,0,0.01,0
-117.3619,33.8074,-5.7353,-0.025,0,0.01,0
-117.3619,33.8074,-6.9412,-0.0026,0,0.01,0
-117.3619,33.8074,-8.1471,-0.0026,0,0.001,0
-117.3619,33.8074,-9.3529,0,0,0.001,0
-117.3619,33.8074,-10.5588,0,0,0.001,0
-117.3619,33.8074,-11.7647,0,0,0.001,0
-117.3619,33.8074,-12.9706,0,0,0.01,0
-117.3619,33.8074,-14.1765,0,0,0.01,0
-117.3619,33.8074,-15.3824,0,0,0.01,0
-117.3619,33.8074,-16.5882,0,0,0.01,0
-117.3619,33.8074,-17.7941,0,0,0.001,0
-117.3619,33.8074,-19,0,0,0.001,0
-117.3619,33.8347,1.5,0,0,0.001,0
-117.3619,33.8347,0.2941,0,0,0.001,0
-117.3619,33.8347,-0.9118,0,0,0.001,0
-117.3619,33.8347,-2.1176,0,0,0.001,0
-117.3619,33.8347,-3.3235,0,0,0.01,0
-117.3619,33.8347,-4.5294,0,0,0.01,0
-117.3619,33.8347,-5.7353,0.0036,0,0.01,0
-117.3619,33.8347,-6.9412,-0.0056,0,0.01,0
-117.3619,33.8347,-8.1471,0,0,0.001,0
-117.3619,33.8347,-9.3529,0,0,0.001,0
-117.3619,33.8347,-10.5588,0,0,0.001,0
-117.3619,33.8347,-11.7647,0,0,0.001,0
-117.3619,33.8347,-12.9706,0,0,0.01,0
-117.3619,33.8347,-14.1765,0,0,0.01,0
-117.3619,33.8347,-15.3824,0,0,0.01,0
-117.3619,33.8347,-16.5882,0,0,0.01,0
-117.3619,33.8347,-17.7941,0,0,0.001,0
-117.3619,33.8347,-19,0,0,0.001,0
-117.3619,33.8621,1.5,0,0,0.001,0
-117.3619,33.8621,0.2941,0,0,0.001,0
-117.3619,33.8621,-0.9118,0,0.0018,0.001,0.0023
-117.3619,33.8621,-2.1176,0,0.0017,0.001,0.0023
-117.3619,33.8621,-3.3235,0,0.0017,0.01,0.0023
-117.3619,33.8621,-4.5294,0,0,0.01,0
-117.3619,33.8621,-5.7353,-0.0189,0,0.01,0
-117.3619,33.8621,-6.9412,-0.0218,0,0.01,0
-117.3619,33.8621,-8.1471,0.01,0,0.001,0
-117.3619,33.8621,-9.3529,0,0,0.001,0
-117.3619,33.8621,-10.5588,0,0,0.001,0
-117.3619,33.8621,-11.7647,0,0,0.001,0
-117.3619,33.8621,-12.9706,0,0,0.01,0
-117.3619,33.8621,-14.1765,0,0,0.01,0
-117.3619,33.8621,-15.3824,0,0,0.01,0
-117.3619,33.8621,-16.5882,0,0,0.01,0
-117.3619,33.8621,-17.7941,0,0,0.001,0
-117.3619,33.8621,-19,0,0,0.001,0
-117.3619,33.8895,1.5,0,0.0023,0.01,0.0033
-117.3619,33.8895,0.2941,0,0.0024,0.01,0.0034
-117.3619,33.8895,-0.9118,0,0.0023,0.01,0.0034
-117.3619,33.8895,-2.1176,0,0.0023,0.01,0.0033
-117.3619,33.8895,-3.3235,0,0.0021,0.001,0.0032
-117.3619,33.8895,-4.5294,0,0.0017,0.001,0.0031
-117.3619,33.8895,-5.7353,-0.0177,0.0016,0.001,0.003
-117.3619,33.8895,-6.9412,-0.0198,0.0015,0.001,0.0029
-117.3619,33.8895,-8.1471,-0.0087,0.0016,0.01,0.0027
-117.3619,33.8895,-9.3529,0.0033,0.0016,0.01,0.0025
-117.3619,33.8895,-10.5588,0,0,0.01,0
-117.3619,33.8895,-11.7647,0,0,0.01,0
-117.3619,33.8895,-12.9706,0,0,0.001,0
-117.3619,33.8895,-14.1765,0,0,0.001,0
-117.3619,33.8895,-15.3824,0,0,0.001,0
-117.3619,33.8895,-16.5882,0,0,0.001,0
-117.3619,33.8895,-17.7941,0,0,0.01,0
-117.3619,33.8895,-19,0,0,0.01,0
-117.3619,33.9168,1.5,0,0.0025,0.01,0.0039
-117.3619,33.9168,0.2941,0,0.0026,0.01,0.0039
-117.3619,33.9168,-0.9118,0,0.0027,0.01,0.0038
-117.3619,33.9168,-2.1176,0,0.0028,0.01,0.0036
-117.3619,33.9168,-3.3235,0,0.0026,0.001,0.0035
-117.3619,33.9168,-4.5294,0,0.0021,0.001,0.0034
-117.3619,33.9168,-5.7353,-0.0373,0.002,0.001,0.0034
-117.3619,33.9168,-6.9412,-0.0205,0.0021,0.001,0.0034
-117.3619,33.9168,-8.1471,-0.0067,0.0021,0.01,0.0033
-117.3619,33.9168,-9.3529,-0.0056,0.0018,0.01,0.0031
-117.3619,33.9168,-10.5588,0.027,0.0017,0.01,0.0029
-117.3619,33.9168,-11.7647,-0.1122,0.0015,0.01,0.0027
-117.3619,33.9168,-12.9706,0,0.0013,0.001,0.0025
-117.3619,33.9168,-14.1765,0,0,0.001,0
-117.3619,33.9168,-15.3824,0,0,0.001,0
-117.3619,33.9168,-16.5882,0,0,0.001,0
-117.3619,33.9168,-17.7941,0,0,0.01,0
-117.3619,33.9168,-19,0,0,0.01,0
-117.3619,33.9442,1.5,0,0.0036,0.01,0.0075
-117.3619,33.9442,0.2941,0,0.0038,0.01,0.0076
-117.3619,33.9442,-0.9118,0,0.0034,0.01,0.0056
-117.3619,33.9442,-2.1176,0,0.0033,0.01,0.0045
-117.3619,33.9442,-3.3235,-0.2148,0.0031,0.001,0.004
-117.3619,33.9442,-4.5294,-0.2148,0.003,0.001,0.0037
-117.3619,33.9442,-5.7353,-0.0415,0.0028,0.001,0.0036
-117.3619,33.9442,-6.9412,0.0104,0.0028,0.001,0.0035
-117.3619,33.9442,-8.1471,-0.0274,0.0027,0.01,0.0035
-117.3619,33.9442,-9.3529,-0.0034,0.0022,0.01,0.0035
-117.3619,33.9442,-10.5588,0.0142,0.002,0.01,0.0034
-117.3619,33.9442,-11.7647,0.0248,0.0019,0.01,0.0032
-117.3619,33.9442,-12.9706,0.0606,0.0016,0.001,0.0031
-117.3619,33.9442,-14.1765,0.0606,0.0011,0.001,0.0031
-117.3619,33.9442,-15.3824,0.0606,0.0011,0.001,0.0028
-117.3619,33.9442,-16.5882,0.0606,0.0009,0.001,0.0024
-117.3619,33.9442,-17.7941,0,0,0.01,0
-117.3619,33.9442,-19,0,0,0.01,0
-117.3619,33.9716,1.5,0,0.0069,0.01,0.01
-117.3619,33.9716,0.2941,0,0.007,0.01,0.0101
-117.3619,33.9716,-0.9118,0.0792,0.0061,0.01,0.0073
-117.3619,33.9716,-2.1176,-0.0066,0.0045,0.01,0.0055
-117.3619,33.9716,-3.3235,-0.0185,0.0039,0.001,0.0045
-117.3619,33.9716,-4.5294,-0.025,0.0035,0.001,0.004
-117.3619,33.9716,-5.7353,0.0057,0.003,0.001,0.0037
-117.3619,33.9716,-6.9412,0.0681,0.0028,0.001,0.0036
-117.3619,33.9716,-8.1471,-0.0048,0.0027,0.01,0.0036
-117.3619,33.9716,-9.3529,-0.0012,0.003,0.01,0.0036
-117.3619,33.9716,-10.5588,0.018,0.0026,0.01,0.0036
-117.3619,33.9716,-11.7647,0.0378,0.002,0.01,0.0035
-117.3619,33.9716,-12.9706,0.0531,0.0019,0.001,0.0034
-117.3619,33.9716,-14.1765,0,0.0019,0.001,0.0032
-117.3619,33.9716,-15.3824,0,0.0018,0.001,0.003
-117.3619,33.9716,-16.5882,0,0.0017,0.001,0.0027
-117.3619,33.9716,-17.7941,0,0.0016,0.01,0.0024
-117.3619,33.9716,-19,0,0,0.01,0
-117.3619,33.9989,1.5,0,0.0063,0.001,0.0069
-117.3619,33.9989,0.2941,0,0.0064,0.001,0.0071
-117.3619,33.9989,-0.9118,0,0.0064,0.001,0.0061
-117.3619,33.9989,-2.1176,-0.0232,0.0055,0.001,0.0054
-117.3619,33.9989,-3.3235,-0.011,0.0051,0.01,0.0049
-117.3619,33.9989,-4.5294,-0.0171,0.0047,0.01,0.0046
-117.3619,33.9989,-5.7353,-0.013,0.0041,0.01,0.0043
-117.3619,33.9989,-6.9412,-0.0018,0.0036,0.01,0.0041
-117.3619,33.9989,-8.1471,0.0009,0.0033,0.001,0.004
-117.3619,33.9989,-9.3529,0.0142,0.0032,0.001,0.0041
-117.3619,33.9989,-10.5588,0.0185,0.0033,0.001,0.0041
-117.3619,33.9989,-11.7647,0.0319,0.0022,0.001,0.0039
-117.3619,33.9989,-12.9706,0.0837,0.0025,0.01,0.0037
-117.3619,33.9989,-14.1765,0.1173,0.0023,0.01,0.0035
-117.3619,33.9989,-15.3824,0,0.0021,0.01,0.0033
-117.3619,33.9989,-16.5882,0,0.002,0.01,0.003
-117.3619,33.9989,-17.7941,0,0.0019,0.001,0.0027
-117.3619,33.9989,-19,0,0.0018,0.001,0.0024
-117.3619,34.0263,1.5,0,0.0054,0.001,0.0051
-117.3619,34.0263,0.2941,0,0.0056,0.001,0.0052
-117.3619,34.0263,-0.9118,0,0.0057,0.001,0.0052
-117.3619,34.0263,-2.1176,0,0.0055,0.001,0.0051
-117.3619,34.0263,-3.3235,-0.101,0.0054,0.01,0.005
-117.3619,34.0263,-4.5294,0.0249,0.0054,0.01,0.0049
-117.3619,34.0263,-5.7353,-0.0036,0.0052,0.01,0.0048
-117.3619,34.0263,-6.9412,-0.0173,0.0047,0.01,0.0047
-117.3619,34.0263,-8.1471,-0.0128,0.0042,0.001,0.0047
-117.3619,34.0263,-9.3529,-0.0185,0.0043,0.001,0.0047
-117.3619,34.0263,-10.5588,0.0157,0.004,0.001,0.0047
-117.3619,34.0263,-11.7647,0.0376,0.0034,0.001,0.0045
-117.3619,34.0263,-12.9706,0.0206,0.0032,0.01,0.0043
-117.3619,34.0263,-14.1765,0.0313,0.003,0.01,0.004
-117.3619,34.0263,-15.3824,0.0736,0.0031,0.01,0.0037
-117.3619,34.0263,-16.5882,0,0.0029,0.01,0.0033
-117.3619,34.0263,-17.7941,0,0.0025,0.001,0.003
-117.3619,34.0263,-19,0,0.0022,0.001,0.0027
-117.3619,34.0537,1.5,0,0.0063,0.001,0.005
-117.3619,34.0537,0.2941,0,0.0064,0.001,0.0051
-117.3619,34.0537,-0.9118,0,0.0062,0.001,0.0051
-117.3619,34.0537,-2.1176,0,0.006,0.001,0.0051
-117.3619,34.0537,-3.3235,0.077,0.0059,0.01,0.0051
-117.3619,34.0537,-4.5294,0.077,0.0056,0.01,0.0051
-117.3619,34.0537,-5.7353,-0.0289,0.0053,0.01,0.0052
-117.3619,34.0537,-6.9412,-0.0178,0.0054,0.01,0.0052
-117.3619,34.0537,-8.1471,0.0065,0.0054,0.001,0.0053
-117.3619,34.0537,-9.3529,-0.0003,0.005,0.001,0.0052
-117.3619,34.0537,-10.5588,-0.0028,0.0043,0.001,0.0051
-117.3619,34.0537,-11.7647,-0.0074,0.0041,0.001,0.0049
-117.3619,34.0537,-12.9706,-0.0289,0.0039,0.01,0.0048
-117.3619,34.0537,-14.1765,-0.0544,0.0043,0.01,0.0046
-117.3619,34.0537,-15.3824,-0.0144,0.0048,0.01,0.0045
-117.3619,34.0537,-16.5882,-0.1434,0.0051,0.01,0.0042
-117.3619,34.0537,-17.7941,0,0.0042,0.001,0.0036
-117.3619,34.0537,-19,0,0.0027,0.001,0.003
-117.3619,34.0811,1.5,0,0.008,0.001,0.0059
-117.3619,34.0811,0.2941,0.0228,0.0081,0.001,0.006
-117.3619,34.0811,-0.9118,0.0228,0.0073,0.001,0.0057
-117.3619,34.0811,-2.1176,-0.0523,0.006,0.001,0.0053
-117.3619,34.0811,-3.3235,-0.0662,0.0055,0.01,0.0053
-117.3619,34.0811,-4.5294,-0.0573,0.0053,0.01,0.0054
-117.3619,34.0811,-5.7353,-0.0146,0.0052,0.01,0.0056
-117.3619,34.0811,-6.9412,0.0805,0.0054,0.01,0.0058
-117.3619,34.0811,-8.1471,0.0543,0.0057,0.001,0.0059
-117.3619,34.0811,-9.3529,0.0359,0.0058,0.001,0.0058
-117.3619,34.0811,-10.5588,-0.0059,0.0051,0.001,0.0055
-117.3619,34.0811,-11.7647,-0.0096,0.0043,0.001,0.0053
-117.3619,34.0811,-12.9706,-0.0075,0.0043,0.01,0.0051
-117.3619,34.0811,-14.1765,0.0233,0.004,0.01,0.0051
-117.3619,34.0811,-15.3824,0.0584,0.004,0.01,0.0051
-117.3619,34.0811,-16.5882,0.2112,0.0037,0.01,0.0048
-117.3619,34.0811,-17.7941,0,0.0031,0.001,0.0041
-117.3619,34.0811,-19,0,0.0025,0.001,0.0032
-117.3619,34.1084,1.5,0,0.0057,0.01,0.0058
-117.3619,34.1084,0.2941,0,0.0057,0.01,0.006
-117.3619,34.1084,-0.9118,0.1402,0.0057,0.01,0.0057
-117.3619,34.1084,-2.1176,0.1459,0.0048,0.01,0.0055
-117.3619,34.1084,-3.3235,0.1018,0.0043,0.001,0.0054
-117.3619,34.1084,-4.5294,0.059,0.004,0.001,0.0056
-117.3619,34.1084,-5.7353,0.0274,0.0042,0.001,0.0059
-117.3619,34.1084,-6.9412,-0.0239,0.0045,0.001,0.0066
-117.3619,34.1084,-8.1471,-0.0619,0.0059,0.01,0.0075
-117.3619,34.1084,-9.3529,-0.0345,0.0065,0.01,0.0074
-117.3619,34.1084,-10.5588,0.0618,0.0051,0.01,0.0064
-117.3619,34.1084,-11.7647,0.0131,0.0039,0.01,0.0056
-117.3619,34.1084,-12.9706,-0.0157,0.0037,0.001,0.0051
-117.3619,34.1084,-14.1765,-0.0346,0.0032,0.001,0.005
-117.3619,34.1084,-15.3824,-0.034,0.0029,0.001,0.0054
-117.3619,34.1084,-16.5882,-0.0567,0.0026,0.001,0.0051
-117.3619,34.1084,-17.7941,0.0395,0.0022,0.01,0.0042
-117.3619,34.1084,-19,0,0.0018,0.01,0.0031
-117.3619,34.1358,1.5,0,0.0051,0.01,0.005
-117.3619,34.1358,0.2941,0,0.0052,0.01,0.0052
-117.3619,34.1358,-0.9118,0,0.0049,0.01,0.0052
-117.3619,34.1358,-2.1176,0,0.0045,0.01,0.0053
-117.3619,34.1358,-3.3235,0,0.0041,0.001,0.0054
-117.3619,34.1358,-4.5294,0.0972,0.0036,0.001,0.0058
-117.3619,34.1358,-5.7353,0.077,0.0035,0.001,0.0064
-117.3619,34.1358,-6.9412,0.0024,0.0038,0.001,0.008
-117.3619,34.1358,-8.1471,-0.0207,0.0048,0.01,0.009
-117.3619,34.1358,-9.3529,0.0156,0.0055,0.01,0.0084
-117.3619,34.1358,-10.5588,0.0111,0.0047,0.01,0.0063
-117.3619,34.1358,-11.7647,0.0666,0.004,0.01,0.0053
-117.3619,34.1358,-12.9706,0.1184,0.0036,0.001,0.0046
-117.3619,34.1358,-14.1765,0,0.0033,0.001,0.0041
-117.3619,34.1358,-15.3824,0,0.0033,0.001,0.0038
-117.3619,34.1358,-16.5882,0,0.0029,0.001,0.0034
-117.3619,34.1358,-17.7941,0,0.0028,0.01,0.003
-117.3619,34.1358,-19,0,0,0.01,0
-117.3619,34.1632,1.5,0,0.0046,0.01,0.0048
-117.3619,34.1632,0.2941,0,0.0047,0.01,0.0049
-117.3619,34.1632,-0.9118,0,0.0045,0.01,0.005
-117.3619,34.1632,-2.1176,0,0.0044,0.01,0.005
-117.3619,34.1632,-3.3235,0.0801,0.004,0.001,0.0052
-117.3619,34.1632,-4.5294,0.0852,0.0035,0.001,0.0057
-117.3619,34.1632,-5.7353,0.0478,0.0032,0.001,0.0063
-117.3619,34.1632,-6.9412,0.0527,0.0043,0.001,0.0066
-117.3619,34.1632,-8.1471,0.1194,0.0052,0.01,0.0064
-117.3619,34.1632,-9.3529,0.1419,0.0052,0.01,0.0058
-117.3619,34.1632,-10.5588,0.1177,0.0057,0.01,0.0051
-117.3619,34.1632,-11.7647,0.1193,0.005,0.01,0.0045
-117.3619,34.1632,-12.9706,0.1201,0.0041,0.001,0.0039
-117.3619,34.1632,-14.1765,0,0.0036,0.001,0.0035
-117.3619,34.1632,-15.3824,0,0.0031,0.001,0.0031
-117.3619,34.1632,-16.5882,0,0.0028,0.001,0.0027
-117.3619,34.1632,-17.7941,0,0,0.01,0
-117.3619,34.1632,-19,0,0,0.01,0
-117.3619,34.1905,1.5,0,0.0055,0.01,0.0043
-117.3619,34.1905,0.2941,0,0.0055,0.01,0.0044
-117.3619,34.1905,-0.9118,0,0.0052,0.01,0.0044
-117.3619,34.1905,-2.1176,0,0.0049,0.01,0.0044
-117.3619,34.1905,-3.3235,0.1812,0.0046,0.001,0.0044
-117.3619,34.1905,-4.5294,0.1671,0.0043,0.001,0.0044
-117.3619,34.1905,-5.7353,0.1082,0.0037,0.001,0.0044
-117.3619,34.1905,-6.9412,0.0712,0.0033,0.001,0.0043
-117.3619,34.1905,-8.1471,0.0712,0.0033,0.01,0.0041
-117.3619,34.1905,-9.3529,0.1713,0.0035,0.01,0.0039
-117.3619,34.1905,-10.5588,0,0.0035,0.01,0.0037
-117.3619,34.1905,-11.7647,0,0.0032,0.01,0.0034
-117.3619,34.1905,-12.9706,0,0.003,0.001,0.0031
-117.3619,34.1905,-14.1765,0,0.003,0.001,0.0028
-117.3619,34.1905,-15.3824,0,0,0.001,0
-117.3619,34.1905,-16.5882,0,0,0.001,0
-117.3619,34.1905,-17.7941,0,0,0.01,0
-117.3619,34.1905,-19,0,0,0.01,0
-117.3619,34.2179,1.5,0,0.004,0.001,0.0032
-117.3619,34.2179,0.2941,0,0.0039,0.001,0.0034
-117.3619,34.2179,-0.9118,0,0.0036,0.001,0.0034
-117.3619,34.2179,-2.1176,0,0.0033,0.001,0.0034
-117.3619,34.2179,-3.3235,0,0.0031,0.01,0.0034
-117.3619,34.2179,-4.5294,0,0.003,0.01,0.0033
-117.3619,34.2179,-5.7353,0,0.0029,0.01,0.0033
-117.3619,34.2179,-6.9412,0,0.0029,0.01,0.0032
-117.3619,34.2179,-8.1471,0,0.0028,0.001,0.0031
-117.3619,34.2179,-9.3529,0,0.0029,0.001,0.003
-117.3619,34.2179,-10.5588,0,0.003,0.001,0.0028
-117.3619,34.2179,-11.7647,0,0.0029,0.001,0.0025
-117.3619,34.2179,-12.9706,0,0,0.01,0
-117.3619,34.2179,-14.1765,0,0,0.01,0
-117.3619,34.2179,-15.3824,0,0,0.01,0
-117.3619,34.2179,-16.5882,0,0,0.01,0
-117.3619,34.2179,-17.7941,0,0,0.001,0
-117.3619,34.2179,-19,0,0,0.001,0
-117.3619,34.2453,1.5,0,0,0.001,0
-117.3619,34.2453,0.2941,0,0,0.001,0
-117.3619,34.2453,-0.9118,0,0,0.001,0
-117.3619,34.2453,-2.1176,0,0,0.001,0
-117.3619,34.2453,-3.3235,0,0,0.01,0
-117.3619,34.2453,-4.5294,0,0,0.01,0
-117.3619,34.2453,-5.7353,0,0,0.01,0
-117.3619,34.2453,-6.9412,0,0,0.01,0
-117.3619,34.2453,-8.1471,0,0,0.001,0
-117.3619,34.2453,-9.3529,0,0,0.001,0
-117.3619,34.2453,-10.5588,0.089,0,0.001,0
-117.3619,34.2453,-11.7647,0,0,0.001,0
-117.3619,34.2453,-12.9706,0,0,0.01,0
-117.3619,34.2453,-14.1765,0,0,0.01,0
-117.3619,34.2453,-15.3824,0,0,0.01,0
-117.3619,34.2453,-16.5882,0,0,0.01,0
-117.3619,34.2453,-17.7941,0,0,0.001,0
-117.3619,34.2453,-19,0,0,0.001,0
-117.3619,34.2726,1.5,0,0,0.001,0
-117.3619,34.2726,0.2941,0,0,0.001,0
-117.3619,34.2726,-0.9118,0,0,0.001,0
-117.3619,34.2726,-2.1176,0,0,0.001,0
-117.3619,34.2726,-3.3235,0,0,0.01,0
-117.3619,34.2726,-4.5294,0,0,0.01,0
-117.3619,34.2726,-5.7353,0,0,0.01,0
-117.3619,34.2726,-6.9412,0,0,0.01,0
-117.3619,34.2726,-8.1471,0,0,0.001,0
-117.3619,34.2726,-9.3529,0,0,0.001,0
-117.3619,34.2726,-10.5588,0,0,0.001,0
-117.3619,34.2726,-11.7647,0,0,0.001,0
-117.3619,34.2726,-12.9706,0,0,0.01,0
-117.3619,34.2726,-14.1765,0,0,0.01,0
-117.3619,34.2726,-15.3824,0,0,0.01,0
-117.3619,34.2726,-16.5882,0,0,0.01,0
-117.3619,34.2726,-17.7941,0,0,0.001,0
-117.3619,34.2726,-19,0,0,0.001,0
-117.3619,34.3,1.5,0,0,0.001,0
-117.3619,34.3,0.2941,0,0,0.001,0
-117.3619,34.3,-0.9118,0,0,0.001,0
-117.3619,34.3,-2.1176,0,0,0.001,0
-117.3619,34.3,-3.3235,0,0,0.01,0
-117.3619,34.3,-4.5294,0,0,0.01,0
-117.3619,34.3,-5.7353,0,0,0.01,0
-117.3619,34.3,-6.9412,0,0,0.01,0
-117.3619,34.3,-8.1471,0,0,0.001,0
-117.3619,34.3,-9.3529,0,0,0.001,0
-117.3619,34.3,-10.5588,0,0,0.001,0
-117.3619,34.3,-11.7647,0,0,0.001,0
-117.3619,34.3,-12.9706,0,0,0.01,0
-117.3619,34.3,-14.1765,0,0,0.01,0
-117.3619,34.3,-15.3824,0,0,0.01,0
-117.3619,34.3,-16.5882,0,0,0.01,0
-117.3619,34.3,-17.7941,0,0,0.001,0
-117.3619,34.3,-19,0,0,0.001,0
-117.3341,33.78,1.5,0,0,0.001,0
-117.3341,33.78,0.2941,0,0,0.001,0
-117.3341,33.78,-0.9118,0,0,0.001,0
-117.3341,33.78,-2.1176,0,0,0.001,0
-117.3341,33.78,-3.3235,0,0,0.01,0
-117.3341,33.78,-4.5294,0,0,0.01,0
-117.3341,33.78,-5.7353,0,0,0.01,0
-117.3341,33.78,-6.9412,0,0,0.01,0
-117.3341,33.78,-8.1471,0,0,0.001,0
-117.3341,33.78,-9.3529,0,0,0.001,0
-117.3341,33.78,-10.5588,0,0,0.001,0
-117.3341,33.78,-11.7647,0,0,0.001,0
-117.3341,33.78,-12.9706,0,0,0.01,0
-117.3341,33.78,-14.1765,0,0,0.01,0
-117.3341,33.78,-15.3824,0,0,0.01,0
-117.3341,33.78,-16.5882,0,0,0.01,0
-117.3341,33.78,-17.7941,0,0,0.001,0
-117.3341,33.78,-19,0,0,0.001,0
-117.3341,33.8074,1.5,0,0,0.001,0
-117.3341,33.8074,0.2941,0,0,0.001,0
-117.3341,33.8074,-0.9118,0,0,0.001,0
-117.3341,33.8074,-2.1176,0,0,0.001,0
-117.3341,33.8074,-3.3235,0,0,0.01,0
-117.3341,33.8074,-4.5294,0,0,0.01,0
-117.3341,33.8074,-5.7353,-0.025,0,0.01,0
-117.3341,33.8074,-6.9412,-0.0048,0,0.01,0
-117.3341,33.8074,-8.1471,-0.0026,0,0.001,0
-117.3341,33.8074,-9.3529,-0.0026,0,0.001,0
-117.3341,33.8074,-10.5588,0,0,0.001,0
-117.3341,33.8074,-11.7647,0,0,0.001,0
-117.3341,33.8074,-12.9706,0,0,0.01,0
-117.3341,33.8074,-14.1765,0,0,0.01,0
-117.3341,33.8074,-15.3824,0,0,0.01,0
-117.3341,33.8074,-16.5882,0,0,0.01,0
-117.3341,33.8074,-17.7941,0,0,0.001,0
-117.3341,33.8074,-19,0,0,0.001,0
-117.3341,33.8347,1.5,0,0,0.001,0
-117.3341,33.8347,0.2941,0,0,0.001,0
-117.3341,33.8347,-0.9118,0,0,0.001,0
-117.3341,33.8347,-2.1176,0,0,0.001,0
-117.3341,33.8347,-3.3235,0,0,0.01,0
-117.3341,33.8347,-4.5294,0,0,0.01,0
-117.3341,33.8347,-5.7353,-0.016,0,0.01,0
-117.3341,33.8347,-6.9412,0.0096,0,0.01,0
-117.3341,33.8347,-8.1471,0.0283,0,0.001,0
-117.3341,33.8347,-9.3529,0,0,0.001,0
-117.3341,33.8347,-10.5588,0,0,0.001,0
-117.3341,33.8347,-11.7647,0,0,0.001,0
-117.3341,33.8347,-12.9706,0,0,0.01,0
-117.3341,33.8347,-14.1765,0,0,0.01,0
-117.3341,33.8347,-15.3824,0,0,0.01,0
-117.3341,33.8347,-16.5882,0,0,0.01,0
-117.3341,33.8347,-17.7941,0,0,0.001,0
-117.3341,33.8347,-19,0,0,0.001,0
-117.3341,33.8621,1.5,0,0,0.001,0
-117.3341,33.8621,0.2941,0,0,0.001,0
-117.3341,33.8621,-0.9118,0,0,0.001,0
-117.3341,33.8621,-2.1176,0,0,0.001,0
-117.3341,33.8621,-3.3235,0,0,0.01,0
-117.3341,33.8621,-4.5294,0,0,0.01,0
-117.3341,33.8621,-5.7353,0,0,0.01,0
-117.3341,33.8621,-6.9412,-0.0238,0,0.01,0
-117.3341,33.8621,-8.1471,-0.0013,0,0.001,0
-117.3341,33.8621,-9.3529,-0.0071,0,0.001,0
-117.3341,33.8621,-10.5588,0,0,0.001,0
-117.3341,33.8621,-11.7647,0,0,0.001,0
-117.3341,33.8621,-12.9706,0,0,0.01,0
-117.3341,33.8621,-14.1765,0,0,0.01,0
-117.3341,33.8621,-15.3824,0,0,0.01,0
-117.3341,33.8621,-16.5882,0,0,0.01,0
-117.3341,33.8621,-17.7941,0,0,0.001,0
-117.3341,33.8621,-19,0,0,0.001,0
-117.3341,33.8895,1.5,0,0.0021,0.01,0.003
-117.3341,33.8895,0.2941,0,0.0022,0.01,0.0031
-117.3341,33.8895,-0.9118,0,0.0022,0.01,0.0032
-117.3341,33.8895,-2.1176,0,0.0021,0.01,0.0031
-117.3341,33.8895,-3.3235,0,0.0021,0.001,0.0031
-117.3341,33.8895,-4.5294,0,0.0021,0.001,0.003
-117.3341,33.8895,-5.7353,-0.0736,0.002,0.001,0.0029
-117.3341,33.8895,-6.9412,-0.048,0.002,0.001,0.0028
-117.3341,33.8895,-8.1471,-0.0267,0.0021,0.01,0.0027
-117.3341,33.8895,-9.3529,-0.008,0.0021,0.01,0.0025
-117.3341,33.8895,-10.5588,-0.0357,0.002,0.01,0.0024
-117.3341,33.8895,-11.7647,0,0,0.01,0
-117.3341,33.8895,-12.9706,0,0,0.001,0
-117.3341,33.8895,-14.1765,0,0,0.001,0
-117.3341,33.8895,-15.3824,0,0,0.001,0
-117.3341,33.8895,-16.5882,0,0,0.001,0
-117.3341,33.8895,-17.7941,0,0,0.01,0
-117.3341,33.8895,-19,0,0,0.01,0
-117.3341,33.9168,1.5,0,0.0023,0.01,0.0043
-117.3341,33.9168,0.2941,0,0.0025,0.01,0.0043
-117.3341,33.9168,-0.9118,0,0.0026,0.01,0.0042
-117.3341,33.9168,-2.1176,0,0.0026,0.01,0.004
-117.3341,33.9168,-3.3235,0,0.0024,0.001,0.0038
-117.3341,33.9168,-4.5294,0,0.0022,0.001,0.0036
-117.3341,33.9168,-5.7353,-0.0679,0.0021,0.001,0.0035
-117.3341,33.9168,-6.9412,-0.0468,0.0021,0.001,0.0034
-117.3341,33.9168,-8.1471,-0.0154,0.0023,0.01,0.0033
-117.3341,33.9168,-9.3529,-0.0135,0.0024,0.01,0.0031
-117.3341,33.9168,-10.5588,-0.0043,0.0023,0.01,0.003
-117.3341,33.9168,-11.7647,-0.0244,0.0021,0.01,0.0028
-117.3341,33.9168,-12.9706,0,0.0019,0.001,0.0026
-117.3341,33.9168,-14.1765,0,0.0017,0.001,0.0023
-117.3341,33.9168,-15.3824,0,0,0.001,0
-117.3341,33.9168,-16.5882,0,0,0.001,0
-117.3341,33.9168,-17.7941,0,0,0.01,0
-117.3341,33.9168,-19,0,0,0.01,0
-117.3341,33.9442,1.5,0,0.0024,0.01,0.0093
-117.3341,33.9442,0.2941,0,0.0028,0.01,0.0094
-117.3341,33.9442,-0.9118,0.0551,0.003,0.01,0.0065
-117.3341,33.9442,-2.1176,0.0551,0.0033,0.01,0.005
-117.3341,33.9442,-3.3235,0.0871,0.0032,0.001,0.0044
-117.3341,33.9442,-4.5294,-0.2148,0.0034,0.001,0.0041
-117.3341,33.9442,-5.7353,-0.1207,0.003,0.001,0.004
-117.3341,33.9442,-6.9412,-0.0116,0.0028,0.001,0.0039
-117.3341,33.9442,-8.1471,-0.0243,0.0028,0.01,0.0038
-117.3341,33.9442,-9.3529,-0.0184,0.0027,0.01,0.0036
-117.3341,33.9442,-10.5588,-0.0027,0.0028,0.01,0.0035
-117.3341,33.9442,-11.7647,0.0073,0.0027,0.01,0.0034
-117.3341,33.9442,-12.9706,-0.0004,0.0025,0.001,0.0032
-117.3341,33.9442,-14.1765,-0.1122,0.0024,0.001,0.0031
-117.3341,33.9442,-15.3824,0,0.0025,0.001,0.0028
-117.3341,33.9442,-16.5882,0,0.0022,0.001,0.0026
-117.3341,33.9442,-17.7941,0,0.002,0.01,0.0022
-117.3341,33.9442,-19,0,0,0.01,0
-117.3341,33.9716,1.5,0,0.0023,0.01,0.01
-117.3341,33.9716,0.2941,0.052,0.0024,0.01,0.0101
-117.3341,33.9716,-0.9118,0.052,0.0026,0.01,0.0071
-117.3341,33.9716,-2.1176,0.0339,0.0033,0.01,0.0053
-117.3341,33.9716,-3.3235,0.02,0.0036,0.001,0.0047
-117.3341,33.9716,-4.5294,-0.0209,0.0039,0.001,0.0044
-117.3341,33.9716,-5.7353,-0.0201,0.0038,0.001,0.0042
-117.3341,33.9716,-6.9412,-0.0016,0.0032,0.001,0.0041
-117.3341,33.9716,-8.1471,0.0082,0.0028,0.01,0.004
-117.3341,33.9716,-9.3529,-0.0223,0.0029,0.01,0.004
-117.3341,33.9716,-10.5588,-0.0019,0.003,0.01,0.0039
-117.3341,33.9716,-11.7647,0.0211,0.0029,0.01,0.0038
-117.3341,33.9716,-12.9706,0.0121,0.0027,0.001,0.0037
-117.3341,33.9716,-14.1765,0.0074,0.0028,0.001,0.0036
-117.3341,33.9716,-15.3824,0,0.0031,0.001,0.0034
-117.3341,33.9716,-16.5882,0,0.0029,0.001,0.0031
-117.3341,33.9716,-17.7941,0,0.0027,0.01,0.0028
-117.3341,33.9716,-19,0,0.0026,0.01,0.0025
-117.3341,33.9989,1.5,0,0.0033,0.001,0.0051
-117.3341,33.9989,0.2941,0,0.0034,0.001,0.0052
-117.3341,33.9989,-0.9118,0,0.0034,0.001,0.005
-117.3341,33.9989,-2.1176,0,0.0033,0.001,0.0048
-117.3341,33.9989,-3.3235,0.0093,0.0033,0.01,0.0046
-117.3341,33.9989,-4.5294,-0.0242,0.0034,0.01,0.0046
-117.3341,33.9989,-5.7353,-0.023,0.0037,0.01,0.0045
-117.3341,33.9989,-6.9412,-0.0163,0.0038,0.01,0.0045
-117.3341,33.9989,-8.1471,-0.0088,0.0029,0.001,0.0045
-117.3341,33.9989,-9.3529,-0.0162,0.0029,0.001,0.0045
-117.3341,33.9989,-10.5588,-0.0222,0.0032,0.001,0.0044
-117.3341,33.9989,-11.7647,0.002,0.003,0.001,0.0043
-117.3341,33.9989,-12.9706,0.0375,0.0032,0.01,0.0042
-117.3341,33.9989,-14.1765,0.0722,0.0034,0.01,0.0041
-117.3341,33.9989,-15.3824,-0.011,0.0034,0.01,0.0039
-117.3341,33.9989,-16.5882,-0.011,0.0031,0.01,0.0036
-117.3341,33.9989,-17.7941,0,0.003,0.001,0.0033
-117.3341,33.9989,-19,0,0.0028,0.001,0.0029
-117.3341,34.0263,1.5,0,0.0051,0.001,0.0048
-117.3341,34.0263,0.2941,0,0.0051,0.001,0.005
-117.3341,34.0263,-0.9118,-0.0321,0.0049,0.001,0.005
-117.3341,34.0263,-2.1176,-0.0321,0.0046,0.001,0.005
-117.3341,34.0263,-3.3235,-0.0321,0.0045,0.01,0.005
-117.3341,34.0263,-4.5294,0,0.0047,0.01,0.005
-117.3341,34.0263,-5.7353,-0.0241,0.0046,0.01,0.005
-117.3341,34.0263,-6.9412,-0.0428,0.0043,0.01,0.005
-117.3341,34.0263,-8.1471,-0.0328,0.0038,0.001,0.005
-117.3341,34.0263,-9.3529,-0.0196,0.0039,0.001,0.005
-117.3341,34.0263,-10.5588,-0.0083,0.0039,0.001,0.005
-117.3341,34.0263,-11.7647,0.0083,0.0039,0.001,0.0049
-117.3341,34.0263,-12.9706,0.0193,0.0041,0.01,0.0049
-117.3341,34.0263,-14.1765,0.0132,0.0045,0.01,0.0049
-117.3341,34.0263,-15.3824,0.0465,0.0047,0.01,0.0047
-117.3341,34.0263,-16.5882,0.1173,0.0048,0.01,0.0044
-117.3341,34.0263,-17.7941,0,0.0043,0.001,0.0039
-117.3341,34.0263,-19,0,0.0035,0.001,0.0034
-117.3341,34.0537,1.5,0,0.0079,0.001,0.0054
-117.3341,34.0537,0.2941,0,0.0079,0.001,0.0055
-117.3341,34.0537,-0.9118,0,0.0066,0.001,0.0054
-117.3341,34.0537,-2.1176,0.042,0.0058,0.001,0.0054
-117.3341,34.0537,-3.3235,0.0198,0.0054,0.01,0.0054
-117.3341,34.0537,-4.5294,-0.0282,0.005,0.01,0.0054
-117.3341,34.0537,-5.7353,-0.0197,0.0046,0.01,0.0054
-117.3341,34.0537,-6.9412,-0.0683,0.0046,0.01,0.0054
-117.3341,34.0537,-8.1471,0.0043,0.0046,0.001,0.0055
-117.3341,34.0537,-9.3529,0.0344,0.0048,0.001,0.0054
-117.3341,34.0537,-10.5588,-0.0101,0.005,0.001,0.0054
-117.3341,34.0537,-11.7647,-0.0063,0.0051,0.001,0.0056
-117.3341,34.0537,-12.9706,0.0072,0.0054,0.01,0.0058
-117.3341,34.0537,-14.1765,-0.0095,0.0063,0.01,0.0062
-117.3341,34.0537,-15.3824,0.0196,0.0079,0.01,0.0065
-117.3341,34.0537,-16.5882,0.0285,0.0089,0.01,0.0062
-117.3341,34.0537,-17.7941,0.0452,0.0071,0.001,0.005
-117.3341,34.0537,-19,0,0.0046,0.001,0.0039
-117.3341,34.0811,1.5,0,0.0077,0.001,0.0061
-117.3341,34.0811,0.2941,-0.0364,0.0078,0.001,0.0063
-117.3341,34.0811,-0.9118,-0.0364,0.0057,0.001,0.0061
-117.3341,34.0811,-2.1176,-0.0445,0.0052,0.001,0.0058
-117.3341,34.0811,-3.3235,-0.0524,0.0047,0.01,0.0057
-117.3341,34.0811,-4.5294,-0.0576,0.0044,0.01,0.0057
-117.3341,34.0811,-5.7353,-0.0604,0.0043,0.01,0.0058
-117.3341,34.0811,-6.9412,-0.0632,0.0052,0.01,0.0061
-117.3341,34.0811,-8.1471,0.0401,0.0078,0.001,0.0064
-117.3341,34.0811,-9.3529,0.0621,0.0075,0.001,0.0067
-117.3341,34.0811,-10.5588,0.041,0.0069,0.001,0.0062
-117.3341,34.0811,-11.7647,0.0123,0.0058,0.001,0.006
-117.3341,34.0811,-12.9706,-0.0827,0.0066,0.01,0.0063
-117.3341,34.0811,-14.1765,-0.0132,0.0088,0.01,0.0076
-117.3341,34.0811,-15.3824,0.0028,0.0112,0.01,0.0087
-117.3341,34.0811,-16.5882,0.0139,0.0115,0.01,0.0086
-117.3341,34.0811,-17.7941,0.0539,0.0083,0.001,0.0064
-117.3341,34.0811,-19,0,0.0046,0.001,0.0042
-117.3341,34.1084,1.5,0,0.0057,0.01,0.0066
-117.3341,34.1084,0.2941,0,0.0057,0.01,0.0068
-117.3341,34.1084,-0.9118,0.0136,0.0053,0.01,0.0063
-117.3341,34.1084,-2.1176,0.0024,0.0048,0.01,0.006
-117.3341,34.1084,-3.3235,0.0034,0.0042,0.001,0.0058
-117.3341,34.1084,-4.5294,0.0086,0.0031,0.001,0.0058
-117.3341,34.1084,-5.7353,-0.0019,0.0023,0.001,0.006
-117.3341,34.1084,-6.9412,0.0322,0.0028,0.001,0.0069
-117.3341,34.1084,-8.1471,-0.0454,0.0081,0.01,0.0088
-117.3341,34.1084,-9.3529,-0.0377,0.0074,0.01,0.0097
-117.3341,34.1084,-10.5588,-0.0217,0.0062,0.01,0.0083
-117.3341,34.1084,-11.7647,0.0482,0.0048,0.01,0.0064
-117.3341,34.1084,-12.9706,-0.0294,0.0044,0.001,0.0058
-117.3341,34.1084,-14.1765,-0.0192,0.0039,0.001,0.0061
-117.3341,34.1084,-15.3824,-0.0139,0.0044,0.001,0.0077
-117.3341,34.1084,-16.5882,-0.0349,0.0033,0.001,0.0077
-117.3341,34.1084,-17.7941,-0.0442,0.0022,0.01,0.0057
-117.3341,34.1084,-19,0,0.0028,0.01,0.0037
-117.3341,34.1358,1.5,0,0.0074,0.01,0.0065
-117.3341,34.1358,0.2941,0,0.0075,0.01,0.0067
-117.3341,34.1358,-0.9118,0,0.0066,0.01,0.0063
-117.3341,34.1358,-2.1176,0.0234,0.0055,0.01,0.006
-117.3341,34.1358,-3.3235,0.0074,0.0047,0.001,0.0058
-117.3341,34.1358,-4.5294,0.0515,0.0041,0.001,0.0057
-117.3341,34.1358,-5.7353,0.0313,0.0037,0.001,0.0058
-117.3341,34.1358,-6.9412,0.0585,0.0039,0.001,0.0063
-117.3341,34.1358,-8.1471,0.0369,0.0054,0.01,0.0073
-117.3341,34.1358,-9.3529,-0.0103,0.005,0.01,0.0076
-117.3341,34.1358,-10.5588,-0.0483,0.0037,0.01,0.0066
-117.3341,34.1358,-11.7647,-0.0148,0.0039,0.01,0.0053
-117.3341,34.1358,-12.9706,-0.0317,0.0036,0.001,0.0046
-117.3341,34.1358,-14.1765,0,0.0035,0.001,0.0042
-117.3341,34.1358,-15.3824,0,0.0033,0.001,0.004
-117.3341,34.1358,-16.5882,0,0.0025,0.001,0.0036
-117.3341,34.1358,-17.7941,0,0.0023,0.01,0.0031
-117.3341,34.1358,-19,0,0.002,0.01,0.0024
-117.3341,34.1632,1.5,0,0.0091,0.01,0.0077
-117.3341,34.1632,0.2941,0,0.0086,0.01,0.0074
-117.3341,34.1632,-0.9118,0.0946,0.007,0.01,0.0066
-117.3341,34.1632,-2.1176,0.0795,0.0055,0.01,0.006
-117.3341,34.1632,-3.3235,0.078,0.0044,0.001,0.0056
-117.3341,34.1632,-4.5294,0.0793,0.004,0.001,0.0052
-117.3341,34.1632,-5.7353,0.0522,0.0037,0.001,0.0051
-117.3341,34.1632,-6.9412,0.0573,0.0038,0.001,0.005
-117.3341,34.1632,-8.1471,0.0487,0.0037,0.01,0.0049
-117.3341,34.1632,-9.3529,0.0495,0.0037,0.01,0.0047
-117.3341,34.1632,-10.5588,0,0.0035,0.01,0.0043
-117.3341,34.1632,-11.7647,0,0.0034,0.01,0.0039
-117.3341,34.1632,-12.9706,0,0.0032,0.001,0.0034
-117.3341,34.1632,-14.1765,0,0.0033,0.001,0.0031
-117.3341,34.1632,-15.3824,0,0.0029,0.001,0.0028
-117.3341,34.1632,-16.5882,0,0.0025,0.001,0.0024
-117.3341,34.1632,-17.7941,0,0,0.01,0
-117.3341,34.1632,-19,0,0,0.01,0
-117.3341,34.1905,1.5,0,0.0085,0.01,0.007
-117.3341,34.1905,0.2941,0,0.008,0.01,0.0065
-117.3341,34.1905,-0.9118,0,0.0065,0.01,0.0056
-117.3341,34.1905,-2.1176,0.0946,0.0051,0.01,0.0051
-117.3341,34.1905,-3.3235,0.1244,0.0042,0.001,0.0046
-117.3341,34.1905,-4.5294,0.1139,0.0037,0.001,0.0043
-117.3341,34.1905,-5.7353,0.0712,0.0034,0.001,0.0041
-117.3341,34.1905,-6.9412,0.1039,0.0034,0.001,0.0039
-117.3341,34.1905,-8.1471,0,0.0033,0.01,0.0037
-117.3341,34.1905,-9.3529,0,0.0033,0.01,0.0035
-117.3341,34.1905,-10.5588,0,0.0031,0.01,0.0032
-117.3341,34.1905,-11.7647,0,0.0027,0.01,0.0029
-117.3341,34.1905,-12.9706,0,0.0025,0.001,0.0026
-117.3341,34.1905,-14.1765,0,0,0.001,0
-117.3341,34.1905,-15.3824,0,0,0.001,0
-117.3341,34.1905,-16.5882,0,0,0.001,0
-117.3341,34.1905,-17.7941,0,0,0.01,0
-117.3341,34.1905,-19,0,0,0.01,0
-117.3341,34.2179,1.5,0,0.0054,0.001,0.0039
-117.3341,34.2179,0.2941,0,0.005,0.001,0.0039
-117.3341,34.2179,-0.9118,0,0.0045,0.001,0.0038
-117.3341,34.2179,-2.1176,0,0.0041,0.001,0.0036
-117.3341,34.2179,-3.3235,0,0.0037,0.01,0.0035
-117.3341,34.2179,-4.5294,0,0.0034,0.01,0.0033
-117.3341,34.2179,-5.7353,0,0.0033,0.01,0.0032
-117.3341,34.2179,-6.9412,0,0.0031,0.01,0.003
-117.3341,34.2179,-8.1471,0,0.003,0.001,0.0028
-117.3341,34.2179,-9.3529,0,0.0028,0.001,0.0026
-117.3341,34.2179,-10.5588,0,0,0.001,0
-117.3341,34.2179,-11.7647,0,0,0.001,0
-117.3341,34.2179,-12.9706,0,0,0.01,0
-117.3341,34.2179,-14.1765,0,0,0.01,0
-117.3341,34.2179,-15.3824,0,0,0.01,0
-117.3341,34.2179,-16.5882,0,0,0.01,0
-117.3341,34.2179,-17.7941,0,0,0.001,0
-117.3341,34.2179,-19,0,0,0.001,0
-117.3341,34.2453,1.5,0,0,0.001,0
-117.3341,34.2453,0.2941,0,0,0.001,0
-117.3341,34.2453,-0.9118,0,0,0.001,0
-117.3341,34.2453,-2.1176,0,0,0.001,0
-117.3341,34.2453,-3.3235,0,0,0.01,0
-117.3341,34.2453,-4.5294,0,0,0.01,0
-117.3341,34.2453,-5.7353,0,0,0.01,0
-117.3341,34.2453,-6.9412,0,0,0.01,0
-117.3341,34.2453,-8.1471,0,0,0.001,0
-117.3341,34.2453,-9.3529,0,0,0.001,0
-117.3341,34.2453,-10.5588,0.089,0,0.001,0
-117.3341,34.2453,-11.7647,0,0,0.001,0
-117.3341,34.2453,-12.9706,0,0,0.01,0
-117.3341,34.2453,-14.1765,0,0,0.01,0
-117.3341,34.2453,-15.3824,0,0,0.01,0
-117.3341,34.2453,-16.5882,0,0,0.01,0
-117.3341,34.2453,-17.7941,0,0,0.001,0
-117.3341,34.2453,-19,0,0,0.001,0
-117.3341,34.2726,1.5,0,0,0.001,0
-117.3341,34.2726,0.2941,0,0,0.001,0
-117.3341,34.2726,-0.9118,0,0,0.001,0
-117.3341,34.2726,-2.1176,0,0,0.001,0
-117.3341,34.2726,-3.3235,0,0,0.01,0
-117.3341,34.2726,-4.5294,0,0,0.01,0
-117.3341,34.2726,-5.7353,0,0,0.01,0
-117.3341,34.2726,-6.9412,0,0,0.01,0
-117.3341,34.2726,-8.1471,0,0,0.001,0
-117.3341,34.2726,-9.3529,0,0,0.001,0
-117.3341,34.2726,-10.5588,0,0,0.001,0
-117.3341,34.2726,-11.7647,0,0,0.001,0
-117.3341,34.2726,-12.9706,0,0,0.01,0
-117.3341,34.2726,-14.1765,0,0,0.01,0
-117.3341,34.2726,-15.3824,0,0,0.01,0
-117.3341,34.2726,-16.5882,0,0,0.01,0
-117.3341,34.2726,-17.7941,0,0,0.001,0
-117.3341,34.2726,-19,0,0,0.001,0
-117.3341,34.3,1.5,0,0,0.001,0
-117.3341,34.3,0.2941,0,0,0.001,0
-117.3341,34.3,-0.9118,0,0,0.001,0
-117.3341,34.3,-2.1176,0,0,0.001,0
-117.3341,34.3,-3.3235,0,0,0.01,0
-117.3341,34.3,-4.5294,0,0,0.01,0
-117.3341,34.3,-5.7353,0,0,0.01,0
-117.3341,34.3,-6.9412,0,0,0.01,0
-117.3341,34.3,-8.1471,0,0,0.001,0
-117.3341,34.3,-9.3529,0,0,0.001,0
-117.3341,34.3,-10.5588,0,0,0.001,0
-117.3341,34.3,-11.7647,0,0,0.001,0
-117.3341,34.3,-12.9706,0,0,0.01,0
-117.3341,34.3,-14.1765,0,0,0.01,0
-117.3341,34.3,-15.3824,0,0,0.01,0
-117.3341,34.3,-16.5882,0,0,0.01,0
-117.3341,34.3,-17.7941,0,0,0.001,0
-117.3341,34.3,-19,0,0,0.001,0
-117.3062,33.78,1.5,0,0,0.001,0
-117.3062,33.78,0.2941,0,0,0.001,0
-117.3062,33.78,-0.9118,0,0,0.001,0
-117.3062,33.78,-2.1176,0,0,0.001,0
-117.3062,33.78,-3.3235,0,0,0.01,0
-117.3062,33.78,-4.5294,0,0,0.01,0
-117.3062,33.78,-5.7353,0,0,0.01,0
-117.3062,33.78,-6.9412,0,0,0.01,0
-117.3062,33.78,-8.1471,0,0,0.001,0
-117.3062,33.78,-9.3529,0,0,0.001,0
-117.3062,33.78,-10.5588,0,0,0.001,0
-117.3062,33.78,-11.7647,0,0,0.001,0
-117.3062,33.78,-12.9706,0,0,0.01,0
-117.3062,33.78,-14.1765,0,0,0.01,0
-117.3062,33.78,-15.3824,0,0,0.01,0
-117.3062,33.78,-16.5882,0,0,0.01,0
-117.3062,33.78,-17.7941,0,0,0.001,0
-117.3062,33.78,-19,0,0,0.001,0
-117.3062,33.8074,1.5,0,0,0.001,0
-117.3062,33.8074,0.2941,0,0,0.001,0
-117.3062,33.8074,-0.9118,0,0,0.001,0
-117.3062,33.8074,-2.1176,0,0,0.001,0
-117.3062,33.8074,-3.3235,0,0,0.01,0
-117.3062,33.8074,-4.5294,0,0,0.01,0
-117.3062,33.8074,-5.7353,-0.0385,0,0.01,0
-117.3062,33.8074,-6.9412,-0.025,0,0.01,0
-117.3062,33.8074,-8.1471,0,0,0.001,0
-117.3062,33.8074,-9.3529,-0.0026,0,0.001,0
-117.3062,33.8074,-10.5588,-0.0026,0,0.001,0
-117.3062,33.8074,-11.7647,-0.0026,0,0.001,0
-117.3062,33.8074,-12.9706,0,0,0.01,0
-117.3062,33.8074,-14.1765,0,0,0.01,0
-117.3062,33.8074,-15.3824,0,0,0.01,0
-117.3062,33.8074,-16.5882,0,0,0.01,0
-117.3062,33.8074,-17.7941,0,0,0.001,0
-117.3062,33.8074,-19,0,0,0.001,0
-117.3062,33.8347,1.5,0,0,0.001,0
-117.3062,33.8347,0.2941,0,0,0.001,0
-117.3062,33.8347,-0.9118,0,0,0.001,0
-117.3062,33.8347,-2.1176,0,0,0.001,0
-117.3062,33.8347,-3.3235,0,0,0.01,0
-117.3062,33.8347,-4.5294,0,0,0.01,0
-117.3062,33.8347,-5.7353,0,0,0.01,0
-117.3062,33.8347,-6.9412,-0.085,0,0.01,0
-117.3062,33.8347,-8.1471,-0.0283,0,0.001,0
-117.3062,33.8347,-9.3529,0.0283,0,0.001,0
-117.3062,33.8347,-10.5588,0,0,0.001,0
-117.3062,33.8347,-11.7647,0,0,0.001,0
-117.3062,33.8347,-12.9706,0,0,0.01,0
-117.3062,33.8347,-14.1765,0,0,0.01,0
-117.3062,33.8347,-15.3824,0,0,0.01,0
-117.3062,33.8347,-16.5882,0,0,0.01,0
-117.3062,33.8347,-17.7941,0,0,0.001,0
-117.3062,33.8347,-19,0,0,0.001,0
-117.3062,33.8621,1.5,0,0,0.001,0
-117.3062,33.8621,0.2941,0,0,0.001,0
-117.3062,33.8621,-0.9118,0,0,0.001,0
-117.3062,33.8621,-2.1176,0,0,0.001,0
-117.3062,33.8621,-3.3235,0,0,0.01,0
-117.3062,33.8621,-4.5294,0,0,0.01,0
-117.3062,33.8621,-5.7353,0,0,0.01,0
-117.3062,33.8621,-6.9412,0.0285,0,0.01,0
-117.3062,33.8621,-8.1471,0.0017,0,0.001,0
-117.3062,33.8621,-9.3529,-0.0087,0,0.001,0
-117.3062,33.8621,-10.5588,-0.0106,0,0.001,0
-117.3062,33.8621,-11.7647,0,0,0.001,0
-117.3062,33.8621,-12.9706,0,0,0.01,0
-117.3062,33.8621,-14.1765,0,0,0.01,0
-117.3062,33.8621,-15.3824,0,0,0.01,0
-117.3062,33.8621,-16.5882,0,0,0.01,0
-117.3062,33.8621,-17.7941,0,0,0.001,0
-117.3062,33.8621,-19,0,0,0.001,0
-117.3062,33.8895,1.5,0,0.0026,0.01,0.0028
-117.3062,33.8895,0.2941,0,0.0029,0.01,0.0029
-117.3062,33.8895,-0.9118,0,0.0029,0.01,0.003
-117.3062,33.8895,-2.1176,0,0.0029,0.01,0.003
-117.3062,33.8895,-3.3235,0,0.0029,0.001,0.0029
-117.3062,33.8895,-4.5294,-0.0434,0.0029,0.001,0.0029
-117.3062,33.8895,-5.7353,-0.0434,0.0028,0.001,0.0028
-117.3062,33.8895,-6.9412,0.028,0.0028,0.001,0.0027
-117.3062,33.8895,-8.1471,-0.0463,0.0028,0.01,0.0026
-117.3062,33.8895,-9.3529,-0.0319,0.0029,0.01,0.0025
-117.3062,33.8895,-10.5588,-0.0123,0,0.01,0
-117.3062,33.8895,-11.7647,0,0,0.01,0
-117.3062,33.8895,-12.9706,0,0,0.001,0
-117.3062,33.8895,-14.1765,0,0,0.001,0
-117.3062,33.8895,-15.3824,0,0,0.001,0
-117.3062,33.8895,-16.5882,0,0,0.001,0
-117.3062,33.8895,-17.7941,0,0,0.01,0
-117.3062,33.8895,-19,0,0,0.01,0
-117.3062,33.9168,1.5,0,0.0025,0.01,0.0036
-117.3062,33.9168,0.2941,0,0.0027,0.01,0.0037
-117.3062,33.9168,-0.9118,0,0.003,0.01,0.0037
-117.3062,33.9168,-2.1176,0,0.0031,0.01,0.0036
-117.3062,33.9168,-3.3235,0,0.0031,0.001,0.0035
-117.3062,33.9168,-4.5294,0.0871,0.0031,0.001,0.0035
-117.3062,33.9168,-5.7353,0.0061,0.0032,0.001,0.0034
-117.3062,33.9168,-6.9412,-0.0377,0.0032,0.001,0.0033
-117.3062,33.9168,-8.1471,-0.0542,0.0033,0.01,0.0032
-117.3062,33.9168,-9.3529,-0.0368,0.0035,0.01,0.0031
-117.3062,33.9168,-10.5588,-0.014,0.0034,0.01,0.003
-117.3062,33.9168,-11.7647,-0.0221,0.0032,0.01,0.0029
-117.3062,33.9168,-12.9706,0,0.0029,0.001,0.0027
-117.3062,33.9168,-14.1765,0,0.0028,0.001,0.0026
-117.3062,33.9168,-15.3824,0,0.0026,0.001,0.0024
-117.3062,33.9168,-16.5882,0,0.0022,0.001,0.0021
-117.3062,33.9168,-17.7941,0,0,0.01,0
-117.3062,33.9168,-19,0,0,0.01,0
-117.3062,33.9442,1.5,0,0.0027,0.01,0.0051
-117.3062,33.9442,0.2941,0,0.003,0.01,0.0052
-117.3062,33.9442,-0.9118,0,0.0032,0.01,0.0047
-117.3062,33.9442,-2.1176,0.0232,0.0033,0.01,0.0044
-117.3062,33.9442,-3.3235,0.0551,0.0033,0.001,0.0042
-117.3062,33.9442,-4.5294,0.0551,0.0035,0.001,0.0041
[truncated: 168,102 more chars]
