# Supplementary material for: Evidence for faulting and fluid-driven earthquake processes from seismic attenuation variations beneath metropolitan Los Angeles
Source: Sci Rep. 2024 Jul 30;14:17595. doi: 10.1038/s41598-024-67872-3 (PMC11289358; doi:10.1038/s41598-024-67872-3)
Supplement: Supplementary file 4 — Supplementary Information. [file 41598_2024_67872_MOESM4_ESM.txt]

# Attenuation model at 18Hz
# Longitude, Latitude, Depth (km), Peak Delay, Inverse Qc, Checkerboard Test Input, Checkerboard Test Output
-118.03,33.78,1.5,0,0,0.001,0
-118.03,33.78,0.2941,0,0,0.001,0
-118.03,33.78,-0.9118,0,0,0.001,0
-118.03,33.78,-2.1176,0,0,0.001,0
-118.03,33.78,-3.3235,0,0,0.01,0
-118.03,33.78,-4.5294,0,0,0.01,0
-118.03,33.78,-5.7353,0,0,0.01,0
-118.03,33.78,-6.9412,0,0,0.01,0
-118.03,33.78,-8.1471,0,0,0.001,0
-118.03,33.78,-9.3529,0,0,0.001,0
-118.03,33.78,-10.5588,0,0,0.001,0
-118.03,33.78,-11.7647,0,0,0.001,0
-118.03,33.78,-12.9706,0,0,0.01,0
-118.03,33.78,-14.1765,0,0,0.01,0
-118.03,33.78,-15.3824,0,0,0.01,0
-118.03,33.78,-16.5882,0,0,0.01,0
-118.03,33.78,-17.7941,0,0,0.001,0
-118.03,33.78,-19,0,0,0.001,0
-118.03,33.8074,1.5,0,0,0.001,0
-118.03,33.8074,0.2941,0,0,0.001,0
-118.03,33.8074,-0.9118,0,0,0.001,0
-118.03,33.8074,-2.1176,0,0,0.001,0
-118.03,33.8074,-3.3235,0,0,0.01,0
-118.03,33.8074,-4.5294,0,0,0.01,0
-118.03,33.8074,-5.7353,0,0,0.01,0
-118.03,33.8074,-6.9412,0,0,0.01,0
-118.03,33.8074,-8.1471,0,0,0.001,0
-118.03,33.8074,-9.3529,0,0,0.001,0
-118.03,33.8074,-10.5588,0,0,0.001,0
-118.03,33.8074,-11.7647,0,0,0.001,0
-118.03,33.8074,-12.9706,0,0,0.01,0
-118.03,33.8074,-14.1765,0,0,0.01,0
-118.03,33.8074,-15.3824,0,0,0.01,0
-118.03,33.8074,-16.5882,0,0,0.01,0
-118.03,33.8074,-17.7941,0,0,0.001,0
-118.03,33.8074,-19,0,0,0.001,0
-118.03,33.8347,1.5,0,0,0.001,0
-118.03,33.8347,0.2941,0,0,0.001,0
-118.03,33.8347,-0.9118,0,0,0.001,0
-118.03,33.8347,-2.1176,0,0,0.001,0
-118.03,33.8347,-3.3235,0,0,0.01,0
-118.03,33.8347,-4.5294,0,0,0.01,0
-118.03,33.8347,-5.7353,0,0,0.01,0
-118.03,33.8347,-6.9412,0,0,0.01,0
-118.03,33.8347,-8.1471,0,0,0.001,0
-118.03,33.8347,-9.3529,0,0,0.001,0
-118.03,33.8347,-10.5588,0,0,0.001,0
-118.03,33.8347,-11.7647,0,0,0.001,0
-118.03,33.8347,-12.9706,0,0,0.01,0
-118.03,33.8347,-14.1765,0,0,0.01,0
-118.03,33.8347,-15.3824,0,0,0.01,0
-118.03,33.8347,-16.5882,0,0,0.01,0
-118.03,33.8347,-17.7941,0,0,0.001,0
-118.03,33.8347,-19,0,0,0.001,0
-118.03,33.8621,1.5,0,0,0.001,0
-118.03,33.8621,0.2941,0,0,0.001,0
-118.03,33.8621,-0.9118,0,0,0.001,0
-118.03,33.8621,-2.1176,0,0,0.001,0
-118.03,33.8621,-3.3235,0,0,0.01,0
-118.03,33.8621,-4.5294,0,0,0.01,0
-118.03,33.8621,-5.7353,0,0,0.01,0
-118.03,33.8621,-6.9412,0,0,0.01,0
-118.03,33.8621,-8.1471,0,0,0.001,0
-118.03,33.8621,-9.3529,0,0,0.001,0
-118.03,33.8621,-10.5588,0,0,0.001,0
-118.03,33.8621,-11.7647,0,0,0.001,0
-118.03,33.8621,-12.9706,0,0,0.01,0
-118.03,33.8621,-14.1765,0,0,0.01,0
-118.03,33.8621,-15.3824,0,0,0.01,0
-118.03,33.8621,-16.5882,0,0,0.01,0
-118.03,33.8621,-17.7941,0,0,0.001,0
-118.03,33.8621,-19,0,0,0.001,0
-118.03,33.8895,1.5,0,0,0.01,0
-118.03,33.8895,0.2941,0,0,0.01,0
-118.03,33.8895,-0.9118,0,0,0.01,0
-118.03,33.8895,-2.1176,0,0,0.01,0
-118.03,33.8895,-3.3235,0,0,0.001,0
-118.03,33.8895,-4.5294,0,0,0.001,0
-118.03,33.8895,-5.7353,0,0,0.001,0
-118.03,33.8895,-6.9412,0,0,0.001,0
-118.03,33.8895,-8.1471,0,0,0.01,0
-118.03,33.8895,-9.3529,0,0,0.01,0
-118.03,33.8895,-10.5588,0,0,0.01,0
-118.03,33.8895,-11.7647,0,0,0.01,0
-118.03,33.8895,-12.9706,0,0,0.001,0
-118.03,33.8895,-14.1765,0,0,0.001,0
-118.03,33.8895,-15.3824,0,0,0.001,0
-118.03,33.8895,-16.5882,0,0,0.001,0
-118.03,33.8895,-17.7941,0,0,0.01,0
-118.03,33.8895,-19,0,0,0.01,0
-118.03,33.9168,1.5,0,0,0.01,0
-118.03,33.9168,0.2941,0,0,0.01,0
-118.03,33.9168,-0.9118,0,0,0.01,0
-118.03,33.9168,-2.1176,0,0,0.01,0
-118.03,33.9168,-3.3235,0,0,0.001,0
-118.03,33.9168,-4.5294,0,0,0.001,0
-118.03,33.9168,-5.7353,0,0,0.001,0
-118.03,33.9168,-6.9412,0,0,0.001,0
-118.03,33.9168,-8.1471,0,0,0.01,0
-118.03,33.9168,-9.3529,0,0,0.01,0
-118.03,33.9168,-10.5588,0,0,0.01,0
-118.03,33.9168,-11.7647,0,0,0.01,0
-118.03,33.9168,-12.9706,0,0,0.001,0
-118.03,33.9168,-14.1765,0,0,0.001,0
-118.03,33.9168,-15.3824,0,0,0.001,0
-118.03,33.9168,-16.5882,0,0,0.001,0
-118.03,33.9168,-17.7941,0,0,0.01,0
-118.03,33.9168,-19,0,0,0.01,0
-118.03,33.9442,1.5,0,0,0.01,0
-118.03,33.9442,0.2941,0,0,0.01,0
-118.03,33.9442,-0.9118,0,0,0.01,0
-118.03,33.9442,-2.1176,0,0,0.01,0
-118.03,33.9442,-3.3235,0,0,0.001,0
-118.03,33.9442,-4.5294,0,0,0.001,0
-118.03,33.9442,-5.7353,0,0,0.001,0
-118.03,33.9442,-6.9412,0,0,0.001,0
-118.03,33.9442,-8.1471,0,0,0.01,0
-118.03,33.9442,-9.3529,0,0,0.01,0
-118.03,33.9442,-10.5588,0,0,0.01,0
-118.03,33.9442,-11.7647,0,0,0.01,0
-118.03,33.9442,-12.9706,0,0,0.001,0
-118.03,33.9442,-14.1765,0,0,0.001,0
-118.03,33.9442,-15.3824,0,0,0.001,0
-118.03,33.9442,-16.5882,0,0,0.001,0
-118.03,33.9442,-17.7941,0,0,0.01,0
-118.03,33.9442,-19,0,0,0.01,0
-118.03,33.9716,1.5,0,0,0.01,0
-118.03,33.9716,0.2941,0,0,0.01,0
-118.03,33.9716,-0.9118,0,0,0.01,0
-118.03,33.9716,-2.1176,0,0,0.01,0
-118.03,33.9716,-3.3235,0,0,0.001,0
-118.03,33.9716,-4.5294,0,0,0.001,0
-118.03,33.9716,-5.7353,0,0,0.001,0
-118.03,33.9716,-6.9412,0,0,0.001,0
-118.03,33.9716,-8.1471,0,0,0.01,0
-118.03,33.9716,-9.3529,0,0,0.01,0
-118.03,33.9716,-10.5588,0,0,0.01,0
-118.03,33.9716,-11.7647,0,0,0.01,0
-118.03,33.9716,-12.9706,0,0,0.001,0
-118.03,33.9716,-14.1765,0,0,0.001,0
-118.03,33.9716,-15.3824,0,0,0.001,0
-118.03,33.9716,-16.5882,0,0,0.001,0
-118.03,33.9716,-17.7941,0,0,0.01,0
-118.03,33.9716,-19,0,0,0.01,0
-118.03,33.9989,1.5,0,0,0.001,0
-118.03,33.9989,0.2941,0,0,0.001,0
-118.03,33.9989,-0.9118,0,0,0.001,0
-118.03,33.9989,-2.1176,0,0,0.001,0
-118.03,33.9989,-3.3235,0,0,0.01,0
-118.03,33.9989,-4.5294,0,0,0.01,0
-118.03,33.9989,-5.7353,0,0,0.01,0
-118.03,33.9989,-6.9412,0,0,0.01,0
-118.03,33.9989,-8.1471,0,0,0.001,0
-118.03,33.9989,-9.3529,0,0,0.001,0
-118.03,33.9989,-10.5588,0,0,0.001,0
-118.03,33.9989,-11.7647,0,0,0.001,0
-118.03,33.9989,-12.9706,0,0,0.01,0
-118.03,33.9989,-14.1765,0,0,0.01,0
-118.03,33.9989,-15.3824,0,0,0.01,0
-118.03,33.9989,-16.5882,0,0,0.01,0
-118.03,33.9989,-17.7941,0,0,0.001,0
-118.03,33.9989,-19,0,0,0.001,0
-118.03,34.0263,1.5,0,0,0.001,0
-118.03,34.0263,0.2941,0,0,0.001,0
-118.03,34.0263,-0.9118,0,0,0.001,0
-118.03,34.0263,-2.1176,0,0,0.001,0
-118.03,34.0263,-3.3235,0,0,0.01,0
-118.03,34.0263,-4.5294,0,0,0.01,0
-118.03,34.0263,-5.7353,0,0,0.01,0
-118.03,34.0263,-6.9412,0,0,0.01,0
-118.03,34.0263,-8.1471,0,0,0.001,0
-118.03,34.0263,-9.3529,0,0,0.001,0
-118.03,34.0263,-10.5588,0,0,0.001,0
-118.03,34.0263,-11.7647,0,0,0.001,0
-118.03,34.0263,-12.9706,0,0,0.01,0
-118.03,34.0263,-14.1765,0,0,0.01,0
-118.03,34.0263,-15.3824,0,0,0.01,0
-118.03,34.0263,-16.5882,0,0,0.01,0
-118.03,34.0263,-17.7941,0,0,0.001,0
-118.03,34.0263,-19,0,0,0.001,0
-118.03,34.0537,1.5,0,0,0.001,0
-118.03,34.0537,0.2941,0,0,0.001,0
-118.03,34.0537,-0.9118,0,0,0.001,0
-118.03,34.0537,-2.1176,0,0,0.001,0
-118.03,34.0537,-3.3235,0,0,0.01,0
-118.03,34.0537,-4.5294,0,0,0.01,0
-118.03,34.0537,-5.7353,0,0,0.01,0
-118.03,34.0537,-6.9412,0,0,0.01,0
-118.03,34.0537,-8.1471,0,0,0.001,0
-118.03,34.0537,-9.3529,0,0,0.001,0
-118.03,34.0537,-10.5588,0,0,0.001,0
-118.03,34.0537,-11.7647,0,0,0.001,0
-118.03,34.0537,-12.9706,0,0,0.01,0
-118.03,34.0537,-14.1765,0,0,0.01,0
-118.03,34.0537,-15.3824,0,0,0.01,0
-118.03,34.0537,-16.5882,0,0,0.01,0
-118.03,34.0537,-17.7941,0,0,0.001,0
-118.03,34.0537,-19,0,0,0.001,0
-118.03,34.0811,1.5,0,0,0.001,0
-118.03,34.0811,0.2941,0,0,0.001,0
-118.03,34.0811,-0.9118,0,0,0.001,0
-118.03,34.0811,-2.1176,0,0,0.001,0
-118.03,34.0811,-3.3235,0,0,0.01,0
-118.03,34.0811,-4.5294,0,0,0.01,0
-118.03,34.0811,-5.7353,0,0,0.01,0
-118.03,34.0811,-6.9412,0,0,0.01,0
-118.03,34.0811,-8.1471,0,0,0.001,0
-118.03,34.0811,-9.3529,0,0,0.001,0
-118.03,34.0811,-10.5588,0,0,0.001,0
-118.03,34.0811,-11.7647,0,0,0.001,0
-118.03,34.0811,-12.9706,0,0,0.01,0
-118.03,34.0811,-14.1765,0,0,0.01,0
-118.03,34.0811,-15.3824,0,0,0.01,0
-118.03,34.0811,-16.5882,0,0,0.01,0
-118.03,34.0811,-17.7941,0,0,0.001,0
-118.03,34.0811,-19,0,0,0.001,0
-118.03,34.1084,1.5,0,0,0.01,0
-118.03,34.1084,0.2941,0,0,0.01,0
-118.03,34.1084,-0.9118,0,0,0.01,0
-118.03,34.1084,-2.1176,0,0,0.01,0
-118.03,34.1084,-3.3235,0,0,0.001,0
-118.03,34.1084,-4.5294,0,0,0.001,0
-118.03,34.1084,-5.7353,0,0,0.001,0
-118.03,34.1084,-6.9412,0,0,0.001,0
-118.03,34.1084,-8.1471,0,0,0.01,0
-118.03,34.1084,-9.3529,0,0,0.01,0
-118.03,34.1084,-10.5588,0,0,0.01,0
-118.03,34.1084,-11.7647,0,0,0.01,0
-118.03,34.1084,-12.9706,0,0,0.001,0
-118.03,34.1084,-14.1765,0,0,0.001,0
-118.03,34.1084,-15.3824,0,0,0.001,0
-118.03,34.1084,-16.5882,0,0,0.001,0
-118.03,34.1084,-17.7941,0,0,0.01,0
-118.03,34.1084,-19,0,0,0.01,0
-118.03,34.1358,1.5,0,0,0.01,0
-118.03,34.1358,0.2941,0,0,0.01,0
-118.03,34.1358,-0.9118,0,0,0.01,0
-118.03,34.1358,-2.1176,0,0,0.01,0
-118.03,34.1358,-3.3235,0,0,0.001,0
-118.03,34.1358,-4.5294,0,0,0.001,0
-118.03,34.1358,-5.7353,0,0,0.001,0
-118.03,34.1358,-6.9412,0,0,0.001,0
-118.03,34.1358,-8.1471,0,0,0.01,0
-118.03,34.1358,-9.3529,0,0,0.01,0
-118.03,34.1358,-10.5588,0,0,0.01,0
-118.03,34.1358,-11.7647,0,0,0.01,0
-118.03,34.1358,-12.9706,0,0,0.001,0
-118.03,34.1358,-14.1765,0,0,0.001,0
-118.03,34.1358,-15.3824,0,0,0.001,0
-118.03,34.1358,-16.5882,0,0,0.001,0
-118.03,34.1358,-17.7941,0,0,0.01,0
-118.03,34.1358,-19,0,0,0.01,0
-118.03,34.1632,1.5,0,0,0.01,0
-118.03,34.1632,0.2941,0,0,0.01,0
-118.03,34.1632,-0.9118,0,0,0.01,0
-118.03,34.1632,-2.1176,0,0,0.01,0
-118.03,34.1632,-3.3235,0,0,0.001,0
-118.03,34.1632,-4.5294,0,0,0.001,0
-118.03,34.1632,-5.7353,0,0,0.001,0
-118.03,34.1632,-6.9412,0,0,0.001,0
-118.03,34.1632,-8.1471,0,0,0.01,0
-118.03,34.1632,-9.3529,0,0,0.01,0
-118.03,34.1632,-10.5588,0,0,0.01,0
-118.03,34.1632,-11.7647,0,0,0.01,0
-118.03,34.1632,-12.9706,0,0,0.001,0
-118.03,34.1632,-14.1765,0,0,0.001,0
-118.03,34.1632,-15.3824,0,0,0.001,0
-118.03,34.1632,-16.5882,0,0,0.001,0
-118.03,34.1632,-17.7941,0,0,0.01,0
-118.03,34.1632,-19,0,0,0.01,0
-118.03,34.1905,1.5,0,0,0.01,0
-118.03,34.1905,0.2941,0,0,0.01,0
-118.03,34.1905,-0.9118,0,0,0.01,0
-118.03,34.1905,-2.1176,0,0,0.01,0
-118.03,34.1905,-3.3235,0,0,0.001,0
-118.03,34.1905,-4.5294,0,0,0.001,0
-118.03,34.1905,-5.7353,0,0,0.001,0
-118.03,34.1905,-6.9412,0,0,0.001,0
-118.03,34.1905,-8.1471,0,0,0.01,0
-118.03,34.1905,-9.3529,0,0,0.01,0
-118.03,34.1905,-10.5588,0,0,0.01,0
-118.03,34.1905,-11.7647,0,0,0.01,0
-118.03,34.1905,-12.9706,0,0,0.001,0
-118.03,34.1905,-14.1765,0,0,0.001,0
-118.03,34.1905,-15.3824,0,0,0.001,0
-118.03,34.1905,-16.5882,0,0,0.001,0
-118.03,34.1905,-17.7941,0,0,0.01,0
-118.03,34.1905,-19,0,0,0.01,0
-118.03,34.2179,1.5,0,0,0.001,0
-118.03,34.2179,0.2941,0,0,0.001,0
-118.03,34.2179,-0.9118,0,0,0.001,0
-118.03,34.2179,-2.1176,0,0,0.001,0
-118.03,34.2179,-3.3235,0,0,0.01,0
-118.03,34.2179,-4.5294,0,0,0.01,0
-118.03,34.2179,-5.7353,0,0,0.01,0
-118.03,34.2179,-6.9412,0,0,0.01,0
-118.03,34.2179,-8.1471,0,0,0.001,0
-118.03,34.2179,-9.3529,0,0,0.001,0
-118.03,34.2179,-10.5588,0,0,0.001,0
-118.03,34.2179,-11.7647,0,0,0.001,0
-118.03,34.2179,-12.9706,0,0,0.01,0
-118.03,34.2179,-14.1765,0,0,0.01,0
-118.03,34.2179,-15.3824,0,0,0.01,0
-118.03,34.2179,-16.5882,0,0,0.01,0
-118.03,34.2179,-17.7941,0,0,0.001,0
-118.03,34.2179,-19,0,0,0.001,0
-118.03,34.2453,1.5,0,0,0.001,0
-118.03,34.2453,0.2941,0,0,0.001,0
-118.03,34.2453,-0.9118,0,0,0.001,0
-118.03,34.2453,-2.1176,0,0,0.001,0
-118.03,34.2453,-3.3235,0,0,0.01,0
-118.03,34.2453,-4.5294,0,0,0.01,0
-118.03,34.2453,-5.7353,0,0,0.01,0
-118.03,34.2453,-6.9412,0,0,0.01,0
-118.03,34.2453,-8.1471,0,0,0.001,0
-118.03,34.2453,-9.3529,0,0,0.001,0
-118.03,34.2453,-10.5588,0,0,0.001,0
-118.03,34.2453,-11.7647,0,0,0.001,0
-118.03,34.2453,-12.9706,0,0,0.01,0
-118.03,34.2453,-14.1765,0,0,0.01,0
-118.03,34.2453,-15.3824,0,0,0.01,0
-118.03,34.2453,-16.5882,0,0,0.01,0
-118.03,34.2453,-17.7941,0,0,0.001,0
-118.03,34.2453,-19,0,0,0.001,0
-118.03,34.2726,1.5,0,0,0.001,0
-118.03,34.2726,0.2941,0,0,0.001,0
-118.03,34.2726,-0.9118,0,0,0.001,0
-118.03,34.2726,-2.1176,0,0,0.001,0
-118.03,34.2726,-3.3235,0,0,0.01,0
-118.03,34.2726,-4.5294,0,0,0.01,0
-118.03,34.2726,-5.7353,0,0,0.01,0
-118.03,34.2726,-6.9412,0,0,0.01,0
-118.03,34.2726,-8.1471,0,0,0.001,0
-118.03,34.2726,-9.3529,0,0,0.001,0
-118.03,34.2726,-10.5588,0,0,0.001,0
-118.03,34.2726,-11.7647,0,0,0.001,0
-118.03,34.2726,-12.9706,0,0,0.01,0
-118.03,34.2726,-14.1765,0,0,0.01,0
-118.03,34.2726,-15.3824,0,0,0.01,0
-118.03,34.2726,-16.5882,0,0,0.01,0
-118.03,34.2726,-17.7941,0,0,0.001,0
-118.03,34.2726,-19,0,0,0.001,0
-118.03,34.3,1.5,0,0,0.001,0
-118.03,34.3,0.2941,0,0,0.001,0
-118.03,34.3,-0.9118,0,0,0.001,0
-118.03,34.3,-2.1176,0,0,0.001,0
-118.03,34.3,-3.3235,0,0,0.01,0
-118.03,34.3,-4.5294,0,0,0.01,0
-118.03,34.3,-5.7353,0,0,0.01,0
-118.03,34.3,-6.9412,0,0,0.01,0
-118.03,34.3,-8.1471,0,0,0.001,0
-118.03,34.3,-9.3529,0,0,0.001,0
-118.03,34.3,-10.5588,0,0,0.001,0
-118.03,34.3,-11.7647,0,0,0.001,0
-118.03,34.3,-12.9706,0,0,0.01,0
-118.03,34.3,-14.1765,0,0,0.01,0
-118.03,34.3,-15.3824,0,0,0.01,0
-118.03,34.3,-16.5882,0,0,0.01,0
-118.03,34.3,-17.7941,0,0,0.001,0
-118.03,34.3,-19,0,0,0.001,0
-118.0022,33.78,1.5,0,0,0.001,0
-118.0022,33.78,0.2941,0,0,0.001,0
-118.0022,33.78,-0.9118,0,0,0.001,0
-118.0022,33.78,-2.1176,0,0,0.001,0
-118.0022,33.78,-3.3235,0,0,0.01,0
-118.0022,33.78,-4.5294,0,0,0.01,0
-118.0022,33.78,-5.7353,0,0,0.01,0
-118.0022,33.78,-6.9412,0,0,0.01,0
-118.0022,33.78,-8.1471,0,0,0.001,0
-118.0022,33.78,-9.3529,0,0,0.001,0
-118.0022,33.78,-10.5588,0,0,0.001,0
-118.0022,33.78,-11.7647,0,0,0.001,0
-118.0022,33.78,-12.9706,0,0,0.01,0
-118.0022,33.78,-14.1765,0,0,0.01,0
-118.0022,33.78,-15.3824,0,0,0.01,0
-118.0022,33.78,-16.5882,0,0,0.01,0
-118.0022,33.78,-17.7941,0,0,0.001,0
-118.0022,33.78,-19,0,0,0.001,0
-118.0022,33.8074,1.5,0,0,0.001,0
-118.0022,33.8074,0.2941,0,0,0.001,0
-118.0022,33.8074,-0.9118,0,0,0.001,0
-118.0022,33.8074,-2.1176,0,0,0.001,0
-118.0022,33.8074,-3.3235,0,0,0.01,0
-118.0022,33.8074,-4.5294,0,0,0.01,0
-118.0022,33.8074,-5.7353,0,0,0.01,0
-118.0022,33.8074,-6.9412,0,0,0.01,0
-118.0022,33.8074,-8.1471,0,0,0.001,0
-118.0022,33.8074,-9.3529,0,0,0.001,0
-118.0022,33.8074,-10.5588,0,0,0.001,0
-118.0022,33.8074,-11.7647,0,0,0.001,0
-118.0022,33.8074,-12.9706,0,0,0.01,0
-118.0022,33.8074,-14.1765,0,0,0.01,0
-118.0022,33.8074,-15.3824,0,0,0.01,0
-118.0022,33.8074,-16.5882,0,0,0.01,0
-118.0022,33.8074,-17.7941,0,0,0.001,0
-118.0022,33.8074,-19,0,0,0.001,0
-118.0022,33.8347,1.5,0,0,0.001,0
-118.0022,33.8347,0.2941,0,0,0.001,0
-118.0022,33.8347,-0.9118,0,0,0.001,0
-118.0022,33.8347,-2.1176,0,0,0.001,0
-118.0022,33.8347,-3.3235,0,0,0.01,0
-118.0022,33.8347,-4.5294,0,0,0.01,0
-118.0022,33.8347,-5.7353,0,0,0.01,0
-118.0022,33.8347,-6.9412,0,0,0.01,0
-118.0022,33.8347,-8.1471,0,0,0.001,0
-118.0022,33.8347,-9.3529,0,0,0.001,0
-118.0022,33.8347,-10.5588,0,0,0.001,0
-118.0022,33.8347,-11.7647,0,0,0.001,0
-118.0022,33.8347,-12.9706,0,0,0.01,0
-118.0022,33.8347,-14.1765,0,0,0.01,0
-118.0022,33.8347,-15.3824,0,0,0.01,0
-118.0022,33.8347,-16.5882,0,0,0.01,0
-118.0022,33.8347,-17.7941,0,0,0.001,0
-118.0022,33.8347,-19,0,0,0.001,0
-118.0022,33.8621,1.5,0,0,0.001,0
-118.0022,33.8621,0.2941,0,0,0.001,0
-118.0022,33.8621,-0.9118,0,0,0.001,0
-118.0022,33.8621,-2.1176,0,0,0.001,0
-118.0022,33.8621,-3.3235,0,0,0.01,0
-118.0022,33.8621,-4.5294,0,0,0.01,0
-118.0022,33.8621,-5.7353,0,0,0.01,0
-118.0022,33.8621,-6.9412,0,0,0.01,0
-118.0022,33.8621,-8.1471,0,0,0.001,0
-118.0022,33.8621,-9.3529,0,0,0.001,0
-118.0022,33.8621,-10.5588,0,0,0.001,0
-118.0022,33.8621,-11.7647,0,0,0.001,0
-118.0022,33.8621,-12.9706,0,0,0.01,0
-118.0022,33.8621,-14.1765,0,0,0.01,0
-118.0022,33.8621,-15.3824,0,0,0.01,0
-118.0022,33.8621,-16.5882,0,0,0.01,0
-118.0022,33.8621,-17.7941,0,0,0.001,0
-118.0022,33.8621,-19,0,0,0.001,0
-118.0022,33.8895,1.5,0,0,0.01,0
-118.0022,33.8895,0.2941,0,0,0.01,0
-118.0022,33.8895,-0.9118,0,0,0.01,0
-118.0022,33.8895,-2.1176,0,0,0.01,0
-118.0022,33.8895,-3.3235,0,0,0.001,0
-118.0022,33.8895,-4.5294,0,0,0.001,0
-118.0022,33.8895,-5.7353,0,0,0.001,0
-118.0022,33.8895,-6.9412,0,0,0.001,0
-118.0022,33.8895,-8.1471,0,0,0.01,0
-118.0022,33.8895,-9.3529,0,0,0.01,0
-118.0022,33.8895,-10.5588,0,0,0.01,0
-118.0022,33.8895,-11.7647,0,0,0.01,0
-118.0022,33.8895,-12.9706,0,0,0.001,0
-118.0022,33.8895,-14.1765,0,0,0.001,0
-118.0022,33.8895,-15.3824,0,0,0.001,0
-118.0022,33.8895,-16.5882,0,0,0.001,0
-118.0022,33.8895,-17.7941,0,0,0.01,0
-118.0022,33.8895,-19,0,0,0.01,0
-118.0022,33.9168,1.5,0,0,0.01,0
-118.0022,33.9168,0.2941,0,0,0.01,0
-118.0022,33.9168,-0.9118,0,0,0.01,0
-118.0022,33.9168,-2.1176,0,0,0.01,0
-118.0022,33.9168,-3.3235,0,0,0.001,0
-118.0022,33.9168,-4.5294,0,0,0.001,0
-118.0022,33.9168,-5.7353,0,0,0.001,0
-118.0022,33.9168,-6.9412,0,0,0.001,0
-118.0022,33.9168,-8.1471,0,0,0.01,0
-118.0022,33.9168,-9.3529,0,0,0.01,0
-118.0022,33.9168,-10.5588,0,0,0.01,0
-118.0022,33.9168,-11.7647,0,0,0.01,0
-118.0022,33.9168,-12.9706,0,0,0.001,0
-118.0022,33.9168,-14.1765,0,0,0.001,0
-118.0022,33.9168,-15.3824,0,0,0.001,0
-118.0022,33.9168,-16.5882,0,0,0.001,0
-118.0022,33.9168,-17.7941,0,0,0.01,0
-118.0022,33.9168,-19,0,0,0.01,0
-118.0022,33.9442,1.5,0,0,0.01,0
-118.0022,33.9442,0.2941,0,0,0.01,0
-118.0022,33.9442,-0.9118,0,0,0.01,0
-118.0022,33.9442,-2.1176,0,0,0.01,0
-118.0022,33.9442,-3.3235,0,0,0.001,0
-118.0022,33.9442,-4.5294,0,0,0.001,0
-118.0022,33.9442,-5.7353,0,0,0.001,0
-118.0022,33.9442,-6.9412,0,0,0.001,0
-118.0022,33.9442,-8.1471,0,0,0.01,0
-118.0022,33.9442,-9.3529,0,0,0.01,0
-118.0022,33.9442,-10.5588,0,0,0.01,0
-118.0022,33.9442,-11.7647,0,0,0.01,0
-118.0022,33.9442,-12.9706,0,0,0.001,0
-118.0022,33.9442,-14.1765,0,0,0.001,0
-118.0022,33.9442,-15.3824,0,0,0.001,0
-118.0022,33.9442,-16.5882,0,0,0.001,0
-118.0022,33.9442,-17.7941,0,0,0.01,0
-118.0022,33.9442,-19,0,0,0.01,0
-118.0022,33.9716,1.5,0,0,0.01,0
-118.0022,33.9716,0.2941,0,0,0.01,0
-118.0022,33.9716,-0.9118,0,0,0.01,0
-118.0022,33.9716,-2.1176,0,0,0.01,0
-118.0022,33.9716,-3.3235,0,0,0.001,0
-118.0022,33.9716,-4.5294,0,0,0.001,0
-118.0022,33.9716,-5.7353,0,0,0.001,0
-118.0022,33.9716,-6.9412,0,0,0.001,0
-118.0022,33.9716,-8.1471,0,0,0.01,0
-118.0022,33.9716,-9.3529,0,0,0.01,0
-118.0022,33.9716,-10.5588,0,0,0.01,0
-118.0022,33.9716,-11.7647,0,0,0.01,0
-118.0022,33.9716,-12.9706,0,0,0.001,0
-118.0022,33.9716,-14.1765,0,0,0.001,0
-118.0022,33.9716,-15.3824,0,0,0.001,0
-118.0022,33.9716,-16.5882,0,0,0.001,0
-118.0022,33.9716,-17.7941,0,0,0.01,0
-118.0022,33.9716,-19,0,0,0.01,0
-118.0022,33.9989,1.5,0,0,0.001,0
-118.0022,33.9989,0.2941,0,0,0.001,0
-118.0022,33.9989,-0.9118,0,0,0.001,0
-118.0022,33.9989,-2.1176,0,0,0.001,0
-118.0022,33.9989,-3.3235,0,0,0.01,0
-118.0022,33.9989,-4.5294,0,0,0.01,0
-118.0022,33.9989,-5.7353,0,0,0.01,0
-118.0022,33.9989,-6.9412,0,0,0.01,0
-118.0022,33.9989,-8.1471,0,0,0.001,0
-118.0022,33.9989,-9.3529,0,0,0.001,0
-118.0022,33.9989,-10.5588,0,0,0.001,0
-118.0022,33.9989,-11.7647,0,0,0.001,0
-118.0022,33.9989,-12.9706,0,0,0.01,0
-118.0022,33.9989,-14.1765,0,0,0.01,0
-118.0022,33.9989,-15.3824,0,0,0.01,0
-118.0022,33.9989,-16.5882,0,0,0.01,0
-118.0022,33.9989,-17.7941,0,0,0.001,0
-118.0022,33.9989,-19,0,0,0.001,0
-118.0022,34.0263,1.5,0,0,0.001,0
-118.0022,34.0263,0.2941,0,0,0.001,0
-118.0022,34.0263,-0.9118,0,0,0.001,0
-118.0022,34.0263,-2.1176,0,0,0.001,0
-118.0022,34.0263,-3.3235,0,0,0.01,0
-118.0022,34.0263,-4.5294,0,0,0.01,0
-118.0022,34.0263,-5.7353,0,0,0.01,0
-118.0022,34.0263,-6.9412,0,0,0.01,0
-118.0022,34.0263,-8.1471,0,0,0.001,0
-118.0022,34.0263,-9.3529,0,0,0.001,0
-118.0022,34.0263,-10.5588,0,0,0.001,0
-118.0022,34.0263,-11.7647,0,0,0.001,0
-118.0022,34.0263,-12.9706,0,0,0.01,0
-118.0022,34.0263,-14.1765,0,0,0.01,0
-118.0022,34.0263,-15.3824,0,0,0.01,0
-118.0022,34.0263,-16.5882,0,0,0.01,0
-118.0022,34.0263,-17.7941,0,0,0.001,0
-118.0022,34.0263,-19,0,0,0.001,0
-118.0022,34.0537,1.5,0,0,0.001,0
-118.0022,34.0537,0.2941,0,0,0.001,0
-118.0022,34.0537,-0.9118,0,0,0.001,0
-118.0022,34.0537,-2.1176,0,0,0.001,0
-118.0022,34.0537,-3.3235,0,0,0.01,0
-118.0022,34.0537,-4.5294,0,0,0.01,0
-118.0022,34.0537,-5.7353,0,0,0.01,0
-118.0022,34.0537,-6.9412,0,0,0.01,0
-118.0022,34.0537,-8.1471,0,0,0.001,0
-118.0022,34.0537,-9.3529,0,0,0.001,0
-118.0022,34.0537,-10.5588,0,0,0.001,0
-118.0022,34.0537,-11.7647,0,0,0.001,0
-118.0022,34.0537,-12.9706,-0.0936,0,0.01,0
-118.0022,34.0537,-14.1765,0,0,0.01,0
-118.0022,34.0537,-15.3824,0,0,0.01,0
-118.0022,34.0537,-16.5882,0,0,0.01,0
-118.0022,34.0537,-17.7941,0,0,0.001,0
-118.0022,34.0537,-19,0,0,0.001,0
-118.0022,34.0811,1.5,0,0,0.001,0
-118.0022,34.0811,0.2941,0,0,0.001,0
-118.0022,34.0811,-0.9118,-0.0133,0,0.001,0
-118.0022,34.0811,-2.1176,-0.0133,0,0.001,0
-118.0022,34.0811,-3.3235,0,0,0.01,0
-118.0022,34.0811,-4.5294,0,0,0.01,0
-118.0022,34.0811,-5.7353,0,0,0.01,0
-118.0022,34.0811,-6.9412,0,0,0.01,0
-118.0022,34.0811,-8.1471,0,0,0.001,0
-118.0022,34.0811,-9.3529,0,0,0.001,0
-118.0022,34.0811,-10.5588,0,0,0.001,0
-118.0022,34.0811,-11.7647,0,0,0.001,0
-118.0022,34.0811,-12.9706,0,0,0.01,0
-118.0022,34.0811,-14.1765,-0.0831,0,0.01,0
-118.0022,34.0811,-15.3824,0,0,0.01,0
-118.0022,34.0811,-16.5882,0,0,0.01,0
-118.0022,34.0811,-17.7941,0,0,0.001,0
-118.0022,34.0811,-19,0,0,0.001,0
-118.0022,34.1084,1.5,0,0,0.01,0
-118.0022,34.1084,0.2941,0,0,0.01,0
-118.0022,34.1084,-0.9118,0,0,0.01,0
-118.0022,34.1084,-2.1176,-0.0133,0,0.01,0
-118.0022,34.1084,-3.3235,-0.0133,0,0.001,0
-118.0022,34.1084,-4.5294,-0.0133,0,0.001,0
-118.0022,34.1084,-5.7353,0,0,0.001,0
-118.0022,34.1084,-6.9412,0,0,0.001,0
-118.0022,34.1084,-8.1471,0,0,0.01,0
-118.0022,34.1084,-9.3529,0,0,0.01,0
-118.0022,34.1084,-10.5588,0,0,0.01,0
-118.0022,34.1084,-11.7647,0,0,0.01,0
-118.0022,34.1084,-12.9706,0,0,0.001,0
-118.0022,34.1084,-14.1765,0,0,0.001,0
-118.0022,34.1084,-15.3824,0,0,0.001,0
-118.0022,34.1084,-16.5882,0,0,0.001,0
-118.0022,34.1084,-17.7941,0,0,0.01,0
-118.0022,34.1084,-19,0,0,0.01,0
-118.0022,34.1358,1.5,0,0,0.01,0
-118.0022,34.1358,0.2941,0,0,0.01,0
-118.0022,34.1358,-0.9118,0,0,0.01,0
-118.0022,34.1358,-2.1176,0,0,0.01,0
-118.0022,34.1358,-3.3235,0,0,0.001,0
-118.0022,34.1358,-4.5294,0,0,0.001,0
-118.0022,34.1358,-5.7353,0,0,0.001,0
-118.0022,34.1358,-6.9412,0,0,0.001,0
-118.0022,34.1358,-8.1471,0,0,0.01,0
-118.0022,34.1358,-9.3529,0,0,0.01,0
-118.0022,34.1358,-10.5588,0,0,0.01,0
-118.0022,34.1358,-11.7647,0,0,0.01,0
-118.0022,34.1358,-12.9706,0,0,0.001,0
-118.0022,34.1358,-14.1765,0,0,0.001,0
-118.0022,34.1358,-15.3824,0,0,0.001,0
-118.0022,34.1358,-16.5882,0,0,0.001,0
-118.0022,34.1358,-17.7941,0,0,0.01,0
-118.0022,34.1358,-19,0,0,0.01,0
-118.0022,34.1632,1.5,0,0,0.01,0
-118.0022,34.1632,0.2941,0,0,0.01,0
-118.0022,34.1632,-0.9118,0,0,0.01,0
-118.0022,34.1632,-2.1176,0,0,0.01,0
-118.0022,34.1632,-3.3235,0,0,0.001,0
-118.0022,34.1632,-4.5294,0,0,0.001,0
-118.0022,34.1632,-5.7353,0,0,0.001,0
-118.0022,34.1632,-6.9412,0,0,0.001,0
-118.0022,34.1632,-8.1471,0,0,0.01,0
-118.0022,34.1632,-9.3529,0,0,0.01,0
-118.0022,34.1632,-10.5588,0,0,0.01,0
-118.0022,34.1632,-11.7647,0,0,0.01,0
-118.0022,34.1632,-12.9706,0,0,0.001,0
-118.0022,34.1632,-14.1765,0,0,0.001,0
-118.0022,34.1632,-15.3824,0,0,0.001,0
-118.0022,34.1632,-16.5882,0,0,0.001,0
-118.0022,34.1632,-17.7941,0,0,0.01,0
-118.0022,34.1632,-19,0,0,0.01,0
-118.0022,34.1905,1.5,0,0,0.01,0
-118.0022,34.1905,0.2941,0,0,0.01,0
-118.0022,34.1905,-0.9118,0,0,0.01,0
-118.0022,34.1905,-2.1176,0,0,0.01,0
-118.0022,34.1905,-3.3235,0,0,0.001,0
-118.0022,34.1905,-4.5294,0,0,0.001,0
-118.0022,34.1905,-5.7353,0,0,0.001,0
-118.0022,34.1905,-6.9412,0,0,0.001,0
-118.0022,34.1905,-8.1471,0,0,0.01,0
-118.0022,34.1905,-9.3529,0,0,0.01,0
-118.0022,34.1905,-10.5588,0,0,0.01,0
-118.0022,34.1905,-11.7647,0,0,0.01,0
-118.0022,34.1905,-12.9706,0,0,0.001,0
-118.0022,34.1905,-14.1765,0,0,0.001,0
-118.0022,34.1905,-15.3824,0,0,0.001,0
-118.0022,34.1905,-16.5882,0,0,0.001,0
-118.0022,34.1905,-17.7941,0,0,0.01,0
-118.0022,34.1905,-19,0,0,0.01,0
-118.0022,34.2179,1.5,0,0,0.001,0
-118.0022,34.2179,0.2941,0,0,0.001,0
-118.0022,34.2179,-0.9118,0,0,0.001,0
-118.0022,34.2179,-2.1176,0,0,0.001,0
-118.0022,34.2179,-3.3235,0,0,0.01,0
-118.0022,34.2179,-4.5294,0,0,0.01,0
-118.0022,34.2179,-5.7353,0,0,0.01,0
-118.0022,34.2179,-6.9412,0,0,0.01,0
-118.0022,34.2179,-8.1471,0,0,0.001,0
-118.0022,34.2179,-9.3529,0,0,0.001,0
-118.0022,34.2179,-10.5588,0,0,0.001,0
-118.0022,34.2179,-11.7647,0,0,0.001,0
-118.0022,34.2179,-12.9706,0,0,0.01,0
-118.0022,34.2179,-14.1765,0,0,0.01,0
-118.0022,34.2179,-15.3824,0,0,0.01,0
-118.0022,34.2179,-16.5882,0,0,0.01,0
-118.0022,34.2179,-17.7941,0,0,0.001,0
-118.0022,34.2179,-19,0,0,0.001,0
-118.0022,34.2453,1.5,0,0,0.001,0
-118.0022,34.2453,0.2941,0,0,0.001,0
-118.0022,34.2453,-0.9118,0,0,0.001,0
-118.0022,34.2453,-2.1176,0,0,0.001,0
-118.0022,34.2453,-3.3235,0,0,0.01,0
-118.0022,34.2453,-4.5294,0,0,0.01,0
-118.0022,34.2453,-5.7353,0,0,0.01,0
-118.0022,34.2453,-6.9412,0,0,0.01,0
-118.0022,34.2453,-8.1471,0,0,0.001,0
-118.0022,34.2453,-9.3529,0,0,0.001,0
-118.0022,34.2453,-10.5588,0,0,0.001,0
-118.0022,34.2453,-11.7647,0,0,0.001,0
-118.0022,34.2453,-12.9706,0,0,0.01,0
-118.0022,34.2453,-14.1765,0,0,0.01,0
-118.0022,34.2453,-15.3824,0,0,0.01,0
-118.0022,34.2453,-16.5882,0,0,0.01,0
-118.0022,34.2453,-17.7941,0,0,0.001,0
-118.0022,34.2453,-19,0,0,0.001,0
-118.0022,34.2726,1.5,0,0,0.001,0
-118.0022,34.2726,0.2941,0,0,0.001,0
-118.0022,34.2726,-0.9118,0,0,0.001,0
-118.0022,34.2726,-2.1176,0,0,0.001,0
-118.0022,34.2726,-3.3235,0,0,0.01,0
-118.0022,34.2726,-4.5294,0,0,0.01,0
-118.0022,34.2726,-5.7353,0,0,0.01,0
-118.0022,34.2726,-6.9412,0,0,0.01,0
-118.0022,34.2726,-8.1471,0,0,0.001,0
-118.0022,34.2726,-9.3529,0,0,0.001,0
-118.0022,34.2726,-10.5588,0,0,0.001,0
-118.0022,34.2726,-11.7647,0,0,0.001,0
-118.0022,34.2726,-12.9706,0,0,0.01,0
-118.0022,34.2726,-14.1765,0,0,0.01,0
-118.0022,34.2726,-15.3824,0,0,0.01,0
-118.0022,34.2726,-16.5882,0,0,0.01,0
-118.0022,34.2726,-17.7941,0,0,0.001,0
-118.0022,34.2726,-19,0,0,0.001,0
-118.0022,34.3,1.5,0,0,0.001,0
-118.0022,34.3,0.2941,0,0,0.001,0
-118.0022,34.3,-0.9118,0,0,0.001,0
-118.0022,34.3,-2.1176,0,0,0.001,0
-118.0022,34.3,-3.3235,0,0,0.01,0
-118.0022,34.3,-4.5294,0,0,0.01,0
-118.0022,34.3,-5.7353,0,0,0.01,0
-118.0022,34.3,-6.9412,0,0,0.01,0
-118.0022,34.3,-8.1471,0,0,0.001,0
-118.0022,34.3,-9.3529,0,0,0.001,0
-118.0022,34.3,-10.5588,0,0,0.001,0
-118.0022,34.3,-11.7647,0,0,0.001,0
-118.0022,34.3,-12.9706,0,0,0.01,0
-118.0022,34.3,-14.1765,0,0,0.01,0
-118.0022,34.3,-15.3824,0,0,0.01,0
-118.0022,34.3,-16.5882,0,0,0.01,0
-118.0022,34.3,-17.7941,0,0,0.001,0
-118.0022,34.3,-19,0,0,0.001,0
-117.9743,33.78,1.5,0,0,0.001,0
-117.9743,33.78,0.2941,0,0,0.001,0
-117.9743,33.78,-0.9118,0,0,0.001,0
-117.9743,33.78,-2.1176,0,0,0.001,0
-117.9743,33.78,-3.3235,0,0,0.01,0
-117.9743,33.78,-4.5294,0,0,0.01,0
-117.9743,33.78,-5.7353,0,0,0.01,0
-117.9743,33.78,-6.9412,0,0,0.01,0
-117.9743,33.78,-8.1471,0,0,0.001,0
-117.9743,33.78,-9.3529,0,0,0.001,0
-117.9743,33.78,-10.5588,0,0,0.001,0
-117.9743,33.78,-11.7647,0,0,0.001,0
-117.9743,33.78,-12.9706,0,0,0.01,0
-117.9743,33.78,-14.1765,0,0,0.01,0
-117.9743,33.78,-15.3824,0,0,0.01,0
-117.9743,33.78,-16.5882,0,0,0.01,0
-117.9743,33.78,-17.7941,0,0,0.001,0
-117.9743,33.78,-19,0,0,0.001,0
-117.9743,33.8074,1.5,0,0,0.001,0
-117.9743,33.8074,0.2941,0,0,0.001,0
-117.9743,33.8074,-0.9118,0,0,0.001,0
-117.9743,33.8074,-2.1176,0,0,0.001,0
-117.9743,33.8074,-3.3235,0,0,0.01,0
-117.9743,33.8074,-4.5294,0,0,0.01,0
-117.9743,33.8074,-5.7353,0,0,0.01,0
-117.9743,33.8074,-6.9412,0,0,0.01,0
-117.9743,33.8074,-8.1471,0,0,0.001,0
-117.9743,33.8074,-9.3529,0,0,0.001,0
-117.9743,33.8074,-10.5588,0,0,0.001,0
-117.9743,33.8074,-11.7647,0,0,0.001,0
-117.9743,33.8074,-12.9706,0,0,0.01,0
-117.9743,33.8074,-14.1765,0,0,0.01,0
-117.9743,33.8074,-15.3824,0,0,0.01,0
-117.9743,33.8074,-16.5882,0,0,0.01,0
-117.9743,33.8074,-17.7941,0,0,0.001,0
-117.9743,33.8074,-19,0,0,0.001,0
-117.9743,33.8347,1.5,0,0,0.001,0
-117.9743,33.8347,0.2941,0,0,0.001,0
-117.9743,33.8347,-0.9118,0,0,0.001,0
-117.9743,33.8347,-2.1176,0,0,0.001,0
-117.9743,33.8347,-3.3235,0,0,0.01,0
-117.9743,33.8347,-4.5294,0,0,0.01,0
-117.9743,33.8347,-5.7353,0,0,0.01,0
-117.9743,33.8347,-6.9412,0,0,0.01,0
-117.9743,33.8347,-8.1471,0,0,0.001,0
-117.9743,33.8347,-9.3529,0,0,0.001,0
-117.9743,33.8347,-10.5588,0,0,0.001,0
-117.9743,33.8347,-11.7647,0,0,0.001,0
-117.9743,33.8347,-12.9706,0,0,0.01,0
-117.9743,33.8347,-14.1765,0,0,0.01,0
-117.9743,33.8347,-15.3824,0,0,0.01,0
-117.9743,33.8347,-16.5882,0,0,0.01,0
-117.9743,33.8347,-17.7941,0,0,0.001,0
-117.9743,33.8347,-19,0,0,0.001,0
-117.9743,33.8621,1.5,0,0,0.001,0
-117.9743,33.8621,0.2941,0,0,0.001,0
-117.9743,33.8621,-0.9118,0,0,0.001,0
-117.9743,33.8621,-2.1176,0,0,0.001,0
-117.9743,33.8621,-3.3235,0,0,0.01,0
-117.9743,33.8621,-4.5294,0,0,0.01,0
-117.9743,33.8621,-5.7353,0,0,0.01,0
-117.9743,33.8621,-6.9412,0,0,0.01,0
-117.9743,33.8621,-8.1471,0,0,0.001,0
-117.9743,33.8621,-9.3529,0,0,0.001,0
-117.9743,33.8621,-10.5588,0,0,0.001,0
-117.9743,33.8621,-11.7647,0,0,0.001,0
-117.9743,33.8621,-12.9706,0,0,0.01,0
-117.9743,33.8621,-14.1765,0,0,0.01,0
-117.9743,33.8621,-15.3824,0,0,0.01,0
-117.9743,33.8621,-16.5882,0,0,0.01,0
-117.9743,33.8621,-17.7941,0,0,0.001,0
-117.9743,33.8621,-19,0,0,0.001,0
-117.9743,33.8895,1.5,0,0,0.01,0
-117.9743,33.8895,0.2941,0,0,0.01,0
-117.9743,33.8895,-0.9118,0,0,0.01,0
-117.9743,33.8895,-2.1176,0,0,0.01,0
-117.9743,33.8895,-3.3235,0,0,0.001,0
-117.9743,33.8895,-4.5294,0,0,0.001,0
-117.9743,33.8895,-5.7353,0.0575,0,0.001,0
-117.9743,33.8895,-6.9412,0.0575,0,0.001,0
-117.9743,33.8895,-8.1471,0,0,0.01,0
-117.9743,33.8895,-9.3529,0,0,0.01,0
-117.9743,33.8895,-10.5588,0,0,0.01,0
-117.9743,33.8895,-11.7647,0,0,0.01,0
-117.9743,33.8895,-12.9706,0,0,0.001,0
-117.9743,33.8895,-14.1765,0,0,0.001,0
-117.9743,33.8895,-15.3824,0,0,0.001,0
-117.9743,33.8895,-16.5882,0,0,0.001,0
-117.9743,33.8895,-17.7941,0,0,0.01,0
-117.9743,33.8895,-19,0,0,0.01,0
-117.9743,33.9168,1.5,0,0,0.01,0
-117.9743,33.9168,0.2941,0,0,0.01,0
-117.9743,33.9168,-0.9118,0,0,0.01,0
-117.9743,33.9168,-2.1176,0,0,0.01,0
-117.9743,33.9168,-3.3235,0,0,0.001,0
-117.9743,33.9168,-4.5294,0,0,0.001,0
-117.9743,33.9168,-5.7353,0,0,0.001,0
-117.9743,33.9168,-6.9412,0,0,0.001,0
-117.9743,33.9168,-8.1471,0,0,0.01,0
-117.9743,33.9168,-9.3529,0,0,0.01,0
-117.9743,33.9168,-10.5588,0,0,0.01,0
-117.9743,33.9168,-11.7647,0.1207,0,0.01,0
-117.9743,33.9168,-12.9706,0,0,0.001,0
-117.9743,33.9168,-14.1765,0,0,0.001,0
-117.9743,33.9168,-15.3824,0,0,0.001,0
-117.9743,33.9168,-16.5882,0,0,0.001,0
-117.9743,33.9168,-17.7941,0,0,0.01,0
-117.9743,33.9168,-19,0,0,0.01,0
-117.9743,33.9442,1.5,0,0,0.01,0
-117.9743,33.9442,0.2941,0,0,0.01,0
-117.9743,33.9442,-0.9118,0,0,0.01,0
-117.9743,33.9442,-2.1176,0,0,0.01,0
-117.9743,33.9442,-3.3235,0,0,0.001,0
-117.9743,33.9442,-4.5294,0,0,0.001,0
-117.9743,33.9442,-5.7353,0,0,0.001,0
-117.9743,33.9442,-6.9412,0,0,0.001,0
-117.9743,33.9442,-8.1471,0,0,0.01,0
-117.9743,33.9442,-9.3529,0,0,0.01,0
-117.9743,33.9442,-10.5588,0.1207,0,0.01,0
-117.9743,33.9442,-11.7647,0.1207,0,0.01,0
-117.9743,33.9442,-12.9706,0,0,0.001,0
-117.9743,33.9442,-14.1765,0,0,0.001,0
-117.9743,33.9442,-15.3824,0,0,0.001,0
-117.9743,33.9442,-16.5882,-0.0879,0,0.001,0
-117.9743,33.9442,-17.7941,-0.0583,0,0.01,0
-117.9743,33.9442,-19,0,0,0.01,0
-117.9743,33.9716,1.5,0,0,0.01,0
-117.9743,33.9716,0.2941,0,0,0.01,0
-117.9743,33.9716,-0.9118,0,0,0.01,0
-117.9743,33.9716,-2.1176,0,0,0.01,0
-117.9743,33.9716,-3.3235,0,0,0.001,0
-117.9743,33.9716,-4.5294,0,0,0.001,0
-117.9743,33.9716,-5.7353,0,0,0.001,0
-117.9743,33.9716,-6.9412,0,0,0.001,0
-117.9743,33.9716,-8.1471,0,0,0.01,0
-117.9743,33.9716,-9.3529,0,0,0.01,0
-117.9743,33.9716,-10.5588,0,0,0.01,0
-117.9743,33.9716,-11.7647,0,0,0.01,0
-117.9743,33.9716,-12.9706,0,0,0.001,0
-117.9743,33.9716,-14.1765,0,0,0.001,0
-117.9743,33.9716,-15.3824,0,0,0.001,0
-117.9743,33.9716,-16.5882,0,0,0.001,0
-117.9743,33.9716,-17.7941,0,0,0.01,0
-117.9743,33.9716,-19,0,0,0.01,0
-117.9743,33.9989,1.5,0,0,0.001,0
-117.9743,33.9989,0.2941,0,0,0.001,0
-117.9743,33.9989,-0.9118,0,0,0.001,0
-117.9743,33.9989,-2.1176,0,0,0.001,0
-117.9743,33.9989,-3.3235,0,0,0.01,0
-117.9743,33.9989,-4.5294,0,0,0.01,0
-117.9743,33.9989,-5.7353,0,0,0.01,0
-117.9743,33.9989,-6.9412,0,0,0.01,0
-117.9743,33.9989,-8.1471,0,0,0.001,0
-117.9743,33.9989,-9.3529,0,0,0.001,0
-117.9743,33.9989,-10.5588,0,0,0.001,0
-117.9743,33.9989,-11.7647,0,0,0.001,0
-117.9743,33.9989,-12.9706,0,0,0.01,0
-117.9743,33.9989,-14.1765,0,0,0.01,0
-117.9743,33.9989,-15.3824,0,0,0.01,0
-117.9743,33.9989,-16.5882,0,0,0.01,0
-117.9743,33.9989,-17.7941,0,0,0.001,0
-117.9743,33.9989,-19,0,0,0.001,0
-117.9743,34.0263,1.5,0,0,0.001,0
-117.9743,34.0263,0.2941,0,0,0.001,0
-117.9743,34.0263,-0.9118,0,0,0.001,0
-117.9743,34.0263,-2.1176,0,0,0.001,0
-117.9743,34.0263,-3.3235,0,0,0.01,0
-117.9743,34.0263,-4.5294,0,0,0.01,0
-117.9743,34.0263,-5.7353,0,0,0.01,0
-117.9743,34.0263,-6.9412,0,0,0.01,0
-117.9743,34.0263,-8.1471,0,0,0.001,0
-117.9743,34.0263,-9.3529,0,0,0.001,0
-117.9743,34.0263,-10.5588,0,0,0.001,0
-117.9743,34.0263,-11.7647,0,0,0.001,0
-117.9743,34.0263,-12.9706,0,0,0.01,0
-117.9743,34.0263,-14.1765,0,0,0.01,0
-117.9743,34.0263,-15.3824,0,0,0.01,0
-117.9743,34.0263,-16.5882,0,0,0.01,0
-117.9743,34.0263,-17.7941,0,0,0.001,0
-117.9743,34.0263,-19,0,0,0.001,0
-117.9743,34.0537,1.5,0,0,0.001,0
-117.9743,34.0537,0.2941,0,0,0.001,0
-117.9743,34.0537,-0.9118,0,0,0.001,0
-117.9743,34.0537,-2.1176,0,0,0.001,0
-117.9743,34.0537,-3.3235,0,0,0.01,0
-117.9743,34.0537,-4.5294,0,0,0.01,0
-117.9743,34.0537,-5.7353,0,0,0.01,0
-117.9743,34.0537,-6.9412,0,0,0.01,0
-117.9743,34.0537,-8.1471,0,0,0.001,0
-117.9743,34.0537,-9.3529,0,0,0.001,0
-117.9743,34.0537,-10.5588,0,0,0.001,0
-117.9743,34.0537,-11.7647,-0.0936,0,0.001,0
-117.9743,34.0537,-12.9706,-0.0936,0,0.01,0
-117.9743,34.0537,-14.1765,0,0,0.01,0
-117.9743,34.0537,-15.3824,0,0,0.01,0
-117.9743,34.0537,-16.5882,0,0,0.01,0
-117.9743,34.0537,-17.7941,0,0,0.001,0
-117.9743,34.0537,-19,0,0,0.001,0
-117.9743,34.0811,1.5,0,0,0.001,0
-117.9743,34.0811,0.2941,0,0,0.001,0
-117.9743,34.0811,-0.9118,0,0,0.001,0
-117.9743,34.0811,-2.1176,0,0,0.001,0
-117.9743,34.0811,-3.3235,0,0,0.01,0
-117.9743,34.0811,-4.5294,0,0,0.01,0
-117.9743,34.0811,-5.7353,0,0,0.01,0
-117.9743,34.0811,-6.9412,0,0,0.01,0
-117.9743,34.0811,-8.1471,0,0,0.001,0
-117.9743,34.0811,-9.3529,0,0,0.001,0
-117.9743,34.0811,-10.5588,-0.0936,0,0.001,0
-117.9743,34.0811,-11.7647,-0.1015,0,0.001,0
-117.9743,34.0811,-12.9706,-0.1041,0,0.01,0
-117.9743,34.0811,-14.1765,-0.0831,0,0.01,0
-117.9743,34.0811,-15.3824,0,0,0.01,0
-117.9743,34.0811,-16.5882,0,0,0.01,0
-117.9743,34.0811,-17.7941,0,0,0.001,0
-117.9743,34.0811,-19,0,0,0.001,0
-117.9743,34.1084,1.5,0,0,0.01,0
-117.9743,34.1084,0.2941,0,0,0.01,0
-117.9743,34.1084,-0.9118,0,0,0.01,0
-117.9743,34.1084,-2.1176,0,0,0.01,0
-117.9743,34.1084,-3.3235,0,0,0.001,0
-117.9743,34.1084,-4.5294,-0.0133,0,0.001,0
-117.9743,34.1084,-5.7353,-0.0133,0,0.001,0
-117.9743,34.1084,-6.9412,-0.0133,0,0.001,0
-117.9743,34.1084,-8.1471,-0.0133,0,0.01,0
-117.9743,34.1084,-9.3529,-0.0133,0,0.01,0
-117.9743,34.1084,-10.5588,0,0,0.01,0
-117.9743,34.1084,-11.7647,0,0,0.01,0
-117.9743,34.1084,-12.9706,0,0,0.001,0
-117.9743,34.1084,-14.1765,0,0,0.001,0
-117.9743,34.1084,-15.3824,0,0,0.001,0
-117.9743,34.1084,-16.5882,0,0,0.001,0
-117.9743,34.1084,-17.7941,0,0,0.01,0
-117.9743,34.1084,-19,0,0,0.01,0
-117.9743,34.1358,1.5,0,0,0.01,0
-117.9743,34.1358,0.2941,0,0,0.01,0
-117.9743,34.1358,-0.9118,0,0,0.01,0
-117.9743,34.1358,-2.1176,0,0,0.01,0
-117.9743,34.1358,-3.3235,0,0,0.001,0
-117.9743,34.1358,-4.5294,0,0,0.001,0
-117.9743,34.1358,-5.7353,0,0,0.001,0
-117.9743,34.1358,-6.9412,0,0,0.001,0
-117.9743,34.1358,-8.1471,0,0,0.01,0
-117.9743,34.1358,-9.3529,0,0,0.01,0
-117.9743,34.1358,-10.5588,0,0,0.01,0
-117.9743,34.1358,-11.7647,0,0,0.01,0
-117.9743,34.1358,-12.9706,0,0,0.001,0
-117.9743,34.1358,-14.1765,0,0,0.001,0
-117.9743,34.1358,-15.3824,0,0,0.001,0
-117.9743,34.1358,-16.5882,0,0,0.001,0
-117.9743,34.1358,-17.7941,0,0,0.01,0
-117.9743,34.1358,-19,0,0,0.01,0
-117.9743,34.1632,1.5,0,0,0.01,0
-117.9743,34.1632,0.2941,0,0,0.01,0
-117.9743,34.1632,-0.9118,0,0,0.01,0
-117.9743,34.1632,-2.1176,0,0,0.01,0
-117.9743,34.1632,-3.3235,0,0,0.001,0
-117.9743,34.1632,-4.5294,0,0,0.001,0
-117.9743,34.1632,-5.7353,0,0,0.001,0
-117.9743,34.1632,-6.9412,0,0,0.001,0
-117.9743,34.1632,-8.1471,0,0,0.01,0
-117.9743,34.1632,-9.3529,0,0,0.01,0
-117.9743,34.1632,-10.5588,0,0,0.01,0
-117.9743,34.1632,-11.7647,0,0,0.01,0
-117.9743,34.1632,-12.9706,0,0,0.001,0
-117.9743,34.1632,-14.1765,0,0,0.001,0
-117.9743,34.1632,-15.3824,0,0,0.001,0
-117.9743,34.1632,-16.5882,0,0,0.001,0
-117.9743,34.1632,-17.7941,0,0,0.01,0
-117.9743,34.1632,-19,0,0,0.01,0
-117.9743,34.1905,1.5,0,0,0.01,0
-117.9743,34.1905,0.2941,0,0,0.01,0
-117.9743,34.1905,-0.9118,0,0,0.01,0
-117.9743,34.1905,-2.1176,0,0,0.01,0
-117.9743,34.1905,-3.3235,0,0,0.001,0
-117.9743,34.1905,-4.5294,0,0,0.001,0
-117.9743,34.1905,-5.7353,0,0,0.001,0
-117.9743,34.1905,-6.9412,0,0,0.001,0
-117.9743,34.1905,-8.1471,0,0,0.01,0
-117.9743,34.1905,-9.3529,0,0,0.01,0
-117.9743,34.1905,-10.5588,0,0,0.01,0
-117.9743,34.1905,-11.7647,0,0,0.01,0
-117.9743,34.1905,-12.9706,0,0,0.001,0
-117.9743,34.1905,-14.1765,0,0,0.001,0
-117.9743,34.1905,-15.3824,0,0,0.001,0
-117.9743,34.1905,-16.5882,0,0,0.001,0
-117.9743,34.1905,-17.7941,0,0,0.01,0
-117.9743,34.1905,-19,0,0,0.01,0
-117.9743,34.2179,1.5,0,0,0.001,0
-117.9743,34.2179,0.2941,0,0,0.001,0
-117.9743,34.2179,-0.9118,0,0,0.001,0
-117.9743,34.2179,-2.1176,0,0,0.001,0
-117.9743,34.2179,-3.3235,0,0,0.01,0
-117.9743,34.2179,-4.5294,0,0,0.01,0
-117.9743,34.2179,-5.7353,0,0,0.01,0
-117.9743,34.2179,-6.9412,0,0,0.01,0
-117.9743,34.2179,-8.1471,0,0,0.001,0
-117.9743,34.2179,-9.3529,0,0,0.001,0
-117.9743,34.2179,-10.5588,0,0,0.001,0
-117.9743,34.2179,-11.7647,0,0,0.001,0
-117.9743,34.2179,-12.9706,0,0,0.01,0
-117.9743,34.2179,-14.1765,0,0,0.01,0
-117.9743,34.2179,-15.3824,0,0,0.01,0
-117.9743,34.2179,-16.5882,0,0,0.01,0
-117.9743,34.2179,-17.7941,0,0,0.001,0
-117.9743,34.2179,-19,0,0,0.001,0
-117.9743,34.2453,1.5,0,0,0.001,0
-117.9743,34.2453,0.2941,0,0,0.001,0
-117.9743,34.2453,-0.9118,0,0,0.001,0
-117.9743,34.2453,-2.1176,0,0,0.001,0
-117.9743,34.2453,-3.3235,0,0,0.01,0
-117.9743,34.2453,-4.5294,0,0,0.01,0
-117.9743,34.2453,-5.7353,0,0,0.01,0
-117.9743,34.2453,-6.9412,0,0,0.01,0
-117.9743,34.2453,-8.1471,0,0,0.001,0
-117.9743,34.2453,-9.3529,0,0,0.001,0
-117.9743,34.2453,-10.5588,0,0,0.001,0
-117.9743,34.2453,-11.7647,0,0,0.001,0
-117.9743,34.2453,-12.9706,0,0,0.01,0
-117.9743,34.2453,-14.1765,0,0,0.01,0
-117.9743,34.2453,-15.3824,0,0,0.01,0
-117.9743,34.2453,-16.5882,0,0,0.01,0
-117.9743,34.2453,-17.7941,0,0,0.001,0
-117.9743,34.2453,-19,0,0,0.001,0
-117.9743,34.2726,1.5,0,0,0.001,0
-117.9743,34.2726,0.2941,0,0,0.001,0
-117.9743,34.2726,-0.9118,0,0,0.001,0
-117.9743,34.2726,-2.1176,0,0,0.001,0
-117.9743,34.2726,-3.3235,0,0,0.01,0
-117.9743,34.2726,-4.5294,0,0,0.01,0
-117.9743,34.2726,-5.7353,0,0,0.01,0
-117.9743,34.2726,-6.9412,0,0,0.01,0
-117.9743,34.2726,-8.1471,0,0,0.001,0
-117.9743,34.2726,-9.3529,0,0,0.001,0
-117.9743,34.2726,-10.5588,0,0,0.001,0
-117.9743,34.2726,-11.7647,0,0,0.001,0
-117.9743,34.2726,-12.9706,0,0,0.01,0
-117.9743,34.2726,-14.1765,0,0,0.01,0
-117.9743,34.2726,-15.3824,0,0,0.01,0
-117.9743,34.2726,-16.5882,0,0,0.01,0
-117.9743,34.2726,-17.7941,0,0,0.001,0
-117.9743,34.2726,-19,0,0,0.001,0
-117.9743,34.3,1.5,0,0,0.001,0
-117.9743,34.3,0.2941,0,0,0.001,0
-117.9743,34.3,-0.9118,0,0,0.001,0
-117.9743,34.3,-2.1176,0,0,0.001,0
-117.9743,34.3,-3.3235,0,0,0.01,0
-117.9743,34.3,-4.5294,0,0,0.01,0
-117.9743,34.3,-5.7353,0,0,0.01,0
-117.9743,34.3,-6.9412,0,0,0.01,0
-117.9743,34.3,-8.1471,0,0,0.001,0
-117.9743,34.3,-9.3529,0,0,0.001,0
-117.9743,34.3,-10.5588,0,0,0.001,0
-117.9743,34.3,-11.7647,0,0,0.001,0
-117.9743,34.3,-12.9706,0,0,0.01,0
-117.9743,34.3,-14.1765,0,0,0.01,0
-117.9743,34.3,-15.3824,0,0,0.01,0
-117.9743,34.3,-16.5882,0,0,0.01,0
-117.9743,34.3,-17.7941,0,0,0.001,0
-117.9743,34.3,-19,0,0,0.001,0
-117.9465,33.78,1.5,0,0,0.001,0
-117.9465,33.78,0.2941,0,0,0.001,0
-117.9465,33.78,-0.9118,0,0,0.001,0
-117.9465,33.78,-2.1176,0,0,0.001,0
-117.9465,33.78,-3.3235,0,0,0.01,0
-117.9465,33.78,-4.5294,0,0,0.01,0
-117.9465,33.78,-5.7353,0,0,0.01,0
-117.9465,33.78,-6.9412,0,0,0.01,0
-117.9465,33.78,-8.1471,0,0,0.001,0
-117.9465,33.78,-9.3529,0,0,0.001,0
-117.9465,33.78,-10.5588,0,0,0.001,0
-117.9465,33.78,-11.7647,0,0,0.001,0
-117.9465,33.78,-12.9706,0,0,0.01,0
-117.9465,33.78,-14.1765,0,0,0.01,0
-117.9465,33.78,-15.3824,0,0,0.01,0
-117.9465,33.78,-16.5882,0,0,0.01,0
-117.9465,33.78,-17.7941,0,0,0.001,0
-117.9465,33.78,-19,0,0,0.001,0
-117.9465,33.8074,1.5,0,0,0.001,0
-117.9465,33.8074,0.2941,0,0,0.001,0
-117.9465,33.8074,-0.9118,0,0,0.001,0
-117.9465,33.8074,-2.1176,0,0,0.001,0
-117.9465,33.8074,-3.3235,0,0,0.01,0
-117.9465,33.8074,-4.5294,0,0,0.01,0
-117.9465,33.8074,-5.7353,0,0,0.01,0
-117.9465,33.8074,-6.9412,0,0,0.01,0
-117.9465,33.8074,-8.1471,0,0,0.001,0
-117.9465,33.8074,-9.3529,0,0,0.001,0
-117.9465,33.8074,-10.5588,0,0,0.001,0
-117.9465,33.8074,-11.7647,0,0,0.001,0
-117.9465,33.8074,-12.9706,0,0,0.01,0
-117.9465,33.8074,-14.1765,0,0,0.01,0
-117.9465,33.8074,-15.3824,0,0,0.01,0
-117.9465,33.8074,-16.5882,0,0,0.01,0
-117.9465,33.8074,-17.7941,0,0,0.001,0
-117.9465,33.8074,-19,0,0,0.001,0
-117.9465,33.8347,1.5,0,0,0.001,0
-117.9465,33.8347,0.2941,0,0,0.001,0
-117.9465,33.8347,-0.9118,0,0,0.001,0
-117.9465,33.8347,-2.1176,0,0,0.001,0
-117.9465,33.8347,-3.3235,0,0,0.01,0
-117.9465,33.8347,-4.5294,0,0,0.01,0
-117.9465,33.8347,-5.7353,0,0,0.01,0
-117.9465,33.8347,-6.9412,0,0,0.01,0
-117.9465,33.8347,-8.1471,0,0,0.001,0
-117.9465,33.8347,-9.3529,0,0,0.001,0
-117.9465,33.8347,-10.5588,0,0,0.001,0
-117.9465,33.8347,-11.7647,0,0,0.001,0
-117.9465,33.8347,-12.9706,0,0,0.01,0
-117.9465,33.8347,-14.1765,0,0,0.01,0
-117.9465,33.8347,-15.3824,0,0,0.01,0
-117.9465,33.8347,-16.5882,0,0,0.01,0
-117.9465,33.8347,-17.7941,0,0,0.001,0
-117.9465,33.8347,-19,0,0,0.001,0
-117.9465,33.8621,1.5,0,0,0.001,0
-117.9465,33.8621,0.2941,0,0,0.001,0
-117.9465,33.8621,-0.9118,0,0,0.001,0
-117.9465,33.8621,-2.1176,0,0,0.001,0
-117.9465,33.8621,-3.3235,0,0,0.01,0
-117.9465,33.8621,-4.5294,0,0,0.01,0
-117.9465,33.8621,-5.7353,0,0,0.01,0
-117.9465,33.8621,-6.9412,0,0,0.01,0
-117.9465,33.8621,-8.1471,0,0,0.001,0
-117.9465,33.8621,-9.3529,0,0,0.001,0
-117.9465,33.8621,-10.5588,0,0,0.001,0
-117.9465,33.8621,-11.7647,0,0,0.001,0
-117.9465,33.8621,-12.9706,0,0,0.01,0
-117.9465,33.8621,-14.1765,0,0,0.01,0
-117.9465,33.8621,-15.3824,0,0,0.01,0
-117.9465,33.8621,-16.5882,0,0,0.01,0
-117.9465,33.8621,-17.7941,0,0,0.001,0
-117.9465,33.8621,-19,0,0,0.001,0
-117.9465,33.8895,1.5,0,0,0.01,0
-117.9465,33.8895,0.2941,0,0,0.01,0
-117.9465,33.8895,-0.9118,0,0,0.01,0
-117.9465,33.8895,-2.1176,0,0,0.01,0
-117.9465,33.8895,-3.3235,0,0,0.001,0
-117.9465,33.8895,-4.5294,0,0,0.001,0
-117.9465,33.8895,-5.7353,0,0,0.001,0
-117.9465,33.8895,-6.9412,0.0575,0,0.001,0
-117.9465,33.8895,-8.1471,0,0,0.01,0
-117.9465,33.8895,-9.3529,0,0,0.01,0
-117.9465,33.8895,-10.5588,0,0,0.01,0
-117.9465,33.8895,-11.7647,0,0,0.01,0
-117.9465,33.8895,-12.9706,0,0,0.001,0
-117.9465,33.8895,-14.1765,0,0,0.001,0
-117.9465,33.8895,-15.3824,0,0,0.001,0
-117.9465,33.8895,-16.5882,0,0,0.001,0
-117.9465,33.8895,-17.7941,0,0,0.01,0
-117.9465,33.8895,-19,0,0,0.01,0
-117.9465,33.9168,1.5,0,0,0.01,0
-117.9465,33.9168,0.2941,0,0,0.01,0
-117.9465,33.9168,-0.9118,-0.1638,0,0.01,0
-117.9465,33.9168,-2.1176,-0.1638,0,0.01,0
-117.9465,33.9168,-3.3235,0,0,0.001,0
-117.9465,33.9168,-4.5294,0,0,0.001,0
-117.9465,33.9168,-5.7353,0,0,0.001,0
-117.9465,33.9168,-6.9412,0.0404,0,0.001,0
-117.9465,33.9168,-8.1471,0.0233,0,0.01,0
-117.9465,33.9168,-9.3529,0,0,0.01,0
-117.9465,33.9168,-10.5588,0,0,0.01,0
-117.9465,33.9168,-11.7647,0,0,0.01,0
-117.9465,33.9168,-12.9706,0,0,0.001,0
-117.9465,33.9168,-14.1765,0.071,0,0.001,0
-117.9465,33.9168,-15.3824,0.071,0,0.001,0
-117.9465,33.9168,-16.5882,0.071,0,0.001,0
-117.9465,33.9168,-17.7941,0,0,0.01,0
-117.9465,33.9168,-19,0,0,0.01,0
-117.9465,33.9442,1.5,0,0,0.01,0
-117.9465,33.9442,0.2941,0,0,0.01,0
-117.9465,33.9442,-0.9118,-0.0472,0,0.01,0
-117.9465,33.9442,-2.1176,0.1862,0,0.01,0
-117.9465,33.9442,-3.3235,0.1862,0,0.001,0
-117.9465,33.9442,-4.5294,0,0,0.001,0
-117.9465,33.9442,-5.7353,0,0,0.001,0
-117.9465,33.9442,-6.9412,0,0,0.001,0
-117.9465,33.9442,-8.1471,0,0,0.01,0
-117.9465,33.9442,-9.3529,0,0,0.01,0
-117.9465,33.9442,-10.5588,0.1207,0,0.01,0
-117.9465,33.9442,-11.7647,0,0,0.01,0
-117.9465,33.9442,-12.9706,0,0,0.001,0
-117.9465,33.9442,-14.1765,0,0,0.001,0
-117.9465,33.9442,-15.3824,-0.2467,0,0.001,0
-117.9465,33.9442,-16.5882,-0.0583,0,0.001,0
-117.9465,33.9442,-17.7941,0.0008,0,0.01,0
-117.9465,33.9442,-19,0,0,0.01,0
-117.9465,33.9716,1.5,0,0,0.01,0
-117.9465,33.9716,0.2941,0,0,0.01,0
-117.9465,33.9716,-0.9118,0,0,0.01,0
-117.9465,33.9716,-2.1176,0,0,0.01,0
-117.9465,33.9716,-3.3235,0,0,0.001,0
-117.9465,33.9716,-4.5294,0,0,0.001,0
-117.9465,33.9716,-5.7353,0,0,0.001,0
-117.9465,33.9716,-6.9412,0,0,0.001,0
-117.9465,33.9716,-8.1471,0,0,0.01,0
-117.9465,33.9716,-9.3529,0.1207,0,0.01,0
-117.9465,33.9716,-10.5588,0.1207,0,0.01,0
-117.9465,33.9716,-11.7647,0,0,0.01,0
-117.9465,33.9716,-12.9706,0,0,0.001,0
-117.9465,33.9716,-14.1765,-0.2467,0,0.001,0
-117.9465,33.9716,-15.3824,-0.2467,0,0.001,0
-117.9465,33.9716,-16.5882,0,0,0.001,0
-117.9465,33.9716,-17.7941,0,0,0.01,0
-117.9465,33.9716,-19,0,0,0.01,0
-117.9465,33.9989,1.5,0,0,0.001,0
-117.9465,33.9989,0.2941,0,0,0.001,0
-117.9465,33.9989,-0.9118,0,0,0.001,0
-117.9465,33.9989,-2.1176,0,0,0.001,0
-117.9465,33.9989,-3.3235,0,0,0.01,0
-117.9465,33.9989,-4.5294,0,0,0.01,0
-117.9465,33.9989,-5.7353,0,0,0.01,0
-117.9465,33.9989,-6.9412,0,0,0.01,0
-117.9465,33.9989,-8.1471,0,0,0.001,0
-117.9465,33.9989,-9.3529,0,0,0.001,0
-117.9465,33.9989,-10.5588,0,0,0.001,0
-117.9465,33.9989,-11.7647,0,0,0.001,0
-117.9465,33.9989,-12.9706,0,0,0.01,0
-117.9465,33.9989,-14.1765,0,0,0.01,0
-117.9465,33.9989,-15.3824,0,0,0.01,0
-117.9465,33.9989,-16.5882,0,0,0.01,0
-117.9465,33.9989,-17.7941,0,0,0.001,0
-117.9465,33.9989,-19,0,0,0.001,0
-117.9465,34.0263,1.5,0,0,0.001,0
-117.9465,34.0263,0.2941,0,0,0.001,0
-117.9465,34.0263,-0.9118,0,0,0.001,0
-117.9465,34.0263,-2.1176,0,0,0.001,0
-117.9465,34.0263,-3.3235,0,0,0.01,0
-117.9465,34.0263,-4.5294,0,0,0.01,0
-117.9465,34.0263,-5.7353,0,0,0.01,0
-117.9465,34.0263,-6.9412,0,0,0.01,0
-117.9465,34.0263,-8.1471,0,0,0.001,0
-117.9465,34.0263,-9.3529,0,0,0.001,0
-117.9465,34.0263,-10.5588,0,0,0.001,0
-117.9465,34.0263,-11.7647,0,0,0.001,0
-117.9465,34.0263,-12.9706,0,0,0.01,0
-117.9465,34.0263,-14.1765,0,0,0.01,0
-117.9465,34.0263,-15.3824,0,0,0.01,0
-117.9465,34.0263,-16.5882,0,0,0.01,0
-117.9465,34.0263,-17.7941,0,0,0.001,0
-117.9465,34.0263,-19,0,0,0.001,0
-117.9465,34.0537,1.5,0,0,0.001,0
-117.9465,34.0537,0.2941,0,0,0.001,0
-117.9465,34.0537,-0.9118,0,0,0.001,0
-117.9465,34.0537,-2.1176,0,0,0.001,0
-117.9465,34.0537,-3.3235,0,0,0.01,0
-117.9465,34.0537,-4.5294,0,0,0.01,0
-117.9465,34.0537,-5.7353,0,0,0.01,0
-117.9465,34.0537,-6.9412,0,0,0.01,0
-117.9465,34.0537,-8.1471,0,0,0.001,0
-117.9465,34.0537,-9.3529,0,0,0.001,0
-117.9465,34.0537,-10.5588,0,0,0.001,0
-117.9465,34.0537,-11.7647,0,0,0.001,0
-117.9465,34.0537,-12.9706,0,0,0.01,0
-117.9465,34.0537,-14.1765,0,0,0.01,0
-117.9465,34.0537,-15.3824,0,0,0.01,0
-117.9465,34.0537,-16.5882,0,0,0.01,0
-117.9465,34.0537,-17.7941,0,0,0.001,0
-117.9465,34.0537,-19,0,0,0.001,0
-117.9465,34.0811,1.5,0,0,0.001,0
-117.9465,34.0811,0.2941,0,0,0.001,0
-117.9465,34.0811,-0.9118,0,0,0.001,0
-117.9465,34.0811,-2.1176,0,0,0.001,0
-117.9465,34.0811,-3.3235,0,0,0.01,0
-117.9465,34.0811,-4.5294,0,0,0.01,0
-117.9465,34.0811,-5.7353,0,0,0.01,0
-117.9465,34.0811,-6.9412,0,0,0.01,0
-117.9465,34.0811,-8.1471,0,0,0.001,0
-117.9465,34.0811,-9.3529,-0.1015,0,0.001,0
-117.9465,34.0811,-10.5588,-0.1015,0,0.001,0
-117.9465,34.0811,-11.7647,-0.1041,0,0.001,0
-117.9465,34.0811,-12.9706,0,0,0.01,0
-117.9465,34.0811,-14.1765,0,0,0.01,0
-117.9465,34.0811,-15.3824,0,0,0.01,0
-117.9465,34.0811,-16.5882,0,0,0.01,0
-117.9465,34.0811,-17.7941,0,0,0.001,0
-117.9465,34.0811,-19,0,0,0.001,0
-117.9465,34.1084,1.5,0,0,0.01,0
-117.9465,34.1084,0.2941,0,0,0.01,0
-117.9465,34.1084,-0.9118,0,0,0.01,0
-117.9465,34.1084,-2.1176,0,0,0.01,0
-117.9465,34.1084,-3.3235,0,0,0.001,0
-117.9465,34.1084,-4.5294,0,0,0.001,0
-117.9465,34.1084,-5.7353,0,0,0.001,0
-117.9465,34.1084,-6.9412,0,0,0.001,0
-117.9465,34.1084,-8.1471,0,0,0.01,0
-117.9465,34.1084,-9.3529,0,0,0.01,0
-117.9465,34.1084,-10.5588,0,0,0.01,0
-117.9465,34.1084,-11.7647,0,0,0.01,0
-117.9465,34.1084,-12.9706,0,0,0.001,0
-117.9465,34.1084,-14.1765,0,0,0.001,0
-117.9465,34.1084,-15.3824,0,0,0.001,0
-117.9465,34.1084,-16.5882,0,0,0.001,0
-117.9465,34.1084,-17.7941,0,0,0.01,0
-117.9465,34.1084,-19,0,0,0.01,0
-117.9465,34.1358,1.5,0,0,0.01,0
-117.9465,34.1358,0.2941,0,0,0.01,0
-117.9465,34.1358,-0.9118,0,0,0.01,0
-117.9465,34.1358,-2.1176,0,0,0.01,0
-117.9465,34.1358,-3.3235,0,0,0.001,0
-117.9465,34.1358,-4.5294,0,0,0.001,0
-117.9465,34.1358,-5.7353,0,0,0.001,0
-117.9465,34.1358,-6.9412,0,0,0.001,0
-117.9465,34.1358,-8.1471,0,0,0.01,0
-117.9465,34.1358,-9.3529,0,0,0.01,0
-117.9465,34.1358,-10.5588,0,0,0.01,0
-117.9465,34.1358,-11.7647,0,0,0.01,0
-117.9465,34.1358,-12.9706,0,0,0.001,0
-117.9465,34.1358,-14.1765,0,0,0.001,0
-117.9465,34.1358,-15.3824,0,0,0.001,0
-117.9465,34.1358,-16.5882,0,0,0.001,0
-117.9465,34.1358,-17.7941,0,0,0.01,0
-117.9465,34.1358,-19,0,0,0.01,0
-117.9465,34.1632,1.5,0,0,0.01,0
-117.9465,34.1632,0.2941,0,0,0.01,0
-117.9465,34.1632,-0.9118,0,0,0.01,0
-117.9465,34.1632,-2.1176,0,0,0.01,0
-117.9465,34.1632,-3.3235,0,0,0.001,0
-117.9465,34.1632,-4.5294,0,0,0.001,0
-117.9465,34.1632,-5.7353,0,0,0.001,0
-117.9465,34.1632,-6.9412,0,0,0.001,0
-117.9465,34.1632,-8.1471,0,0,0.01,0
-117.9465,34.1632,-9.3529,0,0,0.01,0
-117.9465,34.1632,-10.5588,0,0,0.01,0
-117.9465,34.1632,-11.7647,0,0,0.01,0
-117.9465,34.1632,-12.9706,0,0,0.001,0
-117.9465,34.1632,-14.1765,0,0,0.001,0
-117.9465,34.1632,-15.3824,0,0,0.001,0
-117.9465,34.1632,-16.5882,0,0,0.001,0
-117.9465,34.1632,-17.7941,0,0,0.01,0
-117.9465,34.1632,-19,0,0,0.01,0
-117.9465,34.1905,1.5,0,0,0.01,0
-117.9465,34.1905,0.2941,0,0,0.01,0
-117.9465,34.1905,-0.9118,0,0,0.01,0
-117.9465,34.1905,-2.1176,0,0,0.01,0
-117.9465,34.1905,-3.3235,0,0,0.001,0
-117.9465,34.1905,-4.5294,0,0,0.001,0
-117.9465,34.1905,-5.7353,0,0,0.001,0
-117.9465,34.1905,-6.9412,0,0,0.001,0
-117.9465,34.1905,-8.1471,0,0,0.01,0
-117.9465,34.1905,-9.3529,0,0,0.01,0
-117.9465,34.1905,-10.5588,0,0,0.01,0
-117.9465,34.1905,-11.7647,0,0,0.01,0
-117.9465,34.1905,-12.9706,0,0,0.001,0
-117.9465,34.1905,-14.1765,0,0,0.001,0
-117.9465,34.1905,-15.3824,0,0,0.001,0
-117.9465,34.1905,-16.5882,0,0,0.001,0
-117.9465,34.1905,-17.7941,0,0,0.01,0
-117.9465,34.1905,-19,0,0,0.01,0
-117.9465,34.2179,1.5,0,0,0.001,0
-117.9465,34.2179,0.2941,0,0,0.001,0
-117.9465,34.2179,-0.9118,0,0,0.001,0
-117.9465,34.2179,-2.1176,0,0,0.001,0
-117.9465,34.2179,-3.3235,0,0,0.01,0
-117.9465,34.2179,-4.5294,0,0,0.01,0
-117.9465,34.2179,-5.7353,0,0,0.01,0
-117.9465,34.2179,-6.9412,0,0,0.01,0
-117.9465,34.2179,-8.1471,0,0,0.001,0
-117.9465,34.2179,-9.3529,-0.0167,0,0.001,0
-117.9465,34.2179,-10.5588,0,0,0.001,0
-117.9465,34.2179,-11.7647,0,0,0.001,0
-117.9465,34.2179,-12.9706,0,0,0.01,0
-117.9465,34.2179,-14.1765,0,0,0.01,0
-117.9465,34.2179,-15.3824,0,0,0.01,0
-117.9465,34.2179,-16.5882,0,0,0.01,0
-117.9465,34.2179,-17.7941,0,0,0.001,0
-117.9465,34.2179,-19,0,0,0.001,0
-117.9465,34.2453,1.5,0,0,0.001,0
-117.9465,34.2453,0.2941,0,0,0.001,0
-117.9465,34.2453,-0.9118,0,0,0.001,0
-117.9465,34.2453,-2.1176,0,0,0.001,0
-117.9465,34.2453,-3.3235,0,0,0.01,0
-117.9465,34.2453,-4.5294,0,0,0.01,0
-117.9465,34.2453,-5.7353,0,0,0.01,0
-117.9465,34.2453,-6.9412,0,0,0.01,0
-117.9465,34.2453,-8.1471,0,0,0.001,0
-117.9465,34.2453,-9.3529,-0.0167,0,0.001,0
-117.9465,34.2453,-10.5588,-0.0167,0,0.001,0
-117.9465,34.2453,-11.7647,0,0,0.001,0
-117.9465,34.2453,-12.9706,0,0,0.01,0
-117.9465,34.2453,-14.1765,0,0,0.01,0
-117.9465,34.2453,-15.3824,0,0,0.01,0
-117.9465,34.2453,-16.5882,0,0,0.01,0
-117.9465,34.2453,-17.7941,0,0,0.001,0
-117.9465,34.2453,-19,0,0,0.001,0
-117.9465,34.2726,1.5,0,0,0.001,0
-117.9465,34.2726,0.2941,0,0,0.001,0
-117.9465,34.2726,-0.9118,0,0,0.001,0
-117.9465,34.2726,-2.1176,0,0,0.001,0
-117.9465,34.2726,-3.3235,0,0,0.01,0
-117.9465,34.2726,-4.5294,0,0,0.01,0
-117.9465,34.2726,-5.7353,0,0,0.01,0
-117.9465,34.2726,-6.9412,0,0,0.01,0
-117.9465,34.2726,-8.1471,0,0,0.001,0
-117.9465,34.2726,-9.3529,0,0,0.001,0
-117.9465,34.2726,-10.5588,0,0,0.001,0
-117.9465,34.2726,-11.7647,0,0,0.001,0
-117.9465,34.2726,-12.9706,0,0,0.01,0
-117.9465,34.2726,-14.1765,0,0,0.01,0
-117.9465,34.2726,-15.3824,0,0,0.01,0
-117.9465,34.2726,-16.5882,0,0,0.01,0
-117.9465,34.2726,-17.7941,0,0,0.001,0
-117.9465,34.2726,-19,0,0,0.001,0
-117.9465,34.3,1.5,0,0,0.001,0
-117.9465,34.3,0.2941,0,0,0.001,0
-117.9465,34.3,-0.9118,0,0,0.001,0
-117.9465,34.3,-2.1176,0,0,0.001,0
-117.9465,34.3,-3.3235,0,0,0.01,0
-117.9465,34.3,-4.5294,0,0,0.01,0
-117.9465,34.3,-5.7353,0,0,0.01,0
-117.9465,34.3,-6.9412,0,0,0.01,0
-117.9465,34.3,-8.1471,0,0,0.001,0
-117.9465,34.3,-9.3529,0,0,0.001,0
-117.9465,34.3,-10.5588,0,0,0.001,0
-117.9465,34.3,-11.7647,0,0,0.001,0
-117.9465,34.3,-12.9706,0,0,0.01,0
-117.9465,34.3,-14.1765,0,0,0.01,0
-117.9465,34.3,-15.3824,0,0,0.01,0
-117.9465,34.3,-16.5882,0,0,0.01,0
-117.9465,34.3,-17.7941,0,0,0.001,0
-117.9465,34.3,-19,0,0,0.001,0
-117.9186,33.78,1.5,0,0,0.01,0
-117.9186,33.78,0.2941,0,0,0.01,0
-117.9186,33.78,-0.9118,0,0,0.01,0
-117.9186,33.78,-2.1176,0,0,0.01,0
-117.9186,33.78,-3.3235,0,0,0.001,0
-117.9186,33.78,-4.5294,0,0,0.001,0
-117.9186,33.78,-5.7353,0,0,0.001,0
-117.9186,33.78,-6.9412,0,0,0.001,0
-117.9186,33.78,-8.1471,0,0,0.01,0
-117.9186,33.78,-9.3529,0,0,0.01,0
-117.9186,33.78,-10.5588,0,0,0.01,0
-117.9186,33.78,-11.7647,0,0,0.01,0
-117.9186,33.78,-12.9706,0,0,0.001,0
-117.9186,33.78,-14.1765,0,0,0.001,0
-117.9186,33.78,-15.3824,0,0,0.001,0
-117.9186,33.78,-16.5882,0,0,0.001,0
-117.9186,33.78,-17.7941,0,0,0.01,0
-117.9186,33.78,-19,0,0,0.01,0
-117.9186,33.8074,1.5,0,0,0.01,0
-117.9186,33.8074,0.2941,0,0,0.01,0
-117.9186,33.8074,-0.9118,0,0,0.01,0
-117.9186,33.8074,-2.1176,0,0,0.01,0
-117.9186,33.8074,-3.3235,0,0,0.001,0
-117.9186,33.8074,-4.5294,0,0,0.001,0
-117.9186,33.8074,-5.7353,0,0,0.001,0
-117.9186,33.8074,-6.9412,0,0,0.001,0
-117.9186,33.8074,-8.1471,0,0,0.01,0
-117.9186,33.8074,-9.3529,0,0,0.01,0
-117.9186,33.8074,-10.5588,0,0,0.01,0
-117.9186,33.8074,-11.7647,0,0,0.01,0
-117.9186,33.8074,-12.9706,0,0,0.001,0
-117.9186,33.8074,-14.1765,0,0,0.001,0
-117.9186,33.8074,-15.3824,0,0,0.001,0
-117.9186,33.8074,-16.5882,0,0,0.001,0
-117.9186,33.8074,-17.7941,0,0,0.01,0
-117.9186,33.8074,-19,0,0,0.01,0
-117.9186,33.8347,1.5,0,0,0.01,0
-117.9186,33.8347,0.2941,0,0,0.01,0
-117.9186,33.8347,-0.9118,0,0,0.01,0
-117.9186,33.8347,-2.1176,0,0,0.01,0
-117.9186,33.8347,-3.3235,0,0,0.001,0
-117.9186,33.8347,-4.5294,0,0,0.001,0
-117.9186,33.8347,-5.7353,0,0,0.001,0
-117.9186,33.8347,-6.9412,0,0,0.001,0
-117.9186,33.8347,-8.1471,0,0,0.01,0
-117.9186,33.8347,-9.3529,0,0,0.01,0
-117.9186,33.8347,-10.5588,0,0,0.01,0
-117.9186,33.8347,-11.7647,0,0,0.01,0
-117.9186,33.8347,-12.9706,0,0,0.001,0
-117.9186,33.8347,-14.1765,0,0,0.001,0
-117.9186,33.8347,-15.3824,0,0,0.001,0
-117.9186,33.8347,-16.5882,0,0,0.001,0
-117.9186,33.8347,-17.7941,0,0,0.01,0
-117.9186,33.8347,-19,0,0,0.01,0
-117.9186,33.8621,1.5,0,0,0.01,0
-117.9186,33.8621,0.2941,0,0,0.01,0
-117.9186,33.8621,-0.9118,0,0,0.01,0
-117.9186,33.8621,-2.1176,0,0,0.01,0
-117.9186,33.8621,-3.3235,0,0,0.001,0
-117.9186,33.8621,-4.5294,0,0,0.001,0
-117.9186,33.8621,-5.7353,0,0,0.001,0
-117.9186,33.8621,-6.9412,0,0,0.001,0
-117.9186,33.8621,-8.1471,0,0,0.01,0
-117.9186,33.8621,-9.3529,0,0,0.01,0
-117.9186,33.8621,-10.5588,0,0,0.01,0
-117.9186,33.8621,-11.7647,0,0,0.01,0
-117.9186,33.8621,-12.9706,0,0,0.001,0
-117.9186,33.8621,-14.1765,0,0,0.001,0
-117.9186,33.8621,-15.3824,0,0,0.001,0
-117.9186,33.8621,-16.5882,0,0,0.001,0
-117.9186,33.8621,-17.7941,0,0,0.01,0
-117.9186,33.8621,-19,0,0,0.01,0
-117.9186,33.8895,1.5,0,0,0.001,0
-117.9186,33.8895,0.2941,0,0,0.001,0
-117.9186,33.8895,-0.9118,0,0,0.001,0
-117.9186,33.8895,-2.1176,0,0,0.001,0
-117.9186,33.8895,-3.3235,0,0,0.01,0
-117.9186,33.8895,-4.5294,0,0.0028,0.01,0.002
-117.9186,33.8895,-5.7353,-0.1286,0.0039,0.01,0.0028
-117.9186,33.8895,-6.9412,-0.0475,0.0044,0.01,0.0031
-117.9186,33.8895,-8.1471,-0.0581,0.0041,0.001,0.0028
-117.9186,33.8895,-9.3529,0,0,0.001,0
-117.9186,33.8895,-10.5588,0,0,0.001,0
-117.9186,33.8895,-11.7647,0.071,0,0.001,0
-117.9186,33.8895,-12.9706,0.071,0,0.01,0
-117.9186,33.8895,-14.1765,0,0,0.01,0
-117.9186,33.8895,-15.3824,0,0,0.01,0
-117.9186,33.8895,-16.5882,0,0,0.01,0
-117.9186,33.8895,-17.7941,0,0,0.001,0
-117.9186,33.8895,-19,0,0,0.001,0
-117.9186,33.9168,1.5,0,0,0.001,0
-117.9186,33.9168,0.2941,0,0,0.001,0
-117.9186,33.9168,-0.9118,0,0,0.001,0
-117.9186,33.9168,-2.1176,-0.1638,0,0.001,0
-117.9186,33.9168,-3.3235,-0.1638,0,0.01,0
-117.9186,33.9168,-4.5294,-0.1638,0.0032,0.01,0.0022
-117.9186,33.9168,-5.7353,-0.1638,0.0049,0.01,0.0035
-117.9186,33.9168,-6.9412,-0.0105,0.006,0.01,0.0041
-117.9186,33.9168,-8.1471,0,0.0061,0.001,0.0039
-117.9186,33.9168,-9.3529,0,0.0046,0.001,0.0027
-117.9186,33.9168,-10.5588,0,0,0.001,0
-117.9186,33.9168,-11.7647,0,0,0.001,0
-117.9186,33.9168,-12.9706,0.071,0,0.01,0
-117.9186,33.9168,-14.1765,0.071,0,0.01,0
-117.9186,33.9168,-15.3824,0.0008,0,0.01,0
-117.9186,33.9168,-16.5882,0.0008,0,0.01,0
-117.9186,33.9168,-17.7941,0,0,0.001,0
-117.9186,33.9168,-19,0,0,0.001,0
-117.9186,33.9442,1.5,0,0,0.001,0
-117.9186,33.9442,0.2941,0,0,0.001,0
-117.9186,33.9442,-0.9118,0,0,0.001,0
-117.9186,33.9442,-2.1176,0,0,0.001,0
-117.9186,33.9442,-3.3235,0.1862,0,0.01,0
-117.9186,33.9442,-4.5294,0.1862,0,0.01,0
-117.9186,33.9442,-5.7353,0.1862,0,0.01,0
-117.9186,33.9442,-6.9412,0.0238,0,0.01,0
-117.9186,33.9442,-8.1471,0.1862,0,0.001,0
-117.9186,33.9442,-9.3529,0.1862,0.0047,0.001,0.0023
-117.9186,33.9442,-10.5588,-0.0435,0,0.001,0
-117.9186,33.9442,-11.7647,0,0,0.001,0
-117.9186,33.9442,-12.9706,0,0,0.01,0
-117.9186,33.9442,-14.1765,0,0,0.01,0
-117.9186,33.9442,-15.3824,0,0,0.01,0
-117.9186,33.9442,-16.5882,0.0008,0,0.01,0
-117.9186,33.9442,-17.7941,0,0,0.001,0
-117.9186,33.9442,-19,0,0,0.001,0
-117.9186,33.9716,1.5,0,0,0.001,0
-117.9186,33.9716,0.2941,0,0,0.001,0
-117.9186,33.9716,-0.9118,0,0,0.001,0
-117.9186,33.9716,-2.1176,0,0,0.001,0
-117.9186,33.9716,-3.3235,0,0,0.01,0
-117.9186,33.9716,-4.5294,0,0,0.01,0
-117.9186,33.9716,-5.7353,0,0,0.01,0
-117.9186,33.9716,-6.9412,0.0233,0,0.01,0
-117.9186,33.9716,-8.1471,0.0576,0,0.001,0
-117.9186,33.9716,-9.3529,0.0549,0,0.001,0
-117.9186,33.9716,-10.5588,-0.0298,0,0.001,0
-117.9186,33.9716,-11.7647,0,0,0.001,0
-117.9186,33.9716,-12.9706,-0.2467,0,0.01,0
-117.9186,33.9716,-14.1765,-0.2467,0,0.01,0
-117.9186,33.9716,-15.3824,0,0,0.01,0
-117.9186,33.9716,-16.5882,0,0,0.01,0
-117.9186,33.9716,-17.7941,0,0,0.001,0
-117.9186,33.9716,-19,0,0,0.001,0
-117.9186,33.9989,1.5,0,0,0.01,0
-117.9186,33.9989,0.2941,0,0,0.01,0
-117.9186,33.9989,-0.9118,0,0,0.01,0
-117.9186,33.9989,-2.1176,0,0,0.01,0
-117.9186,33.9989,-3.3235,0,0,0.001,0
-117.9186,33.9989,-4.5294,0,0,0.001,0
-117.9186,33.9989,-5.7353,0,0,0.001,0
-117.9186,33.9989,-6.9412,-0.0055,0,0.001,0
-117.9186,33.9989,-8.1471,0.0549,0,0.01,0
-117.9186,33.9989,-9.3529,0.0495,0,0.01,0
-117.9186,33.9989,-10.5588,-0.2467,0,0.01,0
-117.9186,33.9989,-11.7647,-0.2467,0,0.01,0
-117.9186,33.9989,-12.9706,-0.2467,0,0.001,0
-117.9186,33.9989,-14.1765,0,0,0.001,0
-117.9186,33.9989,-15.3824,0,0,0.001,0
-117.9186,33.9989,-16.5882,0,0,0.001,0
-117.9186,33.9989,-17.7941,0,0,0.01,0
-117.9186,33.9989,-19,0,0,0.01,0
-117.9186,34.0263,1.5,0,0,0.01,0
-117.9186,34.0263,0.2941,0,0,0.01,0
-117.9186,34.0263,-0.9118,0,0,0.01,0
-117.9186,34.0263,-2.1176,0,0,0.01,0
-117.9186,34.0263,-3.3235,0,0,0.001,0
-117.9186,34.0263,-4.5294,0,0,0.001,0
-117.9186,34.0263,-5.7353,0,0,0.001,0
-117.9186,34.0263,-6.9412,0,0,0.001,0
-117.9186,34.0263,-8.1471,0.0495,0,0.01,0
-117.9186,34.0263,-9.3529,0,0,0.01,0
-117.9186,34.0263,-10.5588,0,0,0.01,0
-117.9186,34.0263,-11.7647,0,0,0.01,0
-117.9186,34.0263,-12.9706,0,0,0.001,0
-117.9186,34.0263,-14.1765,0,0,0.001,0
-117.9186,34.0263,-15.3824,0,0,0.001,0
-117.9186,34.0263,-16.5882,0,0,0.001,0
-117.9186,34.0263,-17.7941,0,0,0.01,0
-117.9186,34.0263,-19,0,0,0.01,0
-117.9186,34.0537,1.5,0,0,0.01,0
-117.9186,34.0537,0.2941,0,0,0.01,0
-117.9186,34.0537,-0.9118,0,0,0.01,0
-117.9186,34.0537,-2.1176,0,0,0.01,0
-117.9186,34.0537,-3.3235,0,0,0.001,0
-117.9186,34.0537,-4.5294,0.1634,0,0.001,0
-117.9186,34.0537,-5.7353,0.1634,0,0.001,0
-117.9186,34.0537,-6.9412,0,0,0.001,0
-117.9186,34.0537,-8.1471,0,0,0.01,0
-117.9186,34.0537,-9.3529,0,0,0.01,0
-117.9186,34.0537,-10.5588,0,0,0.01,0
-117.9186,34.0537,-11.7647,0,0,0.01,0
-117.9186,34.0537,-12.9706,0,0,0.001,0
-117.9186,34.0537,-14.1765,0,0,0.001,0
-117.9186,34.0537,-15.3824,0,0,0.001,0
-117.9186,34.0537,-16.5882,0,0,0.001,0
-117.9186,34.0537,-17.7941,0,0,0.01,0
-117.9186,34.0537,-19,0,0,0.01,0
-117.9186,34.0811,1.5,0,0,0.01,0
-117.9186,34.0811,0.2941,0,0,0.01,0
-117.9186,34.0811,-0.9118,0.1634,0,0.01,0
-117.9186,34.0811,-2.1176,0.1634,0,0.01,0
-117.9186,34.0811,-3.3235,0.1634,0,0.001,0
-117.9186,34.0811,-4.5294,0.1634,0,0.001,0
-117.9186,34.0811,-5.7353,0,0,0.001,0
-117.9186,34.0811,-6.9412,0,0,0.001,0
-117.9186,34.0811,-8.1471,-0.1015,0,0.01,0
-117.9186,34.0811,-9.3529,-0.1015,0,0.01,0
-117.9186,34.0811,-10.5588,0,0,0.01,0
-117.9186,34.0811,-11.7647,0,0,0.01,0
-117.9186,34.0811,-12.9706,0,0,0.001,0
-117.9186,34.0811,-14.1765,0,0,0.001,0
-117.9186,34.0811,-15.3824,0,0,0.001,0
-117.9186,34.0811,-16.5882,0,0,0.001,0
-117.9186,34.0811,-17.7941,0,0,0.01,0
-117.9186,34.0811,-19,0,0,0.01,0
-117.9186,34.1084,1.5,0,0,0.001,0
-117.9186,34.1084,0.2941,0,0,0.001,0
-117.9186,34.1084,-0.9118,0,0,0.001,0
-117.9186,34.1084,-2.1176,0,0,0.001,0
-117.9186,34.1084,-3.3235,0,0,0.01,0
-117.9186,34.1084,-4.5294,0,0,0.01,0
-117.9186,34.1084,-5.7353,0,0,0.01,0
-117.9186,34.1084,-6.9412,0,0,0.01,0
-117.9186,34.1084,-8.1471,0,0,0.001,0
-117.9186,34.1084,-9.3529,0,0,0.001,0
-117.9186,34.1084,-10.5588,0,0,0.001,0
-117.9186,34.1084,-11.7647,0,0,0.001,0
-117.9186,34.1084,-12.9706,0,0,0.01,0
-117.9186,34.1084,-14.1765,0,0,0.01,0
-117.9186,34.1084,-15.3824,0,0,0.01,0
-117.9186,34.1084,-16.5882,0,0,0.01,0
-117.9186,34.1084,-17.7941,0,0,0.001,0
-117.9186,34.1084,-19,0,0,0.001,0
-117.9186,34.1358,1.5,0,0,0.001,0
-117.9186,34.1358,0.2941,0,0,0.001,0
-117.9186,34.1358,-0.9118,0,0,0.001,0
-117.9186,34.1358,-2.1176,0,0,0.001,0
-117.9186,34.1358,-3.3235,0,0,0.01,0
-117.9186,34.1358,-4.5294,0,0,0.01,0
-117.9186,34.1358,-5.7353,0,0,0.01,0
-117.9186,34.1358,-6.9412,0,0,0.01,0
-117.9186,34.1358,-8.1471,0,0,0.001,0
-117.9186,34.1358,-9.3529,0,0,0.001,0
-117.9186,34.1358,-10.5588,0,0,0.001,0
-117.9186,34.1358,-11.7647,0,0,0.001,0
-117.9186,34.1358,-12.9706,0,0,0.01,0
-117.9186,34.1358,-14.1765,0,0,0.01,0
-117.9186,34.1358,-15.3824,0,0,0.01,0
-117.9186,34.1358,-16.5882,0,0,0.01,0
-117.9186,34.1358,-17.7941,0,0,0.001,0
-117.9186,34.1358,-19,0,0,0.001,0
-117.9186,34.1632,1.5,0,0,0.001,0
-117.9186,34.1632,0.2941,0,0,0.001,0
-117.9186,34.1632,-0.9118,0,0,0.001,0
-117.9186,34.1632,-2.1176,0,0,0.001,0
-117.9186,34.1632,-3.3235,0,0,0.01,0
-117.9186,34.1632,-4.5294,0,0,0.01,0
-117.9186,34.1632,-5.7353,0,0,0.01,0
-117.9186,34.1632,-6.9412,0,0,0.01,0
-117.9186,34.1632,-8.1471,0,0,0.001,0
-117.9186,34.1632,-9.3529,0,0,0.001,0
-117.9186,34.1632,-10.5588,0,0,0.001,0
-117.9186,34.1632,-11.7647,0,0,0.001,0
-117.9186,34.1632,-12.9706,0,0,0.01,0
-117.9186,34.1632,-14.1765,0,0,0.01,0
-117.9186,34.1632,-15.3824,0,0,0.01,0
-117.9186,34.1632,-16.5882,0,0,0.01,0
-117.9186,34.1632,-17.7941,0,0,0.001,0
-117.9186,34.1632,-19,0,0,0.001,0
-117.9186,34.1905,1.5,0,0,0.001,0
-117.9186,34.1905,0.2941,0,0,0.001,0
-117.9186,34.1905,-0.9118,0,0,0.001,0
-117.9186,34.1905,-2.1176,0,0,0.001,0
-117.9186,34.1905,-3.3235,0,0,0.01,0
-117.9186,34.1905,-4.5294,0,0,0.01,0
-117.9186,34.1905,-5.7353,0,0,0.01,0
-117.9186,34.1905,-6.9412,0,0,0.01,0
-117.9186,34.1905,-8.1471,-0.0167,0,0.001,0
-117.9186,34.1905,-9.3529,-0.0167,0,0.001,0
-117.9186,34.1905,-10.5588,0,0,0.001,0
-117.9186,34.1905,-11.7647,0,0,0.001,0
-117.9186,34.1905,-12.9706,0,0,0.01,0
-117.9186,34.1905,-14.1765,0,0,0.01,0
-117.9186,34.1905,-15.3824,0,0,0.01,0
-117.9186,34.1905,-16.5882,0,0,0.01,0
-117.9186,34.1905,-17.7941,0,0,0.001,0
-117.9186,34.1905,-19,0,0,0.001,0
-117.9186,34.2179,1.5,0,0,0.01,0
-117.9186,34.2179,0.2941,0,0,0.01,0
-117.9186,34.2179,-0.9118,0,0,0.01,0
-117.9186,34.2179,-2.1176,0,0,0.01,0
-117.9186,34.2179,-3.3235,0,0,0.001,0
-117.9186,34.2179,-4.5294,0,0,0.001,0
-117.9186,34.2179,-5.7353,0,0,0.001,0
-117.9186,34.2179,-6.9412,0,0,0.001,0
-117.9186,34.2179,-8.1471,0,0,0.01,0
-117.9186,34.2179,-9.3529,-0.0167,0,0.01,0
-117.9186,34.2179,-10.5588,0,0,0.01,0
-117.9186,34.2179,-11.7647,0,0,0.01,0
-117.9186,34.2179,-12.9706,0,0,0.001,0
-117.9186,34.2179,-14.1765,0,0,0.001,0
-117.9186,34.2179,-15.3824,0,0,0.001,0
-117.9186,34.2179,-16.5882,0,0,0.001,0
-117.9186,34.2179,-17.7941,0,0,0.01,0
-117.9186,34.2179,-19,0,0,0.01,0
-117.9186,34.2453,1.5,0,0,0.01,0
-117.9186,34.2453,0.2941,0,0,0.01,0
-117.9186,34.2453,-0.9118,0,0,0.01,0
-117.9186,34.2453,-2.1176,0,0,0.01,0
-117.9186,34.2453,-3.3235,0,0,0.001,0
-117.9186,34.2453,-4.5294,0,0,0.001,0
-117.9186,34.2453,-5.7353,0,0,0.001,0
-117.9186,34.2453,-6.9412,0,0,0.001,0
-117.9186,34.2453,-8.1471,0,0,0.01,0
-117.9186,34.2453,-9.3529,0,0,0.01,0
-117.9186,34.2453,-10.5588,0,0,0.01,0
-117.9186,34.2453,-11.7647,0,0,0.01,0
-117.9186,34.2453,-12.9706,0,0,0.001,0
-117.9186,34.2453,-14.1765,0,0,0.001,0
-117.9186,34.2453,-15.3824,0,0,0.001,0
-117.9186,34.2453,-16.5882,0,0,0.001,0
-117.9186,34.2453,-17.7941,0,0,0.01,0
-117.9186,34.2453,-19,0,0,0.01,0
-117.9186,34.2726,1.5,0,0,0.01,0
-117.9186,34.2726,0.2941,0,0,0.01,0
-117.9186,34.2726,-0.9118,0,0,0.01,0
-117.9186,34.2726,-2.1176,0,0,0.01,0
-117.9186,34.2726,-3.3235,0,0,0.001,0
-117.9186,34.2726,-4.5294,0,0,0.001,0
-117.9186,34.2726,-5.7353,0,0,0.001,0
-117.9186,34.2726,-6.9412,0,0,0.001,0
-117.9186,34.2726,-8.1471,0,0,0.01,0
-117.9186,34.2726,-9.3529,0,0,0.01,0
-117.9186,34.2726,-10.5588,0,0,0.01,0
-117.9186,34.2726,-11.7647,0,0,0.01,0
-117.9186,34.2726,-12.9706,0,0,0.001,0
-117.9186,34.2726,-14.1765,0,0,0.001,0
-117.9186,34.2726,-15.3824,0,0,0.001,0
-117.9186,34.2726,-16.5882,0,0,0.001,0
-117.9186,34.2726,-17.7941,0,0,0.01,0
-117.9186,34.2726,-19,0,0,0.01,0
-117.9186,34.3,1.5,0,0,0.01,0
-117.9186,34.3,0.2941,0,0,0.01,0
-117.9186,34.3,-0.9118,0,0,0.01,0
-117.9186,34.3,-2.1176,0,0,0.01,0
-117.9186,34.3,-3.3235,0,0,0.001,0
-117.9186,34.3,-4.5294,0,0,0.001,0
-117.9186,34.3,-5.7353,0,0,0.001,0
-117.9186,34.3,-6.9412,0,0,0.001,0
-117.9186,34.3,-8.1471,0,0,0.01,0
-117.9186,34.3,-9.3529,0,0,0.01,0
-117.9186,34.3,-10.5588,0,0,0.01,0
-117.9186,34.3,-11.7647,0,0,0.01,0
-117.9186,34.3,-12.9706,0,0,0.001,0
-117.9186,34.3,-14.1765,0,0,0.001,0
-117.9186,34.3,-15.3824,0,0,0.001,0
-117.9186,34.3,-16.5882,0,0,0.001,0
-117.9186,34.3,-17.7941,0,0,0.01,0
-117.9186,34.3,-19,0,0,0.01,0
-117.8908,33.78,1.5,0,0,0.01,0
-117.8908,33.78,0.2941,0,0,0.01,0
-117.8908,33.78,-0.9118,0,0,0.01,0
-117.8908,33.78,-2.1176,0,0,0.01,0
-117.8908,33.78,-3.3235,0,0,0.001,0
-117.8908,33.78,-4.5294,0,0,0.001,0
-117.8908,33.78,-5.7353,0,0,0.001,0
-117.8908,33.78,-6.9412,0,0,0.001,0
-117.8908,33.78,-8.1471,0,0,0.01,0
-117.8908,33.78,-9.3529,0,0,0.01,0
-117.8908,33.78,-10.5588,0,0,0.01,0
-117.8908,33.78,-11.7647,0,0,0.01,0
-117.8908,33.78,-12.9706,0,0,0.001,0
-117.8908,33.78,-14.1765,0,0,0.001,0
-117.8908,33.78,-15.3824,0,0,0.001,0
-117.8908,33.78,-16.5882,0,0,0.001,0
-117.8908,33.78,-17.7941,0,0,0.01,0
-117.8908,33.78,-19,0,0,0.01,0
-117.8908,33.8074,1.5,0,0,0.01,0
-117.8908,33.8074,0.2941,0,0,0.01,0
-117.8908,33.8074,-0.9118,0,0,0.01,0
-117.8908,33.8074,-2.1176,0,0,0.01,0
-117.8908,33.8074,-3.3235,0,0,0.001,0
-117.8908,33.8074,-4.5294,0,0,0.001,0
-117.8908,33.8074,-5.7353,0,0,0.001,0
-117.8908,33.8074,-6.9412,0,0,0.001,0
-117.8908,33.8074,-8.1471,0,0,0.01,0
-117.8908,33.8074,-9.3529,0,0,0.01,0
-117.8908,33.8074,-10.5588,0,0,0.01,0
-117.8908,33.8074,-11.7647,0,0,0.01,0
-117.8908,33.8074,-12.9706,0,0,0.001,0
-117.8908,33.8074,-14.1765,0,0,0.001,0
-117.8908,33.8074,-15.3824,0,0,0.001,0
-117.8908,33.8074,-16.5882,0,0,0.001,0
-117.8908,33.8074,-17.7941,0,0,0.01,0
-117.8908,33.8074,-19,0,0,0.01,0
-117.8908,33.8347,1.5,0,0,0.01,0
-117.8908,33.8347,0.2941,0,0,0.01,0
-117.8908,33.8347,-0.9118,0,0,0.01,0
-117.8908,33.8347,-2.1176,0,0,0.01,0
-117.8908,33.8347,-3.3235,0,0,0.001,0
-117.8908,33.8347,-4.5294,0,0,0.001,0
-117.8908,33.8347,-5.7353,0,0,0.001,0
-117.8908,33.8347,-6.9412,-0.083,0,0.001,0
-117.8908,33.8347,-8.1471,-0.083,0,0.01,0
-117.8908,33.8347,-9.3529,0,0,0.01,0
-117.8908,33.8347,-10.5588,0,0,0.01,0
-117.8908,33.8347,-11.7647,0,0,0.01,0
-117.8908,33.8347,-12.9706,0,0,0.001,0
-117.8908,33.8347,-14.1765,0,0,0.001,0
-117.8908,33.8347,-15.3824,0,0,0.001,0
-117.8908,33.8347,-16.5882,0,0,0.001,0
-117.8908,33.8347,-17.7941,0,0,0.01,0
-117.8908,33.8347,-19,0,0,0.01,0
-117.8908,33.8621,1.5,0,0,0.01,0
-117.8908,33.8621,0.2941,0,0,0.01,0
-117.8908,33.8621,-0.9118,0,0,0.01,0
-117.8908,33.8621,-2.1176,0,0,0.01,0
-117.8908,33.8621,-3.3235,0,0,0.001,0
-117.8908,33.8621,-4.5294,0,0,0.001,0
-117.8908,33.8621,-5.7353,0,0,0.001,0
-117.8908,33.8621,-6.9412,0,0,0.001,0
-117.8908,33.8621,-8.1471,-0.0416,0,0.01,0
-117.8908,33.8621,-9.3529,0,0,0.01,0
-117.8908,33.8621,-10.5588,0.071,0,0.01,0
-117.8908,33.8621,-11.7647,0,0,0.01,0
-117.8908,33.8621,-12.9706,0,0,0.001,0
-117.8908,33.8621,-14.1765,0,0,0.001,0
-117.8908,33.8621,-15.3824,0,0,0.001,0
-117.8908,33.8621,-16.5882,0,0,0.001,0
-117.8908,33.8621,-17.7941,0,0,0.01,0
-117.8908,33.8621,-19,0,0,0.01,0
-117.8908,33.8895,1.5,0,0,0.001,0
-117.8908,33.8895,0.2941,0,0,0.001,0
-117.8908,33.8895,-0.9118,0,0,0.001,0
-117.8908,33.8895,-2.1176,0,0,0.001,0
-117.8908,33.8895,-3.3235,0,0,0.01,0
-117.8908,33.8895,-4.5294,0,0.0035,0.01,0.0025
-117.8908,33.8895,-5.7353,0,0.0055,0.01,0.004
-117.8908,33.8895,-6.9412,0,0.0065,0.01,0.0046
-117.8908,33.8895,-8.1471,0.0124,0.0065,0.001,0.0044
-117.8908,33.8895,-9.3529,0,0.0046,0.001,0.0029
-117.8908,33.8895,-10.5588,0.071,0.0033,0.001,0.0019
-117.8908,33.8895,-11.7647,0.071,0,0.001,0
-117.8908,33.8895,-12.9706,0,0,0.01,0
-117.8908,33.8895,-14.1765,0,0,0.01,0
-117.8908,33.8895,-15.3824,0,0,0.01,0
-117.8908,33.8895,-16.5882,0,0,0.01,0
-117.8908,33.8895,-17.7941,0,0,0.001,0
-117.8908,33.8895,-19,0,0,0.001,0
-117.8908,33.9168,1.5,0,0,0.001,0
-117.8908,33.9168,0.2941,0,0,0.001,0
-117.8908,33.9168,-0.9118,0,0,0.001,0
-117.8908,33.9168,-2.1176,0,0,0.001,0
-117.8908,33.9168,-3.3235,0,0,0.01,0
-117.8908,33.9168,-4.5294,0,0.0042,0.01,0.0029
-117.8908,33.9168,-5.7353,-0.0496,0.0076,0.01,0.0054
-117.8908,33.9168,-6.9412,-0.0382,0.0103,0.01,0.007
-117.8908,33.9168,-8.1471,0.0559,0.0117,0.001,0.0073
-117.8908,33.9168,-9.3529,0.0475,0.0088,0.001,0.0051
-117.8908,33.9168,-10.5588,0,0.005,0.001,0.003
-117.8908,33.9168,-11.7647,0,0,0.001,0
-117.8908,33.9168,-12.9706,0,0,0.01,0
-117.8908,33.9168,-14.1765,0,0,0.01,0
-117.8908,33.9168,-15.3824,0.0008,0,0.01,0
-117.8908,33.9168,-16.5882,0,0,0.01,0
-117.8908,33.9168,-17.7941,0,0,0.001,0
-117.8908,33.9168,-19,0,0,0.001,0
-117.8908,33.9442,1.5,0,0,0.001,0
-117.8908,33.9442,0.2941,0,0,0.001,0
-117.8908,33.9442,-0.9118,0,0,0.001,0
-117.8908,33.9442,-2.1176,0,0,0.001,0
-117.8908,33.9442,-3.3235,0,0,0.01,0
-117.8908,33.9442,-4.5294,0,0,0.01,0
-117.8908,33.9442,-5.7353,0,0,0.01,0
-117.8908,33.9442,-6.9412,-0.057,0.0037,0.01,0.0023
-117.8908,33.9442,-8.1471,0.1093,0.0044,0.001,0.0026
-117.8908,33.9442,-9.3529,0.0243,0.0044,0.001,0.0025
-117.8908,33.9442,-10.5588,-0.0986,0,0.001,0
-117.8908,33.9442,-11.7647,0,0,0.001,0
-117.8908,33.9442,-12.9706,0,0,0.01,0
-117.8908,33.9442,-14.1765,0,0,0.01,0
-117.8908,33.9442,-15.3824,0,0,0.01,0
-117.8908,33.9442,-16.5882,0,0,0.01,0
-117.8908,33.9442,-17.7941,0,0,0.001,0
-117.8908,33.9442,-19,0,0,0.001,0
-117.8908,33.9716,1.5,0,0,0.001,0
-117.8908,33.9716,0.2941,0,0,0.001,0
-117.8908,33.9716,-0.9118,0,0,0.001,0
-117.8908,33.9716,-2.1176,0,0,0.001,0
-117.8908,33.9716,-3.3235,0,0,0.01,0
-117.8908,33.9716,-4.5294,0,0,0.01,0
-117.8908,33.9716,-5.7353,0,0,0.01,0
-117.8908,33.9716,-6.9412,0.0783,0,0.01,0
-117.8908,33.9716,-8.1471,0.1224,0,0.001,0
-117.8908,33.9716,-9.3529,-0.0816,0,0.001,0
-117.8908,33.9716,-10.5588,-0.0872,0,0.001,0
-117.8908,33.9716,-11.7647,0,0,0.001,0
-117.8908,33.9716,-12.9706,0,0,0.01,0
-117.8908,33.9716,-14.1765,0,0,0.01,0
-117.8908,33.9716,-15.3824,0,0,0.01,0
-117.8908,33.9716,-16.5882,0,0,0.01,0
-117.8908,33.9716,-17.7941,0,0,0.001,0
-117.8908,33.9716,-19,0,0,0.001,0
-117.8908,33.9989,1.5,0,0,0.01,0
-117.8908,33.9989,0.2941,0,0,0.01,0
-117.8908,33.9989,-0.9118,0,0,0.01,0
-117.8908,33.9989,-2.1176,0,0,0.01,0
-117.8908,33.9989,-3.3235,0,0,0.001,0
-117.8908,33.9989,-4.5294,0,0,0.001,0
-117.8908,33.9989,-5.7353,0.0322,0,0.001,0
-117.8908,33.9989,-6.9412,0.0893,0,0.001,0
-117.8908,33.9989,-8.1471,0.0711,0,0.01,0
-117.8908,33.9989,-9.3529,-0.1366,0,0.01,0
-117.8908,33.9989,-10.5588,-0.2467,0,0.01,0
-117.8908,33.9989,-11.7647,0,0,0.01,0
-117.8908,33.9989,-12.9706,0,0,0.001,0
-117.8908,33.9989,-14.1765,0,0,0.001,0
-117.8908,33.9989,-15.3824,0,0,0.001,0
-117.8908,33.9989,-16.5882,0,0,0.001,0
-117.8908,33.9989,-17.7941,0,0,0.01,0
-117.8908,33.9989,-19,0,0,0.01,0
-117.8908,34.0263,1.5,0,0.0029,0.01,0.0023
-117.8908,34.0263,0.2941,0,0.0031,0.01,0.0024
-117.8908,34.0263,-0.9118,0,0.0023,0.01,0.002
-117.8908,34.0263,-2.1176,0,0.0019,0.01,0.0018
-117.8908,34.0263,-3.3235,-0.0055,0,0.001,0
-117.8908,34.0263,-4.5294,0.0598,0,0.001,0
-117.8908,34.0263,-5.7353,0.1244,0,0.001,0
-117.8908,34.0263,-6.9412,0.1147,0,0.001,0
-117.8908,34.0263,-8.1471,-0.0524,0,0.01,0
-117.8908,34.0263,-9.3529,-0.2467,0,0.01,0
-117.8908,34.0263,-10.5588,0,0,0.01,0
-117.8908,34.0263,-11.7647,-0.1682,0,0.01,0
-117.8908,34.0263,-12.9706,-0.1682,0,0.001,0
-117.8908,34.0263,-14.1765,-0.1163,0,0.001,0
-117.8908,34.0263,-15.3824,0,0,0.001,0
-117.8908,34.0263,-16.5882,0,0,0.001,0
-117.8908,34.0263,-17.7941,0,0,0.01,0
-117.8908,34.0263,-19,0,0,0.01,0
-117.8908,34.0537,1.5,0,0.0043,0.01,0.0035
-117.8908,34.0537,0.2941,0,0.0046,0.01,0.0037
-117.8908,34.0537,-0.9118,-0.0084,0.0031,0.01,0.0028
-117.8908,34.0537,-2.1176,-0.0204,0.0022,0.01,0.0023
-117.8908,34.0537,-3.3235,0.0865,0.0018,0.001,0.002
-117.8908,34.0537,-4.5294,0.1404,0.0016,0.001,0.0018
-117.8908,34.0537,-5.7353,0.117,0,0.001,0
-117.8908,34.0537,-6.9412,0.0495,0,0.001,0
-117.8908,34.0537,-8.1471,0,0,0.01,0
-117.8908,34.0537,-9.3529,0,0,0.01,0
-117.8908,34.0537,-10.5588,-0.1682,0,0.01,0
-117.8908,34.0537,-11.7647,-0.1682,0,0.01,0
-117.8908,34.0537,-12.9706,-0.0885,0,0.001,0
-117.8908,34.0537,-14.1765,-0.0885,0,0.001,0
-117.8908,34.0537,-15.3824,-0.1126,0,0.001,0
-117.8908,34.0537,-16.5882,0,0,0.001,0
-117.8908,34.0537,-17.7941,0,0,0.01,0
-117.8908,34.0537,-19,0,0,0.01,0
-117.8908,34.0811,1.5,0,0.0039,0.01,0.0033
-117.8908,34.0811,0.2941,0,0.0041,0.01,0.0034
-117.8908,34.0811,-0.9118,0.0719,0.0029,0.01,0.0028
-117.8908,34.0811,-2.1176,0.0745,0.0021,0.01,0.0023
-117.8908,34.0811,-3.3235,0.1404,0.0018,0.001,0.002
-117.8908,34.0811,-4.5294,0.0495,0.0016,0.001,0.0018
-117.8908,34.0811,-5.7353,-0.0713,0,0.001,0
-117.8908,34.0811,-6.9412,-0.1015,0,0.001,0
-117.8908,34.0811,-8.1471,-0.1015,0,0.01,0
-117.8908,34.0811,-9.3529,0,0,0.01,0
-117.8908,34.0811,-10.5588,0,0,0.01,0
-117.8908,34.0811,-11.7647,0,0,0.01,0
-117.8908,34.0811,-12.9706,0,0,0.001,0
-117.8908,34.0811,-14.1765,0,0,0.001,0
-117.8908,34.0811,-15.3824,0,0,0.001,0
-117.8908,34.0811,-16.5882,0,0,0.001,0
-117.8908,34.0811,-17.7941,0,0,0.01,0
-117.8908,34.0811,-19,0,0,0.01,0
-117.8908,34.1084,1.5,0,0.003,0.001,0.0027
-117.8908,34.1084,0.2941,0,0.0031,0.001,0.0027
-117.8908,34.1084,-0.9118,-0.0158,0.0023,0.001,0.0023
-117.8908,34.1084,-2.1176,-0.0744,0.0018,0.001,0.002
-117.8908,34.1084,-3.3235,0.0495,0.0015,0.01,0.0018
-117.8908,34.1084,-4.5294,0.0495,0,0.01,0
-117.8908,34.1084,-5.7353,0,0,0.01,0
-117.8908,34.1084,-6.9412,0,0,0.01,0
-117.8908,34.1084,-8.1471,0,0,0.001,0
-117.8908,34.1084,-9.3529,0,0,0.001,0
-117.8908,34.1084,-10.5588,0,0,0.001,0
-117.8908,34.1084,-11.7647,0,0,0.001,0
-117.8908,34.1084,-12.9706,0,0,0.01,0
-117.8908,34.1084,-14.1765,0,0,0.01,0
-117.8908,34.1084,-15.3824,0,0,0.01,0
-117.8908,34.1084,-16.5882,0,0,0.01,0
-117.8908,34.1084,-17.7941,0,0,0.001,0
-117.8908,34.1084,-19,0,0,0.001,0
-117.8908,34.1358,1.5,0,0.0013,0.001,0.0016
-117.8908,34.1358,0.2941,0,0.0013,0.001,0.0016
-117.8908,34.1358,-0.9118,-0.0286,0.0013,0.001,0.0015
-117.8908,34.1358,-2.1176,-0.0431,0,0.001,0
-117.8908,34.1358,-3.3235,-0.0811,0,0.01,0
-117.8908,34.1358,-4.5294,0,0,0.01,0
-117.8908,34.1358,-5.7353,0,0,0.01,0
-117.8908,34.1358,-6.9412,0,0,0.01,0
-117.8908,34.1358,-8.1471,0,0,0.001,0
-117.8908,34.1358,-9.3529,0,0,0.001,0
-117.8908,34.1358,-10.5588,0,0,0.001,0
-117.8908,34.1358,-11.7647,0,0,0.001,0
-117.8908,34.1358,-12.9706,0,0,0.01,0
-117.8908,34.1358,-14.1765,0,0,0.01,0
-117.8908,34.1358,-15.3824,0,0,0.01,0
-117.8908,34.1358,-16.5882,0,0,0.01,0
-117.8908,34.1358,-17.7941,0,0,0.001,0
-117.8908,34.1358,-19,0,0,0.001,0
-117.8908,34.1632,1.5,0,0,0.001,0
-117.8908,34.1632,0.2941,0,0,0.001,0
-117.8908,34.1632,-0.9118,0,0,0.001,0
-117.8908,34.1632,-2.1176,0,0,0.001,0
-117.8908,34.1632,-3.3235,0,0,0.01,0
-117.8908,34.1632,-4.5294,0,0,0.01,0
-117.8908,34.1632,-5.7353,0,0,0.01,0
-117.8908,34.1632,-6.9412,-0.0167,0,0.01,0
-117.8908,34.1632,-8.1471,-0.0167,0,0.001,0
-117.8908,34.1632,-9.3529,0,0,0.001,0
-117.8908,34.1632,-10.5588,0,0,0.001,0
-117.8908,34.1632,-11.7647,0,0,0.001,0
-117.8908,34.1632,-12.9706,0,0,0.01,0
-117.8908,34.1632,-14.1765,0,0,0.01,0
-117.8908,34.1632,-15.3824,0,0,0.01,0
-117.8908,34.1632,-16.5882,0,0,0.01,0
-117.8908,34.1632,-17.7941,0,0,0.001,0
-117.8908,34.1632,-19,0,0,0.001,0
-117.8908,34.1905,1.5,0,0,0.001,0
-117.8908,34.1905,0.2941,0,0,0.001,0
-117.8908,34.1905,-0.9118,0,0,0.001,0
-117.8908,34.1905,-2.1176,0,0,0.001,0
-117.8908,34.1905,-3.3235,0,0,0.01,0
-117.8908,34.1905,-4.5294,0,0,0.01,0
-117.8908,34.1905,-5.7353,0,0,0.01,0
-117.8908,34.1905,-6.9412,0,0,0.01,0
-117.8908,34.1905,-8.1471,-0.0167,0,0.001,0
-117.8908,34.1905,-9.3529,0,0,0.001,0
-117.8908,34.1905,-10.5588,0,0,0.001,0
-117.8908,34.1905,-11.7647,0,0,0.001,0
-117.8908,34.1905,-12.9706,0,0,0.01,0
-117.8908,34.1905,-14.1765,0,0,0.01,0
-117.8908,34.1905,-15.3824,0,0,0.01,0
-117.8908,34.1905,-16.5882,0,0,0.01,0
-117.8908,34.1905,-17.7941,0,0,0.001,0
-117.8908,34.1905,-19,0,0,0.001,0
-117.8908,34.2179,1.5,0,0,0.01,0
-117.8908,34.2179,0.2941,0,0,0.01,0
-117.8908,34.2179,-0.9118,0,0,0.01,0
-117.8908,34.2179,-2.1176,0,0,0.01,0
-117.8908,34.2179,-3.3235,0,0,0.001,0
-117.8908,34.2179,-4.5294,0,0,0.001,0
-117.8908,34.2179,-5.7353,0,0,0.001,0
-117.8908,34.2179,-6.9412,0,0,0.001,0
-117.8908,34.2179,-8.1471,0,0,0.01,0
-117.8908,34.2179,-9.3529,0,0,0.01,0
-117.8908,34.2179,-10.5588,0,0,0.01,0
-117.8908,34.2179,-11.7647,0,0,0.01,0
-117.8908,34.2179,-12.9706,0,0,0.001,0
-117.8908,34.2179,-14.1765,0,0,0.001,0
-117.8908,34.2179,-15.3824,0,0,0.001,0
-117.8908,34.2179,-16.5882,0,0,0.001,0
-117.8908,34.2179,-17.7941,0,0,0.01,0
-117.8908,34.2179,-19,0,0,0.01,0
-117.8908,34.2453,1.5,0,0,0.01,0
-117.8908,34.2453,0.2941,0,0,0.01,0
-117.8908,34.2453,-0.9118,0,0,0.01,0
-117.8908,34.2453,-2.1176,0,0,0.01,0
-117.8908,34.2453,-3.3235,0,0,0.001,0
-117.8908,34.2453,-4.5294,0,0,0.001,0
-117.8908,34.2453,-5.7353,0,0,0.001,0
-117.8908,34.2453,-6.9412,0,0,0.001,0
-117.8908,34.2453,-8.1471,0,0,0.01,0
-117.8908,34.2453,-9.3529,0,0,0.01,0
-117.8908,34.2453,-10.5588,0,0,0.01,0
-117.8908,34.2453,-11.7647,0,0,0.01,0
-117.8908,34.2453,-12.9706,0,0,0.001,0
-117.8908,34.2453,-14.1765,0,0,0.001,0
-117.8908,34.2453,-15.3824,0,0,0.001,0
-117.8908,34.2453,-16.5882,0,0,0.001,0
-117.8908,34.2453,-17.7941,0,0,0.01,0
-117.8908,34.2453,-19,0,0,0.01,0
-117.8908,34.2726,1.5,0,0,0.01,0
-117.8908,34.2726,0.2941,0,0,0.01,0
-117.8908,34.2726,-0.9118,0,0,0.01,0
-117.8908,34.2726,-2.1176,0,0,0.01,0
-117.8908,34.2726,-3.3235,0,0,0.001,0
-117.8908,34.2726,-4.5294,0,0,0.001,0
-117.8908,34.2726,-5.7353,0,0,0.001,0
-117.8908,34.2726,-6.9412,0,0,0.001,0
-117.8908,34.2726,-8.1471,0,0,0.01,0
-117.8908,34.2726,-9.3529,0,0,0.01,0
-117.8908,34.2726,-10.5588,0,0,0.01,0
-117.8908,34.2726,-11.7647,0,0,0.01,0
-117.8908,34.2726,-12.9706,0,0,0.001,0
-117.8908,34.2726,-14.1765,0,0,0.001,0
-117.8908,34.2726,-15.3824,0,0,0.001,0
-117.8908,34.2726,-16.5882,0,0,0.001,0
-117.8908,34.2726,-17.7941,0,0,0.01,0
-117.8908,34.2726,-19,0,0,0.01,0
-117.8908,34.3,1.5,0,0,0.01,0
-117.8908,34.3,0.2941,0,0,0.01,0
-117.8908,34.3,-0.9118,0,0,0.01,0
-117.8908,34.3,-2.1176,0,0,0.01,0
-117.8908,34.3,-3.3235,0,0,0.001,0
-117.8908,34.3,-4.5294,0,0,0.001,0
-117.8908,34.3,-5.7353,0,0,0.001,0
-117.8908,34.3,-6.9412,0,0,0.001,0
-117.8908,34.3,-8.1471,0,0,0.01,0
-117.8908,34.3,-9.3529,0,0,0.01,0
-117.8908,34.3,-10.5588,0,0,0.01,0
-117.8908,34.3,-11.7647,0,0,0.01,0
-117.8908,34.3,-12.9706,0,0,0.001,0
-117.8908,34.3,-14.1765,0,0,0.001,0
-117.8908,34.3,-15.3824,0,0,0.001,0
-117.8908,34.3,-16.5882,0,0,0.001,0
-117.8908,34.3,-17.7941,0,0,0.01,0
-117.8908,34.3,-19,0,0,0.01,0
-117.863,33.78,1.5,0,0,0.01,0
-117.863,33.78,0.2941,0,0,0.01,0
-117.863,33.78,-0.9118,0,0,0.01,0
-117.863,33.78,-2.1176,0,0,0.01,0
-117.863,33.78,-3.3235,0,0,0.001,0
-117.863,33.78,-4.5294,0,0,0.001,0
-117.863,33.78,-5.7353,0,0,0.001,0
-117.863,33.78,-6.9412,0,0,0.001,0
-117.863,33.78,-8.1471,0,0,0.01,0
-117.863,33.78,-9.3529,0,0,0.01,0
-117.863,33.78,-10.5588,0,0,0.01,0
-117.863,33.78,-11.7647,0,0,0.01,0
-117.863,33.78,-12.9706,0,0,0.001,0
-117.863,33.78,-14.1765,0,0,0.001,0
-117.863,33.78,-15.3824,0,0,0.001,0
-117.863,33.78,-16.5882,0,0,0.001,0
-117.863,33.78,-17.7941,0,0,0.01,0
-117.863,33.78,-19,0,0,0.01,0
-117.863,33.8074,1.5,0,0,0.01,0
-117.863,33.8074,0.2941,0,0,0.01,0
-117.863,33.8074,-0.9118,0,0,0.01,0
-117.863,33.8074,-2.1176,0,0,0.01,0
-117.863,33.8074,-3.3235,0,0,0.001,0
-117.863,33.8074,-4.5294,0,0,0.001,0
-117.863,33.8074,-5.7353,0,0,0.001,0
-117.863,33.8074,-6.9412,0,0,0.001,0
-117.863,33.8074,-8.1471,0.2069,0,0.01,0
-117.863,33.8074,-9.3529,0,0,0.01,0
-117.863,33.8074,-10.5588,0,0,0.01,0
-117.863,33.8074,-11.7647,0,0,0.01,0
-117.863,33.8074,-12.9706,0,0,0.001,0
-117.863,33.8074,-14.1765,0,0,0.001,0
-117.863,33.8074,-15.3824,0,0,0.001,0
-117.863,33.8074,-16.5882,0,0,0.001,0
-117.863,33.8074,-17.7941,0,0,0.01,0
-117.863,33.8074,-19,0,0,0.01,0
-117.863,33.8347,1.5,0,0,0.01,0
-117.863,33.8347,0.2941,0,0,0.01,0
-117.863,33.8347,-0.9118,0,0,0.01,0
-117.863,33.8347,-2.1176,0,0,0.01,0
-117.863,33.8347,-3.3235,0,0,0.001,0
-117.863,33.8347,-4.5294,0,0,0.001,0
-117.863,33.8347,-5.7353,0.0301,0,0.001,0
-117.863,33.8347,-6.9412,-0.0517,0,0.001,0
-117.863,33.8347,-8.1471,0.139,0,0.01,0
-117.863,33.8347,-9.3529,0,0,0.01,0
-117.863,33.8347,-10.5588,0,0,0.01,0
-117.863,33.8347,-11.7647,0,0,0.01,0
-117.863,33.8347,-12.9706,0,0,0.001,0
-117.863,33.8347,-14.1765,0,0,0.001,0
-117.863,33.8347,-15.3824,0,0,0.001,0
-117.863,33.8347,-16.5882,0,0,0.001,0
-117.863,33.8347,-17.7941,0,0,0.01,0
-117.863,33.8347,-19,0,0,0.01,0
-117.863,33.8621,1.5,0,0,0.01,0
-117.863,33.8621,0.2941,0,0,0.01,0
-117.863,33.8621,-0.9118,0,0,0.01,0
-117.863,33.8621,-2.1176,0,0,0.01,0
-117.863,33.8621,-3.3235,0,0,0.001,0
-117.863,33.8621,-4.5294,0,0,0.001,0
-117.863,33.8621,-5.7353,0.1432,0,0.001,0
-117.863,33.8621,-6.9412,0.0614,0,0.001,0
-117.863,33.8621,-8.1471,0.0644,0,0.01,0
-117.863,33.8621,-9.3529,0.071,0,0.01,0
-117.863,33.8621,-10.5588,0.071,0,0.01,0
-117.863,33.8621,-11.7647,0,0,0.01,0
-117.863,33.8621,-12.9706,0,0,0.001,0
-117.863,33.8621,-14.1765,0,0,0.001,0
-117.863,33.8621,-15.3824,0,0,0.001,0
-117.863,33.8621,-16.5882,0,0,0.001,0
-117.863,33.8621,-17.7941,0,0,0.01,0
-117.863,33.8621,-19,0,0,0.01,0
-117.863,33.8895,1.5,0,0,0.001,0
-117.863,33.8895,0.2941,0,0,0.001,0
-117.863,33.8895,-0.9118,0,0,0.001,0
-117.863,33.8895,-2.1176,0,0,0.001,0
-117.863,33.8895,-3.3235,0,0,0.01,0
-117.863,33.8895,-4.5294,0,0,0.01,0
-117.863,33.8895,-5.7353,0,0,0.01,0
-117.863,33.8895,-6.9412,-0.0279,0.0035,0.01,0.0021
-117.863,33.8895,-8.1471,0.073,0.0038,0.001,0.0021
-117.863,33.8895,-9.3529,0,0.0035,0.001,0.002
-117.863,33.8895,-10.5588,0,0,0.001,0
-117.863,33.8895,-11.7647,0,0,0.001,0
-117.863,33.8895,-12.9706,0,0,0.01,0
-117.863,33.8895,-14.1765,0,0,0.01,0
-117.863,33.8895,-15.3824,0,0,0.01,0
-117.863,33.8895,-16.5882,0,0,0.01,0
-117.863,33.8895,-17.7941,0,0,0.001,0
-117.863,33.8895,-19,0,0,0.001,0
-117.863,33.9168,1.5,0,0,0.001,0
-117.863,33.9168,0.2941,0,0,0.001,0
-117.863,33.9168,-0.9118,0,0,0.001,0
-117.863,33.9168,-2.1176,0,0,0.001,0
-117.863,33.9168,-3.3235,0,0,0.01,0
-117.863,33.9168,-4.5294,0,0,0.01,0
-117.863,33.9168,-5.7353,0,0.0036,0.01,0.0022
-117.863,33.9168,-6.9412,-0.0179,0.0048,0.01,0.0028
-117.863,33.9168,-8.1471,0.054,0.0057,0.001,0.0031
-117.863,33.9168,-9.3529,0.0812,0.0052,0.001,0.0028
-117.863,33.9168,-10.5588,0.0643,0,0.001,0
-117.863,33.9168,-11.7647,0,0,0.001,0
-117.863,33.9168,-12.9706,0,0,0.01,0
-117.863,33.9168,-14.1765,0.0008,0,0.01,0
-117.863,33.9168,-15.3824,0.0008,0,0.01,0
-117.863,33.9168,-16.5882,0,0,0.01,0
-117.863,33.9168,-17.7941,0,0,0.001,0
-117.863,33.9168,-19,0,0,0.001,0
-117.863,33.9442,1.5,0,0,0.001,0
-117.863,33.9442,0.2941,0,0,0.001,0
-117.863,33.9442,-0.9118,0,0,0.001,0
-117.863,33.9442,-2.1176,0,0,0.001,0
-117.863,33.9442,-3.3235,0,0,0.01,0
-117.863,33.9442,-4.5294,0,0,0.01,0
-117.863,33.9442,-5.7353,0,0,0.01,0
-117.863,33.9442,-6.9412,0.031,0,0.01,0
-117.863,33.9442,-8.1471,0.0134,0,0.001,0
-117.863,33.9442,-9.3529,0.0232,0,0.001,0
-117.863,33.9442,-10.5588,0,0,0.001,0
-117.863,33.9442,-11.7647,0,0,0.001,0
-117.863,33.9442,-12.9706,0,0,0.01,0
-117.863,33.9442,-14.1765,0,0,0.01,0
-117.863,33.9442,-15.3824,0,0,0.01,0
-117.863,33.9442,-16.5882,0,0,0.01,0
-117.863,33.9442,-17.7941,0,0,0.001,0
-117.863,33.9442,-19,0,0,0.001,0
-117.863,33.9716,1.5,0,0,0.001,0
-117.863,33.9716,0.2941,0,0,0.001,0
-117.863,33.9716,-0.9118,0,0,0.001,0
-117.863,33.9716,-2.1176,0,0,0.001,0
-117.863,33.9716,-3.3235,0,0,0.01,0
-117.863,33.9716,-4.5294,0,0,0.01,0
-117.863,33.9716,-5.7353,0,0,0.01,0
-117.863,33.9716,-6.9412,0.0101,0,0.01,0
-117.863,33.9716,-8.1471,-0.0168,0,0.001,0
-117.863,33.9716,-9.3529,0.1808,0,0.001,0
-117.863,33.9716,-10.5588,-0.0986,0,0.001,0
-117.863,33.9716,-11.7647,0,0,0.001,0
-117.863,33.9716,-12.9706,0,0,0.01,0
-117.863,33.9716,-14.1765,0,0,0.01,0
-117.863,33.9716,-15.3824,0,0,0.01,0
-117.863,33.9716,-16.5882,0,0,0.01,0
-117.863,33.9716,-17.7941,0,0,0.001,0
-117.863,33.9716,-19,0,0,0.001,0
-117.863,33.9989,1.5,0,0,0.01,0
-117.863,33.9989,0.2941,0,0.0016,0.01,0.0016
-117.863,33.9989,-0.9118,0,0.0016,0.01,0.0017
-117.863,33.9989,-2.1176,0,0.0016,0.01,0.0017
-117.863,33.9989,-3.3235,0,0,0.001,0
-117.863,33.9989,-4.5294,0,0,0.001,0
-117.863,33.9989,-5.7353,-0.0741,0,0.001,0
-117.863,33.9989,-6.9412,-0.0196,0,0.001,0
-117.863,33.9989,-8.1471,-0.203,0,0.01,0
-117.863,33.9989,-9.3529,0,0,0.01,0
-117.863,33.9989,-10.5588,-0.0986,0,0.01,0
-117.863,33.9989,-11.7647,0,0,0.01,0
-117.863,33.9989,-12.9706,0,0,0.001,0
-117.863,33.9989,-14.1765,0,0,0.001,0
-117.863,33.9989,-15.3824,0,0,0.001,0
-117.863,33.9989,-16.5882,0,0,0.001,0
-117.863,33.9989,-17.7941,0,0,0.01,0
-117.863,33.9989,-19,0,0,0.01,0
-117.863,34.0263,1.5,0,0.002,0.01,0.0023
-117.863,34.0263,0.2941,0,0.0021,0.01,0.0024
-117.863,34.0263,-0.9118,0,0.002,0.01,0.0023
-117.863,34.0263,-2.1176,0,0.0019,0.01,0.0022
-117.863,34.0263,-3.3235,0,0.0018,0.001,0.0021
-117.863,34.0263,-4.5294,-0.0704,0.0017,0.001,0.0019
-117.863,34.0263,-5.7353,-0.0368,0.0017,0.001,0.0018
-117.863,34.0263,-6.9412,-0.0324,0.0016,0.001,0.0017
-117.863,34.0263,-8.1471,-0.1034,0,0.01,0
-117.863,34.0263,-9.3529,0,0,0.01,0
-117.863,34.0263,-10.5588,0,0,0.01,0
-117.863,34.0263,-11.7647,0,0,0.01,0
-117.863,34.0263,-12.9706,0,0,0.001,0
-117.863,34.0263,-14.1765,0,0,0.001,0
-117.863,34.0263,-15.3824,0,0,0.001,0
-117.863,34.0263,-16.5882,0,0,0.001,0
-117.863,34.0263,-17.7941,0,0,0.01,0
-117.863,34.0263,-19,0,0,0.01,0
-117.863,34.0537,1.5,0,0.0029,0.01,0.0037
-117.863,34.0537,0.2941,0,0.003,0.01,0.0038
-117.863,34.0537,-0.9118,0,0.0026,0.01,0.0033
-117.863,34.0537,-2.1176,-0.0623,0.0023,0.01,0.0029
-117.863,34.0537,-3.3235,-0.0025,0.002,0.001,0.0026
-117.863,34.0537,-4.5294,-0.0097,0.0019,0.001,0.0023
-117.863,34.0537,-5.7353,-0.0281,0.0017,0.001,0.0021
-117.863,34.0537,-6.9412,-0.0803,0.0017,0.001,0.0019
-117.863,34.0537,-8.1471,-0.1404,0.0016,0.01,0.0018
-117.863,34.0537,-9.3529,-0.1404,0,0.01,0
-117.863,34.0537,-10.5588,-0.1404,0,0.01,0
-117.863,34.0537,-11.7647,-0.0885,0,0.01,0
-117.863,34.0537,-12.9706,-0.0885,0.0027,0.001,0.0019
-117.863,34.0537,-14.1765,0.0057,0,0.001,0
-117.863,34.0537,-15.3824,0,0,0.001,0
-117.863,34.0537,-16.5882,0,0,0.001,0
-117.863,34.0537,-17.7941,0,0,0.01,0
-117.863,34.0537,-19,0,0,0.01,0
-117.863,34.0811,1.5,0,0.0042,0.01,0.0048
-117.863,34.0811,0.2941,0,0.0042,0.01,0.0049
-117.863,34.0811,-0.9118,0.0539,0.0032,0.01,0.0041
-117.863,34.0811,-2.1176,0.035,0.0026,0.01,0.0034
-117.863,34.0811,-3.3235,-0.004,0.0021,0.001,0.0028
-117.863,34.0811,-4.5294,-0.0407,0.0019,0.001,0.0024
-117.863,34.0811,-5.7353,-0.1015,0.0017,0.001,0.0022
-117.863,34.0811,-6.9412,0,0.0016,0.001,0.002
-117.863,34.0811,-8.1471,0,0.0015,0.01,0.0018
-117.863,34.0811,-9.3529,0,0,0.01,0
-117.863,34.0811,-10.5588,0,0,0.01,0
-117.863,34.0811,-11.7647,-0.0645,0,0.01,0
-117.863,34.0811,-12.9706,0,0,0.001,0
-117.863,34.0811,-14.1765,0,0,0.001,0
-117.863,34.0811,-15.3824,0,0,0.001,0
-117.863,34.0811,-16.5882,0,0,0.001,0
-117.863,34.0811,-17.7941,0,0,0.01,0
-117.863,34.0811,-19,0,0,0.01,0
-117.863,34.1084,1.5,0,0.0034,0.001,0.0039
-117.863,34.1084,0.2941,0,0.0035,0.001,0.0039
-117.863,34.1084,-0.9118,0,0.0027,0.001,0.0034
-117.863,34.1084,-2.1176,-0.1917,0.0022,0.001,0.0029
-117.863,34.1084,-3.3235,-0.1177,0.0019,0.01,0.0025
-117.863,34.1084,-4.5294,-0.0924,0.0017,0.01,0.0022
-117.863,34.1084,-5.7353,0,0.0015,0.01,0.002
-117.863,34.1084,-6.9412,-0.2796,0.0014,0.01,0.0018
-117.863,34.1084,-8.1471,-0.2796,0,0.001,0
-117.863,34.1084,-9.3529,-0.2796,0,0.001,0
-117.863,34.1084,-10.5588,-0.2796,0,0.001,0
-117.863,34.1084,-11.7647,-0.2796,0,0.001,0
-117.863,34.1084,-12.9706,-0.2796,0,0.01,0
-117.863,34.1084,-14.1765,0,0,0.01,0
-117.863,34.1084,-15.3824,0,0,0.01,0
-117.863,34.1084,-16.5882,0,0,0.01,0
-117.863,34.1084,-17.7941,0,0,0.001,0
-117.863,34.1084,-19,0,0,0.001,0
-117.863,34.1358,1.5,0,0.0015,0.001,0.0022
-117.863,34.1358,0.2941,0,0.0015,0.001,0.0023
-117.863,34.1358,-0.9118,0,0.0015,0.001,0.0022
-117.863,34.1358,-2.1176,-0.0164,0.0014,0.001,0.002
-117.863,34.1358,-3.3235,-0.0245,0.0013,0.01,0.0019
-117.863,34.1358,-4.5294,-0.0073,0.0012,0.01,0.0017
-117.863,34.1358,-5.7353,-0.0167,0,0.01,0
-117.863,34.1358,-6.9412,-0.0167,0,0.01,0
-117.863,34.1358,-8.1471,0,0,0.001,0
-117.863,34.1358,-9.3529,0,0,0.001,0
-117.863,34.1358,-10.5588,0,0,0.001,0
-117.863,34.1358,-11.7647,0,0,0.001,0
-117.863,34.1358,-12.9706,0,0,0.01,0
-117.863,34.1358,-14.1765,0,0,0.01,0
-117.863,34.1358,-15.3824,0,0,0.01,0
-117.863,34.1358,-16.5882,0,0,0.01,0
-117.863,34.1358,-17.7941,0,0,0.001,0
-117.863,34.1358,-19,0,0,0.001,0
-117.863,34.1632,1.5,0,0,0.001,0
-117.863,34.1632,0.2941,0,0,0.001,0
-117.863,34.1632,-0.9118,0,0,0.001,0
-117.863,34.1632,-2.1176,0,0,0.001,0
-117.863,34.1632,-3.3235,0,0,0.01,0
-117.863,34.1632,-4.5294,0,0,0.01,0
-117.863,34.1632,-5.7353,0,0,0.01,0
-117.863,34.1632,-6.9412,-0.0167,0,0.01,0
-117.863,34.1632,-8.1471,0,0,0.001,0
-117.863,34.1632,-9.3529,0,0,0.001,0
-117.863,34.1632,-10.5588,0,0,0.001,0
-117.863,34.1632,-11.7647,0,0,0.001,0
-117.863,34.1632,-12.9706,0,0,0.01,0
-117.863,34.1632,-14.1765,0,0,0.01,0
-117.863,34.1632,-15.3824,0,0,0.01,0
-117.863,34.1632,-16.5882,0,0,0.01,0
-117.863,34.1632,-17.7941,0,0,0.001,0
-117.863,34.1632,-19,0,0,0.001,0
-117.863,34.1905,1.5,0,0,0.001,0
-117.863,34.1905,0.2941,0,0,0.001,0
-117.863,34.1905,-0.9118,0,0,0.001,0
-117.863,34.1905,-2.1176,0,0,0.001,0
-117.863,34.1905,-3.3235,0,0,0.01,0
-117.863,34.1905,-4.5294,0,0,0.01,0
-117.863,34.1905,-5.7353,0,0,0.01,0
-117.863,34.1905,-6.9412,0,0,0.01,0
-117.863,34.1905,-8.1471,0,0,0.001,0
-117.863,34.1905,-9.3529,0,0,0.001,0
-117.863,34.1905,-10.5588,0,0,0.001,0
-117.863,34.1905,-11.7647,0,0,0.001,0
-117.863,34.1905,-12.9706,0,0,0.01,0
-117.863,34.1905,-14.1765,0,0,0.01,0
-117.863,34.1905,-15.3824,0,0,0.01,0
-117.863,34.1905,-16.5882,0,0,0.01,0
-117.863,34.1905,-17.7941,0,0,0.001,0
-117.863,34.1905,-19,0,0,0.001,0
-117.863,34.2179,1.5,0,0,0.01,0
-117.863,34.2179,0.2941,0,0,0.01,0
-117.863,34.2179,-0.9118,0,0,0.01,0
-117.863,34.2179,-2.1176,0,0,0.01,0
-117.863,34.2179,-3.3235,0,0,0.001,0
-117.863,34.2179,-4.5294,0,0,0.001,0
-117.863,34.2179,-5.7353,0,0,0.001,0
-117.863,34.2179,-6.9412,0,0,0.001,0
-117.863,34.2179,-8.1471,0,0,0.01,0
-117.863,34.2179,-9.3529,0,0,0.01,0
-117.863,34.2179,-10.5588,0,0,0.01,0
-117.863,34.2179,-11.7647,0,0,0.01,0
-117.863,34.2179,-12.9706,0,0,0.001,0
-117.863,34.2179,-14.1765,0,0,0.001,0
-117.863,34.2179,-15.3824,0,0,0.001,0
-117.863,34.2179,-16.5882,0,0,0.001,0
-117.863,34.2179,-17.7941,0,0,0.01,0
-117.863,34.2179,-19,0,0,0.01,0
-117.863,34.2453,1.5,0,0,0.01,0
-117.863,34.2453,0.2941,0,0,0.01,0
-117.863,34.2453,-0.9118,0,0,0.01,0
-117.863,34.2453,-2.1176,0,0,0.01,0
-117.863,34.2453,-3.3235,0,0,0.001,0
-117.863,34.2453,-4.5294,0,0,0.001,0
-117.863,34.2453,-5.7353,0,0,0.001,0
-117.863,34.2453,-6.9412,0,0,0.001,0
-117.863,34.2453,-8.1471,0,0,0.01,0
-117.863,34.2453,-9.3529,0,0,0.01,0
-117.863,34.2453,-10.5588,0,0,0.01,0
-117.863,34.2453,-11.7647,0,0,0.01,0
-117.863,34.2453,-12.9706,0,0,0.001,0
-117.863,34.2453,-14.1765,0,0,0.001,0
-117.863,34.2453,-15.3824,0,0,0.001,0
-117.863,34.2453,-16.5882,0,0,0.001,0
-117.863,34.2453,-17.7941,0,0,0.01,0
-117.863,34.2453,-19,0,0,0.01,0
-117.863,34.2726,1.5,0,0,0.01,0
-117.863,34.2726,0.2941,0,0,0.01,0
-117.863,34.2726,-0.9118,0,0,0.01,0
-117.863,34.2726,-2.1176,0,0,0.01,0
-117.863,34.2726,-3.3235,0,0,0.001,0
-117.863,34.2726,-4.5294,0,0,0.001,0
-117.863,34.2726,-5.7353,0,0,0.001,0
-117.863,34.2726,-6.9412,0,0,0.001,0
-117.863,34.2726,-8.1471,0,0,0.01,0
-117.863,34.2726,-9.3529,0,0,0.01,0
-117.863,34.2726,-10.5588,0,0,0.01,0
-117.863,34.2726,-11.7647,0,0,0.01,0
-117.863,34.2726,-12.9706,0,0,0.001,0
-117.863,34.2726,-14.1765,0,0,0.001,0
-117.863,34.2726,-15.3824,0,0,0.001,0
-117.863,34.2726,-16.5882,0,0,0.001,0
-117.863,34.2726,-17.7941,0,0,0.01,0
-117.863,34.2726,-19,0,0,0.01,0
-117.863,34.3,1.5,0,0,0.01,0
-117.863,34.3,0.2941,0,0,0.01,0
-117.863,34.3,-0.9118,0,0,0.01,0
-117.863,34.3,-2.1176,0,0,0.01,0
-117.863,34.3,-3.3235,0,0,0.001,0
-117.863,34.3,-4.5294,0,0,0.001,0
-117.863,34.3,-5.7353,0,0,0.001,0
-117.863,34.3,-6.9412,0,0,0.001,0
-117.863,34.3,-8.1471,0,0,0.01,0
-117.863,34.3,-9.3529,0,0,0.01,0
-117.863,34.3,-10.5588,0,0,0.01,0
-117.863,34.3,-11.7647,0,0,0.01,0
-117.863,34.3,-12.9706,0,0,0.001,0
-117.863,34.3,-14.1765,0,0,0.001,0
-117.863,34.3,-15.3824,0,0,0.001,0
-117.863,34.3,-16.5882,0,0,0.001,0
-117.863,34.3,-17.7941,0,0,0.01,0
-117.863,34.3,-19,0,0,0.01,0
-117.8351,33.78,1.5,0,0,0.01,0
-117.8351,33.78,0.2941,0,0,0.01,0
-117.8351,33.78,-0.9118,0,0,0.01,0
-117.8351,33.78,-2.1176,0,0,0.01,0
-117.8351,33.78,-3.3235,0,0,0.001,0
-117.8351,33.78,-4.5294,0,0,0.001,0
-117.8351,33.78,-5.7353,0,0,0.001,0
-117.8351,33.78,-6.9412,0,0,0.001,0
-117.8351,33.78,-8.1471,0,0,0.01,0
-117.8351,33.78,-9.3529,0,0,0.01,0
-117.8351,33.78,-10.5588,0,0,0.01,0
-117.8351,33.78,-11.7647,0,0,0.01,0
-117.8351,33.78,-12.9706,0,0,0.001,0
-117.8351,33.78,-14.1765,0,0,0.001,0
-117.8351,33.78,-15.3824,0,0,0.001,0
-117.8351,33.78,-16.5882,0,0,0.001,0
-117.8351,33.78,-17.7941,0,0,0.01,0
-117.8351,33.78,-19,0,0,0.01,0
-117.8351,33.8074,1.5,0,0,0.01,0
-117.8351,33.8074,0.2941,0,0,0.01,0
-117.8351,33.8074,-0.9118,0,0,0.01,0
-117.8351,33.8074,-2.1176,0,0,0.01,0
-117.8351,33.8074,-3.3235,-0.083,0,0.001,0
-117.8351,33.8074,-4.5294,0,0,0.001,0
-117.8351,33.8074,-5.7353,0,0,0.001,0
-117.8351,33.8074,-6.9412,0,0,0.001,0
-117.8351,33.8074,-8.1471,0,0,0.01,0
-117.8351,33.8074,-9.3529,0,0,0.01,0
-117.8351,33.8074,-10.5588,0,0,0.01,0
-117.8351,33.8074,-11.7647,0,0,0.01,0
-117.8351,33.8074,-12.9706,0,0,0.001,0
-117.8351,33.8074,-14.1765,0,0,0.001,0
-117.8351,33.8074,-15.3824,0,0,0.001,0
-117.8351,33.8074,-16.5882,0,0,0.001,0
-117.8351,33.8074,-17.7941,0,0,0.01,0
-117.8351,33.8074,-19,0,0,0.01,0
-117.8351,33.8347,1.5,0,0,0.01,0
-117.8351,33.8347,0.2941,0,0,0.01,0
-117.8351,33.8347,-0.9118,0,0,0.01,0
-117.8351,33.8347,-2.1176,0,0,0.01,0
-117.8351,33.8347,-3.3235,-0.0517,0,0.001,0
-117.8351,33.8347,-4.5294,-0.0108,0,0.001,0
-117.8351,33.8347,-5.7353,-0.0108,0,0.001,0
-117.8351,33.8347,-6.9412,0.0254,0,0.001,0
-117.8351,33.8347,-8.1471,0.071,0,0.01,0
-117.8351,33.8347,-9.3529,0,0,0.01,0
-117.8351,33.8347,-10.5588,0,0,0.01,0
-117.8351,33.8347,-11.7647,0,0,0.01,0
-117.8351,33.8347,-12.9706,0,0,0.001,0
-117.8351,33.8347,-14.1765,0,0,0.001,0
-117.8351,33.8347,-15.3824,0,0,0.001,0
-117.8351,33.8347,-16.5882,0,0,0.001,0
-117.8351,33.8347,-17.7941,0,0,0.01,0
-117.8351,33.8347,-19,0,0,0.01,0
-117.8351,33.8621,1.5,0,0,0.01,0
-117.8351,33.8621,0.2941,0,0,0.01,0
-117.8351,33.8621,-0.9118,0,0,0.01,0
-117.8351,33.8621,-2.1176,0,0,0.01,0
-117.8351,33.8621,-3.3235,0,0,0.001,0
-117.8351,33.8621,-4.5294,0,0,0.001,0
-117.8351,33.8621,-5.7353,0,0,0.001,0
-117.8351,33.8621,-6.9412,0.055,0,0.001,0
-117.8351,33.8621,-8.1471,0.0228,0,0.01,0
-117.8351,33.8621,-9.3529,0,0,0.01,0
-117.8351,33.8621,-10.5588,0.0389,0,0.01,0
-117.8351,33.8621,-11.7647,0,0,0.01,0
-117.8351,33.8621,-12.9706,0,0,0.001,0
-117.8351,33.8621,-14.1765,0,0,0.001,0
-117.8351,33.8621,-15.3824,0,0,0.001,0
-117.8351,33.8621,-16.5882,0,0,0.001,0
-117.8351,33.8621,-17.7941,0,0,0.01,0
-117.8351,33.8621,-19,0,0,0.01,0
-117.8351,33.8895,1.5,0,0,0.001,0
-117.8351,33.8895,0.2941,0,0,0.001,0
-117.8351,33.8895,-0.9118,0,0,0.001,0
-117.8351,33.8895,-2.1176,0,0,0.001,0
-117.8351,33.8895,-3.3235,0,0,0.01,0
-117.8351,33.8895,-4.5294,0,0,0.01,0
-117.8351,33.8895,-5.7353,0,0,0.01,0
-117.8351,33.8895,-6.9412,-0.0196,0,0.01,0
-117.8351,33.8895,-8.1471,-0.018,0,0.001,0
-117.8351,33.8895,-9.3529,0,0,0.001,0
-117.8351,33.8895,-10.5588,0.0425,0,0.001,0
-117.8351,33.8895,-11.7647,0,0,0.001,0
-117.8351,33.8895,-12.9706,0,0,0.01,0
-117.8351,33.8895,-14.1765,0.0008,0,0.01,0
-117.8351,33.8895,-15.3824,0,0,0.01,0
-117.8351,33.8895,-16.5882,0,0,0.01,0
-117.8351,33.8895,-17.7941,0,0,0.001,0
-117.8351,33.8895,-19,0,0,0.001,0
-117.8351,33.9168,1.5,0,0,0.001,0
-117.8351,33.9168,0.2941,0,0,0.001,0
-117.8351,33.9168,-0.9118,0,0,0.001,0
-117.8351,33.9168,-2.1176,0,0,0.001,0
-117.8351,33.9168,-3.3235,0,0,0.01,0
-117.8351,33.9168,-4.5294,0,0,0.01,0
-117.8351,33.9168,-5.7353,0,0,0.01,0
-117.8351,33.9168,-6.9412,0.0218,0,0.01,0
-117.8351,33.9168,-8.1471,0.0574,0,0.001,0
-117.8351,33.9168,-9.3529,0.0312,0,0.001,0
-117.8351,33.9168,-10.5588,0.0643,0,0.001,0
-117.8351,33.9168,-11.7647,0,0,0.001,0
-117.8351,33.9168,-12.9706,0,0,0.01,0
-117.8351,33.9168,-14.1765,-0.0146,0,0.01,0
-117.8351,33.9168,-15.3824,0,0,0.01,0
-117.8351,33.9168,-16.5882,0,0,0.01,0
-117.8351,33.9168,-17.7941,0,0,0.001,0
-117.8351,33.9168,-19,0,0,0.001,0
-117.8351,33.9442,1.5,0,0,0.001,0
-117.8351,33.9442,0.2941,0,0,0.001,0
-117.8351,33.9442,-0.9118,0,0,0.001,0
-117.8351,33.9442,-2.1176,0,0,0.001,0
-117.8351,33.9442,-3.3235,0,0,0.01,0
-117.8351,33.9442,-4.5294,0,0,0.01,0
-117.8351,33.9442,-5.7353,0,0,0.01,0
-117.8351,33.9442,-6.9412,0.0811,0,0.01,0
-117.8351,33.9442,-8.1471,0.1137,0,0.001,0
-117.8351,33.9442,-9.3529,0.0817,0,0.001,0
-117.8351,33.9442,-10.5588,0,0,0.001,0
-117.8351,33.9442,-11.7647,0,0,0.001,0
-117.8351,33.9442,-12.9706,0,0,0.01,0
-117.8351,33.9442,-14.1765,0,0,0.01,0
-117.8351,33.9442,-15.3824,0,0,0.01,0
-117.8351,33.9442,-16.5882,0,0,0.01,0
-117.8351,33.9442,-17.7941,0,0,0.001,0
-117.8351,33.9442,-19,0,0,0.001,0
-117.8351,33.9716,1.5,0,0,0.001,0
-117.8351,33.9716,0.2941,0,0,0.001,0
-117.8351,33.9716,-0.9118,0,0,0.001,0
-117.8351,33.9716,-2.1176,0,0,0.001,0
-117.8351,33.9716,-3.3235,0,0,0.01,0
-117.8351,33.9716,-4.5294,0,0,0.01,0
-117.8351,33.9716,-5.7353,0.1199,0,0.01,0
-117.8351,33.9716,-6.9412,0.1041,0,0.01,0
-117.8351,33.9716,-8.1471,0.0414,0,0.001,0
-117.8351,33.9716,-9.3529,0.086,0,0.001,0
-117.8351,33.9716,-10.5588,0,0,0.001,0
-117.8351,33.9716,-11.7647,0,0,0.001,0
-117.8351,33.9716,-12.9706,0,0,0.01,0
-117.8351,33.9716,-14.1765,0,0,0.01,0
-117.8351,33.9716,-15.3824,0,0,0.01,0
-117.8351,33.9716,-16.5882,0,0,0.01,0
-117.8351,33.9716,-17.7941,0,0,0.001,0
-117.8351,33.9716,-19,0,0,0.001,0
-117.8351,33.9989,1.5,0,0.0016,0.01,0.0019
-117.8351,33.9989,0.2941,0,0.0017,0.01,0.0019
-117.8351,33.9989,-0.9118,0,0.0017,0.01,0.002
-117.8351,33.9989,-2.1176,0,0.0017,0.01,0.002
-117.8351,33.9989,-3.3235,0,0.0017,0.001,0.0019
-117.8351,33.9989,-4.5294,0.1198,0.0017,0.001,0.0019
-117.8351,33.9989,-5.7353,0.1199,0.0017,0.001,0.0018
-117.8351,33.9989,-6.9412,-0.0178,0.0017,0.001,0.0018
-117.8351,33.9989,-8.1471,-0.017,0,0.01,0
-117.8351,33.9989,-9.3529,-0.0986,0,0.01,0
-117.8351,33.9989,-10.5588,-0.0986,0,0.01,0
-117.8351,33.9989,-11.7647,0,0,0.01,0
-117.8351,33.9989,-12.9706,0,0,0.001,0
-117.8351,33.9989,-14.1765,0,0,0.001,0
-117.8351,33.9989,-15.3824,0,0,0.001,0
-117.8351,33.9989,-16.5882,0,0,0.001,0
-117.8351,33.9989,-17.7941,0,0,0.01,0
-117.8351,33.9989,-19,0,0,0.01,0
-117.8351,34.0263,1.5,0,0.0021,0.01,0.0029
-117.8351,34.0263,0.2941,0,0.0021,0.01,0.0029
-117.8351,34.0263,-0.9118,0,0.0021,0.01,0.0028
-117.8351,34.0263,-2.1176,0,0.002,0.01,0.0026
-117.8351,34.0263,-3.3235,0.1199,0.0019,0.001,0.0024
-117.8351,34.0263,-4.5294,0.0246,0.0019,0.001,0.0023
-117.8351,34.0263,-5.7353,0.0002,0.0018,0.001,0.0021
-117.8351,34.0263,-6.9412,-0.0465,0.0018,0.001,0.002
-117.8351,34.0263,-8.1471,0,0.0017,0.01,0.0019
-117.8351,34.0263,-9.3529,0,0,0.01,0
-117.8351,34.0263,-10.5588,0,0,0.01,0
-117.8351,34.0263,-11.7647,0,0,0.01,0
-117.8351,34.0263,-12.9706,0,0,0.001,0
-117.8351,34.0263,-14.1765,0,0,0.001,0
-117.8351,34.0263,-15.3824,0,0,0.001,0
-117.8351,34.0263,-16.5882,0,0,0.001,0
-117.8351,34.0263,-17.7941,0,0,0.01,0
-117.8351,34.0263,-19,0,0,0.01,0
-117.8351,34.0537,1.5,0,0.0043,0.01,0.0079
-117.8351,34.0537,0.2941,0,0.0043,0.01,0.0079
-117.8351,34.0537,-0.9118,0.1523,0.0034,0.01,0.0056
-117.8351,34.0537,-2.1176,0.0121,0.0026,0.01,0.0041
-117.8351,34.0537,-3.3235,-0.0041,0.0022,0.001,0.0033
-117.8351,34.0537,-4.5294,-0.0398,0.002,0.001,0.0028
-117.8351,34.0537,-5.7353,-0.0191,0.0018,0.001,0.0024
-117.8351,34.0537,-6.9412,-0.1126,0.0018,0.001,0.0022
-117.8351,34.0537,-8.1471,0,0.0017,0.01,0.0021
-117.8351,34.0537,-9.3529,0,0.0018,0.01,0.002
-117.8351,34.0537,-10.5588,0,0.0019,0.01,0.002
-117.8351,34.0537,-11.7647,-0.0502,0.0022,0.01,0.002
-117.8351,34.0537,-12.9706,0.0245,0.0031,0.001,0.0023
-117.8351,34.0537,-14.1765,0.0057,0.0028,0.001,0.0021
-117.8351,34.0537,-15.3824,0,0,0.001,0
-117.8351,34.0537,-16.5882,0,0,0.001,0
-117.8351,34.0537,-17.7941,0,0,0.01,0
-117.8351,34.0537,-19,0,0,0.01,0
-117.8351,34.0811,1.5,0,0.0072,0.01,0.016
-117.8351,34.0811,0.2941,0,0.0072,0.01,0.0159
-117.8351,34.0811,-0.9118,-0.0484,0.005,0.01,0.0095
-117.8351,34.0811,-2.1176,-0.0496,0.0032,0.01,0.0054
-117.8351,34.0811,-3.3235,-0.1059,0.0025,0.001,0.0039
-117.8351,34.0811,-4.5294,-0.0453,0.0021,0.001,0.003
-117.8351,34.0811,-5.7353,-0.0403,0.0018,0.001,0.0026
-117.8351,34.0811,-6.9412,-0.1475,0.0017,0.001,0.0023
-117.8351,34.0811,-8.1471,-0.0502,0.0017,0.01,0.0021
-117.8351,34.0811,-9.3529,-0.0502,0.0017,0.01,0.002
-117.8351,34.0811,-10.5588,-0.0573,0.0017,0.01,0.0019
-117.8351,34.0811,-11.7647,-0.0573,0.002,0.01,0.002
-117.8351,34.0811,-12.9706,-0.0338,0.0025,0.001,0.0021
-117.8351,34.0811,-14.1765,-0.0257,0,0.001,0
-117.8351,34.0811,-15.3824,0.0564,0,0.001,0
-117.8351,34.0811,-16.5882,0,0,0.001,0
-117.8351,34.0811,-17.7941,0,0,0.01,0
-117.8351,34.0811,-19,0,0,0.01,0
-117.8351,34.1084,1.5,0,0.0036,0.001,0.0082
-117.8351,34.1084,0.2941,-0.0352,0.0037,0.001,0.0082
-117.8351,34.1084,-0.9118,-0.0294,0.003,0.001,0.0059
-117.8351,34.1084,-2.1176,0.0438,0.0024,0.001,0.0042
-117.8351,34.1084,-3.3235,0.0438,0.0021,0.01,0.0033
-117.8351,34.1084,-4.5294,-0.0363,0.0018,0.01,0.0027
-117.8351,34.1084,-5.7353,-0.1177,0.0016,0.01,0.0024
-117.8351,34.1084,-6.9412,-0.2796,0.0015,0.01,0.0021
-117.8351,34.1084,-8.1471,0,0.0014,0.001,0.0019
-117.8351,34.1084,-9.3529,0,0,0.001,0
-117.8351,34.1084,-10.5588,-0.0645,0,0.001,0
-117.8351,34.1084,-11.7647,0,0,0.001,0
-117.8351,34.1084,-12.9706,0,0,0.01,0
-117.8351,34.1084,-14.1765,0,0,0.01,0
-117.8351,34.1084,-15.3824,0,0,0.01,0
-117.8351,34.1084,-16.5882,0,0,0.01,0
-117.8351,34.1084,-17.7941,0,0,0.001,0
-117.8351,34.1084,-19,0,0,0.001,0
-117.8351,34.1358,1.5,0,0.0017,0.001,0.0032
-117.8351,34.1358,0.2941,0,0.0017,0.001,0.0033
-117.8351,34.1358,-0.9118,0,0.0017,0.001,0.0029
-117.8351,34.1358,-2.1176,0,0.0016,0.001,0.0026
-117.8351,34.1358,-3.3235,0,0.0015,0.01,0.0024
-117.8351,34.1358,-4.5294,0.0147,0.0014,0.01,0.0021
-117.8351,34.1358,-5.7353,0.0147,0.0013,0.01,0.002
-117.8351,34.1358,-6.9412,0.0351,0.0013,0.01,0.0018
-117.8351,34.1358,-8.1471,0,0,0.001,0
-117.8351,34.1358,-9.3529,0,0,0.001,0
-117.8351,34.1358,-10.5588,0,0,0.001,0
-117.8351,34.1358,-11.7647,0,0,0.001,0
-117.8351,34.1358,-12.9706,0,0,0.01,0
-117.8351,34.1358,-14.1765,0,0,0.01,0
-117.8351,34.1358,-15.3824,0,0,0.01,0
-117.8351,34.1358,-16.5882,0,0,0.01,0
-117.8351,34.1358,-17.7941,0,0,0.001,0
-117.8351,34.1358,-19,0,0,0.001,0
-117.8351,34.1632,1.5,0,0.0011,0.001,0.0017
-117.8351,34.1632,0.2941,0,0.0011,0.001,0.0018
-117.8351,34.1632,-0.9118,0,0.0011,0.001,0.0018
-117.8351,34.1632,-2.1176,0,0.0011,0.001,0.0018
-117.8351,34.1632,-3.3235,0,0.0011,0.01,0.0017
-117.8351,34.1632,-4.5294,0,0,0.01,0
-117.8351,34.1632,-5.7353,0.117,0,0.01,0
-117.8351,34.1632,-6.9412,0.076,0,0.01,0
-117.8351,34.1632,-8.1471,0.0351,0,0.001,0
-117.8351,34.1632,-9.3529,0,0,0.001,0
-117.8351,34.1632,-10.5588,0,0,0.001,0
-117.8351,34.1632,-11.7647,0,0,0.001,0
-117.8351,34.1632,-12.9706,0,0,0.01,0
-117.8351,34.1632,-14.1765,0,0,0.01,0
-117.8351,34.1632,-15.3824,0,0,0.01,0
-117.8351,34.1632,-16.5882,0,0,0.01,0
-117.8351,34.1632,-17.7941,0,0,0.001,0
-117.8351,34.1632,-19,0,0,0.001,0
-117.8351,34.1905,1.5,0,0,0.001,0
-117.8351,34.1905,0.2941,0,0,0.001,0
-117.8351,34.1905,-0.9118,0,0,0.001,0
-117.8351,34.1905,-2.1176,0,0,0.001,0
-117.8351,34.1905,-3.3235,0,0,0.01,0
-117.8351,34.1905,-4.5294,0,0,0.01,0
-117.8351,34.1905,-5.7353,0,0,0.01,0
-117.8351,34.1905,-6.9412,0.117,0,0.01,0
-117.8351,34.1905,-8.1471,0.076,0,0.001,0
-117.8351,34.1905,-9.3529,0.0492,0,0.001,0
-117.8351,34.1905,-10.5588,0,0,0.001,0
-117.8351,34.1905,-11.7647,0,0,0.001,0
-117.8351,34.1905,-12.9706,0,0,0.01,0
-117.8351,34.1905,-14.1765,0,0,0.01,0
-117.8351,34.1905,-15.3824,0,0,0.01,0
-117.8351,34.1905,-16.5882,0,0,0.01,0
-117.8351,34.1905,-17.7941,0,0,0.001,0
-117.8351,34.1905,-19,0,0,0.001,0
-117.8351,34.2179,1.5,0,0,0.01,0
-117.8351,34.2179,0.2941,0,0,0.01,0
-117.8351,34.2179,-0.9118,0,0,0.01,0
-117.8351,34.2179,-2.1176,0,0,0.01,0
-117.8351,34.2179,-3.3235,0,0,0.001,0
-117.8351,34.2179,-4.5294,0,0,0.001,0
-117.8351,34.2179,-5.7353,0,0,0.001,0
-117.8351,34.2179,-6.9412,0,0,0.001,0
-117.8351,34.2179,-8.1471,0.117,0,0.01,0
-117.8351,34.2179,-9.3529,0.0901,0,0.01,0
-117.8351,34.2179,-10.5588,0,0,0.01,0
-117.8351,34.2179,-11.7647,0,0,0.01,0
-117.8351,34.2179,-12.9706,0,0,0.001,0
-117.8351,34.2179,-14.1765,0,0,0.001,0
-117.8351,34.2179,-15.3824,0,0,0.001,0
-117.8351,34.2179,-16.5882,0,0,0.001,0
-117.8351,34.2179,-17.7941,0,0,0.01,0
-117.8351,34.2179,-19,0,0,0.01,0
-117.8351,34.2453,1.5,0,0,0.01,0
-117.8351,34.2453,0.2941,0,0,0.01,0
-117.8351,34.2453,-0.9118,0,0,0.01,0
-117.8351,34.2453,-2.1176,0,0,0.01,0
-117.8351,34.2453,-3.3235,0,0,0.001,0
-117.8351,34.2453,-4.5294,0,0,0.001,0
-117.8351,34.2453,-5.7353,0,0,0.001,0
-117.8351,34.2453,-6.9412,0,0,0.001,0
-117.8351,34.2453,-8.1471,0,0,0.01,0
-117.8351,34.2453,-9.3529,0.168,0,0.01,0
-117.8351,34.2453,-10.5588,0.117,0,0.01,0
-117.8351,34.2453,-11.7647,0,0,0.01,0
-117.8351,34.2453,-12.9706,0,0,0.001,0
-117.8351,34.2453,-14.1765,0,0,0.001,0
-117.8351,34.2453,-15.3824,0,0,0.001,0
-117.8351,34.2453,-16.5882,0,0,0.001,0
-117.8351,34.2453,-17.7941,0,0,0.01,0
-117.8351,34.2453,-19,0,0,0.01,0
-117.8351,34.2726,1.5,0,0,0.01,0
-117.8351,34.2726,0.2941,0,0,0.01,0
-117.8351,34.2726,-0.9118,0,0,0.01,0
-117.8351,34.2726,-2.1176,0,0,0.01,0
-117.8351,34.2726,-3.3235,0,0,0.001,0
-117.8351,34.2726,-4.5294,0,0,0.001,0
-117.8351,34.2726,-5.7353,0,0,0.001,0
-117.8351,34.2726,-6.9412,0.1088,0,0.001,0
-117.8351,34.2726,-8.1471,0.1602,0,0.01,0
-117.8351,34.2726,-9.3529,0.1637,0,0.01,0
-117.8351,34.2726,-10.5588,0.0158,0,0.01,0
-117.8351,34.2726,-11.7647,0.0158,0,0.01,0
-117.8351,34.2726,-12.9706,0,0,0.001,0
-117.8351,34.2726,-14.1765,0,0,0.001,0
-117.8351,34.2726,-15.3824,0,0,0.001,0
-117.8351,34.2726,-16.5882,0,0,0.001,0
-117.8351,34.2726,-17.7941,0,0,0.01,0
-117.8351,34.2726,-19,0,0,0.01,0
-117.8351,34.3,1.5,0,0,0.01,0
-117.8351,34.3,0.2941,0,0,0.01,0
-117.8351,34.3,-0.9118,0,0,0.01,0
-117.8351,34.3,-2.1176,0,0,0.01,0
-117.8351,34.3,-3.3235,0,0,0.001,0
-117.8351,34.3,-4.5294,0,0,0.001,0
-117.8351,34.3,-5.7353,0,0,0.001,0
-117.8351,34.3,-6.9412,0,0,0.001,0
-117.8351,34.3,-8.1471,0,0,0.01,0
-117.8351,34.3,-9.3529,0,0,0.01,0
-117.8351,34.3,-10.5588,0,0,0.01,0
-117.8351,34.3,-11.7647,0,0,0.01,0
-117.8351,34.3,-12.9706,0,0,0.001,0
-117.8351,34.3,-14.1765,0,0,0.001,0
-117.8351,34.3,-15.3824,0,0,0.001,0
-117.8351,34.3,-16.5882,0,0,0.001,0
-117.8351,34.3,-17.7941,0,0,0.01,0
-117.8351,34.3,-19,0,0,0.01,0
-117.8073,33.78,1.5,0,0,0.001,0
-117.8073,33.78,0.2941,0,0,0.001,0
-117.8073,33.78,-0.9118,0,0,0.001,0
-117.8073,33.78,-2.1176,0,0,0.001,0
-117.8073,33.78,-3.3235,0,0,0.01,0
-117.8073,33.78,-4.5294,0,0,0.01,0
-117.8073,33.78,-5.7353,0,0,0.01,0
-117.8073,33.78,-6.9412,0,0,0.01,0
-117.8073,33.78,-8.1471,0,0,0.001,0
-117.8073,33.78,-9.3529,0,0,0.001,0
-117.8073,33.78,-10.5588,0,0,0.001,0
-117.8073,33.78,-11.7647,0,0,0.001,0
-117.8073,33.78,-12.9706,0,0,0.01,0
-117.8073,33.78,-14.1765,0,0,0.01,0
-117.8073,33.78,-15.3824,0,0,0.01,0
-117.8073,33.78,-16.5882,0,0,0.01,0
-117.8073,33.78,-17.7941,0,0,0.001,0
-117.8073,33.78,-19,0,0,0.001,0
-117.8073,33.8074,1.5,0,0,0.001,0
-117.8073,33.8074,0.2941,0,0,0.001,0
-117.8073,33.8074,-0.9118,-0.029,0,0.001,0
-117.8073,33.8074,-2.1176,-0.029,0,0.001,0
-117.8073,33.8074,-3.3235,-0.0108,0,0.01,0
-117.8073,33.8074,-4.5294,0,0,0.01,0
-117.8073,33.8074,-5.7353,0,0,0.01,0
-117.8073,33.8074,-6.9412,0,0,0.01,0
-117.8073,33.8074,-8.1471,-0.2441,0,0.001,0
-117.8073,33.8074,-9.3529,0,0,0.001,0
-117.8073,33.8074,-10.5588,0,0,0.001,0
-117.8073,33.8074,-11.7647,0,0,0.001,0
-117.8073,33.8074,-12.9706,0,0,0.01,0
-117.8073,33.8074,-14.1765,0,0,0.01,0
-117.8073,33.8074,-15.3824,0,0,0.01,0
-117.8073,33.8074,-16.5882,0,0,0.01,0
-117.8073,33.8074,-17.7941,0,0,0.001,0
-117.8073,33.8074,-19,0,0,0.001,0
-117.8073,33.8347,1.5,0,0,0.001,0
-117.8073,33.8347,0.2941,0,0,0.001,0
-117.8073,33.8347,-0.9118,0,0,0.001,0
-117.8073,33.8347,-2.1176,-0.0362,0,0.001,0
-117.8073,33.8347,-3.3235,-0.043,0,0.01,0
-117.8073,33.8347,-4.5294,-0.0981,0,0.01,0
-117.8073,33.8347,-5.7353,0,0,0.01,0
-117.8073,33.8347,-6.9412,0,0,0.01,0
-117.8073,33.8347,-8.1471,-0.1628,0,0.001,0
-117.8073,33.8347,-9.3529,0,0,0.001,0
-117.8073,33.8347,-10.5588,0,0,0.001,0
-117.8073,33.8347,-11.7647,0,0,0.001,0
-117.8073,33.8347,-12.9706,0,0,0.01,0
-117.8073,33.8347,-14.1765,0,0,0.01,0
-117.8073,33.8347,-15.3824,0,0,0.01,0
-117.8073,33.8347,-16.5882,0,0,0.01,0
-117.8073,33.8347,-17.7941,0,0,0.001,0
-117.8073,33.8347,-19,0,0,0.001,0
-117.8073,33.8621,1.5,0,0,0.001,0
-117.8073,33.8621,0.2941,0,0,0.001,0
-117.8073,33.8621,-0.9118,0,0,0.001,0
-117.8073,33.8621,-2.1176,0,0,0.001,0
-117.8073,33.8621,-3.3235,0,0,0.01,0
-117.8073,33.8621,-4.5294,0,0,0.01,0
-117.8073,33.8621,-5.7353,0,0,0.01,0
-117.8073,33.8621,-6.9412,-0.2441,0,0.01,0
-117.8073,33.8621,-8.1471,-0.1749,0,0.001,0
-117.8073,33.8621,-9.3529,0,0,0.001,0
-117.8073,33.8621,-10.5588,0,0,0.001,0
-117.8073,33.8621,-11.7647,0,0,0.001,0
-117.8073,33.8621,-12.9706,0,0,0.01,0
-117.8073,33.8621,-14.1765,0,0,0.01,0
-117.8073,33.8621,-15.3824,0,0,0.01,0
-117.8073,33.8621,-16.5882,0,0,0.01,0
-117.8073,33.8621,-17.7941,0,0,0.001,0
-117.8073,33.8621,-19,0,0,0.001,0
-117.8073,33.8895,1.5,0,0,0.01,0
-117.8073,33.8895,0.2941,0,0,0.01,0
-117.8073,33.8895,-0.9118,0,0,0.01,0
-117.8073,33.8895,-2.1176,0,0,0.01,0
-117.8073,33.8895,-3.3235,-0.0327,0,0.001,0
-117.8073,33.8895,-4.5294,-0.0825,0,0.001,0
-117.8073,33.8895,-5.7353,-0.1821,0,0.001,0
-117.8073,33.8895,-6.9412,-0.1628,0,0.001,0
-117.8073,33.8895,-8.1471,-0.1679,0,0.01,0
-117.8073,33.8895,-9.3529,0.045,0,0.01,0
-117.8073,33.8895,-10.5588,0.0425,0,0.01,0
-117.8073,33.8895,-11.7647,0,0,0.01,0
-117.8073,33.8895,-12.9706,0.0008,0,0.001,0
-117.8073,33.8895,-14.1765,0.0008,0,0.001,0
-117.8073,33.8895,-15.3824,0,0,0.001,0
-117.8073,33.8895,-16.5882,0,0,0.001,0
-117.8073,33.8895,-17.7941,0,0,0.01,0
-117.8073,33.8895,-19,0,0,0.01,0
-117.8073,33.9168,1.5,0,0,0.01,0
-117.8073,33.9168,0.2941,0,0,0.01,0
-117.8073,33.9168,-0.9118,0,0,0.01,0
-117.8073,33.9168,-2.1176,0,0,0.01,0
-117.8073,33.9168,-3.3235,0,0,0.001,0
-117.8073,33.9168,-4.5294,-0.0962,0,0.001,0
-117.8073,33.9168,-5.7353,-0.1821,0,0.001,0
-117.8073,33.9168,-6.9412,-0.0255,0,0.001,0
-117.8073,33.9168,-8.1471,-0.0704,0,0.01,0
-117.8073,33.9168,-9.3529,0,0,0.01,0
-117.8073,33.9168,-10.5588,-0.1123,0,0.01,0
-117.8073,33.9168,-11.7647,-0.1123,0,0.01,0
-117.8073,33.9168,-12.9706,-0.0424,0,0.001,0
-117.8073,33.9168,-14.1765,-0.0424,0,0.001,0
-117.8073,33.9168,-15.3824,0,0,0.001,0
-117.8073,33.9168,-16.5882,0,0,0.001,0
-117.8073,33.9168,-17.7941,0,0,0.01,0
-117.8073,33.9168,-19,0,0,0.01,0
-117.8073,33.9442,1.5,0,0,0.01,0
-117.8073,33.9442,0.2941,0,0,0.01,0
-117.8073,33.9442,-0.9118,0,0,0.01,0
-117.8073,33.9442,-2.1176,0,0,0.01,0
-117.8073,33.9442,-3.3235,0,0,0.001,0
-117.8073,33.9442,-4.5294,-0.1205,0,0.001,0
-117.8073,33.9442,-5.7353,-0.0999,0,0.001,0
-117.8073,33.9442,-6.9412,0.0249,0,0.001,0
-117.8073,33.9442,-8.1471,0.0312,0,0.01,0
-117.8073,33.9442,-9.3529,0.0312,0,0.01,0
-117.8073,33.9442,-10.5588,0,0,0.01,0
-117.8073,33.9442,-11.7647,0,0,0.01,0
-117.8073,33.9442,-12.9706,0,0,0.001,0
-117.8073,33.9442,-14.1765,0,0,0.001,0
-117.8073,33.9442,-15.3824,0,0,0.001,0
-117.8073,33.9442,-16.5882,0,0,0.001,0
-117.8073,33.9442,-17.7941,0,0,0.01,0
-117.8073,33.9442,-19,0,0,0.01,0
-117.8073,33.9716,1.5,0,0,0.01,0
-117.8073,33.9716,0.2941,0,0,0.01,0
-117.8073,33.9716,-0.9118,0,0,0.01,0
-117.8073,33.9716,-2.1176,0,0.0016,0.01,0.0017
-117.8073,33.9716,-3.3235,0,0.0017,0.001,0.0018
-117.8073,33.9716,-4.5294,-0.1205,0.0017,0.001,0.0018
-117.8073,33.9716,-5.7353,-0.099,0.0017,0.001,0.0019
-117.8073,33.9716,-6.9412,0.054,0.0017,0.001,0.0019
-117.8073,33.9716,-8.1471,0.1195,0.0017,0.01,0.0018
-117.8073,33.9716,-9.3529,0.0253,0.0016,0.01,0.0017
-117.8073,33.9716,-10.5588,0,0,0.01,0
-117.8073,33.9716,-11.7647,0,0,0.01,0
-117.8073,33.9716,-12.9706,0,0,0.001,0
-117.8073,33.9716,-14.1765,0,0,0.001,0
-117.8073,33.9716,-15.3824,0,0,0.001,0
-117.8073,33.9716,-16.5882,0,0,0.001,0
-117.8073,33.9716,-17.7941,0,0,0.01,0
-117.8073,33.9716,-19,0,0,0.01,0
-117.8073,33.9989,1.5,0,0.0016,0.001,0.002
-117.8073,33.9989,0.2941,0,0.0017,0.001,0.0021
-117.8073,33.9989,-0.9118,0,0.0017,0.001,0.0021
-117.8073,33.9989,-2.1176,0,0.0017,0.001,0.0021
-117.8073,33.9989,-3.3235,0,0.0017,0.01,0.0021
-117.8073,33.9989,-4.5294,-0.0865,0.0017,0.01,0.0021
-117.8073,33.9989,-5.7353,-0.0531,0.0017,0.01,0.002
-117.8073,33.9989,-6.9412,0.0683,0.0017,0.01,0.002
-117.8073,33.9989,-8.1471,0.086,0.0017,0.001,0.002
-117.8073,33.9989,-9.3529,-0.0986,0.0017,0.001,0.0018
-117.8073,33.9989,-10.5588,0,0,0.001,0
-117.8073,33.9989,-11.7647,0,0,0.001,0
-117.8073,33.9989,-12.9706,0,0,0.01,0
-117.8073,33.9989,-14.1765,0,0,0.01,0
-117.8073,33.9989,-15.3824,0,0,0.01,0
-117.8073,33.9989,-16.5882,0,0,0.01,0
-117.8073,33.9989,-17.7941,0,0,0.001,0
-117.8073,33.9989,-19,0,0,0.001,0
-117.8073,34.0263,1.5,0,0.0021,0.001,0.003
-117.8073,34.0263,0.2941,0,0.0021,0.001,0.003
-117.8073,34.0263,-0.9118,0,0.0021,0.001,0.0029
-117.8073,34.0263,-2.1176,0,0.002,0.001,0.0028
-117.8073,34.0263,-3.3235,-0.0824,0.0019,0.01,0.0026
-117.8073,34.0263,-4.5294,-0.0684,0.0019,0.01,0.0025
-117.8073,34.0263,-5.7353,-0.0306,0.0019,0.01,0.0024
-117.8073,34.0263,-6.9412,-0.0063,0.0019,0.01,0.0024
-117.8073,34.0263,-8.1471,-0.0986,0.002,0.001,0.0024
-117.8073,34.0263,-9.3529,-0.0224,0.0021,0.001,0.0025
-117.8073,34.0263,-10.5588,0,0.0019,0.001,0.0022
-117.8073,34.0263,-11.7647,0,0,0.001,0
-117.8073,34.0263,-12.9706,0,0,0.01,0
-117.8073,34.0263,-14.1765,0,0,0.01,0
-117.8073,34.0263,-15.3824,0,0,0.01,0
-117.8073,34.0263,-16.5882,0,0,0.01,0
-117.8073,34.0263,-17.7941,0,0,0.001,0
-117.8073,34.0263,-19,0,0,0.001,0
-117.8073,34.0537,1.5,0,0.0043,0.001,0.0084
-117.8073,34.0537,0.2941,0,0.0043,0.001,0.0084
-117.8073,34.0537,-0.9118,-0.0622,0.0034,0.001,0.0059
-117.8073,34.0537,-2.1176,-0.0669,0.0026,0.001,0.0043
-117.8073,34.0537,-3.3235,-0.0413,0.0023,0.01,0.0034
-117.8073,34.0537,-4.5294,-0.0306,0.0021,0.01,0.0029
-117.8073,34.0537,-5.7353,-0.0299,0.002,0.01,0.0027
-117.8073,34.0537,-6.9412,0.0231,0.002,0.01,0.0026
-117.8073,34.0537,-8.1471,0.0537,0.0022,0.001,0.0027
-117.8073,34.0537,-9.3529,0.0537,0.0024,0.001,0.0029
-117.8073,34.0537,-10.5588,0,0.0021,0.001,0.0025
-117.8073,34.0537,-11.7647,0.0317,0.0018,0.001,0.0021
-117.8073,34.0537,-12.9706,0.0432,0,0.01,0
-117.8073,34.0537,-14.1765,0,0,0.01,0
-117.8073,34.0537,-15.3824,0,0,0.01,0
-117.8073,34.0537,-16.5882,0,0,0.01,0
-117.8073,34.0537,-17.7941,0,0,0.001,0
-117.8073,34.0537,-19,0,0,0.001,0
-117.8073,34.0811,1.5,0,0.0084,0.001,0.0174
-117.8073,34.0811,0.2941,-0.0171,0.0084,0.001,0.0173
-117.8073,34.0811,-0.9118,-0.0247,0.0056,0.001,0.0104
-117.8073,34.0811,-2.1176,-0.0195,0.0033,0.001,0.0058
-117.8073,34.0811,-3.3235,-0.019,0.0025,0.01,0.0041
-117.8073,34.0811,-4.5294,-0.0207,0.0021,0.01,0.0033
-117.8073,34.0811,-5.7353,0.0064,0.0019,0.01,0.0028
-117.8073,34.0811,-6.9412,0.0356,0.0018,0.01,0.0025
-117.8073,34.0811,-8.1471,0,0.0017,0.001,0.0024
-117.8073,34.0811,-9.3529,0,0.0017,0.001,0.0022
-117.8073,34.0811,-10.5588,0,0.0015,0.001,0.002
-117.8073,34.0811,-11.7647,0.0115,0,0.001,0
-117.8073,34.0811,-12.9706,-0.0257,0,0.01,0
-117.8073,34.0811,-14.1765,0.0234,0,0.01,0
-117.8073,34.0811,-15.3824,0.0564,0,0.01,0
-117.8073,34.0811,-16.5882,0,0,0.01,0
-117.8073,34.0811,-17.7941,0,0,0.001,0
-117.8073,34.0811,-19,0,0,0.001,0
-117.8073,34.1084,1.5,0,0.0042,0.01,0.0092
-117.8073,34.1084,0.2941,0.0596,0.0042,0.01,0.0092
-117.8073,34.1084,-0.9118,0.0055,0.0033,0.01,0.0067
-117.8073,34.1084,-2.1176,0.0334,0.0025,0.01,0.0046
-117.8073,34.1084,-3.3235,0.0153,0.0021,0.001,0.0037
-117.8073,34.1084,-4.5294,-0.2072,0.002,0.001,0.0034
-117.8073,34.1084,-5.7353,-0.1401,0.0019,0.001,0.0031
-117.8073,34.1084,-6.9412,-0.2072,0.0016,0.001,0.0025
-117.8073,34.1084,-8.1471,0,0.0015,0.01,0.0022
-117.8073,34.1084,-9.3529,-0.0645,0.0013,0.01,0.0019
-117.8073,34.1084,-10.5588,-0.0718,0,0.01,0
-117.8073,34.1084,-11.7647,-0.0792,0,0.01,0
-117.8073,34.1084,-12.9706,-0.0114,0,0.001,0
-117.8073,34.1084,-14.1765,0.0564,0,0.001,0
-117.8073,34.1084,-15.3824,0,0,0.001,0
-117.8073,34.1084,-16.5882,0,0,0.001,0
-117.8073,34.1084,-17.7941,0,0,0.01,0
-117.8073,34.1084,-19,0,0,0.01,0
-117.8073,34.1358,1.5,0,0.0018,0.01,0.0035
-117.8073,34.1358,0.2941,0,0.0018,0.01,0.0035
-117.8073,34.1358,-0.9118,0,0.0018,0.01,0.0032
-117.8073,34.1358,-2.1176,0,0.0017,0.01,0.0029
-117.8073,34.1358,-3.3235,-0.0554,0.0016,0.001,0.0027
-117.8073,34.1358,-4.5294,-0.0554,0.0016,0.001,0.0026
-117.8073,34.1358,-5.7353,-0.0058,0.0016,0.001,0.0025
-117.8073,34.1358,-6.9412,-0.0058,0.0014,0.001,0.0022
-117.8073,34.1358,-8.1471,0,0.0013,0.01,0.0019
-117.8073,34.1358,-9.3529,0,0,0.01,0
-117.8073,34.1358,-10.5588,0,0,0.01,0
-117.8073,34.1358,-11.7647,0,0,0.01,0
-117.8073,34.1358,-12.9706,0,0,0.001,0
-117.8073,34.1358,-14.1765,0,0,0.001,0
-117.8073,34.1358,-15.3824,0,0,0.001,0
-117.8073,34.1358,-16.5882,0,0,0.001,0
-117.8073,34.1358,-17.7941,0,0,0.01,0
-117.8073,34.1358,-19,0,0,0.01,0
-117.8073,34.1632,1.5,0,0.0012,0.01,0.0019
-117.8073,34.1632,0.2941,0,0.0013,0.01,0.002
-117.8073,34.1632,-0.9118,0,0.0013,0.01,0.002
-117.8073,34.1632,-2.1176,0,0.0013,0.01,0.002
-117.8073,34.1632,-3.3235,0,0.0013,0.001,0.002
-117.8073,34.1632,-4.5294,0,0.0013,0.001,0.0019
-117.8073,34.1632,-5.7353,0,0.0012,0.001,0.0018
-117.8073,34.1632,-6.9412,0,0,0.001,0
-117.8073,34.1632,-8.1471,0,0,0.01,0
-117.8073,34.1632,-9.3529,0,0,0.01,0
-117.8073,34.1632,-10.5588,-0.1351,0,0.01,0
-117.8073,34.1632,-11.7647,-0.1351,0,0.01,0
-117.8073,34.1632,-12.9706,0,0,0.001,0
-117.8073,34.1632,-14.1765,0,0,0.001,0
-117.8073,34.1632,-15.3824,0,0,0.001,0
-117.8073,34.1632,-16.5882,0,0,0.001,0
-117.8073,34.1632,-17.7941,0,0,0.01,0
-117.8073,34.1632,-19,0,0,0.01,0
-117.8073,34.1905,1.5,0,0,0.01,0
-117.8073,34.1905,0.2941,0,0,0.01,0
-117.8073,34.1905,-0.9118,0,0,0.01,0
-117.8073,34.1905,-2.1176,0,0,0.01,0
-117.8073,34.1905,-3.3235,0,0,0.001,0
-117.8073,34.1905,-4.5294,0,0,0.001,0
-117.8073,34.1905,-5.7353,0,0,0.001,0
-117.8073,34.1905,-6.9412,0,0,0.001,0
-117.8073,34.1905,-8.1471,0,0,0.01,0
-117.8073,34.1905,-9.3529,0,0,0.01,0
-117.8073,34.1905,-10.5588,0,0,0.01,0
-117.8073,34.1905,-11.7647,0,0,0.01,0
-117.8073,34.1905,-12.9706,0,0,0.001,0
-117.8073,34.1905,-14.1765,0,0,0.001,0
-117.8073,34.1905,-15.3824,0,0,0.001,0
-117.8073,34.1905,-16.5882,0,0,0.001,0
-117.8073,34.1905,-17.7941,0,0,0.01,0
-117.8073,34.1905,-19,0,0,0.01,0
-117.8073,34.2179,1.5,0,0,0.001,0
-117.8073,34.2179,0.2941,0,0,0.001,0
-117.8073,34.2179,-0.9118,0,0,0.001,0
-117.8073,34.2179,-2.1176,0,0,0.001,0
-117.8073,34.2179,-3.3235,0,0,0.01,0
-117.8073,34.2179,-4.5294,0,0,0.01,0
-117.8073,34.2179,-5.7353,0,0,0.01,0
-117.8073,34.2179,-6.9412,0,0,0.01,0
-117.8073,34.2179,-8.1471,0.0633,0,0.001,0
-117.8073,34.2179,-9.3529,0.0633,0,0.001,0
-117.8073,34.2179,-10.5588,0,0,0.001,0
-117.8073,34.2179,-11.7647,0,0,0.001,0
-117.8073,34.2179,-12.9706,0,0,0.01,0
-117.8073,34.2179,-14.1765,0,0,0.01,0
-117.8073,34.2179,-15.3824,0,0,0.01,0
-117.8073,34.2179,-16.5882,0,0,0.01,0
-117.8073,34.2179,-17.7941,0,0,0.001,0
-117.8073,34.2179,-19,0,0,0.001,0
-117.8073,34.2453,1.5,0,0,0.001,0
-117.8073,34.2453,0.2941,0,0,0.001,0
-117.8073,34.2453,-0.9118,0,0,0.001,0
-117.8073,34.2453,-2.1176,0,0,0.001,0
-117.8073,34.2453,-3.3235,0,0,0.01,0
-117.8073,34.2453,-4.5294,0,0,0.01,0
-117.8073,34.2453,-5.7353,0,0,0.01,0
-117.8073,34.2453,-6.9412,0.1813,0,0.01,0
-117.8073,34.2453,-8.1471,0.2189,0,0.001,0
-117.8073,34.2453,-9.3529,0.0668,0,0.001,0
-117.8073,34.2453,-10.5588,0,0,0.001,0
-117.8073,34.2453,-11.7647,0,0,0.001,0
-117.8073,34.2453,-12.9706,0,0,0.01,0
-117.8073,34.2453,-14.1765,0,0,0.01,0
-117.8073,34.2453,-15.3824,0,0,0.01,0
-117.8073,34.2453,-16.5882,0,0,0.01,0
-117.8073,34.2453,-17.7941,0,0,0.001,0
-117.8073,34.2453,-19,0,0,0.001,0
-117.8073,34.2726,1.5,0,0,0.001,0
-117.8073,34.2726,0.2941,0,0,0.001,0
-117.8073,34.2726,-0.9118,0,0,0.001,0
-117.8073,34.2726,-2.1176,0,0,0.001,0
-117.8073,34.2726,-3.3235,0,0,0.01,0
-117.8073,34.2726,-4.5294,0,0,0.01,0
-117.8073,34.2726,-5.7353,0,0,0.01,0
-117.8073,34.2726,-6.9412,0.1602,0,0.01,0
-117.8073,34.2726,-8.1471,0.173,0,0.001,0
-117.8073,34.2726,-9.3529,-0.0853,0,0.001,0
-117.8073,34.2726,-10.5588,-0.0853,0,0.001,0
-117.8073,34.2726,-11.7647,0,0,0.001,0
-117.8073,34.2726,-12.9706,0,0,0.01,0
-117.8073,34.2726,-14.1765,0,0,0.01,0
-117.8073,34.2726,-15.3824,0,0,0.01,0
-117.8073,34.2726,-16.5882,0,0,0.01,0
-117.8073,34.2726,-17.7941,0,0,0.001,0
-117.8073,34.2726,-19,0,0,0.001,0
-117.8073,34.3,1.5,0,0,0.001,0
-117.8073,34.3,0.2941,0,0,0.001,0
-117.8073,34.3,-0.9118,0,0,0.001,0
-117.8073,34.3,-2.1176,0,0,0.001,0
-117.8073,34.3,-3.3235,0,0,0.01,0
-117.8073,34.3,-4.5294,0,0,0.01,0
-117.8073,34.3,-5.7353,0,0,0.01,0
-117.8073,34.3,-6.9412,0,0,0.01,0
-117.8073,34.3,-8.1471,0,0,0.001,0
-117.8073,34.3,-9.3529,0,0,0.001,0
-117.8073,34.3,-10.5588,0,0,0.001,0
-117.8073,34.3,-11.7647,0,0,0.001,0
-117.8073,34.3,-12.9706,0,0,0.01,0
-117.8073,34.3,-14.1765,0,0,0.01,0
-117.8073,34.3,-15.3824,0,0,0.01,0
-117.8073,34.3,-16.5882,0,0,0.01,0
-117.8073,34.3,-17.7941,0,0,0.001,0
-117.8073,34.3,-19,0,0,0.001,0
-117.7795,33.78,1.5,0,0,0.001,0
-117.7795,33.78,0.2941,0,0,0.001,0
-117.7795,33.78,-0.9118,0,0,0.001,0
-117.7795,33.78,-2.1176,0,0,0.001,0
-117.7795,33.78,-3.3235,0,0,0.01,0
-117.7795,33.78,-4.5294,0,0,0.01,0
-117.7795,33.78,-5.7353,0,0,0.01,0
-117.7795,33.78,-6.9412,0,0,0.01,0
-117.7795,33.78,-8.1471,0,0,0.001,0
-117.7795,33.78,-9.3529,0,0,0.001,0
-117.7795,33.78,-10.5588,0,0,0.001,0
-117.7795,33.78,-11.7647,0,0,0.001,0
-117.7795,33.78,-12.9706,0,0,0.01,0
-117.7795,33.78,-14.1765,0,0,0.01,0
-117.7795,33.78,-15.3824,0,0,0.01,0
-117.7795,33.78,-16.5882,0,0,0.01,0
-117.7795,33.78,-17.7941,0,0,0.001,0
-117.7795,33.78,-19,0,0,0.001,0
-117.7795,33.8074,1.5,0,0,0.001,0
-117.7795,33.8074,0.2941,0,0,0.001,0
-117.7795,33.8074,-0.9118,0,0,0.001,0
-117.7795,33.8074,-2.1176,-0.0457,0,0.001,0
-117.7795,33.8074,-3.3235,-0.0457,0,0.01,0
-117.7795,33.8074,-4.5294,-0.1543,0,0.01,0
-117.7795,33.8074,-5.7353,0,0,0.01,0
-117.7795,33.8074,-6.9412,0,0,0.01,0
-117.7795,33.8074,-8.1471,0,0,0.001,0
-117.7795,33.8074,-9.3529,0,0,0.001,0
-117.7795,33.8074,-10.5588,0,0,0.001,0
-117.7795,33.8074,-11.7647,0,0,0.001,0
-117.7795,33.8074,-12.9706,0,0,0.01,0
-117.7795,33.8074,-14.1765,0,0,0.01,0
-117.7795,33.8074,-15.3824,0,0,0.01,0
-117.7795,33.8074,-16.5882,0,0,0.01,0
-117.7795,33.8074,-17.7941,0,0,0.001,0
-117.7795,33.8074,-19,0,0,0.001,0
-117.7795,33.8347,1.5,0,0,0.001,0
-117.7795,33.8347,0.2941,0,0,0.001,0
-117.7795,33.8347,-0.9118,0,0,0.001,0
-117.7795,33.8347,-2.1176,0.1142,0,0.001,0
-117.7795,33.8347,-3.3235,0.0793,0,0.01,0
-117.7795,33.8347,-4.5294,-0.0362,0,0.01,0
-117.7795,33.8347,-5.7353,-0.1114,0,0.01,0
-117.7795,33.8347,-6.9412,0.0445,0,0.01,0
-117.7795,33.8347,-8.1471,0,0,0.001,0
-117.7795,33.8347,-9.3529,0,0,0.001,0
-117.7795,33.8347,-10.5588,0,0,0.001,0
-117.7795,33.8347,-11.7647,0,0,0.001,0
-117.7795,33.8347,-12.9706,0,0,0.01,0
-117.7795,33.8347,-14.1765,0,0,0.01,0
-117.7795,33.8347,-15.3824,0,0,0.01,0
-117.7795,33.8347,-16.5882,0,0,0.01,0
-117.7795,33.8347,-17.7941,0,0,0.001,0
-117.7795,33.8347,-19,0,0,0.001,0
-117.7795,33.8621,1.5,0,0,0.001,0
-117.7795,33.8621,0.2941,0,0,0.001,0
-117.7795,33.8621,-0.9118,0,0,0.001,0
-117.7795,33.8621,-2.1176,0,0,0.001,0
-117.7795,33.8621,-3.3235,0,0,0.01,0
-117.7795,33.8621,-4.5294,0.1142,0,0.01,0
-117.7795,33.8621,-5.7353,-0.1185,0,0.01,0
-117.7795,33.8621,-6.9412,-0.2673,0,0.01,0
-117.7795,33.8621,-8.1471,-0.199,0,0.001,0
-117.7795,33.8621,-9.3529,0,0,0.001,0
-117.7795,33.8621,-10.5588,0,0,0.001,0
-117.7795,33.8621,-11.7647,0,0,0.001,0
-117.7795,33.8621,-12.9706,0,0,0.01,0
-117.7795,33.8621,-14.1765,0,0,0.01,0
-117.7795,33.8621,-15.3824,0,0,0.01,0
-117.7795,33.8621,-16.5882,0,0,0.01,0
-117.7795,33.8621,-17.7941,0,0,0.001,0
-117.7795,33.8621,-19,0,0,0.001,0
-117.7795,33.8895,1.5,0,0,0.01,0
-117.7795,33.8895,0.2941,0,0,0.01,0
-117.7795,33.8895,-0.9118,0,0,0.01,0
-117.7795,33.8895,-2.1176,0,0,0.01,0
-117.7795,33.8895,-3.3235,-0.2233,0,0.001,0
-117.7795,33.8895,-4.5294,0,0,0.001,0
-117.7795,33.8895,-5.7353,0.0717,0,0.001,0
-117.7795,33.8895,-6.9412,0,0,0.001,0
-117.7795,33.8895,-8.1471,0.0107,0,0.01,0
-117.7795,33.8895,-9.3529,0.045,0,0.01,0
-117.7795,33.8895,-10.5588,0.0643,0,0.01,0
-117.7795,33.8895,-11.7647,-0.0146,0,0.01,0
-117.7795,33.8895,-12.9706,-0.0146,0,0.001,0
-117.7795,33.8895,-14.1765,0,0,0.001,0
-117.7795,33.8895,-15.3824,0,0,0.001,0
-117.7795,33.8895,-16.5882,0,0,0.001,0
-117.7795,33.8895,-17.7941,0,0,0.01,0
-117.7795,33.8895,-19,0,0,0.01,0
-117.7795,33.9168,1.5,0,0,0.01,0
-117.7795,33.9168,0.2941,0,0,0.01,0
-117.7795,33.9168,-0.9118,0,0,0.01,0
-117.7795,33.9168,-2.1176,0,0,0.01,0
-117.7795,33.9168,-3.3235,-0.2233,0,0.001,0
-117.7795,33.9168,-4.5294,-0.1355,0,0.001,0
-117.7795,33.9168,-5.7353,-0.0286,0,0.001,0
-117.7795,33.9168,-6.9412,-0.0173,0,0.001,0
-117.7795,33.9168,-8.1471,0.1224,0,0.01,0
-117.7795,33.9168,-9.3529,0.0783,0,0.01,0
-117.7795,33.9168,-10.5588,-0.0391,0,0.01,0
-117.7795,33.9168,-11.7647,0,0,0.01,0
-117.7795,33.9168,-12.9706,-0.0424,0,0.001,0
-117.7795,33.9168,-14.1765,0,0,0.001,0
-117.7795,33.9168,-15.3824,0,0,0.001,0
-117.7795,33.9168,-16.5882,0,0,0.001,0
-117.7795,33.9168,-17.7941,0,0,0.01,0
-117.7795,33.9168,-19,0,0,0.01,0
-117.7795,33.9442,1.5,0,0,0.01,0
-117.7795,33.9442,0.2941,0,0,0.01,0
-117.7795,33.9442,-0.9118,0,0,0.01,0
-117.7795,33.9442,-2.1176,0,0,0.01,0
-117.7795,33.9442,-3.3235,0,0,0.001,0
-117.7795,33.9442,-4.5294,0,0.0017,0.001,0.0018
-117.7795,33.9442,-5.7353,0.0196,0.0018,0.001,0.0022
-117.7795,33.9442,-6.9412,0.0196,0.0019,0.001,0.0024
-117.7795,33.9442,-8.1471,-0.0157,0.0018,0.01,0.0022
-117.7795,33.9442,-9.3529,-0.0391,0.0016,0.01,0.0018
-117.7795,33.9442,-10.5588,-0.1042,0,0.01,0
-117.7795,33.9442,-11.7647,-0.1002,0,0.01,0
-117.7795,33.9442,-12.9706,-0.055,0,0.001,0
-117.7795,33.9442,-14.1765,0,0,0.001,0
-117.7795,33.9442,-15.3824,0,0,0.001,0
-117.7795,33.9442,-16.5882,0,0,0.001,0
-117.7795,33.9442,-17.7941,0,0,0.01,0
-117.7795,33.9442,-19,0,0,0.01,0
-117.7795,33.9716,1.5,0,0,0.01,0
-117.7795,33.9716,0.2941,0,0,0.01,0
-117.7795,33.9716,-0.9118,0,0.0015,0.01,0.0017
-117.7795,33.9716,-2.1176,0,0.0016,0.01,0.0018
-117.7795,33.9716,-3.3235,0,0.0017,0.001,0.0019
-117.7795,33.9716,-4.5294,0,0.0018,0.001,0.0022
-117.7795,33.9716,-5.7353,0.0017,0.0019,0.001,0.0028
-117.7795,33.9716,-6.9412,0.0295,0.002,0.001,0.0031
-117.7795,33.9716,-8.1471,0.0013,0.0019,0.01,0.0028
-117.7795,33.9716,-9.3529,-0.1461,0.0016,0.01,0.0021
-117.7795,33.9716,-10.5588,-0.1002,0.0014,0.01,0.0017
-117.7795,33.9716,-11.7647,0,0,0.01,0
-117.7795,33.9716,-12.9706,0,0,0.001,0
-117.7795,33.9716,-14.1765,0,0,0.001,0
-117.7795,33.9716,-15.3824,0,0,0.001,0
-117.7795,33.9716,-16.5882,0,0,0.001,0
-117.7795,33.9716,-17.7941,0,0,0.01,0
-117.7795,33.9716,-19,0,0,0.01,0
-117.7795,33.9989,1.5,0,0.0015,0.001,0.0019
-117.7795,33.9989,0.2941,0,0.0016,0.001,0.002
-117.7795,33.9989,-0.9118,0,0.0016,0.001,0.0021
-117.7795,33.9989,-2.1176,0,0.0017,0.001,0.0021
-117.7795,33.9989,-3.3235,0,0.0017,0.01,0.0021
-117.7795,33.9989,-4.5294,0,0.0017,0.01,0.0022
-117.7795,33.9989,-5.7353,0.0021,0.0017,0.01,0.0022
-117.7795,33.9989,-6.9412,0.1014,0.0017,0.01,0.0022
-117.7795,33.9989,-8.1471,0.0374,0.0017,0.001,0.0021
-117.7795,33.9989,-9.3529,-0.1454,0.0016,0.001,0.002
-117.7795,33.9989,-10.5588,0,0.0015,0.001,0.0018
-117.7795,33.9989,-11.7647,0,0,0.001,0
-117.7795,33.9989,-12.9706,0,0,0.01,0
-117.7795,33.9989,-14.1765,0,0,0.01,0
-117.7795,33.9989,-15.3824,0,0,0.01,0
-117.7795,33.9989,-16.5882,0,0,0.01,0
-117.7795,33.9989,-17.7941,0,0,0.001,0
-117.7795,33.9989,-19,0,0,0.001,0
-117.7795,34.0263,1.5,0,0.0017,0.001,0.0026
-117.7795,34.0263,0.2941,0,0.0018,0.001,0.0027
-117.7795,34.0263,-0.9118,0,0.0018,0.001,0.0027
-117.7795,34.0263,-2.1176,0,0.0018,0.001,0.0026
-117.7795,34.0263,-3.3235,0,0.0018,0.01,0.0025
-117.7795,34.0263,-4.5294,0,0.0018,0.01,0.0025
-117.7795,34.0263,-5.7353,0.0712,0.0018,0.01,0.0024
-117.7795,34.0263,-6.9412,0.0619,0.0019,0.01,0.0025
-117.7795,34.0263,-8.1471,-0.0986,0.0021,0.001,0.0029
-117.7795,34.0263,-9.3529,0.0537,0.0022,0.001,0.003
-117.7795,34.0263,-10.5588,0.0425,0.002,0.001,0.0026
-117.7795,34.0263,-11.7647,0.0691,0.0016,0.001,0.002
-117.7795,34.0263,-12.9706,0,0,0.01,0
-117.7795,34.0263,-14.1765,0,0,0.01,0
-117.7795,34.0263,-15.3824,0,0,0.01,0
-117.7795,34.0263,-16.5882,0,0,0.01,0
-117.7795,34.0263,-17.7941,0,0,0.001,0
-117.7795,34.0263,-19,0,0,0.001,0
-117.7795,34.0537,1.5,0,0.0023,0.001,0.0039
-117.7795,34.0537,0.2941,0,0.0024,0.001,0.004
-117.7795,34.0537,-0.9118,0,0.0023,0.001,0.0037
-117.7795,34.0537,-2.1176,0,0.0021,0.001,0.0034
-117.7795,34.0537,-3.3235,-0.0269,0.002,0.01,0.0031
-117.7795,34.0537,-4.5294,-0.0374,0.0019,0.01,0.0029
-117.7795,34.0537,-5.7353,0.019,0.0018,0.01,0.0027
-117.7795,34.0537,-6.9412,-0.0268,0.002,0.01,0.0029
-117.7795,34.0537,-8.1471,-0.0522,0.0027,0.001,0.0039
-117.7795,34.0537,-9.3529,-0.0356,0.0029,0.001,0.0042
-117.7795,34.0537,-10.5588,-0.0312,0.0025,0.001,0.0036
-117.7795,34.0537,-11.7647,0.0432,0.0017,0.001,0.0022
-117.7795,34.0537,-12.9706,0.0777,0,0.01,0
-117.7795,34.0537,-14.1765,0,0,0.01,0
-117.7795,34.0537,-15.3824,0,0,0.01,0
-117.7795,34.0537,-16.5882,0,0,0.01,0
-117.7795,34.0537,-17.7941,0,0,0.001,0
-117.7795,34.0537,-19,0,0,0.001,0
-117.7795,34.0811,1.5,0,0.004,0.001,0.0063
-117.7795,34.0811,0.2941,-0.0584,0.004,0.001,0.0063
-117.7795,34.0811,-0.9118,-0.0592,0.0032,0.001,0.0052
-117.7795,34.0811,-2.1176,-0.0415,0.0025,0.001,0.0041
-117.7795,34.0811,-3.3235,-0.0196,0.0021,0.01,0.0035
-117.7795,34.0811,-4.5294,-0.0198,0.0019,0.01,0.0031
-117.7795,34.0811,-5.7353,-0.0347,0.0018,0.01,0.0029
-117.7795,34.0811,-6.9412,-0.0314,0.0017,0.01,0.0027
-117.7795,34.0811,-8.1471,0,0.0017,0.001,0.0026
-117.7795,34.0811,-9.3529,-0.0029,0.0017,0.001,0.0025
-117.7795,34.0811,-10.5588,0.0115,0.0015,0.001,0.0021
-117.7795,34.0811,-11.7647,0.001,0,0.001,0
-117.7795,34.0811,-12.9706,-0.0095,0,0.01,0
-117.7795,34.0811,-14.1765,0,0,0.01,0
-117.7795,34.0811,-15.3824,0,0,0.01,0
-117.7795,34.0811,-16.5882,0,0,0.01,0
-117.7795,34.0811,-17.7941,0,0,0.001,0
-117.7795,34.0811,-19,0,0,0.001,0
-117.7795,34.1084,1.5,0,0.003,0.01,0.0052
-117.7795,34.1084,0.2941,0,0.003,0.01,0.0052
-117.7795,34.1084,-0.9118,-0.0599,0.0026,0.01,0.0045
-117.7795,34.1084,-2.1176,-0.0563,0.0021,0.01,0.0037
-117.7795,34.1084,-3.3235,0.0185,0.002,0.001,0.0033
-117.7795,34.1084,-4.5294,0.0419,0.002,0.001,0.0034
-117.7795,34.1084,-5.7353,-0.1034,0.0019,0.001,0.0033
-117.7795,34.1084,-6.9412,-0.1401,0.0017,0.001,0.0028
-117.7795,34.1084,-8.1471,0,0.0015,0.01,0.0023
-117.7795,34.1084,-9.3529,-0.0645,0.0013,0.01,0.0021
-117.7795,34.1084,-10.5588,-0.0792,0,0.01,0
-117.7795,34.1084,-11.7647,0.0564,0,0.01,0
-117.7795,34.1084,-12.9706,0.0564,0,0.001,0
-117.7795,34.1084,-14.1765,0,0,0.001,0
-117.7795,34.1084,-15.3824,0,0,0.001,0
-117.7795,34.1084,-16.5882,0,0,0.001,0
-117.7795,34.1084,-17.7941,0,0,0.01,0
-117.7795,34.1084,-19,0,0,0.01,0
-117.7795,34.1358,1.5,0,0.0017,0.01,0.003
-117.7795,34.1358,0.2941,0,0.0018,0.01,0.003
-117.7795,34.1358,-0.9118,0,0.0017,0.01,0.0029
-117.7795,34.1358,-2.1176,0,0.0016,0.01,0.0028
-117.7795,34.1358,-3.3235,0.054,0.0016,0.001,0.0027
-117.7795,34.1358,-4.5294,0.0487,0.0017,0.001,0.0028
-117.7795,34.1358,-5.7353,-0.0007,0.0016,0.001,0.0027
-117.7795,34.1358,-6.9412,-0.0058,0.0015,0.001,0.0024
-117.7795,34.1358,-8.1471,-0.0038,0.0013,0.01,0.0021
-117.7795,34.1358,-9.3529,-0.0718,0.0012,0.01,0.0019
-117.7795,34.1358,-10.5588,-0.0114,0,0.01,0
-117.7795,34.1358,-11.7647,0.0564,0,0.01,0
-117.7795,34.1358,-12.9706,0,0,0.001,0
-117.7795,34.1358,-14.1765,0,0,0.001,0
-117.7795,34.1358,-15.3824,0,0,0.001,0
-117.7795,34.1358,-16.5882,0,0,0.001,0
-117.7795,34.1358,-17.7941,0,0,0.01,0
-117.7795,34.1358,-19,0,0,0.01,0
-117.7795,34.1632,1.5,0,0.0012,0.01,0.002
-117.7795,34.1632,0.2941,0,0.0013,0.01,0.0021
-117.7795,34.1632,-0.9118,0,0.0013,0.01,0.0021
-117.7795,34.1632,-2.1176,0,0.0013,0.01,0.0021
-117.7795,34.1632,-3.3235,0,0.0013,0.001,0.0021
-117.7795,34.1632,-4.5294,0,0.0013,0.001,0.0021
-117.7795,34.1632,-5.7353,-0.0554,0.0013,0.001,0.002
-117.7795,34.1632,-6.9412,-0.0554,0.0012,0.001,0.002
-117.7795,34.1632,-8.1471,0,0.0011,0.01,0.0018
-117.7795,34.1632,-9.3529,0.2571,0,0.01,0
-117.7795,34.1632,-10.5588,-0.1351,0,0.01,0
-117.7795,34.1632,-11.7647,0,0,0.01,0
-117.7795,34.1632,-12.9706,0,0,0.001,0
-117.7795,34.1632,-14.1765,0,0,0.001,0
-117.7795,34.1632,-15.3824,0,0,0.001,0
-117.7795,34.1632,-16.5882,0,0,0.001,0
-117.7795,34.1632,-17.7941,0,0,0.01,0
-117.7795,34.1632,-19,0,0,0.01,0
-117.7795,34.1905,1.5,0,0,0.01,0
-117.7795,34.1905,0.2941,0,0,0.01,0
-117.7795,34.1905,-0.9118,0,0,0.01,0
-117.7795,34.1905,-2.1176,0,0,0.01,0
-117.7795,34.1905,-3.3235,0,0,0.001,0
-117.7795,34.1905,-4.5294,0,0.0012,0.001,0.0018
-117.7795,34.1905,-5.7353,0,0.0014,0.001,0.0019
-117.7795,34.1905,-6.9412,-0.0554,0.0012,0.001,0.0018
-117.7795,34.1905,-8.1471,0,0,0.01,0
-117.7795,34.1905,-9.3529,-0.1351,0,0.01,0
-117.7795,34.1905,-10.5588,-0.1351,0,0.01,0
-117.7795,34.1905,-11.7647,0,0,0.01,0
-117.7795,34.1905,-12.9706,0,0,0.001,0
-117.7795,34.1905,-14.1765,0,0,0.001,0
-117.7795,34.1905,-15.3824,0,0,0.001,0
-117.7795,34.1905,-16.5882,0,0,0.001,0
-117.7795,34.1905,-17.7941,0,0,0.01,0
-117.7795,34.1905,-19,0,0,0.01,0
-117.7795,34.2179,1.5,0,0,0.001,0
-117.7795,34.2179,0.2941,0,0,0.001,0
-117.7795,34.2179,-0.9118,0,0,0.001,0
-117.7795,34.2179,-2.1176,0,0,0.001,0
-117.7795,34.2179,-3.3235,0,0,0.01,0
-117.7795,34.2179,-4.5294,0,0,0.01,0
-117.7795,34.2179,-5.7353,0.0633,0,0.01,0
-117.7795,34.2179,-6.9412,0.1587,0,0.01,0
-117.7795,34.2179,-8.1471,0.0633,0,0.001,0
-117.7795,34.2179,-9.3529,0,0,0.001,0
-117.7795,34.2179,-10.5588,0,0,0.001,0
-117.7795,34.2179,-11.7647,0,0,0.001,0
-117.7795,34.2179,-12.9706,0,0,0.01,0
-117.7795,34.2179,-14.1765,0,0,0.01,0
-117.7795,34.2179,-15.3824,0,0,0.01,0
-117.7795,34.2179,-16.5882,0,0,0.01,0
-117.7795,34.2179,-17.7941,0,0,0.001,0
-117.7795,34.2179,-19,0,0,0.001,0
-117.7795,34.2453,1.5,0,0,0.001,0
-117.7795,34.2453,0.2941,0,0,0.001,0
-117.7795,34.2453,-0.9118,0,0,0.001,0
-117.7795,34.2453,-2.1176,0,0,0.001,0
-117.7795,34.2453,-3.3235,0,0,0.01,0
-117.7795,34.2453,-4.5294,0,0,0.01,0
-117.7795,34.2453,-5.7353,0.1531,0,0.01,0
-117.7795,34.2453,-6.9412,0.1376,0,0.01,0
-117.7795,34.2453,-8.1471,0.0668,0,0.001,0
-117.7795,34.2453,-9.3529,-0.0853,0,0.001,0
-117.7795,34.2453,-10.5588,0,0,0.001,0
-117.7795,34.2453,-11.7647,0,0,0.001,0
-117.7795,34.2453,-12.9706,0,0,0.01,0
-117.7795,34.2453,-14.1765,0,0,0.01,0
-117.7795,34.2453,-15.3824,0,0,0.01,0
-117.7795,34.2453,-16.5882,0,0,0.01,0
-117.7795,34.2453,-17.7941,0,0,0.001,0
-117.7795,34.2453,-19,0,0,0.001,0
-117.7795,34.2726,1.5,0,0,0.001,0
-117.7795,34.2726,0.2941,0,0,0.001,0
-117.7795,34.2726,-0.9118,0,0,0.001,0
-117.7795,34.2726,-2.1176,0,0,0.001,0
-117.7795,34.2726,-3.3235,0,0,0.01,0
-117.7795,34.2726,-4.5294,0,0,0.01,0
-117.7795,34.2726,-5.7353,0.1088,0,0.01,0
-117.7795,34.2726,-6.9412,0.1461,0,0.01,0
-117.7795,34.2726,-8.1471,0,0,0.001,0
-117.7795,34.2726,-9.3529,0,0,0.001,0
-117.7795,34.2726,-10.5588,0,0,0.001,0
-117.7795,34.2726,-11.7647,0,0,0.001,0
-117.7795,34.2726,-12.9706,0,0,0.01,0
-117.7795,34.2726,-14.1765,0,0,0.01,0
-117.7795,34.2726,-15.3824,0,0,0.01,0
-117.7795,34.2726,-16.5882,0,0,0.01,0
-117.7795,34.2726,-17.7941,0,0,0.001,0
-117.7795,34.2726,-19,0,0,0.001,0
-117.7795,34.3,1.5,0,0,0.001,0
-117.7795,34.3,0.2941,0,0,0.001,0
-117.7795,34.3,-0.9118,0,0,0.001,0
-117.7795,34.3,-2.1176,0,0,0.001,0
-117.7795,34.3,-3.3235,0,0,0.01,0
-117.7795,34.3,-4.5294,0,0,0.01,0
-117.7795,34.3,-5.7353,0,0,0.01,0
-117.7795,34.3,-6.9412,0,0,0.01,0
-117.7795,34.3,-8.1471,0,0,0.001,0
-117.7795,34.3,-9.3529,0,0,0.001,0
-117.7795,34.3,-10.5588,0,0,0.001,0
-117.7795,34.3,-11.7647,0,0,0.001,0
-117.7795,34.3,-12.9706,0,0,0.01,0
-117.7795,34.3,-14.1765,0,0,0.01,0
-117.7795,34.3,-15.3824,0,0,0.01,0
-117.7795,34.3,-16.5882,0,0,0.01,0
-117.7795,34.3,-17.7941,0,0,0.001,0
-117.7795,34.3,-19,0,0,0.001,0
-117.7516,33.78,1.5,0,0,0.001,0
-117.7516,33.78,0.2941,0,0,0.001,0
-117.7516,33.78,-0.9118,0,0,0.001,0
-117.7516,33.78,-2.1176,0,0,0.001,0
-117.7516,33.78,-3.3235,0,0,0.01,0
-117.7516,33.78,-4.5294,0,0,0.01,0
-117.7516,33.78,-5.7353,0,0,0.01,0
-117.7516,33.78,-6.9412,0,0,0.01,0
-117.7516,33.78,-8.1471,0,0,0.001,0
-117.7516,33.78,-9.3529,0,0,0.001,0
-117.7516,33.78,-10.5588,0,0,0.001,0
-117.7516,33.78,-11.7647,0,0,0.001,0
-117.7516,33.78,-12.9706,0,0,0.01,0
-117.7516,33.78,-14.1765,0,0,0.01,0
-117.7516,33.78,-15.3824,0,0,0.01,0
-117.7516,33.78,-16.5882,0,0,0.01,0
-117.7516,33.78,-17.7941,0,0,0.001,0
-117.7516,33.78,-19,0,0,0.001,0
-117.7516,33.8074,1.5,0,0,0.001,0
-117.7516,33.8074,0.2941,0,0,0.001,0
-117.7516,33.8074,-0.9118,0,0,0.001,0
-117.7516,33.8074,-2.1176,0,0,0.001,0
-117.7516,33.8074,-3.3235,0.0466,0,0.01,0
-117.7516,33.8074,-4.5294,-0.0457,0,0.01,0
-117.7516,33.8074,-5.7353,0,0,0.01,0
-117.7516,33.8074,-6.9412,0,0,0.01,0
-117.7516,33.8074,-8.1471,0,0,0.001,0
-117.7516,33.8074,-9.3529,0,0,0.001,0
-117.7516,33.8074,-10.5588,0,0,0.001,0
-117.7516,33.8074,-11.7647,0,0,0.001,0
-117.7516,33.8074,-12.9706,0,0,0.01,0
-117.7516,33.8074,-14.1765,0,0,0.01,0
-117.7516,33.8074,-15.3824,0,0,0.01,0
-117.7516,33.8074,-16.5882,0,0,0.01,0
-117.7516,33.8074,-17.7941,0,0,0.001,0
-117.7516,33.8074,-19,0,0,0.001,0
-117.7516,33.8347,1.5,0,0,0.001,0
-117.7516,33.8347,0.2941,0,0,0.001,0
-117.7516,33.8347,-0.9118,0,0,0.001,0
-117.7516,33.8347,-2.1176,0,0,0.001,0
-117.7516,33.8347,-3.3235,0.0303,0,0.01,0
-117.7516,33.8347,-4.5294,-0.0037,0,0.01,0
-117.7516,33.8347,-5.7353,0,0,0.01,0
-117.7516,33.8347,-6.9412,0.0445,0,0.01,0
-117.7516,33.8347,-8.1471,0.0445,0,0.001,0
-117.7516,33.8347,-9.3529,0.0445,0,0.001,0
-117.7516,33.8347,-10.5588,-0.0004,0,0.001,0
-117.7516,33.8347,-11.7647,0,0,0.001,0
-117.7516,33.8347,-12.9706,0,0,0.01,0
-117.7516,33.8347,-14.1765,0,0,0.01,0
-117.7516,33.8347,-15.3824,0,0,0.01,0
-117.7516,33.8347,-16.5882,0,0,0.01,0
-117.7516,33.8347,-17.7941,0,0,0.001,0
-117.7516,33.8347,-19,0,0,0.001,0
-117.7516,33.8621,1.5,0,0,0.001,0
-117.7516,33.8621,0.2941,0,0,0.001,0
-117.7516,33.8621,-0.9118,0,0,0.001,0
-117.7516,33.8621,-2.1176,0,0,0.001,0
-117.7516,33.8621,-3.3235,0,0,0.01,0
-117.7516,33.8621,-4.5294,0.0858,0.0044,0.01,0.0021
-117.7516,33.8621,-5.7353,0.0858,0.0048,0.01,0.0022
-117.7516,33.8621,-6.9412,0.0024,0,0.01,0
-117.7516,33.8621,-8.1471,0.0819,0,0.001,0
-117.7516,33.8621,-9.3529,0,0,0.001,0
-117.7516,33.8621,-10.5588,0,0,0.001,0
-117.7516,33.8621,-11.7647,0.0341,0,0.001,0
-117.7516,33.8621,-12.9706,0,0,0.01,0
-117.7516,33.8621,-14.1765,0,0,0.01,0
-117.7516,33.8621,-15.3824,0,0,0.01,0
-117.7516,33.8621,-16.5882,0,0,0.01,0
-117.7516,33.8621,-17.7941,0,0,0.001,0
-117.7516,33.8621,-19,0,0,0.001,0
-117.7516,33.8895,1.5,0,0,0.01,0
-117.7516,33.8895,0.2941,0,0,0.01,0
-117.7516,33.8895,-0.9118,0,0,0.01,0
-117.7516,33.8895,-2.1176,0,0,0.01,0
-117.7516,33.8895,-3.3235,0,0,0.001,0
-117.7516,33.8895,-4.5294,0,0.0031,0.001,0.0018
-117.7516,33.8895,-5.7353,-0.0166,0.0033,0.001,0.0019
-117.7516,33.8895,-6.9412,-0.0748,0,0.001,0
-117.7516,33.8895,-8.1471,0.0321,0,0.01,0
-117.7516,33.8895,-9.3529,0.1391,0,0.01,0
-117.7516,33.8895,-10.5588,0.0228,0,0.01,0
-117.7516,33.8895,-11.7647,0.0017,0,0.01,0
-117.7516,33.8895,-12.9706,0,0,0.001,0
-117.7516,33.8895,-14.1765,0,0,0.001,0
-117.7516,33.8895,-15.3824,0,0,0.001,0
-117.7516,33.8895,-16.5882,0,0,0.001,0
-117.7516,33.8895,-17.7941,0,0,0.01,0
-117.7516,33.8895,-19,0,0,0.01,0
-117.7516,33.9168,1.5,0,0,0.01,0
-117.7516,33.9168,0.2941,0,0,0.01,0
-117.7516,33.9168,-0.9118,0,0,0.01,0
-117.7516,33.9168,-2.1176,0,0,0.01,0
-117.7516,33.9168,-3.3235,0,0,0.001,0
-117.7516,33.9168,-4.5294,0,0,0.001,0
-117.7516,33.9168,-5.7353,-0.0364,0,0.001,0
-117.7516,33.9168,-6.9412,-0.0273,0,0.001,0
-117.7516,33.9168,-8.1471,0.0257,0,0.01,0
-117.7516,33.9168,-9.3529,0,0,0.01,0
-117.7516,33.9168,-10.5588,0.0341,0,0.01,0
-117.7516,33.9168,-11.7647,0,0,0.01,0
-117.7516,33.9168,-12.9706,-0.0975,0,0.001,0
-117.7516,33.9168,-14.1765,-0.0975,0,0.001,0
-117.7516,33.9168,-15.3824,0,0,0.001,0
-117.7516,33.9168,-16.5882,0,0,0.001,0
-117.7516,33.9168,-17.7941,0,0,0.01,0
-117.7516,33.9168,-19,0,0,0.01,0
-117.7516,33.9442,1.5,0,0,0.01,0
-117.7516,33.9442,0.2941,0,0,0.01,0
-117.7516,33.9442,-0.9118,0,0,0.01,0
-117.7516,33.9442,-2.1176,0,0,0.01,0
-117.7516,33.9442,-3.3235,0,0.0017,0.001,0.0018
-117.7516,33.9442,-4.5294,0,0.0018,0.001,0.002
-117.7516,33.9442,-5.7353,0.0315,0.002,0.001,0.0024
-117.7516,33.9442,-6.9412,0.0068,0.002,0.001,0.0025
-117.7516,33.9442,-8.1471,0.0053,0.0018,0.01,0.0021
-117.7516,33.9442,-9.3529,0,0.0016,0.01,0.0018
-117.7516,33.9442,-10.5588,-0.0975,0,0.01,0
-117.7516,33.9442,-11.7647,-0.1214,0,0.01,0
-117.7516,33.9442,-12.9706,-0.1214,0,0.001,0
-117.7516,33.9442,-14.1765,0,0,0.001,0
-117.7516,33.9442,-15.3824,0,0,0.001,0
-117.7516,33.9442,-16.5882,0,0,0.001,0
-117.7516,33.9442,-17.7941,0,0,0.01,0
-117.7516,33.9442,-19,0,0,0.01,0
-117.7516,33.9716,1.5,0,0,0.01,0
-117.7516,33.9716,0.2941,0,0,0.01,0
-117.7516,33.9716,-0.9118,0,0.0016,0.01,0.0018
-117.7516,33.9716,-2.1176,0,0.0016,0.01,0.0019
-117.7516,33.9716,-3.3235,0,0.0017,0.001,0.002
-117.7516,33.9716,-4.5294,0,0.0018,0.001,0.0023
-117.7516,33.9716,-5.7353,0.0498,0.002,0.001,0.0029
-117.7516,33.9716,-6.9412,-0.0182,0.002,0.001,0.003
-117.7516,33.9716,-8.1471,-0.0099,0.0018,0.01,0.0026
-117.7516,33.9716,-9.3529,-0.1009,0.0016,0.01,0.002
-117.7516,33.9716,-10.5588,-0.055,0,0.01,0
-117.7516,33.9716,-11.7647,0,0,0.01,0
-117.7516,33.9716,-12.9706,0,0,0.001,0
-117.7516,33.9716,-14.1765,0,0,0.001,0
-117.7516,33.9716,-15.3824,0,0,0.001,0
-117.7516,33.9716,-16.5882,0,0,0.001,0
-117.7516,33.9716,-17.7941,0,0,0.01,0
-117.7516,33.9716,-19,0,0,0.01,0
-117.7516,33.9989,1.5,0,0.0015,0.001,0.002
-117.7516,33.9989,0.2941,0,0.0016,0.001,0.0022
-117.7516,33.9989,-0.9118,0,0.0017,0.001,0.0022
-117.7516,33.9989,-2.1176,0,0.0017,0.001,0.0023
-117.7516,33.9989,-3.3235,0,0.0017,0.01,0.0023
-117.7516,33.9989,-4.5294,0,0.0018,0.01,0.0023
-117.7516,33.9989,-5.7353,0.0872,0.0018,0.01,0.0023
-117.7516,33.9989,-6.9412,0.0079,0.0017,0.01,0.0023
-117.7516,33.9989,-8.1471,-0.0073,0.0016,0.001,0.0022
-117.7516,33.9989,-9.3529,-0.055,0.0015,0.001,0.002
-117.7516,33.9989,-10.5588,0,0.0014,0.001,0.0018
-117.7516,33.9989,-11.7647,0,0,0.001,0
-117.7516,33.9989,-12.9706,0,0,0.01,0
-117.7516,33.9989,-14.1765,0,0,0.01,0
-117.7516,33.9989,-15.3824,0,0,0.01,0
-117.7516,33.9989,-16.5882,0,0,0.01,0
-117.7516,33.9989,-17.7941,0,0,0.001,0
-117.7516,33.9989,-19,0,0,0.001,0
-117.7516,34.0263,1.5,0,0.0017,0.001,0.0025
-117.7516,34.0263,0.2941,0,0.0017,0.001,0.0026
-117.7516,34.0263,-0.9118,0,0.0018,0.001,0.0026
-117.7516,34.0263,-2.1176,0,0.0018,0.001,0.0026
-117.7516,34.0263,-3.3235,0,0.0017,0.01,0.0026
-117.7516,34.0263,-4.5294,0,0.0017,0.01,0.0025
-117.7516,34.0263,-5.7353,0.1375,0.0017,0.01,0.0025
-117.7516,34.0263,-6.9412,0.049,0.0017,0.01,0.0024
-117.7516,34.0263,-8.1471,0,0.0017,0.001,0.0024
-117.7516,34.0263,-9.3529,0.0132,0.0017,0.001,0.0023
-117.7516,34.0263,-10.5588,0.0432,0.0016,0.001,0.0021
-117.7516,34.0263,-11.7647,0.0777,0,0.001,0
-117.7516,34.0263,-12.9706,0,0,0.01,0
-117.7516,34.0263,-14.1765,0,0,0.01,0
-117.7516,34.0263,-15.3824,0,0,0.01,0
-117.7516,34.0263,-16.5882,0,0,0.01,0
-117.7516,34.0263,-17.7941,0,0,0.001,0
-117.7516,34.0263,-19,0,0,0.001,0
-117.7516,34.0537,1.5,0,0.0019,0.001,0.0031
-117.7516,34.0537,0.2941,0,0.002,0.001,0.0031
-117.7516,34.0537,-0.9118,0,0.002,0.001,0.0031
-117.7516,34.0537,-2.1176,0,0.0019,0.001,0.003
-117.7516,34.0537,-3.3235,0.0913,0.0019,0.01,0.0029
-117.7516,34.0537,-4.5294,0.01,0.0018,0.01,0.0028
-117.7516,34.0537,-5.7353,-0.002,0.0017,0.01,0.0027
-117.7516,34.0537,-6.9412,-0.0107,0.0017,0.01,0.0026
-117.7516,34.0537,-8.1471,0.0643,0.0017,0.001,0.0027
-117.7516,34.0537,-9.3529,0.0643,0.0017,0.001,0.0026
-117.7516,34.0537,-10.5588,0.0213,0.0016,0.001,0.0023
-117.7516,34.0537,-11.7647,0.0213,0,0.001,0
-117.7516,34.0537,-12.9706,0,0,0.01,0
-117.7516,34.0537,-14.1765,0,0,0.01,0
-117.7516,34.0537,-15.3824,0,0,0.01,0
-117.7516,34.0537,-16.5882,0,0,0.01,0
-117.7516,34.0537,-17.7941,0,0,0.001,0
-117.7516,34.0537,-19,0,0,0.001,0
-117.7516,34.0811,1.5,0,0.0024,0.001,0.0039
-117.7516,34.0811,0.2941,-0.0606,0.0024,0.001,0.0039
-117.7516,34.0811,-0.9118,-0.0212,0.0022,0.001,0.0036
-117.7516,34.0811,-2.1176,0.0383,0.002,0.001,0.0034
-117.7516,34.0811,-3.3235,0.0213,0.0019,0.01,0.0031
-117.7516,34.0811,-4.5294,-0.0186,0.0018,0.01,0.003
-117.7516,34.0811,-5.7353,-0.0134,0.0017,0.01,0.0028
-117.7516,34.0811,-6.9412,-0.0276,0.0016,0.01,0.0026
-117.7516,34.0811,-8.1471,0.0643,0.0016,0.001,0.0025
-117.7516,34.0811,-9.3529,0.0043,0.0015,0.001,0.0023
-117.7516,34.0811,-10.5588,0.001,0.0014,0.001,0.0022
-117.7516,34.0811,-11.7647,-0.0095,0,0.001,0
-117.7516,34.0811,-12.9706,0,0,0.01,0
-117.7516,34.0811,-14.1765,0,0,0.01,0
-117.7516,34.0811,-15.3824,0,0,0.01,0
-117.7516,34.0811,-16.5882,0,0,0.01,0
-117.7516,34.0811,-17.7941,0,0,0.001,0
-117.7516,34.0811,-19,0,0,0.001,0
-117.7516,34.1084,1.5,0,0.0021,0.01,0.0037
-117.7516,34.1084,0.2941,0,0.0021,0.01,0.0038
-117.7516,34.1084,-0.9118,-0.0571,0.002,0.01,0.0035
-117.7516,34.1084,-2.1176,-0.0444,0.0019,0.01,0.0033
-117.7516,34.1084,-3.3235,-0.0153,0.0018,0.001,0.0031
-117.7516,34.1084,-4.5294,0.0317,0.0017,0.001,0.0029
-117.7516,34.1084,-5.7353,0.0182,0.0016,0.001,0.0027
-117.7516,34.1084,-6.9412,-0.0741,0.0015,0.001,0.0026
-117.7516,34.1084,-8.1471,-0.0029,0.0014,0.01,0.0024
-117.7516,34.1084,-9.3529,-0.0029,0.0013,0.01,0.0023
-117.7516,34.1084,-10.5588,0,0.0012,0.01,0.0021
-117.7516,34.1084,-11.7647,0,0,0.01,0
-117.7516,34.1084,-12.9706,0,0,0.001,0
-117.7516,34.1084,-14.1765,0,0,0.001,0
-117.7516,34.1084,-15.3824,0,0,0.001,0
-117.7516,34.1084,-16.5882,0,0,0.001,0
-117.7516,34.1084,-17.7941,0,0,0.01,0
-117.7516,34.1084,-19,0,0,0.01,0
-117.7516,34.1358,1.5,0,0.0017,0.01,0.0029
-117.7516,34.1358,0.2941,0,0.0017,0.01,0.003
-117.7516,34.1358,-0.9118,0,0.0018,0.01,0.003
-117.7516,34.1358,-2.1176,0,0.0017,0.01,0.0029
-117.7516,34.1358,-3.3235,-0.0231,0.0017,0.001,0.0028
-117.7516,34.1358,-4.5294,0.0777,0.0016,0.001,0.0028
-117.7516,34.1358,-5.7353,0.0802,0.0016,0.001,0.0027
-117.7516,34.1358,-6.9412,-0.0544,0.0015,0.001,0.0026
-117.7516,34.1358,-8.1471,-0.0448,0.0014,0.01,0.0024
-117.7516,34.1358,-9.3529,-0.0114,0.0013,0.01,0.0023
-117.7516,34.1358,-10.5588,0.0564,0,0.01,0
-117.7516,34.1358,-11.7647,0,0,0.01,0
-117.7516,34.1358,-12.9706,0,0,0.001,0
-117.7516,34.1358,-14.1765,0,0,0.001,0
-117.7516,34.1358,-15.3824,0,0,0.001,0
-117.7516,34.1358,-16.5882,0,0,0.001,0
-117.7516,34.1358,-17.7941,0,0,0.01,0
-117.7516,34.1358,-19,0,0,0.01,0
-117.7516,34.1632,1.5,0,0.0014,0.01,0.0024
-117.7516,34.1632,0.2941,0,0.0015,0.01,0.0025
-117.7516,34.1632,-0.9118,0,0.0015,0.01,0.0026
-117.7516,34.1632,-2.1176,0,0.0015,0.01,0.0026
-117.7516,34.1632,-3.3235,0,0.0015,0.001,0.0026
-117.7516,34.1632,-4.5294,0,0.0015,0.001,0.0025
-117.7516,34.1632,-5.7353,0.0415,0.0014,0.001,0.0024
-117.7516,34.1632,-6.9412,0.0378,0.0013,0.001,0.0023
-117.7516,34.1632,-8.1471,0.0781,0.0012,0.01,0.0022
-117.7516,34.1632,-9.3529,0.1567,0.0011,0.01,0.002
-117.7516,34.1632,-10.5588,0,0,0.01,0
-117.7516,34.1632,-11.7647,0,0,0.01,0
-117.7516,34.1632,-12.9706,0,0,0.001,0
-117.7516,34.1632,-14.1765,0,0,0.001,0
-117.7516,34.1632,-15.3824,0,0,0.001,0
-117.7516,34.1632,-16.5882,0,0,0.001,0
-117.7516,34.1632,-17.7941,0,0,0.01,0
-117.7516,34.1632,-19,0,0,0.01,0
-117.7516,34.1905,1.5,0,0.0013,0.01,0.0022
-117.7516,34.1905,0.2941,0,0.0013,0.01,0.0022
-117.7516,34.1905,-0.9118,0,0.0014,0.01,0.0023
-117.7516,34.1905,-2.1176,0,0.0014,0.01,0.0023
-117.7516,34.1905,-3.3235,0,0.0014,0.001,0.0023
-117.7516,34.1905,-4.5294,0,0.0015,0.001,0.0025
-117.7516,34.1905,-5.7353,0.0287,0.0015,0.001,0.0026
-117.7516,34.1905,-6.9412,0.0066,0.0014,0.001,0.0024
-117.7516,34.1905,-8.1471,-0.1351,0.0012,0.01,0.002
-117.7516,34.1905,-9.3529,-0.0684,0.0012,0.01,0.0018
-117.7516,34.1905,-10.5588,-0.0018,0,0.01,0
-117.7516,34.1905,-11.7647,-0.0018,0,0.01,0
-117.7516,34.1905,-12.9706,0,0,0.001,0
-117.7516,34.1905,-14.1765,0,0,0.001,0
-117.7516,34.1905,-15.3824,0,0,0.001,0
-117.7516,34.1905,-16.5882,0,0,0.001,0
-117.7516,34.1905,-17.7941,0,0,0.01,0
-117.7516,34.1905,-19,0,0,0.01,0
-117.7516,34.2179,1.5,0,0.0012,0.001,0.002
-117.7516,34.2179,0.2941,0,0.0012,0.001,0.0021
-117.7516,34.2179,-0.9118,0,0.0013,0.001,0.0021
-117.7516,34.2179,-2.1176,0,0.0013,0.001,0.0021
-117.7516,34.2179,-3.3235,0,0.0013,0.01,0.0021
-117.7516,34.2179,-4.5294,0.0633,0.0014,0.01,0.0024
-117.7516,34.2179,-5.7353,0.0633,0.0015,0.01,0.0025
-117.7516,34.2179,-6.9412,0.0207,0.0014,0.01,0.0022
-117.7516,34.2179,-8.1471,0,0,0.001,0
-117.7516,34.2179,-9.3529,-0.0018,0,0.001,0
-117.7516,34.2179,-10.5588,0,0,0.001,0
-117.7516,34.2179,-11.7647,0,0,0.001,0
-117.7516,34.2179,-12.9706,0,0,0.01,0
-117.7516,34.2179,-14.1765,0,0,0.01,0
-117.7516,34.2179,-15.3824,0,0,0.01,0
-117.7516,34.2179,-16.5882,0,0,0.01,0
-117.7516,34.2179,-17.7941,0,0,0.001,0
-117.7516,34.2179,-19,0,0,0.001,0
-117.7516,34.2453,1.5,0,0,0.001,0
-117.7516,34.2453,0.2941,0,0,0.001,0
-117.7516,34.2453,-0.9118,0,0,0.001,0
-117.7516,34.2453,-2.1176,0,0,0.001,0
-117.7516,34.2453,-3.3235,0,0,0.01,0
-117.7516,34.2453,-4.5294,0.1531,0,0.01,0
-117.7516,34.2453,-5.7353,0.1134,0,0.01,0
-117.7516,34.2453,-6.9412,-0.0853,0,0.01,0
-117.7516,34.2453,-8.1471,0,0,0.001,0
-117.7516,34.2453,-9.3529,0,0,0.001,0
-117.7516,34.2453,-10.5588,0,0,0.001,0
-117.7516,34.2453,-11.7647,0,0,0.001,0
-117.7516,34.2453,-12.9706,0,0,0.01,0
-117.7516,34.2453,-14.1765,0,0,0.01,0
-117.7516,34.2453,-15.3824,0,0,0.01,0
-117.7516,34.2453,-16.5882,0,0,0.01,0
-117.7516,34.2453,-17.7941,0,0,0.001,0
-117.7516,34.2453,-19,0,0,0.001,0
-117.7516,34.2726,1.5,0,0,0.001,0
-117.7516,34.2726,0.2941,0,0,0.001,0
-117.7516,34.2726,-0.9118,0,0,0.001,0
-117.7516,34.2726,-2.1176,0,0,0.001,0
-117.7516,34.2726,-3.3235,0,0,0.01,0
-117.7516,34.2726,-4.5294,0,0,0.01,0
-117.7516,34.2726,-5.7353,0,0,0.01,0
-117.7516,34.2726,-6.9412,0,0,0.01,0
-117.7516,34.2726,-8.1471,0,0,0.001,0
-117.7516,34.2726,-9.3529,0,0,0.001,0
-117.7516,34.2726,-10.5588,0,0,0.001,0
-117.7516,34.2726,-11.7647,0,0,0.001,0
-117.7516,34.2726,-12.9706,0,0,0.01,0
-117.7516,34.2726,-14.1765,0,0,0.01,0
-117.7516,34.2726,-15.3824,0,0,0.01,0
-117.7516,34.2726,-16.5882,0,0,0.01,0
-117.7516,34.2726,-17.7941,0,0,0.001,0
-117.7516,34.2726,-19,0,0,0.001,0
-117.7516,34.3,1.5,0,0,0.001,0
-117.7516,34.3,0.2941,0,0,0.001,0
-117.7516,34.3,-0.9118,0,0,0.001,0
-117.7516,34.3,-2.1176,0,0,0.001,0
-117.7516,34.3,-3.3235,0,0,0.01,0
-117.7516,34.3,-4.5294,0,0,0.01,0
-117.7516,34.3,-5.7353,0,0,0.01,0
-117.7516,34.3,-6.9412,0,0,0.01,0
-117.7516,34.3,-8.1471,0,0,0.001,0
-117.7516,34.3,-9.3529,0,0,0.001,0
-117.7516,34.3,-10.5588,0,0,0.001,0
-117.7516,34.3,-11.7647,0,0,0.001,0
-117.7516,34.3,-12.9706,0,0,0.01,0
-117.7516,34.3,-14.1765,0,0,0.01,0
-117.7516,34.3,-15.3824,0,0,0.01,0
-117.7516,34.3,-16.5882,0,0,0.01,0
-117.7516,34.3,-17.7941,0,0,0.001,0
-117.7516,34.3,-19,0,0,0.001,0
-117.7238,33.78,1.5,0,0,0.001,0
-117.7238,33.78,0.2941,0,0,0.001,0
-117.7238,33.78,-0.9118,0,0,0.001,0
-117.7238,33.78,-2.1176,0,0,0.001,0
-117.7238,33.78,-3.3235,0,0,0.01,0
-117.7238,33.78,-4.5294,0,0,0.01,0
-117.7238,33.78,-5.7353,0,0,0.01,0
-117.7238,33.78,-6.9412,0,0,0.01,0
-117.7238,33.78,-8.1471,0,0,0.001,0
-117.7238,33.78,-9.3529,0,0,0.001,0
-117.7238,33.78,-10.5588,0,0,0.001,0
-117.7238,33.78,-11.7647,0,0,0.001,0
-117.7238,33.78,-12.9706,0,0,0.01,0
-117.7238,33.78,-14.1765,0,0,0.01,0
-117.7238,33.78,-15.3824,0,0,0.01,0
-117.7238,33.78,-16.5882,0,0,0.01,0
-117.7238,33.78,-17.7941,0,0,0.001,0
-117.7238,33.78,-19,0,0,0.001,0
-117.7238,33.8074,1.5,0,0,0.001,0
-117.7238,33.8074,0.2941,0,0,0.001,0
-117.7238,33.8074,-0.9118,0,0,0.001,0
-117.7238,33.8074,-2.1176,0,0,0.001,0
-117.7238,33.8074,-3.3235,0,0,0.01,0
-117.7238,33.8074,-4.5294,0.0628,0,0.01,0
-117.7238,33.8074,-5.7353,0,0,0.01,0
-117.7238,33.8074,-6.9412,0,0,0.01,0
-117.7238,33.8074,-8.1471,0.0274,0,0.001,0
-117.7238,33.8074,-9.3529,0,0,0.001,0
-117.7238,33.8074,-10.5588,0,0,0.001,0
-117.7238,33.8074,-11.7647,0,0,0.001,0
-117.7238,33.8074,-12.9706,0,0,0.01,0
-117.7238,33.8074,-14.1765,0,0,0.01,0
-117.7238,33.8074,-15.3824,0,0,0.01,0
-117.7238,33.8074,-16.5882,0,0,0.01,0
-117.7238,33.8074,-17.7941,0,0,0.001,0
-117.7238,33.8074,-19,0,0,0.001,0
-117.7238,33.8347,1.5,0,0,0.001,0
-117.7238,33.8347,0.2941,0,0,0.001,0
-117.7238,33.8347,-0.9118,0,0,0.001,0
-117.7238,33.8347,-2.1176,0,0,0.001,0
-117.7238,33.8347,-3.3235,0,0,0.01,0
-117.7238,33.8347,-4.5294,-0.1543,0,0.01,0
-117.7238,33.8347,-5.7353,-0.0946,0,0.01,0
-117.7238,33.8347,-6.9412,-0.0418,0,0.01,0
-117.7238,33.8347,-8.1471,-0.0418,0,0.001,0
-117.7238,33.8347,-9.3529,-0.0453,0,0.001,0
-117.7238,33.8347,-10.5588,-0.0453,0,0.001,0
-117.7238,33.8347,-11.7647,0,0,0.001,0
-117.7238,33.8347,-12.9706,0,0,0.01,0
-117.7238,33.8347,-14.1765,0,0,0.01,0
-117.7238,33.8347,-15.3824,0,0,0.01,0
-117.7238,33.8347,-16.5882,0,0,0.01,0
-117.7238,33.8347,-17.7941,0,0,0.001,0
-117.7238,33.8347,-19,0,0,0.001,0
-117.7238,33.8621,1.5,0,0,0.001,0
-117.7238,33.8621,0.2941,0,0,0.001,0
-117.7238,33.8621,-0.9118,0,0,0.001,0
-117.7238,33.8621,-2.1176,0,0,0.001,0
-117.7238,33.8621,-3.3235,0,0,0.01,0
-117.7238,33.8621,-4.5294,0,0.0039,0.01,0.0021
-117.7238,33.8621,-5.7353,-0.0946,0.0045,0.01,0.0024
-117.7238,33.8621,-6.9412,0.0691,0.0039,0.01,0.0021
-117.7238,33.8621,-8.1471,0.0819,0,0.001,0
-117.7238,33.8621,-9.3529,0.0643,0,0.001,0
-117.7238,33.8621,-10.5588,0.0008,0,0.001,0
-117.7238,33.8621,-11.7647,0,0,0.001,0
-117.7238,33.8621,-12.9706,0,0,0.01,0
-117.7238,33.8621,-14.1765,0,0,0.01,0
-117.7238,33.8621,-15.3824,0,0,0.01,0
-117.7238,33.8621,-16.5882,0,0,0.01,0
-117.7238,33.8621,-17.7941,0,0,0.001,0
-117.7238,33.8621,-19,0,0,0.001,0
-117.7238,33.8895,1.5,0,0,0.01,0
-117.7238,33.8895,0.2941,0,0,0.01,0
-117.7238,33.8895,-0.9118,0,0,0.01,0
-117.7238,33.8895,-2.1176,0,0,0.01,0
-117.7238,33.8895,-3.3235,0,0,0.001,0
-117.7238,33.8895,-4.5294,-0.0814,0.0026,0.001,0.0018
-117.7238,33.8895,-5.7353,-0.0256,0.0029,0.001,0.0019
-117.7238,33.8895,-6.9412,0.0847,0.0025,0.001,0.0017
-117.7238,33.8895,-8.1471,0.0651,0,0.01,0
-117.7238,33.8895,-9.3529,0.0643,0,0.01,0
-117.7238,33.8895,-10.5588,0.0117,0,0.01,0
-117.7238,33.8895,-11.7647,0.0008,0,0.01,0
-117.7238,33.8895,-12.9706,0,0,0.001,0
-117.7238,33.8895,-14.1765,0,0,0.001,0
-117.7238,33.8895,-15.3824,0,0,0.001,0
-117.7238,33.8895,-16.5882,0,0,0.001,0
-117.7238,33.8895,-17.7941,0,0,0.01,0
-117.7238,33.8895,-19,0,0,0.01,0
-117.7238,33.9168,1.5,0,0,0.01,0
-117.7238,33.9168,0.2941,0,0,0.01,0
-117.7238,33.9168,-0.9118,0,0,0.01,0
-117.7238,33.9168,-2.1176,0,0,0.01,0
-117.7238,33.9168,-3.3235,0,0,0.001,0
-117.7238,33.9168,-4.5294,-0.0661,0,0.001,0
-117.7238,33.9168,-5.7353,-0.0413,0,0.001,0
-117.7238,33.9168,-6.9412,0.0725,0,0.001,0
-117.7238,33.9168,-8.1471,0.0389,0,0.01,0
-117.7238,33.9168,-9.3529,0,0,0.01,0
-117.7238,33.9168,-10.5588,0,0,0.01,0
-117.7238,33.9168,-11.7647,0,0,0.01,0
-117.7238,33.9168,-12.9706,0,0,0.001,0
-117.7238,33.9168,-14.1765,0,0,0.001,0
-117.7238,33.9168,-15.3824,0,0,0.001,0
-117.7238,33.9168,-16.5882,0,0,0.001,0
-117.7238,33.9168,-17.7941,0,0,0.01,0
-117.7238,33.9168,-19,0,0,0.01,0
-117.7238,33.9442,1.5,0,0.0017,0.01,0.0018
-117.7238,33.9442,0.2941,0,0.0018,0.01,0.0019
-117.7238,33.9442,-0.9118,0,0.0018,0.01,0.0019
-117.7238,33.9442,-2.1176,0,0.0018,0.01,0.0019
-117.7238,33.9442,-3.3235,0,0.0017,0.001,0.0018
-117.7238,33.9442,-4.5294,0.0464,0.0017,0.001,0.0018
-117.7238,33.9442,-5.7353,0.0241,0.0017,0.001,0.0018
-117.7238,33.9442,-6.9412,0.0127,0.0016,0.001,0.0018
-117.7238,33.9442,-8.1471,-0.0633,0,0.01,0
-117.7238,33.9442,-9.3529,-0.0975,0,0.01,0
-117.7238,33.9442,-10.5588,-0.0975,0,0.01,0
-117.7238,33.9442,-11.7647,0,0,0.01,0
-117.7238,33.9442,-12.9706,0,0,0.001,0
-117.7238,33.9442,-14.1765,0,0,0.001,0
-117.7238,33.9442,-15.3824,0,0,0.001,0
-117.7238,33.9442,-16.5882,0,0,0.001,0
-117.7238,33.9442,-17.7941,0,0,0.01,0
-117.7238,33.9442,-19,0,0,0.01,0
-117.7238,33.9716,1.5,0,0.0017,0.01,0.0021
-117.7238,33.9716,0.2941,0,0.0018,0.01,0.0021
-117.7238,33.9716,-0.9118,0,0.0018,0.01,0.0021
-117.7238,33.9716,-2.1176,0,0.0018,0.01,0.0021
-117.7238,33.9716,-3.3235,0,0.0017,0.001,0.0021
-117.7238,33.9716,-4.5294,0.058,0.0017,0.001,0.0021
-117.7238,33.9716,-5.7353,0.0045,0.0017,0.001,0.0021
-117.7238,33.9716,-6.9412,0.0002,0.0016,0.001,0.002
-117.7238,33.9716,-8.1471,0,0.0015,0.01,0.0018
-117.7238,33.9716,-9.3529,0,0,0.01,0
-117.7238,33.9716,-10.5588,0,0,0.01,0
-117.7238,33.9716,-11.7647,0,0,0.01,0
-117.7238,33.9716,-12.9706,0,0,0.001,0
-117.7238,33.9716,-14.1765,0,0,0.001,0
-117.7238,33.9716,-15.3824,0,0,0.001,0
-117.7238,33.9716,-16.5882,0,0,0.001,0
-117.7238,33.9716,-17.7941,0,0,0.01,0
-117.7238,33.9716,-19,0,0,0.01,0
-117.7238,33.9989,1.5,0,0.0018,0.001,0.0025
-117.7238,33.9989,0.2941,0,0.0019,0.001,0.0025
-117.7238,33.9989,-0.9118,0,0.0019,0.001,0.0025
-117.7238,33.9989,-2.1176,0,0.0018,0.001,0.0025
-117.7238,33.9989,-3.3235,0,0.0018,0.01,0.0025
-117.7238,33.9989,-4.5294,0.1204,0.0018,0.01,0.0024
-117.7238,33.9989,-5.7353,0.0404,0.0018,0.01,0.0024
-117.7238,33.9989,-6.9412,0.0018,0.0017,0.01,0.0023
-117.7238,33.9989,-8.1471,-0.055,0.0016,0.001,0.0021
-117.7238,33.9989,-9.3529,-0.055,0.0014,0.001,0.0019
-117.7238,33.9989,-10.5588,0,0,0.001,0
-117.7238,33.9989,-11.7647,0,0,0.001,0
-117.7238,33.9989,-12.9706,0,0,0.01,0
-117.7238,33.9989,-14.1765,0,0,0.01,0
-117.7238,33.9989,-15.3824,0,0,0.01,0
-117.7238,33.9989,-16.5882,0,0,0.01,0
-117.7238,33.9989,-17.7941,0,0,0.001,0
-117.7238,33.9989,-19,0,0,0.001,0
-117.7238,34.0263,1.5,0,0.0017,0.001,0.0027
-117.7238,34.0263,0.2941,0,0.0017,0.001,0.0028
-117.7238,34.0263,-0.9118,0,0.0017,0.001,0.0029
-117.7238,34.0263,-2.1176,0,0.0017,0.001,0.0029
-117.7238,34.0263,-3.3235,0,0.0017,0.01,0.0029
-117.7238,34.0263,-4.5294,0.112,0.0017,0.01,0.0028
-117.7238,34.0263,-5.7353,0.0014,0.0017,0.01,0.0027
-117.7238,34.0263,-6.9412,-0.0282,0.0016,0.01,0.0025
-117.7238,34.0263,-8.1471,-0.055,0.0016,0.001,0.0024
-117.7238,34.0263,-9.3529,0.0432,0.0015,0.001,0.0023
-117.7238,34.0263,-10.5588,0.0532,0.0014,0.001,0.0021
-117.7238,34.0263,-11.7647,0,0,0.001,0
-117.7238,34.0263,-12.9706,0,0,0.01,0
-117.7238,34.0263,-14.1765,0,0,0.01,0
-117.7238,34.0263,-15.3824,0,0,0.01,0
-117.7238,34.0263,-16.5882,0,0,0.01,0
-117.7238,34.0263,-17.7941,0,0,0.001,0
-117.7238,34.0263,-19,0,0,0.001,0
-117.7238,34.0537,1.5,0,0.0018,0.001,0.0032
-117.7238,34.0537,0.2941,0,0.0019,0.001,0.0033
-117.7238,34.0537,-0.9118,0,0.0019,0.001,0.0034
-117.7238,34.0537,-2.1176,0,0.0019,0.001,0.0034
-117.7238,34.0537,-3.3235,0.1507,0.0019,0.01,0.0035
-117.7238,34.0537,-4.5294,0.1186,0.0019,0.01,0.0035
-117.7238,34.0537,-5.7353,-0.0105,0.0018,0.01,0.0032
-117.7238,34.0537,-6.9412,-0.0101,0.0017,0.01,0.0029
-117.7238,34.0537,-8.1471,0,0.0015,0.001,0.0027
-117.7238,34.0537,-9.3529,0,0.0015,0.001,0.0024
-117.7238,34.0537,-10.5588,0,0.0014,0.001,0.0022
-117.7238,34.0537,-11.7647,0,0,0.001,0
-117.7238,34.0537,-12.9706,0,0,0.01,0
-117.7238,34.0537,-14.1765,0,0,0.01,0
-117.7238,34.0537,-15.3824,0,0,0.01,0
-117.7238,34.0537,-16.5882,0,0,0.01,0
-117.7238,34.0537,-17.7941,0,0,0.001,0
-117.7238,34.0537,-19,0,0,0.001,0
-117.7238,34.0811,1.5,0,0.0027,0.001,0.0044
-117.7238,34.0811,0.2941,0.0515,0.0027,0.001,0.0045
-117.7238,34.0811,-0.9118,0.038,0.0022,0.001,0.004
-117.7238,34.0811,-2.1176,0.0629,0.002,0.001,0.0038
-117.7238,34.0811,-3.3235,0.0923,0.0021,0.01,0.004
-117.7238,34.0811,-4.5294,-0.0343,0.002,0.01,0.0039
-117.7238,34.0811,-5.7353,-0.0173,0.0018,0.01,0.0035
-117.7238,34.0811,-6.9412,-0.0284,0.0017,0.01,0.003
-117.7238,34.0811,-8.1471,0.0643,0.0016,0.001,0.0028
-117.7238,34.0811,-9.3529,0.001,0.0015,0.001,0.0026
-117.7238,34.0811,-10.5588,-0.0095,0.0013,0.001,0.0023
-117.7238,34.0811,-11.7647,0,0.0012,0.001,0.002
-117.7238,34.0811,-12.9706,0,0,0.01,0
-117.7238,34.0811,-14.1765,0,0,0.01,0
-117.7238,34.0811,-15.3824,0,0,0.01,0
-117.7238,34.0811,-16.5882,0,0,0.01,0
-117.7238,34.0811,-17.7941,0,0,0.001,0
-117.7238,34.0811,-19,0,0,0.001,0
-117.7238,34.1084,1.5,0,0.0026,0.01,0.0044
-117.7238,34.1084,0.2941,0,0.0026,0.01,0.0045
-117.7238,34.1084,-0.9118,-0.1404,0.0021,0.01,0.0039
-117.7238,34.1084,-2.1176,-0.1535,0.0019,0.01,0.0036
-117.7238,34.1084,-3.3235,-0.0834,0.0018,0.001,0.0034
-117.7238,34.1084,-4.5294,-0.0842,0.0017,0.001,0.0033
-117.7238,34.1084,-5.7353,0.0127,0.0017,0.001,0.0032
-117.7238,34.1084,-6.9412,0.0258,0.0016,0.001,0.0033
-117.7238,34.1084,-8.1471,0.0054,0.0016,0.01,0.0033
-117.7238,34.1084,-9.3529,0.0334,0.0015,0.01,0.0032
-117.7238,34.1084,-10.5588,0,0.0013,0.01,0.0027
-117.7238,34.1084,-11.7647,0,0.0011,0.01,0.0021
-117.7238,34.1084,-12.9706,0,0,0.001,0
-117.7238,34.1084,-14.1765,0,0,0.001,0
-117.7238,34.1084,-15.3824,0,0,0.001,0
-117.7238,34.1084,-16.5882,0,0,0.001,0
-117.7238,34.1084,-17.7941,0,0,0.01,0
-117.7238,34.1084,-19,0,0,0.01,0
-117.7238,34.1358,1.5,0,0.0019,0.01,0.0034
-117.7238,34.1358,0.2941,0,0.0019,0.01,0.0035
-117.7238,34.1358,-0.9118,0,0.0019,0.01,0.0035
-117.7238,34.1358,-2.1176,0,0.0019,0.01,0.0035
-117.7238,34.1358,-3.3235,0,0.0019,0.001,0.0034
-117.7238,34.1358,-4.5294,0.0428,0.0019,0.001,0.0034
-117.7238,34.1358,-5.7353,0.0726,0.0018,0.001,0.0033
-117.7238,34.1358,-6.9412,-0.0216,0.0018,0.001,0.0034
-117.7238,34.1358,-8.1471,-0.03,0.0018,0.01,0.0037
-117.7238,34.1358,-9.3529,-0.0361,0.0016,0.01,0.0037
-117.7238,34.1358,-10.5588,-0.0529,0.0013,0.01,0.0029
-117.7238,34.1358,-11.7647,0,0.0011,0.01,0.0022
-117.7238,34.1358,-12.9706,0,0,0.001,0
-117.7238,34.1358,-14.1765,0,0,0.001,0
-117.7238,34.1358,-15.3824,0,0,0.001,0
-117.7238,34.1358,-16.5882,0,0,0.001,0
-117.7238,34.1358,-17.7941,0,0,0.01,0
-117.7238,34.1358,-19,0,0,0.01,0
-117.7238,34.1632,1.5,0,0.0021,0.01,0.0034
-117.7238,34.1632,0.2941,0,0.0021,0.01,0.0035
-117.7238,34.1632,-0.9118,0,0.002,0.01,0.0035
-117.7238,34.1632,-2.1176,0,0.002,0.01,0.0034
-117.7238,34.1632,-3.3235,0,0.0019,0.001,0.0033
-117.7238,34.1632,-4.5294,0.004,0.0019,0.001,0.0032
-117.7238,34.1632,-5.7353,0.0116,0.0018,0.001,0.0031
-117.7238,34.1632,-6.9412,0.0565,0.0017,0.001,0.0031
-117.7238,34.1632,-8.1471,0.0564,0.0016,0.01,0.0032
-117.7238,34.1632,-9.3529,0,0.0015,0.01,0.0031
-117.7238,34.1632,-10.5588,0,0.0012,0.01,0.0026
-117.7238,34.1632,-11.7647,0,0.0011,0.01,0.0021
-117.7238,34.1632,-12.9706,0,0,0.001,0
-117.7238,34.1632,-14.1765,0,0,0.001,0
-117.7238,34.1632,-15.3824,0,0,0.001,0
-117.7238,34.1632,-16.5882,0,0,0.001,0
-117.7238,34.1632,-17.7941,0,0,0.01,0
-117.7238,34.1632,-19,0,0,0.01,0
-117.7238,34.1905,1.5,0,0.0022,0.01,0.0038
-117.7238,34.1905,0.2941,0,0.0022,0.01,0.0037
-117.7238,34.1905,-0.9118,0,0.0021,0.01,0.0036
-117.7238,34.1905,-2.1176,0,0.002,0.01,0.0034
-117.7238,34.1905,-3.3235,0,0.0019,0.001,0.0033
-117.7238,34.1905,-4.5294,0.0101,0.0018,0.001,0.0031
-117.7238,34.1905,-5.7353,0.0118,0.0017,0.001,0.003
-117.7238,34.1905,-6.9412,-0.0042,0.0016,0.001,0.0028
-117.7238,34.1905,-8.1471,0,0.0015,0.01,0.0026
-117.7238,34.1905,-9.3529,0,0.0014,0.01,0.0023
-117.7238,34.1905,-10.5588,0,0.0013,0.01,0.0022
-117.7238,34.1905,-11.7647,0,0,0.01,0
-117.7238,34.1905,-12.9706,0,0,0.001,0
-117.7238,34.1905,-14.1765,0,0,0.001,0
-117.7238,34.1905,-15.3824,0,0,0.001,0
-117.7238,34.1905,-16.5882,0,0,0.001,0
-117.7238,34.1905,-17.7941,0,0,0.01,0
-117.7238,34.1905,-19,0,0,0.01,0
-117.7238,34.2179,1.5,0,0.0024,0.001,0.0041
-117.7238,34.2179,0.2941,0,0.0023,0.001,0.0039
-117.7238,34.2179,-0.9118,0,0.0021,0.001,0.0037
-117.7238,34.2179,-2.1176,0,0.002,0.001,0.0034
-117.7238,34.2179,-3.3235,0.0633,0.0018,0.01,0.0031
-117.7238,34.2179,-4.5294,-0.0359,0.0017,0.01,0.0029
-117.7238,34.2179,-5.7353,-0.0684,0.0016,0.01,0.0028
-117.7238,34.2179,-6.9412,-0.0018,0.0015,0.01,0.0026
-117.7238,34.2179,-8.1471,-0.0018,0.0014,0.001,0.0023
-117.7238,34.2179,-9.3529,-0.0018,0.0013,0.001,0.0021
-117.7238,34.2179,-10.5588,0,0,0.001,0
-117.7238,34.2179,-11.7647,0,0,0.001,0
-117.7238,34.2179,-12.9706,0,0,0.01,0
-117.7238,34.2179,-14.1765,0,0,0.01,0
-117.7238,34.2179,-15.3824,0,0,0.01,0
-117.7238,34.2179,-16.5882,0,0,0.01,0
-117.7238,34.2179,-17.7941,0,0,0.001,0
-117.7238,34.2179,-19,0,0,0.001,0
-117.7238,34.2453,1.5,0,0.0021,0.001,0.0034
-117.7238,34.2453,0.2941,0,0.002,0.001,0.0033
-117.7238,34.2453,-0.9118,0,0.0019,0.001,0.0031
-117.7238,34.2453,-2.1176,0.1461,0.0017,0.001,0.0029
-117.7238,34.2453,-3.3235,0.1134,0.0016,0.01,0.0026
-117.7238,34.2453,-4.5294,0.1134,0.0015,0.01,0.0024
-117.7238,34.2453,-5.7353,-0.0853,0.0014,0.01,0.0022
-117.7238,34.2453,-6.9412,0,0.0013,0.01,0.002
-117.7238,34.2453,-8.1471,0,0,0.001,0
-117.7238,34.2453,-9.3529,0,0,0.001,0
-117.7238,34.2453,-10.5588,0,0,0.001,0
-117.7238,34.2453,-11.7647,0,0,0.001,0
-117.7238,34.2453,-12.9706,0,0,0.01,0
-117.7238,34.2453,-14.1765,0,0,0.01,0
-117.7238,34.2453,-15.3824,0,0,0.01,0
-117.7238,34.2453,-16.5882,0,0,0.01,0
-117.7238,34.2453,-17.7941,0,0,0.001,0
-117.7238,34.2453,-19,0,0,0.001,0
-117.7238,34.2726,1.5,0,0.0014,0.001,0.002
-117.7238,34.2726,0.2941,0,0.0014,0.001,0.002
-117.7238,34.2726,-0.9118,0,0.0013,0.001,0.002
-117.7238,34.2726,-2.1176,0,0,0.001,0
-117.7238,34.2726,-3.3235,0,0,0.01,0
-117.7238,34.2726,-4.5294,0,0,0.01,0
-117.7238,34.2726,-5.7353,0,0,0.01,0
-117.7238,34.2726,-6.9412,0,0,0.01,0
-117.7238,34.2726,-8.1471,0,0,0.001,0
-117.7238,34.2726,-9.3529,0,0,0.001,0
-117.7238,34.2726,-10.5588,0,0,0.001,0
-117.7238,34.2726,-11.7647,0,0,0.001,0
-117.7238,34.2726,-12.9706,0,0,0.01,0
-117.7238,34.2726,-14.1765,0,0,0.01,0
-117.7238,34.2726,-15.3824,0,0,0.01,0
-117.7238,34.2726,-16.5882,0,0,0.01,0
-117.7238,34.2726,-17.7941,0,0,0.001,0
-117.7238,34.2726,-19,0,0,0.001,0
-117.7238,34.3,1.5,0,0,0.001,0
-117.7238,34.3,0.2941,0,0,0.001,0
-117.7238,34.3,-0.9118,0,0,0.001,0
-117.7238,34.3,-2.1176,0,0,0.001,0
-117.7238,34.3,-3.3235,0,0,0.01,0
-117.7238,34.3,-4.5294,0,0,0.01,0
-117.7238,34.3,-5.7353,0,0,0.01,0
-117.7238,34.3,-6.9412,0,0,0.01,0
-117.7238,34.3,-8.1471,0,0,0.001,0
-117.7238,34.3,-9.3529,0,0,0.001,0
-117.7238,34.3,-10.5588,0,0,0.001,0
-117.7238,34.3,-11.7647,0,0,0.001,0
-117.7238,34.3,-12.9706,0,0,0.01,0
-117.7238,34.3,-14.1765,0,0,0.01,0
-117.7238,34.3,-15.3824,0,0,0.01,0
-117.7238,34.3,-16.5882,0,0,0.01,0
-117.7238,34.3,-17.7941,0,0,0.001,0
-117.7238,34.3,-19,0,0,0.001,0
-117.6959,33.78,1.5,0,0,0.01,0
-117.6959,33.78,0.2941,0,0,0.01,0
-117.6959,33.78,-0.9118,0,0,0.01,0
-117.6959,33.78,-2.1176,0,0,0.01,0
-117.6959,33.78,-3.3235,0,0,0.001,0
-117.6959,33.78,-4.5294,0.0571,0,0.001,0
-117.6959,33.78,-5.7353,0,0,0.001,0
-117.6959,33.78,-6.9412,0,0,0.001,0
-117.6959,33.78,-8.1471,0,0,0.01,0
-117.6959,33.78,-9.3529,0,0,0.01,0
-117.6959,33.78,-10.5588,0,0,0.01,0
-117.6959,33.78,-11.7647,0,0,0.01,0
-117.6959,33.78,-12.9706,0,0,0.001,0
-117.6959,33.78,-14.1765,0,0,0.001,0
-117.6959,33.78,-15.3824,0,0,0.001,0
-117.6959,33.78,-16.5882,0,0,0.001,0
-117.6959,33.78,-17.7941,0,0,0.01,0
-117.6959,33.78,-19,0,0,0.01,0
-117.6959,33.8074,1.5,0,0,0.01,0
-117.6959,33.8074,0.2941,0,0,0.01,0
-117.6959,33.8074,-0.9118,0,0,0.01,0
-117.6959,33.8074,-2.1176,0,0,0.01,0
-117.6959,33.8074,-3.3235,0,0,0.001,0
-117.6959,33.8074,-4.5294,0.059,0,0.001,0
-117.6959,33.8074,-5.7353,0.0571,0,0.001,0
-117.6959,33.8074,-6.9412,0.0967,0,0.001,0
-117.6959,33.8074,-8.1471,0.0156,0,0.01,0
-117.6959,33.8074,-9.3529,-0.0758,0,0.01,0
-117.6959,33.8074,-10.5588,0,0,0.01,0
-117.6959,33.8074,-11.7647,0,0,0.01,0
-117.6959,33.8074,-12.9706,0,0,0.001,0
-117.6959,33.8074,-14.1765,0,0,0.001,0
-117.6959,33.8074,-15.3824,0,0,0.001,0
-117.6959,33.8074,-16.5882,0,0,0.001,0
-117.6959,33.8074,-17.7941,0,0,0.01,0
-117.6959,33.8074,-19,0,0,0.01,0
-117.6959,33.8347,1.5,0,0,0.01,0
-117.6959,33.8347,0.2941,0,0,0.01,0
-117.6959,33.8347,-0.9118,0,0,0.01,0
-117.6959,33.8347,-2.1176,0,0,0.01,0
-117.6959,33.8347,-3.3235,0,0,0.001,0
-117.6959,33.8347,-4.5294,-0.0019,0,0.001,0
-117.6959,33.8347,-5.7353,-0.0164,0,0.001,0
-117.6959,33.8347,-6.9412,0,0,0.001,0
-117.6959,33.8347,-8.1471,0,0,0.01,0
-117.6959,33.8347,-9.3529,-0.0453,0,0.01,0
-117.6959,33.8347,-10.5588,0,0,0.01,0
-117.6959,33.8347,-11.7647,0,0,0.01,0
-117.6959,33.8347,-12.9706,0,0,0.001,0
-117.6959,33.8347,-14.1765,0,0,0.001,0
-117.6959,33.8347,-15.3824,0,0,0.001,0
-117.6959,33.8347,-16.5882,0,0,0.001,0
-117.6959,33.8347,-17.7941,0,0,0.01,0
-117.6959,33.8347,-19,0,0,0.01,0
-117.6959,33.8621,1.5,0,0,0.01,0
-117.6959,33.8621,0.2941,0,0,0.01,0
-117.6959,33.8621,-0.9118,0,0,0.01,0
-117.6959,33.8621,-2.1176,0,0,0.01,0
-117.6959,33.8621,-3.3235,0,0,0.001,0
-117.6959,33.8621,-4.5294,0,0,0.001,0
-117.6959,33.8621,-5.7353,0.0619,0,0.001,0
-117.6959,33.8621,-6.9412,0.0649,0,0.001,0
-117.6959,33.8621,-8.1471,0.0819,0,0.01,0
-117.6959,33.8621,-9.3529,0.0325,0,0.01,0
-117.6959,33.8621,-10.5588,0.0008,0,0.01,0
-117.6959,33.8621,-11.7647,0,0,0.01,0
-117.6959,33.8621,-12.9706,0,0,0.001,0
-117.6959,33.8621,-14.1765,0,0,0.001,0
-117.6959,33.8621,-15.3824,0,0,0.001,0
-117.6959,33.8621,-16.5882,0,0,0.001,0
-117.6959,33.8621,-17.7941,0,0,0.01,0
-117.6959,33.8621,-19,0,0,0.01,0
-117.6959,33.8895,1.5,0,0.0021,0.001,0.0019
-117.6959,33.8895,0.2941,0,0.0022,0.001,0.002
-117.6959,33.8895,-0.9118,0,0.0021,0.001,0.0019
-117.6959,33.8895,-2.1176,-0.1284,0.002,0.001,0.0017
-117.6959,33.8895,-3.3235,-0.1049,0,0.01,0
-117.6959,33.8895,-4.5294,-0.0552,0,0.01,0
-117.6959,33.8895,-5.7353,0.0619,0,0.01,0
-117.6959,33.8895,-6.9412,0.0636,0,0.01,0
-117.6959,33.8895,-8.1471,0,0,0.001,0
-117.6959,33.8895,-9.3529,-0.0299,0,0.001,0
-117.6959,33.8895,-10.5588,-0.0299,0,0.001,0
-117.6959,33.8895,-11.7647,0,0,0.001,0
-117.6959,33.8895,-12.9706,0,0,0.01,0
-117.6959,33.8895,-14.1765,0,0,0.01,0
-117.6959,33.8895,-15.3824,0,0,0.01,0
-117.6959,33.8895,-16.5882,0,0,0.01,0
-117.6959,33.8895,-17.7941,0,0,0.001,0
-117.6959,33.8895,-19,0,0,0.001,0
-117.6959,33.9168,1.5,0,0.0028,0.001,0.0028
-117.6959,33.9168,0.2941,0,0.003,0.001,0.003
-117.6959,33.9168,-0.9118,0,0.0026,0.001,0.0025
-117.6959,33.9168,-2.1176,-0.0044,0.0022,0.001,0.0022
-117.6959,33.9168,-3.3235,-0.0427,0.002,0.01,0.002
-117.6959,33.9168,-4.5294,-0.0534,0.0018,0.01,0.0018
-117.6959,33.9168,-5.7353,0,0,0.01,0
-117.6959,33.9168,-6.9412,0.0181,0,0.01,0
-117.6959,33.9168,-8.1471,0,0,0.001,0
-117.6959,33.9168,-9.3529,0,0,0.001,0
-117.6959,33.9168,-10.5588,0,0,0.001,0
-117.6959,33.9168,-11.7647,-0.0345,0,0.001,0
-117.6959,33.9168,-12.9706,0,0,0.01,0
-117.6959,33.9168,-14.1765,0,0,0.01,0
-117.6959,33.9168,-15.3824,0,0,0.01,0
-117.6959,33.9168,-16.5882,0,0,0.01,0
-117.6959,33.9168,-17.7941,0,0,0.001,0
-117.6959,33.9168,-19,0,0,0.001,0
-117.6959,33.9442,1.5,0,0.0027,0.001,0.0029
-117.6959,33.9442,0.2941,0,0.0028,0.001,0.003
-117.6959,33.9442,-0.9118,0,0.0025,0.001,0.0027
-117.6959,33.9442,-2.1176,0.02,0.0022,0.001,0.0025
-117.6959,33.9442,-3.3235,0.0242,0.002,0.01,0.0022
-117.6959,33.9442,-4.5294,0.0163,0.0018,0.01,0.0021
-117.6959,33.9442,-5.7353,-0.0396,0.0017,0.01,0.002
-117.6959,33.9442,-6.9412,0.0082,0.0016,0.01,0.0018
-117.6959,33.9442,-8.1471,0,0,0.001,0
-117.6959,33.9442,-9.3529,0,0,0.001,0
-117.6959,33.9442,-10.5588,0,0,0.001,0
-117.6959,33.9442,-11.7647,0,0,0.001,0
-117.6959,33.9442,-12.9706,0,0,0.01,0
-117.6959,33.9442,-14.1765,0,0,0.01,0
-117.6959,33.9442,-15.3824,0,0,0.01,0
-117.6959,33.9442,-16.5882,0,0,0.01,0
-117.6959,33.9442,-17.7941,0,0,0.001,0
-117.6959,33.9442,-19,0,0,0.001,0
-117.6959,33.9716,1.5,0,0.0026,0.001,0.0033
-117.6959,33.9716,0.2941,0,0.0026,0.001,0.0034
-117.6959,33.9716,-0.9118,0.0166,0.0023,0.001,0.003
-117.6959,33.9716,-2.1176,0.051,0.0021,0.001,0.0027
-117.6959,33.9716,-3.3235,0.0346,0.0019,0.01,0.0025
-117.6959,33.9716,-4.5294,0.0156,0.0018,0.01,0.0023
-117.6959,33.9716,-5.7353,-0.0595,0.0017,0.01,0.0022
-117.6959,33.9716,-6.9412,0.0145,0.0016,0.01,0.002
-117.6959,33.9716,-8.1471,0,0.0015,0.001,0.0019
-117.6959,33.9716,-9.3529,0,0,0.001,0
-117.6959,33.9716,-10.5588,0,0,0.001,0
-117.6959,33.9716,-11.7647,0,0,0.001,0
-117.6959,33.9716,-12.9706,0,0,0.01,0
-117.6959,33.9716,-14.1765,0,0,0.01,0
-117.6959,33.9716,-15.3824,0,0,0.01,0
-117.6959,33.9716,-16.5882,0,0,0.01,0
-117.6959,33.9716,-17.7941,0,0,0.001,0
-117.6959,33.9716,-19,0,0,0.001,0
-117.6959,33.9989,1.5,0,0.0023,0.01,0.0034
-117.6959,33.9989,0.2941,0,0.0024,0.01,0.0035
-117.6959,33.9989,-0.9118,-0.0066,0.0021,0.01,0.0032
-117.6959,33.9989,-2.1176,-0.0058,0.002,0.01,0.0029
-117.6959,33.9989,-3.3235,0.0291,0.0018,0.001,0.0028
-117.6959,33.9989,-4.5294,0.0112,0.0017,0.001,0.0027
-117.6959,33.9989,-5.7353,-0.0422,0.0017,0.001,0.0025
-117.6959,33.9989,-6.9412,0.1426,0.0016,0.001,0.0024
-117.6959,33.9989,-8.1471,0.0777,0.0015,0.01,0.0022
-117.6959,33.9989,-9.3529,0,0.0013,0.01,0.002
-117.6959,33.9989,-10.5588,0,0,0.01,0
-117.6959,33.9989,-11.7647,0,0,0.01,0
-117.6959,33.9989,-12.9706,0,0,0.001,0
-117.6959,33.9989,-14.1765,0,0,0.001,0
-117.6959,33.9989,-15.3824,0,0,0.001,0
-117.6959,33.9989,-16.5882,0,0,0.001,0
-117.6959,33.9989,-17.7941,0,0,0.01,0
-117.6959,33.9989,-19,0,0,0.01,0
-117.6959,34.0263,1.5,0,0.002,0.01,0.0032
-117.6959,34.0263,0.2941,0,0.002,0.01,0.0033
-117.6959,34.0263,-0.9118,0,0.0019,0.01,0.0032
-117.6959,34.0263,-2.1176,0.0872,0.0018,0.01,0.0031
-117.6959,34.0263,-3.3235,0.1273,0.0017,0.001,0.003
-117.6959,34.0263,-4.5294,0.0883,0.0016,0.001,0.0029
-117.6959,34.0263,-5.7353,-0.0435,0.0015,0.001,0.0028
-117.6959,34.0263,-6.9412,0.0208,0.0014,0.001,0.0027
-117.6959,34.0263,-8.1471,0.0432,0.0014,0.01,0.0025
-117.6959,34.0263,-9.3529,0.0432,0.0013,0.01,0.0024
-117.6959,34.0263,-10.5588,0,0.0012,0.01,0.0022
-117.6959,34.0263,-11.7647,0,0.0011,0.01,0.0019
-117.6959,34.0263,-12.9706,0,0,0.001,0
-117.6959,34.0263,-14.1765,0,0,0.001,0
-117.6959,34.0263,-15.3824,0,0,0.001,0
-117.6959,34.0263,-16.5882,0,0,0.001,0
-117.6959,34.0263,-17.7941,0,0,0.01,0
-117.6959,34.0263,-19,0,0,0.01,0
-117.6959,34.0537,1.5,0,0.0022,0.01,0.0037
-117.6959,34.0537,0.2941,0,0.0022,0.01,0.0038
-117.6959,34.0537,-0.9118,0,0.0021,0.01,0.0037
-117.6959,34.0537,-2.1176,0,0.002,0.01,0.0036
-117.6959,34.0537,-3.3235,0.0732,0.0019,0.001,0.0036
-117.6959,34.0537,-4.5294,0.0178,0.0018,0.001,0.0035
-117.6959,34.0537,-5.7353,-0.0418,0.0017,0.001,0.0033
-117.6959,34.0537,-6.9412,-0.0171,0.0015,0.001,0.003
-117.6959,34.0537,-8.1471,0,0.0013,0.01,0.0028
-117.6959,34.0537,-9.3529,0,0.0012,0.01,0.0026
-117.6959,34.0537,-10.5588,0,0.0012,0.01,0.0024
-117.6959,34.0537,-11.7647,0,0.0011,0.01,0.0022
-117.6959,34.0537,-12.9706,0,0,0.001,0
-117.6959,34.0537,-14.1765,0,0,0.001,0
-117.6959,34.0537,-15.3824,0,0,0.001,0
-117.6959,34.0537,-16.5882,0,0,0.001,0
-117.6959,34.0537,-17.7941,0,0,0.01,0
-117.6959,34.0537,-19,0,0,0.01,0
-117.6959,34.0811,1.5,0,0.0036,0.01,0.0057
-117.6959,34.0811,0.2941,0.0189,0.0036,0.01,0.0057
-117.6959,34.0811,-0.9118,0.0199,0.0027,0.01,0.0046
-117.6959,34.0811,-2.1176,0.0749,0.0022,0.01,0.0041
-117.6959,34.0811,-3.3235,0,0.002,0.001,0.0039
-117.6959,34.0811,-4.5294,-0.0029,0.0018,0.001,0.0037
-117.6959,34.0811,-5.7353,0.0028,0.0017,0.001,0.0034
-117.6959,34.0811,-6.9412,-0.0182,0.0015,0.001,0.0031
-117.6959,34.0811,-8.1471,0.001,0.0014,0.01,0.0029
-117.6959,34.0811,-9.3529,0.001,0.0012,0.01,0.0028
-117.6959,34.0811,-10.5588,0,0.0013,0.01,0.0026
-117.6959,34.0811,-11.7647,0,0.0011,0.01,0.0024
-117.6959,34.0811,-12.9706,0,0.0009,0.001,0.002
-117.6959,34.0811,-14.1765,0,0,0.001,0
-117.6959,34.0811,-15.3824,0,0,0.001,0
-117.6959,34.0811,-16.5882,0,0,0.001,0
-117.6959,34.0811,-17.7941,0,0,0.01,0
-117.6959,34.0811,-19,0,0,0.01,0
-117.6959,34.1084,1.5,0,0.0035,0.001,0.0058
-117.6959,34.1084,0.2941,0,0.0034,0.001,0.0057
-117.6959,34.1084,-0.9118,0.033,0.0026,0.001,0.0046
-117.6959,34.1084,-2.1176,0.0154,0.0021,0.001,0.0041
-117.6959,34.1084,-3.3235,0.0135,0.0019,0.01,0.0038
-117.6959,34.1084,-4.5294,-0.0341,0.0018,0.01,0.0036
-117.6959,34.1084,-5.7353,-0.0154,0.0017,0.01,0.0034
-117.6959,34.1084,-6.9412,0.0895,0.0015,0.01,0.0034
-117.6959,34.1084,-8.1471,0,0.0014,0.001,0.0034
-117.6959,34.1084,-9.3529,0,0.0013,0.001,0.0033
-117.6959,34.1084,-10.5588,0,0.0013,0.001,0.0029
-117.6959,34.1084,-11.7647,0,0.0011,0.001,0.0025
-117.6959,34.1084,-12.9706,0,0.0009,0.01,0.0022
-117.6959,34.1084,-14.1765,0,0,0.01,0
-117.6959,34.1084,-15.3824,0,0,0.01,0
-117.6959,34.1084,-16.5882,0,0,0.01,0
-117.6959,34.1084,-17.7941,0,0,0.001,0
-117.6959,34.1084,-19,0,0,0.001,0
-117.6959,34.1358,1.5,0,0.0021,0.001,0.0044
-117.6959,34.1358,0.2941,0,0.0022,0.001,0.0044
-117.6959,34.1358,-0.9118,0,0.0021,0.001,0.0042
-117.6959,34.1358,-2.1176,-0.0482,0.0021,0.001,0.0041
-117.6959,34.1358,-3.3235,0.0672,0.002,0.01,0.0039
-117.6959,34.1358,-4.5294,0.1351,0.0019,0.01,0.0038
-117.6959,34.1358,-5.7353,0.1318,0.0018,0.01,0.0037
-117.6959,34.1358,-6.9412,0.0624,0.0017,0.01,0.0038
-117.6959,34.1358,-8.1471,0.0173,0.0017,0.001,0.0041
-117.6959,34.1358,-9.3529,-0.0132,0.0017,0.001,0.0041
-117.6959,34.1358,-10.5588,0.1196,0.0015,0.001,0.0035
-117.6959,34.1358,-11.7647,0,0.0013,0.001,0.0028
-117.6959,34.1358,-12.9706,0,0.0011,0.01,0.0023
-117.6959,34.1358,-14.1765,0,0,0.01,0
-117.6959,34.1358,-15.3824,0,0,0.01,0
-117.6959,34.1358,-16.5882,0,0,0.01,0
-117.6959,34.1358,-17.7941,0,0,0.001,0
-117.6959,34.1358,-19,0,0,0.001,0
-117.6959,34.1632,1.5,0,0.0024,0.001,0.0043
-117.6959,34.1632,0.2941,0,0.0024,0.001,0.0043
-117.6959,34.1632,-0.9118,0,0.0022,0.001,0.0042
-117.6959,34.1632,-2.1176,0.0165,0.0021,0.001,0.0041
-117.6959,34.1632,-3.3235,-0.005,0.002,0.01,0.0039
-117.6959,34.1632,-4.5294,0.0485,0.0019,0.01,0.0038
-117.6959,34.1632,-5.7353,0.0373,0.0019,0.01,0.0038
-117.6959,34.1632,-6.9412,0.0121,0.0018,0.01,0.0037
-117.6959,34.1632,-8.1471,0.0014,0.0018,0.001,0.0039
-117.6959,34.1632,-9.3529,-0.102,0.0018,0.001,0.0038
-117.6959,34.1632,-10.5588,0,0.0016,0.001,0.0033
-117.6959,34.1632,-11.7647,0,0.0014,0.001,0.0028
-117.6959,34.1632,-12.9706,0,0.0012,0.01,0.0024
-117.6959,34.1632,-14.1765,0,0,0.01,0
-117.6959,34.1632,-15.3824,0,0,0.01,0
-117.6959,34.1632,-16.5882,0,0,0.01,0
-117.6959,34.1632,-17.7941,0,0,0.001,0
-117.6959,34.1632,-19,0,0,0.001,0
-117.6959,34.1905,1.5,0,0.0036,0.001,0.0061
-117.6959,34.1905,0.2941,0,0.0033,0.001,0.0056
-117.6959,34.1905,-0.9118,0,0.0028,0.001,0.005
-117.6959,34.1905,-2.1176,-0.0051,0.0025,0.001,0.0044
-117.6959,34.1905,-3.3235,-0.021,0.0022,0.01,0.0041
-117.6959,34.1905,-4.5294,-0.0207,0.002,0.01,0.0038
-117.6959,34.1905,-5.7353,0.0263,0.0019,0.01,0.0036
-117.6959,34.1905,-6.9412,0.0111,0.0019,0.01,0.0034
-117.6959,34.1905,-8.1471,0.0111,0.0018,0.001,0.0032
-117.6959,34.1905,-9.3529,-0.0886,0.0017,0.001,0.0031
-117.6959,34.1905,-10.5588,0,0.0016,0.001,0.0029
-117.6959,34.1905,-11.7647,0,0.0015,0.001,0.0026
-117.6959,34.1905,-12.9706,0,0.0013,0.01,0.0023
-117.6959,34.1905,-14.1765,0,0,0.01,0
-117.6959,34.1905,-15.3824,0,0,0.01,0
-117.6959,34.1905,-16.5882,0,0,0.01,0
-117.6959,34.1905,-17.7941,0,0,0.001,0
-117.6959,34.1905,-19,0,0,0.001,0
-117.6959,34.2179,1.5,0,0.0071,0.01,0.0127
-117.6959,34.2179,0.2941,0,0.0052,0.01,0.0093
-117.6959,34.2179,-0.9118,0.0397,0.0036,0.01,0.0062
-117.6959,34.2179,-2.1176,0.0084,0.0027,0.01,0.0048
-117.6959,34.2179,-3.3235,-0.0193,0.0022,0.001,0.0041
-117.6959,34.2179,-4.5294,-0.0684,0.0018,0.001,0.0036
-117.6959,34.2179,-5.7353,0.0728,0.0017,0.001,0.0033
-117.6959,34.2179,-6.9412,0,0.0016,0.001,0.003
-117.6959,34.2179,-8.1471,0,0.0015,0.01,0.0028
-117.6959,34.2179,-9.3529,0,0.0015,0.01,0.0027
-117.6959,34.2179,-10.5588,0,0.0014,0.01,0.0025
-117.6959,34.2179,-11.7647,0,0.0014,0.01,0.0022
-117.6959,34.2179,-12.9706,0,0,0.001,0
-117.6959,34.2179,-14.1765,0,0,0.001,0
-117.6959,34.2179,-15.3824,0,0,0.001,0
-117.6959,34.2179,-16.5882,0,0,0.001,0
-117.6959,34.2179,-17.7941,0,0,0.01,0
-117.6959,34.2179,-19,0,0,0.01,0
-117.6959,34.2453,1.5,0,0.0053,0.01,0.0087
-117.6959,34.2453,0.2941,0,0.0042,0.01,0.0068
-117.6959,34.2453,-0.9118,0.1461,0.003,0.01,0.005
-117.6959,34.2453,-2.1176,0.1134,0.0024,0.01,0.004
-117.6959,34.2453,-3.3235,0.0807,0.0019,0.001,0.0034
-117.6959,34.2453,-4.5294,0,0.0016,0.001,0.003
-117.6959,34.2453,-5.7353,0,0.0015,0.001,0.0027
-117.6959,34.2453,-6.9412,0,0.0014,0.001,0.0025
-117.6959,34.2453,-8.1471,0,0.0013,0.01,0.0022
-117.6959,34.2453,-9.3529,0,0,0.01,0
-117.6959,34.2453,-10.5588,0,0,0.01,0
-117.6959,34.2453,-11.7647,0,0,0.01,0
-117.6959,34.2453,-12.9706,0,0,0.001,0
-117.6959,34.2453,-14.1765,0,0,0.001,0
-117.6959,34.2453,-15.3824,0,0,0.001,0
-117.6959,34.2453,-16.5882,0,0,0.001,0
-117.6959,34.2453,-17.7941,0,0,0.01,0
-117.6959,34.2453,-19,0,0,0.01,0
-117.6959,34.2726,1.5,0,0.0021,0.01,0.0033
-117.6959,34.2726,0.2941,0,0.002,0.01,0.0032
-117.6959,34.2726,-0.9118,0,0.0018,0.01,0.0029
-117.6959,34.2726,-2.1176,0,0.0017,0.01,0.0026
-117.6959,34.2726,-3.3235,0,0.0015,0.001,0.0024
-117.6959,34.2726,-4.5294,0,0.0014,0.001,0.0022
-117.6959,34.2726,-5.7353,0,0,0.001,0
-117.6959,34.2726,-6.9412,0,0,0.001,0
-117.6959,34.2726,-8.1471,0,0,0.01,0
-117.6959,34.2726,-9.3529,0,0,0.01,0
-117.6959,34.2726,-10.5588,0,0,0.01,0
-117.6959,34.2726,-11.7647,0,0,0.01,0
-117.6959,34.2726,-12.9706,0,0,0.001,0
-117.6959,34.2726,-14.1765,0,0,0.001,0
-117.6959,34.2726,-15.3824,0,0,0.001,0
-117.6959,34.2726,-16.5882,0,0,0.001,0
-117.6959,34.2726,-17.7941,0,0,0.01,0
-117.6959,34.2726,-19,0,0,0.01,0
-117.6959,34.3,1.5,0,0,0.01,0
-117.6959,34.3,0.2941,0,0,0.01,0
-117.6959,34.3,-0.9118,0,0,0.01,0
-117.6959,34.3,-2.1176,0,0,0.01,0
-117.6959,34.3,-3.3235,0,0,0.001,0
-117.6959,34.3,-4.5294,0,0,0.001,0
-117.6959,34.3,-5.7353,0,0,0.001,0
-117.6959,34.3,-6.9412,0,0,0.001,0
-117.6959,34.3,-8.1471,0,0,0.01,0
-117.6959,34.3,-9.3529,0,0,0.01,0
-117.6959,34.3,-10.5588,0,0,0.01,0
-117.6959,34.3,-11.7647,0,0,0.01,0
-117.6959,34.3,-12.9706,0,0,0.001,0
-117.6959,34.3,-14.1765,0,0,0.001,0
-117.6959,34.3,-15.3824,0,0,0.001,0
-117.6959,34.3,-16.5882,0,0,0.001,0
-117.6959,34.3,-17.7941,0,0,0.01,0
-117.6959,34.3,-19,0,0,0.01,0
-117.6681,33.78,1.5,0,0,0.01,0
-117.6681,33.78,0.2941,0,0,0.01,0
-117.6681,33.78,-0.9118,0,0,0.01,0
-117.6681,33.78,-2.1176,0,0,0.01,0
-117.6681,33.78,-3.3235,0,0,0.001,0
-117.6681,33.78,-4.5294,0,0,0.001,0
-117.6681,33.78,-5.7353,0,0,0.001,0
-117.6681,33.78,-6.9412,0,0,0.001,0
-117.6681,33.78,-8.1471,0,0,0.01,0
-117.6681,33.78,-9.3529,0,0,0.01,0
-117.6681,33.78,-10.5588,0,0,0.01,0
-117.6681,33.78,-11.7647,0,0,0.01,0
-117.6681,33.78,-12.9706,0,0,0.001,0
-117.6681,33.78,-14.1765,0,0,0.001,0
-117.6681,33.78,-15.3824,0,0,0.001,0
-117.6681,33.78,-16.5882,0,0,0.001,0
-117.6681,33.78,-17.7941,0,0,0.01,0
-117.6681,33.78,-19,0,0,0.01,0
-117.6681,33.8074,1.5,0,0,0.01,0
-117.6681,33.8074,0.2941,0,0,0.01,0
-117.6681,33.8074,-0.9118,0,0,0.01,0
-117.6681,33.8074,-2.1176,0,0,0.01,0
-117.6681,33.8074,-3.3235,0,0,0.001,0
-117.6681,33.8074,-4.5294,0.1004,0,0.001,0
-117.6681,33.8074,-5.7353,0.1372,0,0.001,0
-117.6681,33.8074,-6.9412,0.0967,0,0.001,0
-117.6681,33.8074,-8.1471,-0.0707,0,0.01,0
-117.6681,33.8074,-9.3529,-0.0758,0,0.01,0
-117.6681,33.8074,-10.5588,0,0,0.01,0
-117.6681,33.8074,-11.7647,0,0,0.01,0
-117.6681,33.8074,-12.9706,0,0,0.001,0
-117.6681,33.8074,-14.1765,0,0,0.001,0
-117.6681,33.8074,-15.3824,0,0,0.001,0
-117.6681,33.8074,-16.5882,0,0,0.001,0
-117.6681,33.8074,-17.7941,0,0,0.01,0
-117.6681,33.8074,-19,0,0,0.01,0
-117.6681,33.8347,1.5,0,0,0.01,0
-117.6681,33.8347,0.2941,0,0,0.01,0
-117.6681,33.8347,-0.9118,0,0,0.01,0
-117.6681,33.8347,-2.1176,0,0,0.01,0
-117.6681,33.8347,-3.3235,0,0,0.001,0
-117.6681,33.8347,-4.5294,0.0866,0,0.001,0
-117.6681,33.8347,-5.7353,0.1015,0,0.001,0
-117.6681,33.8347,-6.9412,0,0,0.001,0
-117.6681,33.8347,-8.1471,-0.0453,0,0.01,0
-117.6681,33.8347,-9.3529,-0.0453,0,0.01,0
-117.6681,33.8347,-10.5588,0,0,0.01,0
-117.6681,33.8347,-11.7647,0,0,0.01,0
-117.6681,33.8347,-12.9706,0,0,0.001,0
-117.6681,33.8347,-14.1765,0,0,0.001,0
-117.6681,33.8347,-15.3824,0,0,0.001,0
-117.6681,33.8347,-16.5882,0,0,0.001,0
-117.6681,33.8347,-17.7941,0,0,0.01,0
-117.6681,33.8347,-19,0,0,0.01,0
-117.6681,33.8621,1.5,0,0,0.01,0
-117.6681,33.8621,0.2941,0,0,0.01,0
-117.6681,33.8621,-0.9118,0,0,0.01,0
-117.6681,33.8621,-2.1176,0,0,0.01,0
-117.6681,33.8621,-3.3235,0,0,0.001,0
-117.6681,33.8621,-4.5294,0,0,0.001,0
-117.6681,33.8621,-5.7353,0.1163,0,0.001,0
-117.6681,33.8621,-6.9412,0.0776,0,0.001,0
-117.6681,33.8621,-8.1471,0.0388,0,0.01,0
-117.6681,33.8621,-9.3529,0.0117,0,0.01,0
-117.6681,33.8621,-10.5588,0,0,0.01,0
-117.6681,33.8621,-11.7647,0,0,0.01,0
-117.6681,33.8621,-12.9706,0,0,0.001,0
-117.6681,33.8621,-14.1765,0,0,0.001,0
-117.6681,33.8621,-15.3824,0,0,0.001,0
-117.6681,33.8621,-16.5882,0,0,0.001,0
-117.6681,33.8621,-17.7941,0,0,0.01,0
-117.6681,33.8621,-19,0,0,0.01,0
-117.6681,33.8895,1.5,0,0.0039,0.001,0.0033
-117.6681,33.8895,0.2941,0,0.0041,0.001,0.0034
-117.6681,33.8895,-0.9118,-0.0727,0.0029,0.001,0.0027
-117.6681,33.8895,-2.1176,-0.1284,0.0022,0.001,0.0022
-117.6681,33.8895,-3.3235,0,0.0019,0.01,0.0019
-117.6681,33.8895,-4.5294,0,0.0017,0.01,0.0017
-117.6681,33.8895,-5.7353,0,0,0.01,0
-117.6681,33.8895,-6.9412,0.0439,0,0.01,0
-117.6681,33.8895,-8.1471,0,0,0.001,0
-117.6681,33.8895,-9.3529,-0.0299,0,0.001,0
-117.6681,33.8895,-10.5588,-0.0345,0,0.001,0
-117.6681,33.8895,-11.7647,0,0,0.001,0
-117.6681,33.8895,-12.9706,0,0,0.01,0
-117.6681,33.8895,-14.1765,0,0,0.01,0
-117.6681,33.8895,-15.3824,0,0,0.01,0
-117.6681,33.8895,-16.5882,0,0,0.01,0
-117.6681,33.8895,-17.7941,0,0,0.001,0
-117.6681,33.8895,-19,0,0,0.001,0
-117.6681,33.9168,1.5,0,0.0073,0.001,0.0067
-117.6681,33.9168,0.2941,0,0.0078,0.001,0.0071
-117.6681,33.9168,-0.9118,-0.0577,0.0047,0.001,0.0046
-117.6681,33.9168,-2.1176,-0.0416,0.0029,0.001,0.0031
-117.6681,33.9168,-3.3235,-0.036,0.0022,0.01,0.0025
-117.6681,33.9168,-4.5294,0,0.0019,0.01,0.0022
-117.6681,33.9168,-5.7353,0.0852,0.0017,0.01,0.002
-117.6681,33.9168,-6.9412,0.0141,0.0015,0.01,0.0018
-117.6681,33.9168,-8.1471,0,0,0.001,0
-117.6681,33.9168,-9.3529,0,0,0.001,0
-117.6681,33.9168,-10.5588,-0.0345,0,0.001,0
-117.6681,33.9168,-11.7647,0.0049,0,0.001,0
-117.6681,33.9168,-12.9706,0,0,0.01,0
-117.6681,33.9168,-14.1765,0,0,0.01,0
-117.6681,33.9168,-15.3824,0,0,0.01,0
-117.6681,33.9168,-16.5882,0,0,0.01,0
-117.6681,33.9168,-17.7941,0,0,0.001,0
-117.6681,33.9168,-19,0,0,0.001,0
-117.6681,33.9442,1.5,0,0.0056,0.001,0.0059
-117.6681,33.9442,0.2941,0,0.006,0.001,0.0062
-117.6681,33.9442,-0.9118,-0.0042,0.004,0.001,0.0046
-117.6681,33.9442,-2.1176,-0.0151,0.0028,0.001,0.0034
-117.6681,33.9442,-3.3235,0.0002,0.0023,0.01,0.0029
-117.6681,33.9442,-4.5294,0,0.0019,0.01,0.0026
-117.6681,33.9442,-5.7353,0.1224,0.0017,0.01,0.0024
-117.6681,33.9442,-6.9412,0.0257,0.0016,0.01,0.0022
-117.6681,33.9442,-8.1471,-0.1266,0.0015,0.001,0.002
-117.6681,33.9442,-9.3529,0.0626,0.0014,0.001,0.0019
-117.6681,33.9442,-10.5588,0.06,0,0.001,0
-117.6681,33.9442,-11.7647,0.06,0,0.001,0
-117.6681,33.9442,-12.9706,0,0,0.01,0
-117.6681,33.9442,-14.1765,0,0,0.01,0
-117.6681,33.9442,-15.3824,0,0,0.01,0
-117.6681,33.9442,-16.5882,0,0,0.01,0
-117.6681,33.9442,-17.7941,0,0,0.001,0
-117.6681,33.9442,-19,0,0,0.001,0
-117.6681,33.9716,1.5,0,0.0044,0.001,0.0056
-117.6681,33.9716,0.2941,0,0.0047,0.001,0.0058
-117.6681,33.9716,-0.9118,-0.0421,0.0034,0.001,0.0045
-117.6681,33.9716,-2.1176,-0.0388,0.0026,0.001,0.0036
-117.6681,33.9716,-3.3235,-0.0837,0.0022,0.01,0.0032
-117.6681,33.9716,-4.5294,-0.0975,0.0019,0.01,0.003
-117.6681,33.9716,-5.7353,-0.0477,0.0018,0.01,0.0028
-117.6681,33.9716,-6.9412,0.0626,0.0017,0.01,0.0026
-117.6681,33.9716,-8.1471,0.0626,0.0016,0.001,0.0024
-117.6681,33.9716,-9.3529,0.1533,0.0015,0.001,0.0022
-117.6681,33.9716,-10.5588,0.0547,0.0015,0.001,0.0021
-117.6681,33.9716,-11.7647,0,0,0.001,0
-117.6681,33.9716,-12.9706,0,0,0.01,0
-117.6681,33.9716,-14.1765,0,0,0.01,0
-117.6681,33.9716,-15.3824,0,0,0.01,0
-117.6681,33.9716,-16.5882,0,0,0.01,0
-117.6681,33.9716,-17.7941,0,0,0.001,0
-117.6681,33.9716,-19,0,0,0.001,0
-117.6681,33.9989,1.5,0,0.0035,0.01,0.0055
-117.6681,33.9989,0.2941,0,0.0037,0.01,0.0058
-117.6681,33.9989,-0.9118,-0.0349,0.0028,0.01,0.0046
-117.6681,33.9989,-2.1176,-0.0531,0.0024,0.01,0.0038
-117.6681,33.9989,-3.3235,-0.1233,0.0021,0.001,0.0035
-117.6681,33.9989,-4.5294,-0.036,0.0019,0.001,0.0033
-117.6681,33.9989,-5.7353,0.0185,0.0017,0.001,0.0032
-117.6681,33.9989,-6.9412,0.0479,0.0016,0.001,0.003
-117.6681,33.9989,-8.1471,0.0643,0.0015,0.01,0.0028
-117.6681,33.9989,-9.3529,0.0547,0.0014,0.01,0.0025
-117.6681,33.9989,-10.5588,0,0.0014,0.01,0.0023
-117.6681,33.9989,-11.7647,0,0.0012,0.01,0.0021
-117.6681,33.9989,-12.9706,0,0.0011,0.001,0.0018
-117.6681,33.9989,-14.1765,0,0,0.001,0
-117.6681,33.9989,-15.3824,0,0,0.001,0
-117.6681,33.9989,-16.5882,0,0,0.001,0
-117.6681,33.9989,-17.7941,0,0,0.01,0
-117.6681,33.9989,-19,0,0,0.01,0
-117.6681,34.0263,1.5,0,0.0029,0.01,0.0048
-117.6681,34.0263,0.2941,0,0.0031,0.01,0.005
-117.6681,34.0263,-0.9118,-0.0289,0.0026,0.01,0.0044
-117.6681,34.0263,-2.1176,0.0537,0.0022,0.01,0.0039
-117.6681,34.0263,-3.3235,0.1438,0.002,0.001,0.0037
-117.6681,34.0263,-4.5294,0.1438,0.0018,0.001,0.0035
-117.6681,34.0263,-5.7353,0.0148,0.0017,0.001,0.0034
-117.6681,34.0263,-6.9412,-0.0243,0.0016,0.001,0.0032
-117.6681,34.0263,-8.1471,0.0375,0.0015,0.01,0.003
-117.6681,34.0263,-9.3529,0,0.0014,0.01,0.0028
-117.6681,34.0263,-10.5588,-0.0559,0.0013,0.01,0.0026
-117.6681,34.0263,-11.7647,0,0.001,0.01,0.0023
-117.6681,34.0263,-12.9706,0,0.0009,0.001,0.002
-117.6681,34.0263,-14.1765,0,0,0.001,0
-117.6681,34.0263,-15.3824,0,0,0.001,0
-117.6681,34.0263,-16.5882,0,0,0.001,0
-117.6681,34.0263,-17.7941,0,0,0.01,0
-117.6681,34.0263,-19,0,0,0.01,0
-117.6681,34.0537,1.5,0,0.0025,0.01,0.0053
-117.6681,34.0537,0.2941,0.0024,0.0026,0.01,0.0054
-117.6681,34.0537,-0.9118,0.0024,0.0025,0.01,0.0044
-117.6681,34.0537,-2.1176,0.0243,0.0023,0.01,0.0041
-117.6681,34.0537,-3.3235,0.0997,0.0022,0.001,0.0039
-117.6681,34.0537,-4.5294,0.0486,0.002,0.001,0.0037
-117.6681,34.0537,-5.7353,0.0454,0.0019,0.001,0.0035
-117.6681,34.0537,-6.9412,-0.0174,0.0017,0.001,0.0033
-117.6681,34.0537,-8.1471,0,0.0015,0.01,0.0031
-117.6681,34.0537,-9.3529,-0.0559,0.0013,0.01,0.0029
-117.6681,34.0537,-10.5588,-0.0559,0.0011,0.01,0.0027
-117.6681,34.0537,-11.7647,0,0.0009,0.01,0.0025
-117.6681,34.0537,-12.9706,0,0.0009,0.001,0.0023
-117.6681,34.0537,-14.1765,0,0.0008,0.001,0.0019
-117.6681,34.0537,-15.3824,0,0,0.001,0
-117.6681,34.0537,-16.5882,0,0,0.001,0
-117.6681,34.0537,-17.7941,0,0,0.01,0
-117.6681,34.0537,-19,0,0,0.01,0
-117.6681,34.0811,1.5,0,0.0035,0.01,0.0073
-117.6681,34.0811,0.2941,0.0226,0.0035,0.01,0.0072
-117.6681,34.0811,-0.9118,-0.0011,0.0029,0.01,0.0055
-117.6681,34.0811,-2.1176,0.0007,0.0025,0.01,0.0046
-117.6681,34.0811,-3.3235,-0.0205,0.0023,0.001,0.0042
-117.6681,34.0811,-4.5294,-0.0086,0.0021,0.001,0.0039
-117.6681,34.0811,-5.7353,0.093,0.0019,0.001,0.0036
-117.6681,34.0811,-6.9412,-0.0138,0.0018,0.001,0.0034
-117.6681,34.0811,-8.1471,-0.022,0.0016,0.01,0.0033
-117.6681,34.0811,-9.3529,-0.0559,0.0015,0.01,0.0031
-117.6681,34.0811,-10.5588,0,0.0013,0.01,0.0029
-117.6681,34.0811,-11.7647,0,0.001,0.01,0.0027
-117.6681,34.0811,-12.9706,0,0.0009,0.001,0.0025
-117.6681,34.0811,-14.1765,0,0.0008,0.001,0.0021
-117.6681,34.0811,-15.3824,0,0,0.001,0
-117.6681,34.0811,-16.5882,0,0,0.001,0
-117.6681,34.0811,-17.7941,0,0,0.01,0
-117.6681,34.0811,-19,0,0,0.01,0
-117.6681,34.1084,1.5,0,0.0033,0.001,0.009
-117.6681,34.1084,0.2941,-0.0415,0.0032,0.001,0.0087
-117.6681,34.1084,-0.9118,0.0022,0.0025,0.001,0.0061
-117.6681,34.1084,-2.1176,0.0154,0.0024,0.001,0.005
-117.6681,34.1084,-3.3235,0.0212,0.0023,0.01,0.0045
-117.6681,34.1084,-4.5294,0.0087,0.0021,0.01,0.0042
-117.6681,34.1084,-5.7353,-0.0876,0.002,0.01,0.004
-117.6681,34.1084,-6.9412,-0.0419,0.0019,0.01,0.0039
-117.6681,34.1084,-8.1471,-0.0695,0.0018,0.001,0.0038
-117.6681,34.1084,-9.3529,-0.0865,0.0017,0.001,0.0036
-117.6681,34.1084,-10.5588,0,0.0016,0.001,0.0033
-117.6681,34.1084,-11.7647,0,0.0014,0.001,0.0031
-117.6681,34.1084,-12.9706,0,0.0012,0.01,0.0027
-117.6681,34.1084,-14.1765,0,0.0009,0.01,0.0023
-117.6681,34.1084,-15.3824,0,0.0007,0.01,0.002
-117.6681,34.1084,-16.5882,0,0,0.01,0
-117.6681,34.1084,-17.7941,0,0,0.001,0
-117.6681,34.1084,-19,0,0,0.001,0
-117.6681,34.1358,1.5,0,0.0025,0.001,0.0071
-117.6681,34.1358,0.2941,-0.0234,0.0027,0.001,0.0069
-117.6681,34.1358,-0.9118,-0.021,0.0026,0.001,0.0056
-117.6681,34.1358,-2.1176,-0.006,0.0024,0.001,0.0049
-117.6681,34.1358,-3.3235,0.1298,0.0023,0.01,0.0045
-117.6681,34.1358,-4.5294,0.0757,0.0022,0.01,0.0044
-117.6681,34.1358,-5.7353,0.0427,0.0021,0.01,0.0043
-117.6681,34.1358,-6.9412,0.0244,0.0021,0.01,0.0043
-117.6681,34.1358,-8.1471,0.0636,0.0021,0.001,0.0048
-117.6681,34.1358,-9.3529,-0.0451,0.0021,0.001,0.0048
-117.6681,34.1358,-10.5588,-0.0143,0.0019,0.001,0.0044
-117.6681,34.1358,-11.7647,0,0.0017,0.001,0.0036
-117.6681,34.1358,-12.9706,0,0.0014,0.01,0.0031
-117.6681,34.1358,-14.1765,0,0.0012,0.01,0.0026
-117.6681,34.1358,-15.3824,0,0.0009,0.01,0.0021
-117.6681,34.1358,-16.5882,0,0,0.01,0
-117.6681,34.1358,-17.7941,0,0,0.001,0
-117.6681,34.1358,-19,0,0,0.001,0
-117.6681,34.1632,1.5,0,0.0027,0.001,0.0054
-117.6681,34.1632,0.2941,0,0.0027,0.001,0.0053
-117.6681,34.1632,-0.9118,-0.0423,0.0024,0.001,0.0049
-117.6681,34.1632,-2.1176,-0.0286,0.0023,0.001,0.0047
-117.6681,34.1632,-3.3235,0.029,0.0023,0.01,0.0045
-117.6681,34.1632,-4.5294,0.0484,0.0022,0.01,0.0044
-117.6681,34.1632,-5.7353,0.0494,0.0023,0.01,0.0043
-117.6681,34.1632,-6.9412,0.0294,0.0023,0.01,0.0044
-117.6681,34.1632,-8.1471,0.0479,0.0023,0.001,0.0048
-117.6681,34.1632,-9.3529,-0.0606,0.0022,0.001,0.0048
-117.6681,34.1632,-10.5588,-0.0419,0.002,0.001,0.0043
-117.6681,34.1632,-11.7647,0,0.0019,0.001,0.0037
-117.6681,34.1632,-12.9706,0,0.0015,0.01,0.0032
-117.6681,34.1632,-14.1765,0,0.0014,0.01,0.0027
-117.6681,34.1632,-15.3824,0,0.0011,0.01,0.0023
-117.6681,34.1632,-16.5882,0,0,0.01,0
-117.6681,34.1632,-17.7941,0,0,0.001,0
-117.6681,34.1632,-19,0,0,0.001,0
-117.6681,34.1905,1.5,0,0.0046,0.001,0.008
-117.6681,34.1905,0.2941,0,0.0037,0.001,0.0067
-117.6681,34.1905,-0.9118,0.1731,0.0029,0.001,0.0058
-117.6681,34.1905,-2.1176,0.0312,0.0025,0.001,0.0052
-117.6681,34.1905,-3.3235,0.0257,0.0022,0.01,0.0047
-117.6681,34.1905,-4.5294,-0.0076,0.0021,0.01,0.0043
-117.6681,34.1905,-5.7353,-0.0055,0.0021,0.01,0.0041
-117.6681,34.1905,-6.9412,-0.0112,0.0021,0.01,0.004
-117.6681,34.1905,-8.1471,-0.0265,0.0021,0.001,0.0039
-117.6681,34.1905,-9.3529,-0.0892,0.0023,0.001,0.004
-117.6681,34.1905,-10.5588,-0.0265,0.0023,0.001,0.0039
-117.6681,34.1905,-11.7647,0.0563,0.0021,0.001,0.0037
-117.6681,34.1905,-12.9706,0,0.0017,0.01,0.0033
-117.6681,34.1905,-14.1765,0,0.0013,0.01,0.0026
-117.6681,34.1905,-15.3824,0,0,0.01,0
-117.6681,34.1905,-16.5882,0,0,0.01,0
-117.6681,34.1905,-17.7941,0,0,0.001,0
-117.6681,34.1905,-19,0,0,0.001,0
-117.6681,34.2179,1.5,0,0.013,0.01,0.0228
-117.6681,34.2179,0.2941,0.0399,0.009,0.01,0.016
-117.6681,34.2179,-0.9118,0.0399,0.0046,0.01,0.0081
-117.6681,34.2179,-2.1176,0.0263,0.0032,0.01,0.0058
-117.6681,34.2179,-3.3235,0.0202,0.0024,0.001,0.0047
-117.6681,34.2179,-4.5294,0.0142,0.002,0.001,0.0041
-117.6681,34.2179,-5.7353,-0.0099,0.0019,0.001,0.0036
-117.6681,34.2179,-6.9412,0.0563,0.0019,0.001,0.0033
-117.6681,34.2179,-8.1471,0.1391,0.0018,0.01,0.0032
-117.6681,34.2179,-9.3529,0.1391,0.0021,0.01,0.0033
-117.6681,34.2179,-10.5588,0.1391,0.002,0.01,0.0031
-117.6681,34.2179,-11.7647,0.1391,0.0019,0.01,0.0029
-117.6681,34.2179,-12.9706,0,0.0016,0.001,0.0025
-117.6681,34.2179,-14.1765,0,0,0.001,0
-117.6681,34.2179,-15.3824,0,0,0.001,0
-117.6681,34.2179,-16.5882,0,0,0.001,0
-117.6681,34.2179,-17.7941,0,0,0.01,0
-117.6681,34.2179,-19,0,0,0.01,0
-117.6681,34.2453,1.5,0,0.0101,0.01,0.0154
-117.6681,34.2453,0.2941,0,0.0069,0.01,0.0109
-117.6681,34.2453,-0.9118,0.0206,0.0038,0.01,0.0064
-117.6681,34.2453,-2.1176,0.0206,0.0027,0.01,0.0047
-117.6681,34.2453,-3.3235,0,0.0021,0.001,0.0038
-117.6681,34.2453,-4.5294,0.1474,0.0018,0.001,0.0033
-117.6681,34.2453,-5.7353,0.1474,0.0016,0.001,0.0029
-117.6681,34.2453,-6.9412,0,0.0015,0.001,0.0026
-117.6681,34.2453,-8.1471,0,0.0014,0.01,0.0024
-117.6681,34.2453,-9.3529,0,0.0013,0.01,0.0023
-117.6681,34.2453,-10.5588,0,0,0.01,0
-117.6681,34.2453,-11.7647,0,0,0.01,0
-117.6681,34.2453,-12.9706,0,0,0.001,0
-117.6681,34.2453,-14.1765,0,0,0.001,0
-117.6681,34.2453,-15.3824,0,0,0.001,0
-117.6681,34.2453,-16.5882,0,0,0.001,0
-117.6681,34.2453,-17.7941,0,0,0.01,0
-117.6681,34.2453,-19,0,0,0.01,0
-117.6681,34.2726,1.5,0,0.0025,0.01,0.0039
-117.6681,34.2726,0.2941,0,0.0023,0.01,0.0036
-117.6681,34.2726,-0.9118,0,0.002,0.01,0.0032
-117.6681,34.2726,-2.1176,0,0.0018,0.01,0.0029
-117.6681,34.2726,-3.3235,0,0.0016,0.001,0.0026
-117.6681,34.2726,-4.5294,0,0.0014,0.001,0.0023
-117.6681,34.2726,-5.7353,0,0.0013,0.001,0.0021
-117.6681,34.2726,-6.9412,0,0.0012,0.001,0.002
-117.6681,34.2726,-8.1471,0,0,0.01,0
-117.6681,34.2726,-9.3529,0,0,0.01,0
-117.6681,34.2726,-10.5588,0,0,0.01,0
-117.6681,34.2726,-11.7647,0,0,0.01,0
-117.6681,34.2726,-12.9706,0,0,0.001,0
-117.6681,34.2726,-14.1765,0,0,0.001,0
-117.6681,34.2726,-15.3824,0,0,0.001,0
-117.6681,34.2726,-16.5882,0,0,0.001,0
-117.6681,34.2726,-17.7941,0,0,0.01,0
-117.6681,34.2726,-19,0,0,0.01,0
-117.6681,34.3,1.5,0,0,0.01,0
-117.6681,34.3,0.2941,0,0,0.01,0
-117.6681,34.3,-0.9118,0,0,0.01,0
-117.6681,34.3,-2.1176,0,0,0.01,0
-117.6681,34.3,-3.3235,0,0,0.001,0
-117.6681,34.3,-4.5294,0,0,0.001,0
-117.6681,34.3,-5.7353,0,0,0.001,0
-117.6681,34.3,-6.9412,0,0,0.001,0
-117.6681,34.3,-8.1471,0,0,0.01,0
-117.6681,34.3,-9.3529,0,0,0.01,0
-117.6681,34.3,-10.5588,0,0,0.01,0
-117.6681,34.3,-11.7647,0,0,0.01,0
-117.6681,34.3,-12.9706,0,0,0.001,0
-117.6681,34.3,-14.1765,0,0,0.001,0
-117.6681,34.3,-15.3824,0,0,0.001,0
-117.6681,34.3,-16.5882,0,0,0.001,0
-117.6681,34.3,-17.7941,0,0,0.01,0
-117.6681,34.3,-19,0,0,0.01,0
-117.6403,33.78,1.5,0,0,0.01,0
-117.6403,33.78,0.2941,0,0,0.01,0
-117.6403,33.78,-0.9118,0,0,0.01,0
-117.6403,33.78,-2.1176,0,0,0.01,0
-117.6403,33.78,-3.3235,0,0,0.001,0
-117.6403,33.78,-4.5294,0,0,0.001,0
-117.6403,33.78,-5.7353,0,0,0.001,0
-117.6403,33.78,-6.9412,0,0,0.001,0
-117.6403,33.78,-8.1471,0,0,0.01,0
-117.6403,33.78,-9.3529,0,0,0.01,0
-117.6403,33.78,-10.5588,0,0,0.01,0
-117.6403,33.78,-11.7647,0,0,0.01,0
-117.6403,33.78,-12.9706,0,0,0.001,0
-117.6403,33.78,-14.1765,0,0,0.001,0
-117.6403,33.78,-15.3824,0,0,0.001,0
-117.6403,33.78,-16.5882,0,0,0.001,0
-117.6403,33.78,-17.7941,0,0,0.01,0
-117.6403,33.78,-19,0,0,0.01,0
-117.6403,33.8074,1.5,0,0,0.01,0
-117.6403,33.8074,0.2941,0,0,0.01,0
-117.6403,33.8074,-0.9118,0,0,0.01,0
-117.6403,33.8074,-2.1176,0,0,0.01,0
-117.6403,33.8074,-3.3235,0,0,0.001,0
-117.6403,33.8074,-4.5294,0.1112,0,0.001,0
-117.6403,33.8074,-5.7353,0.1495,0,0.001,0
-117.6403,33.8074,-6.9412,0.08,0,0.001,0
-117.6403,33.8074,-8.1471,-0.0707,0,0.01,0
-117.6403,33.8074,-9.3529,0,0,0.01,0
-117.6403,33.8074,-10.5588,0,0,0.01,0
-117.6403,33.8074,-11.7647,0,0,0.01,0
-117.6403,33.8074,-12.9706,0,0,0.001,0
-117.6403,33.8074,-14.1765,0,0,0.001,0
-117.6403,33.8074,-15.3824,0,0,0.001,0
-117.6403,33.8074,-16.5882,0,0,0.001,0
-117.6403,33.8074,-17.7941,0,0,0.01,0
-117.6403,33.8074,-19,0,0,0.01,0
-117.6403,33.8347,1.5,0,0,0.01,0
-117.6403,33.8347,0.2941,0,0,0.01,0
-117.6403,33.8347,-0.9118,0,0,0.01,0
-117.6403,33.8347,-2.1176,0,0,0.01,0
-117.6403,33.8347,-3.3235,0,0,0.001,0
-117.6403,33.8347,-4.5294,0.0692,0,0.001,0
-117.6403,33.8347,-5.7353,0.1112,0,0.001,0
-117.6403,33.8347,-6.9412,0.1104,0,0.001,0
-117.6403,33.8347,-8.1471,-0.0453,0,0.01,0
-117.6403,33.8347,-9.3529,0,0,0.01,0
-117.6403,33.8347,-10.5588,0,0,0.01,0
-117.6403,33.8347,-11.7647,0,0,0.01,0
-117.6403,33.8347,-12.9706,0,0,0.001,0
-117.6403,33.8347,-14.1765,0,0,0.001,0
-117.6403,33.8347,-15.3824,0,0,0.001,0
-117.6403,33.8347,-16.5882,0,0,0.001,0
-117.6403,33.8347,-17.7941,0,0,0.01,0
-117.6403,33.8347,-19,0,0,0.01,0
-117.6403,33.8621,1.5,0,0,0.01,0
-117.6403,33.8621,0.2941,0,0,0.01,0
-117.6403,33.8621,-0.9118,0,0,0.01,0
-117.6403,33.8621,-2.1176,0,0,0.01,0
-117.6403,33.8621,-3.3235,0,0,0.001,0
-117.6403,33.8621,-4.5294,0,0,0.001,0
-117.6403,33.8621,-5.7353,0.0928,0,0.001,0
-117.6403,33.8621,-6.9412,0.0873,0,0.001,0
-117.6403,33.8621,-8.1471,0.0117,0,0.01,0
-117.6403,33.8621,-9.3529,0.0008,0,0.01,0
-117.6403,33.8621,-10.5588,0,0,0.01,0
-117.6403,33.8621,-11.7647,0,0,0.01,0
-117.6403,33.8621,-12.9706,0,0,0.001,0
-117.6403,33.8621,-14.1765,0,0,0.001,0
-117.6403,33.8621,-15.3824,0,0,0.001,0
-117.6403,33.8621,-16.5882,0,0,0.001,0
-117.6403,33.8621,-17.7941,0,0,0.01,0
-117.6403,33.8621,-19,0,0,0.01,0
-117.6403,33.8895,1.5,0,0.0024,0.001,0.0025
-117.6403,33.8895,0.2941,0,0.0025,0.001,0.0026
-117.6403,33.8895,-0.9118,0,0.0022,0.001,0.0024
-117.6403,33.8895,-2.1176,0,0.0019,0.001,0.0021
-117.6403,33.8895,-3.3235,0,0.0017,0.01,0.002
-117.6403,33.8895,-4.5294,0,0.0016,0.01,0.0018
-117.6403,33.8895,-5.7353,0,0,0.01,0
-117.6403,33.8895,-6.9412,0.0164,0,0.01,0
-117.6403,33.8895,-8.1471,0,0,0.001,0
-117.6403,33.8895,-9.3529,-0.0345,0,0.001,0
-117.6403,33.8895,-10.5588,-0.0778,0,0.001,0
-117.6403,33.8895,-11.7647,0,0,0.001,0
-117.6403,33.8895,-12.9706,0,0,0.01,0
-117.6403,33.8895,-14.1765,0,0,0.01,0
-117.6403,33.8895,-15.3824,0,0,0.01,0
-117.6403,33.8895,-16.5882,0,0,0.01,0
-117.6403,33.8895,-17.7941,0,0,0.001,0
-117.6403,33.8895,-19,0,0,0.001,0
-117.6403,33.9168,1.5,0,0.0039,0.001,0.0046
-117.6403,33.9168,0.2941,0,0.0041,0.001,0.0049
-117.6403,33.9168,-0.9118,-0.1882,0.0031,0.001,0.0038
-117.6403,33.9168,-2.1176,-0.0826,0.0024,0.001,0.0031
-117.6403,33.9168,-3.3235,-0.0406,0.0021,0.01,0.0027
-117.6403,33.9168,-4.5294,0.0337,0.0018,0.01,0.0025
-117.6403,33.9168,-5.7353,0.0718,0.0016,0.01,0.0023
-117.6403,33.9168,-6.9412,0.0304,0.0014,0.01,0.0021
-117.6403,33.9168,-8.1471,0,0.0013,0.001,0.002
-117.6403,33.9168,-9.3529,0,0.0012,0.001,0.0018
-117.6403,33.9168,-10.5588,-0.1211,0,0.001,0
-117.6403,33.9168,-11.7647,-0.1211,0,0.001,0
-117.6403,33.9168,-12.9706,0,0,0.01,0
-117.6403,33.9168,-14.1765,0,0,0.01,0
-117.6403,33.9168,-15.3824,0,0,0.01,0
-117.6403,33.9168,-16.5882,0,0,0.01,0
-117.6403,33.9168,-17.7941,0,0,0.001,0
-117.6403,33.9168,-19,0,0,0.001,0
-117.6403,33.9442,1.5,0,0.0039,0.001,0.0048
-117.6403,33.9442,0.2941,0,0.0041,0.001,0.005
-117.6403,33.9442,-0.9118,-0.0334,0.0031,0.001,0.0042
-117.6403,33.9442,-2.1176,-0.0979,0.0025,0.001,0.0036
-117.6403,33.9442,-3.3235,-0.1154,0.0021,0.01,0.0033
-117.6403,33.9442,-4.5294,-0.0842,0.0019,0.01,0.0031
-117.6403,33.9442,-5.7353,0.0142,0.0017,0.01,0.0029
-117.6403,33.9442,-6.9412,0.0242,0.0017,0.01,0.0028
-117.6403,33.9442,-8.1471,0,0.0016,0.001,0.0026
-117.6403,33.9442,-9.3529,0,0.0015,0.001,0.0024
-117.6403,33.9442,-10.5588,0,0.0014,0.001,0.0022
-117.6403,33.9442,-11.7647,0,0.0013,0.001,0.002
-117.6403,33.9442,-12.9706,0,0,0.01,0
-117.6403,33.9442,-14.1765,0,0,0.01,0
-117.6403,33.9442,-15.3824,0,0,0.01,0
-117.6403,33.9442,-16.5882,0,0,0.01,0
-117.6403,33.9442,-17.7941,0,0,0.001,0
-117.6403,33.9442,-19,0,0,0.001,0
-117.6403,33.9716,1.5,0,0.0041,0.001,0.0046
-117.6403,33.9716,0.2941,0,0.0046,0.001,0.0047
-117.6403,33.9716,-0.9118,0.022,0.0034,0.001,0.0042
-117.6403,33.9716,-2.1176,-0.0564,0.0027,0.001,0.0038
-117.6403,33.9716,-3.3235,-0.0641,0.0023,0.01,0.0037
-117.6403,33.9716,-4.5294,-0.0461,0.002,0.01,0.0035
-117.6403,33.9716,-5.7353,-0.0401,0.0019,0.01,0.0033
-117.6403,33.9716,-6.9412,-0.0125,0.0018,0.01,0.0032
-117.6403,33.9716,-8.1471,0,0.0017,0.001,0.003
-117.6403,33.9716,-9.3529,0,0.0016,0.001,0.0029
-117.6403,33.9716,-10.5588,0,0.0018,0.001,0.0031
-117.6403,33.9716,-11.7647,0,0.0018,0.001,0.0028
-117.6403,33.9716,-12.9706,-0.0559,0.0016,0.01,0.0025
-117.6403,33.9716,-14.1765,0,0,0.01,0
-117.6403,33.9716,-15.3824,0,0,0.01,0
-117.6403,33.9716,-16.5882,0,0,0.01,0
-117.6403,33.9716,-17.7941,0,0,0.001,0
-117.6403,33.9716,-19,0,0,0.001,0
-117.6403,33.9989,1.5,0,0.0032,0.01,0.0048
-117.6403,33.9989,0.2941,0,0.0034,0.01,0.005
-117.6403,33.9989,-0.9118,-0.0752,0.0029,0.01,0.0046
-117.6403,33.9989,-2.1176,-0.0648,0.0025,0.01,0.0043
-117.6403,33.9989,-3.3235,-0.0764,0.0022,0.001,0.0042
-117.6403,33.9989,-4.5294,-0.0963,0.002,0.001,0.004
-117.6403,33.9989,-5.7353,-0.059,0.0018,0.001,0.0038
-117.6403,33.9989,-6.9412,0.0253,0.0017,0.001,0.0036
-117.6403,33.9989,-8.1471,0,0.0016,0.01,0.0034
-117.6403,33.9989,-9.3529,0,0.0016,0.01,0.0032
-117.6403,33.9989,-10.5588,0,0.0016,0.01,0.003
-117.6403,33.9989,-11.7647,-0.0559,0.0015,0.01,0.0029
-117.6403,33.9989,-12.9706,-0.0559,0.0014,0.001,0.0026
-117.6403,33.9989,-14.1765,0,0.0011,0.001,0.0022
-117.6403,33.9989,-15.3824,0,0,0.001,0
-117.6403,33.9989,-16.5882,0,0,0.001,0
-117.6403,33.9989,-17.7941,0,0,0.01,0
-117.6403,33.9989,-19,0,0,0.01,0
-117.6403,34.0263,1.5,0,0.0029,0.01,0.0049
-117.6403,34.0263,0.2941,0,0.0031,0.01,0.0051
-117.6403,34.0263,-0.9118,0,0.0027,0.01,0.0048
-117.6403,34.0263,-2.1176,-0.0229,0.0024,0.01,0.0045
-117.6403,34.0263,-3.3235,-0.0186,0.0022,0.001,0.0044
-117.6403,34.0263,-4.5294,-0.0518,0.002,0.001,0.0042
-117.6403,34.0263,-5.7353,-0.0309,0.0019,0.001,0.0041
-117.6403,34.0263,-6.9412,-0.0169,0.0018,0.001,0.0039
-117.6403,34.0263,-8.1471,0,0.0018,0.01,0.0037
-117.6403,34.0263,-9.3529,0,0.0017,0.01,0.0035
-117.6403,34.0263,-10.5588,-0.0559,0.0016,0.01,0.0033
-117.6403,34.0263,-11.7647,-0.0559,0.0014,0.01,0.003
-117.6403,34.0263,-12.9706,0,0.0013,0.001,0.0027
-117.6403,34.0263,-14.1765,0,0.0011,0.001,0.0023
-117.6403,34.0263,-15.3824,0,0.0007,0.001,0.002
-117.6403,34.0263,-16.5882,0,0,0.001,0
-117.6403,34.0263,-17.7941,0,0,0.01,0
-117.6403,34.0263,-19,0,0,0.01,0
-117.6403,34.0537,1.5,0,0.0024,0.01,0.0054
-117.6403,34.0537,0.2941,0,0.0024,0.01,0.0056
-117.6403,34.0537,-0.9118,-0.0018,0.0023,0.01,0.0051
-117.6403,34.0537,-2.1176,-0.061,0.0023,0.01,0.0046
-117.6403,34.0537,-3.3235,-0.0315,0.0022,0.001,0.0044
-117.6403,34.0537,-4.5294,-0.0232,0.0021,0.001,0.0043
-117.6403,34.0537,-5.7353,-0.0259,0.0021,0.001,0.0041
-117.6403,34.0537,-6.9412,-0.0178,0.0019,0.001,0.004
-117.6403,34.0537,-8.1471,0.0702,0.0018,0.01,0.0038
-117.6403,34.0537,-9.3529,0.0702,0.0017,0.01,0.0036
-117.6403,34.0537,-10.5588,0.0702,0.0015,0.01,0.0035
-117.6403,34.0537,-11.7647,0,0.0014,0.01,0.0031
-117.6403,34.0537,-12.9706,0,0.0013,0.001,0.0027
-117.6403,34.0537,-14.1765,0,0.001,0.001,0.0024
-117.6403,34.0537,-15.3824,0,0.0007,0.001,0.0021
-117.6403,34.0537,-16.5882,0,0.0006,0.001,0.0017
-117.6403,34.0537,-17.7941,0,0,0.01,0
-117.6403,34.0537,-19,0,0,0.01,0
-117.6403,34.0811,1.5,0,0.0048,0.01,0.0074
-117.6403,34.0811,0.2941,-0.0824,0.0048,0.01,0.0075
-117.6403,34.0811,-0.9118,-0.078,0.0034,0.01,0.006
-117.6403,34.0811,-2.1176,0.0212,0.0027,0.01,0.0052
-117.6403,34.0811,-3.3235,-0.0148,0.0025,0.001,0.0048
-117.6403,34.0811,-4.5294,-0.0231,0.0023,0.001,0.0046
-117.6403,34.0811,-5.7353,0.0027,0.0022,0.001,0.0044
-117.6403,34.0811,-6.9412,-0.005,0.0021,0.001,0.0042
-117.6403,34.0811,-8.1471,0.0181,0.002,0.01,0.004
-117.6403,34.0811,-9.3529,-0.0341,0.002,0.01,0.0039
-117.6403,34.0811,-10.5588,0.0598,0.0019,0.01,0.0038
-117.6403,34.0811,-11.7647,0.0379,0.0015,0.01,0.0035
-117.6403,34.0811,-12.9706,0.0598,0.0012,0.001,0.003
-117.6403,34.0811,-14.1765,0,0.001,0.001,0.0027
-117.6403,34.0811,-15.3824,0,0.0008,0.001,0.0023
-117.6403,34.0811,-16.5882,0,0.0006,0.001,0.0019
-117.6403,34.0811,-17.7941,0,0,0.01,0
-117.6403,34.0811,-19,0,0,0.01,0
-117.6403,34.1084,1.5,0,0.0054,0.001,0.0081
-117.6403,34.1084,0.2941,0.0257,0.0053,0.001,0.008
-117.6403,34.1084,-0.9118,0.019,0.0032,0.001,0.0064
-117.6403,34.1084,-2.1176,0.0181,0.0027,0.001,0.0055
-117.6403,34.1084,-3.3235,-0.0142,0.0025,0.01,0.005
-117.6403,34.1084,-4.5294,-0.0265,0.0024,0.01,0.0048
-117.6403,34.1084,-5.7353,-0.0589,0.0023,0.01,0.0046
-117.6403,34.1084,-6.9412,-0.0315,0.0023,0.01,0.0046
-117.6403,34.1084,-8.1471,-0.0602,0.0024,0.001,0.0046
-117.6403,34.1084,-9.3529,-0.0589,0.0025,0.001,0.0047
-117.6403,34.1084,-10.5588,-0.0258,0.0025,0.001,0.0046
-117.6403,34.1084,-11.7647,0.0245,0.0022,0.001,0.0042
-117.6403,34.1084,-12.9706,0,0.0018,0.01,0.0036
-117.6403,34.1084,-14.1765,0,0.0014,0.01,0.003
-117.6403,34.1084,-15.3824,0,0.001,0.01,0.0025
-117.6403,34.1084,-16.5882,0,0.0007,0.01,0.002
-117.6403,34.1084,-17.7941,0,0,0.001,0
-117.6403,34.1084,-19,0,0,0.001,0
-117.6403,34.1358,1.5,0,0.003,0.001,0.0063
-117.6403,34.1358,0.2941,0,0.0031,0.001,0.0062
-117.6403,34.1358,-0.9118,-0.044,0.0026,0.001,0.0056
-117.6403,34.1358,-2.1176,-0.0134,0.0024,0.001,0.0052
-117.6403,34.1358,-3.3235,-0.0149,0.0024,0.01,0.005
-117.6403,34.1358,-4.5294,0.028,0.0024,0.01,0.0049
-117.6403,34.1358,-5.7353,0.05,0.0024,0.01,0.005
-117.6403,34.1358,-6.9412,0.0638,0.0027,0.01,0.0053
-117.6403,34.1358,-8.1471,0.0033,0.0031,0.001,0.006
-117.6403,34.1358,-9.3529,-0.0017,0.0032,0.001,0.0062
-117.6403,34.1358,-10.5588,0.03,0.0029,0.001,0.0058
-117.6403,34.1358,-11.7647,0.0571,0.0025,0.001,0.0048
-117.6403,34.1358,-12.9706,0,0.0021,0.01,0.0041
-117.6403,34.1358,-14.1765,0,0.0017,0.01,0.0033
-117.6403,34.1358,-15.3824,0,0.0013,0.01,0.0026
-117.6403,34.1358,-16.5882,0,0.0009,0.01,0.0021
-117.6403,34.1358,-17.7941,0,0,0.001,0
-117.6403,34.1358,-19,0,0,0.001,0
-117.6403,34.1632,1.5,0,0.0025,0.001,0.005
-117.6403,34.1632,0.2941,0,0.0025,0.001,0.005
-117.6403,34.1632,-0.9118,0,0.0024,0.001,0.0049
-117.6403,34.1632,-2.1176,0,0.0026,0.001,0.0048
-117.6403,34.1632,-3.3235,0.0306,0.0027,0.01,0.0048
-117.6403,34.1632,-4.5294,0.0112,0.0027,0.01,0.0048
-117.6403,34.1632,-5.7353,0.0284,0.0027,0.01,0.0048
-117.6403,34.1632,-6.9412,0.0312,0.0028,0.01,0.0051
-117.6403,34.1632,-8.1471,0.0025,0.0032,0.001,0.0057
-117.6403,34.1632,-9.3529,-0.0309,0.0032,0.001,0.0058
-117.6403,34.1632,-10.5588,-0.0022,0.0026,0.001,0.0053
-117.6403,34.1632,-11.7647,0.0218,0.0023,0.001,0.0046
-117.6403,34.1632,-12.9706,0,0.002,0.01,0.004
-117.6403,34.1632,-14.1765,0,0.0017,0.01,0.0033
-117.6403,34.1632,-15.3824,0,0.0013,0.01,0.0027
-117.6403,34.1632,-16.5882,0,0.001,0.01,0.0021
-117.6403,34.1632,-17.7941,0,0,0.001,0
-117.6403,34.1632,-19,0,0,0.001,0
-117.6403,34.1905,1.5,0,0.0029,0.001,0.0054
-117.6403,34.1905,0.2941,0,0.0028,0.001,0.0053
-117.6403,34.1905,-0.9118,0,0.0027,0.001,0.005
-117.6403,34.1905,-2.1176,0.033,0.0026,0.001,0.0048
-117.6403,34.1905,-3.3235,0.0247,0.0025,0.01,0.0046
-117.6403,34.1905,-4.5294,0.0195,0.0025,0.01,0.0045
-117.6403,34.1905,-5.7353,0.0338,0.0024,0.01,0.0044
-117.6403,34.1905,-6.9412,0.0083,0.0024,0.01,0.0044
-117.6403,34.1905,-8.1471,0.0015,0.0025,0.001,0.0044
-117.6403,34.1905,-9.3529,0.0744,0.0024,0.001,0.0044
-117.6403,34.1905,-10.5588,0.0744,0.0023,0.001,0.0046
-117.6403,34.1905,-11.7647,0.024,0.002,0.001,0.0045
-117.6403,34.1905,-12.9706,-0.0265,0.0016,0.01,0.004
-117.6403,34.1905,-14.1765,0,0.0014,0.01,0.003
-117.6403,34.1905,-15.3824,0,0.0011,0.01,0.0023
-117.6403,34.1905,-16.5882,0,0,0.01,0
-117.6403,34.1905,-17.7941,0,0,0.001,0
-117.6403,34.1905,-19,0,0,0.001,0
-117.6403,34.2179,1.5,0,0.0045,0.01,0.0081
-117.6403,34.2179,0.2941,0,0.0037,0.01,0.0066
-117.6403,34.2179,-0.9118,0.0517,0.0031,0.01,0.0055
-117.6403,34.2179,-2.1176,0.0455,0.0027,0.01,0.0048
-117.6403,34.2179,-3.3235,0.0432,0.0024,0.001,0.0043
-117.6403,34.2179,-4.5294,0.0372,0.0023,0.001,0.004
-117.6403,34.2179,-5.7353,0.0695,0.0022,0.001,0.0038
-117.6403,34.2179,-6.9412,0.0379,0.0021,0.001,0.0037
-117.6403,34.2179,-8.1471,0,0.002,0.01,0.0035
-117.6403,34.2179,-9.3529,0,0.0019,0.01,0.0033
-117.6403,34.2179,-10.5588,0,0.0017,0.01,0.0031
-117.6403,34.2179,-11.7647,0,0.0015,0.01,0.0029
-117.6403,34.2179,-12.9706,0,0.0012,0.001,0.0025
-117.6403,34.2179,-14.1765,0,0,0.001,0
-117.6403,34.2179,-15.3824,0,0,0.001,0
-117.6403,34.2179,-16.5882,0,0,0.001,0
-117.6403,34.2179,-17.7941,0,0,0.01,0
-117.6403,34.2179,-19,0,0,0.01,0
-117.6403,34.2453,1.5,0,0.0037,0.01,0.0062
-117.6403,34.2453,0.2941,0,0.0031,0.01,0.0054
-117.6403,34.2453,-0.9118,0,0.0026,0.01,0.0045
-117.6403,34.2453,-2.1176,0.0206,0.0022,0.01,0.0039
-117.6403,34.2453,-3.3235,0.0166,0.0019,0.001,0.0034
-117.6403,34.2453,-4.5294,0.0268,0.0017,0.001,0.0031
-117.6403,34.2453,-5.7353,0.0206,0.0016,0.001,0.0029
-117.6403,34.2453,-6.9412,0,0.0015,0.001,0.0027
-117.6403,34.2453,-8.1471,0,0.0015,0.01,0.0025
-117.6403,34.2453,-9.3529,0,0.0013,0.01,0.0024
-117.6403,34.2453,-10.5588,0,0.0012,0.01,0.0022
-117.6403,34.2453,-11.7647,0,0,0.01,0
-117.6403,34.2453,-12.9706,0,0,0.001,0
-117.6403,34.2453,-14.1765,0,0,0.001,0
-117.6403,34.2453,-15.3824,0,0,0.001,0
-117.6403,34.2453,-16.5882,0,0,0.001,0
-117.6403,34.2453,-17.7941,0,0,0.01,0
-117.6403,34.2453,-19,0,0,0.01,0
-117.6403,34.2726,1.5,0,0.0019,0.01,0.0031
-117.6403,34.2726,0.2941,0,0.0018,0.01,0.003
-117.6403,34.2726,-0.9118,0,0.0017,0.01,0.0028
-117.6403,34.2726,-2.1176,0,0.0016,0.01,0.0026
-117.6403,34.2726,-3.3235,0.0473,0.0015,0.001,0.0024
-117.6403,34.2726,-4.5294,0.0473,0.0013,0.001,0.0023
-117.6403,34.2726,-5.7353,0,0.0012,0.001,0.0021
-117.6403,34.2726,-6.9412,0,0,0.001,0
-117.6403,34.2726,-8.1471,0,0,0.01,0
-117.6403,34.2726,-9.3529,0,0,0.01,0
-117.6403,34.2726,-10.5588,0,0,0.01,0
-117.6403,34.2726,-11.7647,0,0,0.01,0
-117.6403,34.2726,-12.9706,0,0,0.001,0
-117.6403,34.2726,-14.1765,0,0,0.001,0
-117.6403,34.2726,-15.3824,0,0,0.001,0
-117.6403,34.2726,-16.5882,0,0,0.001,0
-117.6403,34.2726,-17.7941,0,0,0.01,0
-117.6403,34.2726,-19,0,0,0.01,0
-117.6403,34.3,1.5,0,0,0.01,0
-117.6403,34.3,0.2941,0,0,0.01,0
-117.6403,34.3,-0.9118,0,0,0.01,0
-117.6403,34.3,-2.1176,0,0,0.01,0
-117.6403,34.3,-3.3235,0,0,0.001,0
-117.6403,34.3,-4.5294,0,0,0.001,0
-117.6403,34.3,-5.7353,0,0,0.001,0
-117.6403,34.3,-6.9412,0,0,0.001,0
-117.6403,34.3,-8.1471,0,0,0.01,0
-117.6403,34.3,-9.3529,0,0,0.01,0
-117.6403,34.3,-10.5588,0,0,0.01,0
-117.6403,34.3,-11.7647,0,0,0.01,0
-117.6403,34.3,-12.9706,0,0,0.001,0
-117.6403,34.3,-14.1765,0,0,0.001,0
-117.6403,34.3,-15.3824,0,0,0.001,0
-117.6403,34.3,-16.5882,0,0,0.001,0
-117.6403,34.3,-17.7941,0,0,0.01,0
-117.6403,34.3,-19,0,0,0.01,0
-117.6124,33.78,1.5,0,0,0.01,0
-117.6124,33.78,0.2941,0,0,0.01,0
-117.6124,33.78,-0.9118,0,0,0.01,0
-117.6124,33.78,-2.1176,0,0,0.01,0
-117.6124,33.78,-3.3235,0,0,0.001,0
-117.6124,33.78,-4.5294,0,0,0.001,0
-117.6124,33.78,-5.7353,0,0,0.001,0
-117.6124,33.78,-6.9412,0,0,0.001,0
-117.6124,33.78,-8.1471,0,0,0.01,0
-117.6124,33.78,-9.3529,0,0,0.01,0
-117.6124,33.78,-10.5588,0,0,0.01,0
-117.6124,33.78,-11.7647,0,0,0.01,0
-117.6124,33.78,-12.9706,0,0,0.001,0
-117.6124,33.78,-14.1765,0,0,0.001,0
-117.6124,33.78,-15.3824,0,0,0.001,0
-117.6124,33.78,-16.5882,0,0,0.001,0
-117.6124,33.78,-17.7941,0,0,0.01,0
-117.6124,33.78,-19,0,0,0.01,0
-117.6124,33.8074,1.5,0,0,0.01,0
-117.6124,33.8074,0.2941,0,0,0.01,0
-117.6124,33.8074,-0.9118,0,0,0.01,0
-117.6124,33.8074,-2.1176,0,0,0.01,0
-117.6124,33.8074,-3.3235,0,0,0.001,0
-117.6124,33.8074,-4.5294,0,0,0.001,0
-117.6124,33.8074,-5.7353,0.0866,0,0.001,0
-117.6124,33.8074,-6.9412,0.0105,0,0.001,0
-117.6124,33.8074,-8.1471,-0.0758,0,0.01,0
-117.6124,33.8074,-9.3529,0,0,0.01,0
-117.6124,33.8074,-10.5588,0,0,0.01,0
-117.6124,33.8074,-11.7647,0,0,0.01,0
-117.6124,33.8074,-12.9706,0,0,0.001,0
-117.6124,33.8074,-14.1765,0,0,0.001,0
-117.6124,33.8074,-15.3824,0,0,0.001,0
-117.6124,33.8074,-16.5882,0,0,0.001,0
-117.6124,33.8074,-17.7941,0,0,0.01,0
-117.6124,33.8074,-19,0,0,0.01,0
-117.6124,33.8347,1.5,0,0,0.01,0
-117.6124,33.8347,0.2941,0,0,0.01,0
-117.6124,33.8347,-0.9118,0,0,0.01,0
-117.6124,33.8347,-2.1176,0,0,0.01,0
-117.6124,33.8347,-3.3235,0,0,0.001,0
-117.6124,33.8347,-4.5294,0,0,0.001,0
-117.6124,33.8347,-5.7353,0.1531,0,0.001,0
-117.6124,33.8347,-6.9412,0.0768,0,0.001,0
-117.6124,33.8347,-8.1471,0.0066,0,0.01,0
-117.6124,33.8347,-9.3529,0,0,0.01,0
-117.6124,33.8347,-10.5588,0,0,0.01,0
-117.6124,33.8347,-11.7647,0,0,0.01,0
-117.6124,33.8347,-12.9706,0,0,0.001,0
-117.6124,33.8347,-14.1765,0,0,0.001,0
-117.6124,33.8347,-15.3824,0,0,0.001,0
-117.6124,33.8347,-16.5882,0,0,0.001,0
-117.6124,33.8347,-17.7941,0,0,0.01,0
-117.6124,33.8347,-19,0,0,0.01,0
-117.6124,33.8621,1.5,0,0,0.01,0
-117.6124,33.8621,0.2941,0,0,0.01,0
-117.6124,33.8621,-0.9118,0,0,0.01,0
-117.6124,33.8621,-2.1176,0,0,0.01,0
-117.6124,33.8621,-3.3235,0,0,0.001,0
-117.6124,33.8621,-4.5294,0,0,0.001,0
-117.6124,33.8621,-5.7353,0.0692,0,0.001,0
-117.6124,33.8621,-6.9412,0.0894,0,0.001,0
-117.6124,33.8621,-8.1471,0.0002,0,0.01,0
-117.6124,33.8621,-9.3529,-0.0345,0,0.01,0
-117.6124,33.8621,-10.5588,0,0,0.01,0
-117.6124,33.8621,-11.7647,0,0,0.01,0
-117.6124,33.8621,-12.9706,0,0,0.001,0
-117.6124,33.8621,-14.1765,0,0,0.001,0
-117.6124,33.8621,-15.3824,0,0,0.001,0
-117.6124,33.8621,-16.5882,0,0,0.001,0
-117.6124,33.8621,-17.7941,0,0,0.01,0
-117.6124,33.8621,-19,0,0,0.01,0
-117.6124,33.8895,1.5,0,0.0015,0.001,0.002
-117.6124,33.8895,0.2941,0,0.0015,0.001,0.0021
-117.6124,33.8895,-0.9118,0,0.0016,0.001,0.0022
-117.6124,33.8895,-2.1176,0,0.0015,0.001,0.0022
-117.6124,33.8895,-3.3235,0,0.0014,0.01,0.0021
-117.6124,33.8895,-4.5294,0,0.0014,0.01,0.002
-117.6124,33.8895,-5.7353,0.0692,0.0013,0.01,0.0019
-117.6124,33.8895,-6.9412,-0.0169,0.0012,0.01,0.0018
-117.6124,33.8895,-8.1471,0,0,0.001,0
-117.6124,33.8895,-9.3529,-0.0778,0,0.001,0
-117.6124,33.8895,-10.5588,-0.1211,0,0.001,0
-117.6124,33.8895,-11.7647,0,0,0.001,0
-117.6124,33.8895,-12.9706,0,0,0.01,0
-117.6124,33.8895,-14.1765,0,0,0.01,0
-117.6124,33.8895,-15.3824,0,0,0.01,0
-117.6124,33.8895,-16.5882,0,0,0.01,0
-117.6124,33.8895,-17.7941,0,0,0.001,0
-117.6124,33.8895,-19,0,0,0.001,0
-117.6124,33.9168,1.5,0,0.0019,0.001,0.0029
-117.6124,33.9168,0.2941,0,0.002,0.001,0.0031
-117.6124,33.9168,-0.9118,0,0.002,0.001,0.0031
-117.6124,33.9168,-2.1176,0,0.0019,0.001,0.0031
-117.6124,33.9168,-3.3235,0,0.0018,0.01,0.003
-117.6124,33.9168,-4.5294,0.0692,0.0017,0.01,0.0029
-117.6124,33.9168,-5.7353,0.0692,0.0016,0.01,0.0028
-117.6124,33.9168,-6.9412,0.0439,0.0015,0.01,0.0026
-117.6124,33.9168,-8.1471,0,0.0014,0.001,0.0025
-117.6124,33.9168,-9.3529,0,0.0013,0.001,0.0022
-117.6124,33.9168,-10.5588,0,0.0011,0.001,0.002
-117.6124,33.9168,-11.7647,0,0,0.001,0
-117.6124,33.9168,-12.9706,0,0,0.01,0
-117.6124,33.9168,-14.1765,0,0,0.01,0
-117.6124,33.9168,-15.3824,0,0,0.01,0
-117.6124,33.9168,-16.5882,0,0,0.01,0
-117.6124,33.9168,-17.7941,0,0,0.001,0
-117.6124,33.9168,-19,0,0,0.001,0
-117.6124,33.9442,1.5,0,0.0023,0.001,0.0035
-117.6124,33.9442,0.2941,0,0.0023,0.001,0.0036
-117.6124,33.9442,-0.9118,0,0.0022,0.001,0.0036
-117.6124,33.9442,-2.1176,0,0.0021,0.001,0.0036
-117.6124,33.9442,-3.3235,0,0.0019,0.01,0.0035
-117.6124,33.9442,-4.5294,-0.0722,0.0018,0.01,0.0034
-117.6124,33.9442,-5.7353,-0.0469,0.0017,0.01,0.0033
-117.6124,33.9442,-6.9412,-0.0962,0.0017,0.01,0.0032
-117.6124,33.9442,-8.1471,-0.0408,0.0017,0.001,0.0031
-117.6124,33.9442,-9.3529,0,0.0016,0.001,0.0029
-117.6124,33.9442,-10.5588,0,0.0014,0.001,0.0027
-117.6124,33.9442,-11.7647,0,0.0013,0.001,0.0024
-117.6124,33.9442,-12.9706,0,0.0012,0.01,0.0021
-117.6124,33.9442,-14.1765,0,0,0.01,0
-117.6124,33.9442,-15.3824,0,0,0.01,0
-117.6124,33.9442,-16.5882,0,0,0.01,0
-117.6124,33.9442,-17.7941,0,0,0.001,0
-117.6124,33.9442,-19,0,0,0.001,0
-117.6124,33.9716,1.5,0,0.0025,0.001,0.0039
-117.6124,33.9716,0.2941,0,0.0026,0.001,0.0041
-117.6124,33.9716,-0.9118,0,0.0025,0.001,0.0042
-117.6124,33.9716,-2.1176,0.1224,0.0022,0.001,0.0044
-117.6124,33.9716,-3.3235,0.1137,0.002,0.01,0.0046
-117.6124,33.9716,-4.5294,-0.0016,0.0018,0.01,0.0045
-117.6124,33.9716,-5.7353,-0.0403,0.0017,0.01,0.0041
-117.6124,33.9716,-6.9412,-0.1053,0.0017,0.01,0.0038
-117.6124,33.9716,-8.1471,-0.1542,0.0016,0.001,0.0036
-117.6124,33.9716,-9.3529,0,0.0016,0.001,0.0034
-117.6124,33.9716,-10.5588,0,0.0015,0.001,0.0033
-117.6124,33.9716,-11.7647,0,0.0015,0.001,0.003
-117.6124,33.9716,-12.9706,0,0.0015,0.01,0.0027
-117.6124,33.9716,-14.1765,0,0.0013,0.01,0.0024
-117.6124,33.9716,-15.3824,0,0.001,0.01,0.0019
-117.6124,33.9716,-16.5882,0,0,0.01,0
-117.6124,33.9716,-17.7941,0,0,0.001,0
-117.6124,33.9716,-19,0,0,0.001,0
-117.6124,33.9989,1.5,0,0.0024,0.01,0.0043
-117.6124,33.9989,0.2941,0,0.0024,0.01,0.0046
-117.6124,33.9989,-0.9118,0,0.0021,0.01,0.0048
-117.6124,33.9989,-2.1176,0.0312,0.0018,0.01,0.0054
-117.6124,33.9989,-3.3235,-0.0078,0.0014,0.001,0.0063
-117.6124,33.9989,-4.5294,-0.0516,0.0014,0.001,0.0062
-117.6124,33.9989,-5.7353,-0.0472,0.0016,0.001,0.0053
-117.6124,33.9989,-6.9412,-0.0732,0.0017,0.001,0.0047
-117.6124,33.9989,-8.1471,-0.0694,0.0019,0.01,0.0046
-117.6124,33.9989,-9.3529,-0.0576,0.002,0.01,0.0045
-117.6124,33.9989,-10.5588,0,0.0019,0.01,0.0041
-117.6124,33.9989,-11.7647,0,0.0017,0.01,0.0037
-117.6124,33.9989,-12.9706,-0.1747,0.0016,0.001,0.0033
-117.6124,33.9989,-14.1765,0,0.0014,0.001,0.0028
-117.6124,33.9989,-15.3824,0,0.0012,0.001,0.0024
-117.6124,33.9989,-16.5882,0,0.0009,0.001,0.0019
-117.6124,33.9989,-17.7941,0,0,0.01,0
-117.6124,33.9989,-19,0,0,0.01,0
-117.6124,34.0263,1.5,0,0.0017,0.01,0.0043
-117.6124,34.0263,0.2941,0,0.0018,0.01,0.0046
-117.6124,34.0263,-0.9118,0,0.0018,0.01,0.0048
-117.6124,34.0263,-2.1176,0,0.0017,0.01,0.005
-117.6124,34.0263,-3.3235,0.1046,0.0017,0.001,0.0052
-117.6124,34.0263,-4.5294,-0.0082,0.0017,0.001,0.0052
-117.6124,34.0263,-5.7353,-0.0473,0.0017,0.001,0.0051
-117.6124,34.0263,-6.9412,-0.0578,0.0018,0.001,0.0052
-117.6124,34.0263,-8.1471,-0.0839,0.0023,0.01,0.0054
-117.6124,34.0263,-9.3529,-0.0886,0.0027,0.01,0.0054
-117.6124,34.0263,-10.5588,0,0.0027,0.01,0.0049
-117.6124,34.0263,-11.7647,0.0035,0.0021,0.01,0.0043
-117.6124,34.0263,-12.9706,0.0702,0.0017,0.001,0.0036
-117.6124,34.0263,-14.1765,0.065,0.0014,0.001,0.0031
-117.6124,34.0263,-15.3824,0.065,0.0011,0.001,0.0027
-117.6124,34.0263,-16.5882,0.065,0.0008,0.001,0.0022
-117.6124,34.0263,-17.7941,0,0,0.01,0
-117.6124,34.0263,-19,0,0,0.01,0
-117.6124,34.0537,1.5,0,0.0016,0.01,0.0047
-117.6124,34.0537,0.2941,0,0.0018,0.01,0.005
-117.6124,34.0537,-0.9118,0,0.0019,0.01,0.005
-117.6124,34.0537,-2.1176,-0.0901,0.0019,0.01,0.005
-117.6124,34.0537,-3.3235,-0.0514,0.0019,0.001,0.005
-117.6124,34.0537,-4.5294,-0.0464,0.0018,0.001,0.0049
-117.6124,34.0537,-5.7353,-0.0449,0.0018,0.001,0.005
-117.6124,34.0537,-6.9412,-0.0203,0.0018,0.001,0.005
-117.6124,34.0537,-8.1471,-0.0458,0.0018,0.01,0.005
-117.6124,34.0537,-9.3529,-0.0614,0.0019,0.01,0.0049
-117.6124,34.0537,-10.5588,0.0702,0.002,0.01,0.0046
-117.6124,34.0537,-11.7647,0.0702,0.0018,0.01,0.0041
-117.6124,34.0537,-12.9706,0.065,0.0015,0.001,0.0036
-117.6124,34.0537,-14.1765,0.0598,0.0013,0.001,0.0032
-117.6124,34.0537,-15.3824,0,0.001,0.001,0.0027
-117.6124,34.0537,-16.5882,0,0.0006,0.001,0.0022
-117.6124,34.0537,-17.7941,0,0.0005,0.01,0.0018
-117.6124,34.0537,-19,0,0,0.01,0
-117.6124,34.0811,1.5,0,0.0035,0.01,0.0066
-117.6124,34.0811,0.2941,-0.0077,0.0039,0.01,0.0069
-117.6124,34.0811,-0.9118,-0.03,0.0031,0.01,0.0061
-117.6124,34.0811,-2.1176,0.022,0.0025,0.01,0.0054
-117.6124,34.0811,-3.3235,0.0202,0.0023,0.001,0.0052
-117.6124,34.0811,-4.5294,-0.0045,0.0021,0.001,0.0051
-117.6124,34.0811,-5.7353,-0.0322,0.0021,0.001,0.0051
-117.6124,34.0811,-6.9412,-0.0351,0.0021,0.001,0.005
-117.6124,34.0811,-8.1471,-0.0451,0.0022,0.01,0.0049
-117.6124,34.0811,-9.3529,0.0144,0.0022,0.01,0.0048
-117.6124,34.0811,-10.5588,0,0.002,0.01,0.0045
-117.6124,34.0811,-11.7647,0,0.0017,0.01,0.0041
-117.6124,34.0811,-12.9706,0.0598,0.0015,0.001,0.0036
-117.6124,34.0811,-14.1765,0,0.0012,0.001,0.0032
-117.6124,34.0811,-15.3824,0,0.0009,0.001,0.0028
-117.6124,34.0811,-16.5882,0,0.0007,0.001,0.0024
-117.6124,34.0811,-17.7941,0,0.0006,0.01,0.002
-117.6124,34.0811,-19,0,0,0.01,0
-117.6124,34.1084,1.5,0,0.0028,0.001,0.0065
-117.6124,34.1084,0.2941,0,0.0029,0.001,0.0066
-117.6124,34.1084,-0.9118,-0.0675,0.0026,0.001,0.006
-117.6124,34.1084,-2.1176,-0.0189,0.0022,0.001,0.0054
-117.6124,34.1084,-3.3235,-0.022,0.002,0.01,0.0052
-117.6124,34.1084,-4.5294,-0.0076,0.002,0.01,0.0052
-117.6124,34.1084,-5.7353,-0.0268,0.0022,0.01,0.0052
-117.6124,34.1084,-6.9412,-0.0364,0.0024,0.01,0.0053
-117.6124,34.1084,-8.1471,-0.0327,0.0028,0.001,0.0055
-117.6124,34.1084,-9.3529,-0.0501,0.003,0.001,0.0057
-117.6124,34.1084,-10.5588,-0.0653,0.003,0.001,0.0056
-117.6124,34.1084,-11.7647,0.033,0.0026,0.001,0.005
-117.6124,34.1084,-12.9706,0.033,0.0021,0.01,0.0043
-117.6124,34.1084,-14.1765,0,0.0017,0.01,0.0036
-117.6124,34.1084,-15.3824,0,0.0013,0.01,0.0031
-117.6124,34.1084,-16.5882,0,0.001,0.01,0.0026
-117.6124,34.1084,-17.7941,0,0.0008,0.001,0.0021
-117.6124,34.1084,-19,0,0,0.001,0
-117.6124,34.1358,1.5,0,0.0019,0.001,0.005
-117.6124,34.1358,0.2941,0,0.002,0.001,0.0052
-117.6124,34.1358,-0.9118,0,0.002,0.001,0.0052
-117.6124,34.1358,-2.1176,0,0.0021,0.001,0.0052
-117.6124,34.1358,-3.3235,0.0507,0.0021,0.01,0.0051
-117.6124,34.1358,-4.5294,0.0382,0.0022,0.01,0.0052
-117.6124,34.1358,-5.7353,0.0389,0.0025,0.01,0.0054
-117.6124,34.1358,-6.9412,0.0674,0.0028,0.01,0.0057
-117.6124,34.1358,-8.1471,-0.037,0.0034,0.001,0.0063
-117.6124,34.1358,-9.3529,0.023,0.0043,0.001,0.0072
-117.6124,34.1358,-10.5588,-0.0342,0.0046,0.001,0.0073
-117.6124,34.1358,-11.7647,-0.0101,0.0036,0.001,0.0065
-117.6124,34.1358,-12.9706,0.0218,0.0025,0.01,0.0051
-117.6124,34.1358,-14.1765,0,0.002,0.01,0.004
-117.6124,34.1358,-15.3824,0,0.0016,0.01,0.0033
-117.6124,34.1358,-16.5882,0,0.0012,0.01,0.0026
-117.6124,34.1358,-17.7941,0,0.0008,0.001,0.002
-117.6124,34.1358,-19,0,0,0.001,0
-117.6124,34.1632,1.5,0,0.0019,0.001,0.0046
-117.6124,34.1632,0.2941,0,0.0019,0.001,0.0048
-117.6124,34.1632,-0.9118,0,0.0019,0.001,0.0049
-117.6124,34.1632,-2.1176,0,0.0021,0.001,0.0049
-117.6124,34.1632,-3.3235,0,0.0021,0.01,0.005
-117.6124,34.1632,-4.5294,0.0088,0.0022,0.01,0.0052
-117.6124,34.1632,-5.7353,0.0188,0.0024,0.01,0.0053
-117.6124,34.1632,-6.9412,0.0551,0.0025,0.01,0.0055
-117.6124,34.1632,-8.1471,0.0241,0.0028,0.001,0.0058
-117.6124,34.1632,-9.3529,0.0133,0.0033,0.001,0.0062
-117.6124,34.1632,-10.5588,-0.0157,0.0034,0.001,0.0063
-117.6124,34.1632,-11.7647,-0.0112,0.0029,0.001,0.0056
-117.6124,34.1632,-12.9706,0,0.0022,0.01,0.0046
-117.6124,34.1632,-14.1765,0,0.0019,0.01,0.0038
-117.6124,34.1632,-15.3824,0,0.0016,0.01,0.0032
-117.6124,34.1632,-16.5882,0,0.0011,0.01,0.0024
-117.6124,34.1632,-17.7941,0,0,0.001,0
-117.6124,34.1632,-19,0,0,0.001,0
-117.6124,34.1905,1.5,0,0.002,0.001,0.0042
-117.6124,34.1905,0.2941,0,0.002,0.001,0.0043
-117.6124,34.1905,-0.9118,0,0.002,0.001,0.0044
-117.6124,34.1905,-2.1176,0,0.0021,0.001,0.0045
-117.6124,34.1905,-3.3235,0.0417,0.0022,0.01,0.0047
-117.6124,34.1905,-4.5294,0.0428,0.0024,0.01,0.0051
-117.6124,34.1905,-5.7353,0.031,0.0027,0.01,0.0056
-117.6124,34.1905,-6.9412,0.0401,0.0027,0.01,0.0057
-117.6124,34.1905,-8.1471,-0.0072,0.0025,0.001,0.0053
-117.6124,34.1905,-9.3529,-0.0236,0.0025,0.001,0.0051
-117.6124,34.1905,-10.5588,0.0579,0.0023,0.001,0.005
-117.6124,34.1905,-11.7647,-0.0153,0.0021,0.001,0.0045
-117.6124,34.1905,-12.9706,-0.0827,0.0018,0.01,0.0037
-117.6124,34.1905,-14.1765,0,0.0016,0.01,0.0032
-117.6124,34.1905,-15.3824,0,0.0014,0.01,0.0027
-117.6124,34.1905,-16.5882,0,0,0.01,0
-117.6124,34.1905,-17.7941,0,0,0.001,0
-117.6124,34.1905,-19,0,0,0.001,0
-117.6124,34.2179,1.5,0,0.0022,0.01,0.004
-117.6124,34.2179,0.2941,0,0.0022,0.01,0.004
-117.6124,34.2179,-0.9118,0,0.0022,0.01,0.004
-117.6124,34.2179,-2.1176,0,0.0022,0.01,0.004
-117.6124,34.2179,-3.3235,0.066,0.0022,0.001,0.0041
-117.6124,34.2179,-4.5294,0.0498,0.0023,0.001,0.0042
-117.6124,34.2179,-5.7353,0.0452,0.0025,0.001,0.0046
-117.6124,34.2179,-6.9412,0.0226,0.0026,0.001,0.0047
-117.6124,34.2179,-8.1471,-0.0381,0.0023,0.01,0.0043
-117.6124,34.2179,-9.3529,0,0.002,0.01,0.0037
-117.6124,34.2179,-10.5588,0,0.0018,0.01,0.0034
-117.6124,34.2179,-11.7647,0,0.0016,0.01,0.0031
-117.6124,34.2179,-12.9706,0,0.0013,0.001,0.0027
-117.6124,34.2179,-14.1765,0,0.0011,0.001,0.0023
-117.6124,34.2179,-15.3824,0,0,0.001,0
-117.6124,34.2179,-16.5882,0,0,0.001,0
-117.6124,34.2179,-17.7941,0,0,0.01,0
-117.6124,34.2179,-19,0,0,0.01,0
-117.6124,34.2453,1.5,0,0.0018,0.01,0.0032
-117.6124,34.2453,0.2941,0,0.0018,0.01,0.0032
-117.6124,34.2453,-0.9118,0,0.0017,0.01,0.0032
-117.6124,34.2453,-2.1176,0,0.0017,0.01,0.0031
-117.6124,34.2453,-3.3235,0,0.0016,0.001,0.003
-117.6124,34.2453,-4.5294,0.0153,0.0015,0.001,0.0029
-117.6124,34.2453,-5.7353,0.0298,0.0015,0.001,0.0028
-117.6124,34.2453,-6.9412,-0.0074,0.0015,0.001,0.0028
-117.6124,34.2453,-8.1471,0,0.0014,0.01,0.0026
-117.6124,34.2453,-9.3529,0,0.0013,0.01,0.0025
-117.6124,34.2453,-10.5588,0,0.0013,0.01,0.0023
-117.6124,34.2453,-11.7647,0,0,0.01,0
-117.6124,34.2453,-12.9706,0,0,0.001,0
-117.6124,34.2453,-14.1765,0,0,0.001,0
-117.6124,34.2453,-15.3824,0,0,0.001,0
-117.6124,34.2453,-16.5882,0,0,0.001,0
-117.6124,34.2453,-17.7941,0,0,0.01,0
-117.6124,34.2453,-19,0,0,0.01,0
-117.6124,34.2726,1.5,0,0.0014,0.01,0.0023
-117.6124,34.2726,0.2941,0,0.0014,0.01,0.0023
-117.6124,34.2726,-0.9118,0,0.0014,0.01,0.0023
-117.6124,34.2726,-2.1176,0,0.0013,0.01,0.0023
-117.6124,34.2726,-3.3235,0,0.0013,0.001,0.0022
-117.6124,34.2726,-4.5294,0,0.0013,0.001,0.0022
-117.6124,34.2726,-5.7353,0,0.0012,0.001,0.0021
-117.6124,34.2726,-6.9412,0.0206,0,0.001,0
-117.6124,34.2726,-8.1471,0.0206,0,0.01,0
-117.6124,34.2726,-9.3529,0.0206,0,0.01,0
-117.6124,34.2726,-10.5588,0,0,0.01,0
-117.6124,34.2726,-11.7647,0,0,0.01,0
-117.6124,34.2726,-12.9706,0,0,0.001,0
-117.6124,34.2726,-14.1765,0,0,0.001,0
-117.6124,34.2726,-15.3824,0,0,0.001,0
-117.6124,34.2726,-16.5882,0,0,0.001,0
-117.6124,34.2726,-17.7941,0,0,0.01,0
-117.6124,34.2726,-19,0,0,0.01,0
-117.6124,34.3,1.5,0,0,0.01,0
-117.6124,34.3,0.2941,0,0,0.01,0
-117.6124,34.3,-0.9118,0,0,0.01,0
-117.6124,34.3,-2.1176,0,0,0.01,0
-117.6124,34.3,-3.3235,0,0,0.001,0
-117.6124,34.3,-4.5294,0,0,0.001,0
-117.6124,34.3,-5.7353,0,0,0.001,0
-117.6124,34.3,-6.9412,0,0,0.001,0
-117.6124,34.3,-8.1471,0,0,0.01,0
-117.6124,34.3,-9.3529,0,0,0.01,0
-117.6124,34.3,-10.5588,0,0,0.01,0
-117.6124,34.3,-11.7647,0,0,0.01,0
-117.6124,34.3,-12.9706,0,0,0.001,0
-117.6124,34.3,-14.1765,0,0,0.001,0
-117.6124,34.3,-15.3824,0,0,0.001,0
-117.6124,34.3,-16.5882,0,0,0.001,0
-117.6124,34.3,-17.7941,0,0,0.01,0
-117.6124,34.3,-19,0,0,0.01,0
-117.5846,33.78,1.5,0,0,0.001,0
-117.5846,33.78,0.2941,0,0,0.001,0
-117.5846,33.78,-0.9118,0,0,0.001,0
-117.5846,33.78,-2.1176,0,0,0.001,0
-117.5846,33.78,-3.3235,0,0,0.01,0
-117.5846,33.78,-4.5294,0,0,0.01,0
-117.5846,33.78,-5.7353,0,0,0.01,0
-117.5846,33.78,-6.9412,0,0,0.01,0
-117.5846,33.78,-8.1471,0,0,0.001,0
-117.5846,33.78,-9.3529,0,0,0.001,0
-117.5846,33.78,-10.5588,0,0,0.001,0
-117.5846,33.78,-11.7647,0,0,0.001,0
-117.5846,33.78,-12.9706,0,0,0.01,0
-117.5846,33.78,-14.1765,0,0,0.01,0
-117.5846,33.78,-15.3824,0,0,0.01,0
-117.5846,33.78,-16.5882,0,0,0.01,0
-117.5846,33.78,-17.7941,0,0,0.001,0
-117.5846,33.78,-19,0,0,0.001,0
-117.5846,33.8074,1.5,0,0,0.001,0
-117.5846,33.8074,0.2941,0,0,0.001,0
-117.5846,33.8074,-0.9118,0,0,0.001,0
-117.5846,33.8074,-2.1176,0,0,0.001,0
-117.5846,33.8074,-3.3235,0,0,0.01,0
-117.5846,33.8074,-4.5294,0,0,0.01,0
-117.5846,33.8074,-5.7353,0.0866,0,0.01,0
-117.5846,33.8074,-6.9412,0.0105,0,0.01,0
-117.5846,33.8074,-8.1471,0,0,0.001,0
-117.5846,33.8074,-9.3529,0,0,0.001,0
-117.5846,33.8074,-10.5588,0,0,0.001,0
-117.5846,33.8074,-11.7647,0,0,0.001,0
-117.5846,33.8074,-12.9706,0,0,0.01,0
-117.5846,33.8074,-14.1765,0,0,0.01,0
-117.5846,33.8074,-15.3824,0,0,0.01,0
-117.5846,33.8074,-16.5882,0,0,0.01,0
-117.5846,33.8074,-17.7941,0,0,0.001,0
-117.5846,33.8074,-19,0,0,0.001,0
-117.5846,33.8347,1.5,0,0,0.001,0
-117.5846,33.8347,0.2941,0,0,0.001,0
-117.5846,33.8347,-0.9118,0,0,0.001,0
-117.5846,33.8347,-2.1176,0,0,0.001,0
-117.5846,33.8347,-3.3235,0,0,0.01,0
-117.5846,33.8347,-4.5294,0,0,0.01,0
-117.5846,33.8347,-5.7353,0,0,0.01,0
-117.5846,33.8347,-6.9412,0.047,0,0.01,0
-117.5846,33.8347,-8.1471,0,0,0.001,0
-117.5846,33.8347,-9.3529,0,0,0.001,0
-117.5846,33.8347,-10.5588,0,0,0.001,0
-117.5846,33.8347,-11.7647,0,0,0.001,0
-117.5846,33.8347,-12.9706,0,0,0.01,0
-117.5846,33.8347,-14.1765,0,0,0.01,0
-117.5846,33.8347,-15.3824,0,0,0.01,0
-117.5846,33.8347,-16.5882,0,0,0.01,0
-117.5846,33.8347,-17.7941,0,0,0.001,0
-117.5846,33.8347,-19,0,0,0.001,0
-117.5846,33.8621,1.5,0,0,0.001,0
-117.5846,33.8621,0.2941,0,0,0.001,0
-117.5846,33.8621,-0.9118,0,0,0.001,0
-117.5846,33.8621,-2.1176,0,0,0.001,0
-117.5846,33.8621,-3.3235,0,0,0.01,0
-117.5846,33.8621,-4.5294,0,0,0.01,0
-117.5846,33.8621,-5.7353,0,0,0.01,0
-117.5846,33.8621,-6.9412,0.0338,0,0.01,0
-117.5846,33.8621,-8.1471,-0.0778,0,0.001,0
-117.5846,33.8621,-9.3529,-0.1255,0,0.001,0
-117.5846,33.8621,-10.5588,-0.0318,0,0.001,0
-117.5846,33.8621,-11.7647,-0.0318,0,0.001,0
-117.5846,33.8621,-12.9706,-0.0318,0,0.01,0
-117.5846,33.8621,-14.1765,0,0,0.01,0
-117.5846,33.8621,-15.3824,0,0,0.01,0
-117.5846,33.8621,-16.5882,0,0,0.01,0
-117.5846,33.8621,-17.7941,0,0,0.001,0
-117.5846,33.8621,-19,0,0,0.001,0
-117.5846,33.8895,1.5,0,0.0013,0.01,0.0022
-117.5846,33.8895,0.2941,0,0.0014,0.01,0.0024
-117.5846,33.8895,-0.9118,0,0.0013,0.01,0.0024
-117.5846,33.8895,-2.1176,0,0.0013,0.01,0.0025
-117.5846,33.8895,-3.3235,0,0.0012,0.001,0.0024
-117.5846,33.8895,-4.5294,0,0.0012,0.001,0.0023
-117.5846,33.8895,-5.7353,0,0.0012,0.001,0.0022
-117.5846,33.8895,-6.9412,-0.0473,0.0011,0.001,0.002
-117.5846,33.8895,-8.1471,-0.1211,0.001,0.01,0.0019
-117.5846,33.8895,-9.3529,-0.1233,0,0.01,0
-117.5846,33.8895,-10.5588,-0.1255,0,0.01,0
-117.5846,33.8895,-11.7647,0,0,0.01,0
-117.5846,33.8895,-12.9706,-0.0318,0,0.001,0
-117.5846,33.8895,-14.1765,-0.1382,0,0.001,0
-117.5846,33.8895,-15.3824,-0.1382,0,0.001,0
-117.5846,33.8895,-16.5882,-0.1382,0,0.001,0
-117.5846,33.8895,-17.7941,0,0,0.01,0
-117.5846,33.8895,-19,0,0,0.01,0
-117.5846,33.9168,1.5,0,0.0017,0.01,0.0031
-117.5846,33.9168,0.2941,0,0.0018,0.01,0.0032
-117.5846,33.9168,-0.9118,0,0.0019,0.01,0.0032
-117.5846,33.9168,-2.1176,0,0.0018,0.01,0.0032
-117.5846,33.9168,-3.3235,0,0.0018,0.001,0.0032
-117.5846,33.9168,-4.5294,0,0.0017,0.001,0.0031
-117.5846,33.9168,-5.7353,0,0.0016,0.001,0.003
-117.5846,33.9168,-6.9412,0.0439,0.0015,0.001,0.0029
-117.5846,33.9168,-8.1471,0,0.0013,0.01,0.0027
-117.5846,33.9168,-9.3529,0,0.0012,0.01,0.0026
-117.5846,33.9168,-10.5588,0,0.001,0.01,0.0024
-117.5846,33.9168,-11.7647,0,0.0009,0.01,0.0021
-117.5846,33.9168,-12.9706,0,0,0.001,0
-117.5846,33.9168,-14.1765,0,0,0.001,0
-117.5846,33.9168,-15.3824,0,0,0.001,0
-117.5846,33.9168,-16.5882,0,0,0.001,0
-117.5846,33.9168,-17.7941,0,0,0.01,0
-117.5846,33.9168,-19,0,0,0.01,0
-117.5846,33.9442,1.5,0,0.0021,0.01,0.0039
-117.5846,33.9442,0.2941,0,0.0021,0.01,0.004
-117.5846,33.9442,-0.9118,0,0.0021,0.01,0.004
-117.5846,33.9442,-2.1176,0,0.0019,0.01,0.0039
-117.5846,33.9442,-3.3235,0.0665,0.0018,0.001,0.0039
-117.5846,33.9442,-4.5294,0.0585,0.0017,0.001,0.0038
-117.5846,33.9442,-5.7353,0.0287,0.0016,0.001,0.0036
-117.5846,33.9442,-6.9412,0.0832,0.0015,0.001,0.0035
-117.5846,33.9442,-8.1471,-0.0408,0.0014,0.01,0.0034
-117.5846,33.9442,-9.3529,0,0.0014,0.01,0.0032
-117.5846,33.9442,-10.5588,0,0.0014,0.01,0.003
-117.5846,33.9442,-11.7647,0,0.0014,0.01,0.0028
-117.5846,33.9442,-12.9706,0,0.0012,0.001,0.0025
-117.5846,33.9442,-14.1765,0,0.001,0.001,0.0022
-117.5846,33.9442,-15.3824,0,0,0.001,0
-117.5846,33.9442,-16.5882,0,0,0.001,0
-117.5846,33.9442,-17.7941,0,0,0.01,0
-117.5846,33.9442,-19,0,0,0.01,0
-117.5846,33.9716,1.5,0,0.0039,0.01,0.0051
-117.5846,33.9716,0.2941,0,0.0039,0.01,0.0054
-117.5846,33.9716,-0.9118,0.0772,0.0028,0.01,0.0051
-117.5846,33.9716,-2.1176,0.0923,0.0022,0.01,0.0052
-117.5846,33.9716,-3.3235,0.0353,0.0018,0.001,0.0052
-117.5846,33.9716,-4.5294,0.025,0.0016,0.001,0.0051
-117.5846,33.9716,-5.7353,0.0894,0.0014,0.001,0.0049
-117.5846,33.9716,-6.9412,-0.0384,0.0013,0.001,0.0046
-117.5846,33.9716,-8.1471,-0.1045,0.0013,0.01,0.0044
-117.5846,33.9716,-9.3529,-0.0801,0.0014,0.01,0.0041
-117.5846,33.9716,-10.5588,-0.0953,0.0015,0.01,0.0038
-117.5846,33.9716,-11.7647,-0.1747,0.0014,0.01,0.0035
-117.5846,33.9716,-12.9706,0,0.0014,0.001,0.0031
-117.5846,33.9716,-14.1765,0,0.0014,0.001,0.0028
-117.5846,33.9716,-15.3824,0,0.0012,0.001,0.0024
-117.5846,33.9716,-16.5882,0,0.0009,0.001,0.0019
-117.5846,33.9716,-17.7941,0,0,0.01,0
-117.5846,33.9716,-19,0,0,0.01,0
-117.5846,33.9989,1.5,0,0.0056,0.001,0.0058
-117.5846,33.9989,0.2941,0,0.0058,0.001,0.006
-117.5846,33.9989,-0.9118,0.0423,0.0037,0.001,0.0054
-117.5846,33.9989,-2.1176,0.0609,0.0025,0.001,0.0056
-117.5846,33.9989,-3.3235,0.0406,0.0019,0.01,0.0062
-117.5846,33.9989,-4.5294,0.0135,0.0018,0.01,0.0064
-117.5846,33.9989,-5.7353,0.0138,0.0019,0.01,0.0063
-117.5846,33.9989,-6.9412,-0.0002,0.0019,0.01,0.0064
-117.5846,33.9989,-8.1471,0.0111,0.0026,0.001,0.0068
-117.5846,33.9989,-9.3529,0.0185,0.0029,0.001,0.0067
-117.5846,33.9989,-10.5588,0.0039,0.0024,0.001,0.0057
-117.5846,33.9989,-11.7647,-0.0205,0.0019,0.001,0.0047
-117.5846,33.9989,-12.9706,-0.1747,0.0017,0.01,0.004
-117.5846,33.9989,-14.1765,0,0.0014,0.01,0.0034
-117.5846,33.9989,-15.3824,0,0.0014,0.01,0.0029
-117.5846,33.9989,-16.5882,0,0.0011,0.01,0.0024
-117.5846,33.9989,-17.7941,0,0.0008,0.001,0.0019
-117.5846,33.9989,-19,0,0,0.001,0
-117.5846,34.0263,1.5,0,0.0027,0.001,0.0041
-117.5846,34.0263,0.2941,0,0.0027,0.001,0.0042
-117.5846,34.0263,-0.9118,0,0.0025,0.001,0.0044
-117.5846,34.0263,-2.1176,0.0609,0.0023,0.001,0.0047
-117.5846,34.0263,-3.3235,-0.0262,0.0023,0.01,0.0051
-117.5846,34.0263,-4.5294,-0.0078,0.0024,0.01,0.0055
-117.5846,34.0263,-5.7353,-0.0161,0.0026,0.01,0.0064
-117.5846,34.0263,-6.9412,-0.0329,0.003,0.01,0.008
-117.5846,34.0263,-8.1471,0.0018,0.0049,0.001,0.0092
-117.5846,34.0263,-9.3529,-0.0076,0.0057,0.001,0.0091
-117.5846,34.0263,-10.5588,0.0014,0.0044,0.001,0.0073
-117.5846,34.0263,-11.7647,-0.0032,0.0027,0.001,0.0058
-117.5846,34.0263,-12.9706,0,0.0018,0.01,0.0046
-117.5846,34.0263,-14.1765,0,0.0015,0.01,0.0039
-117.5846,34.0263,-15.3824,0,0.0013,0.01,0.0034
-117.5846,34.0263,-16.5882,0,0.0011,0.01,0.0028
-117.5846,34.0263,-17.7941,0,0.0007,0.001,0.0022
-117.5846,34.0263,-19,0,0,0.001,0
-117.5846,34.0537,1.5,0,0.0022,0.001,0.0043
-117.5846,34.0537,0.2941,0,0.0023,0.001,0.0045
-117.5846,34.0537,-0.9118,0,0.0023,0.001,0.0046
-117.5846,34.0537,-2.1176,-0.0618,0.0023,0.001,0.0048
-117.5846,34.0537,-3.3235,-0.0159,0.0025,0.01,0.005
-117.5846,34.0537,-4.5294,0.0251,0.0025,0.01,0.0052
-117.5846,34.0537,-5.7353,-0.0092,0.0025,0.01,0.0056
-117.5846,34.0537,-6.9412,-0.0169,0.0025,0.01,0.0061
-117.5846,34.0537,-8.1471,-0.0198,0.0025,0.001,0.0065
-117.5846,34.0537,-9.3529,-0.066,0.0025,0.001,0.0063
-117.5846,34.0537,-10.5588,-0.0774,0.0023,0.001,0.0058
-117.5846,34.0537,-11.7647,-0.0609,0.0019,0.001,0.0054
-117.5846,34.0537,-12.9706,0,0.0016,0.01,0.0049
-117.5846,34.0537,-14.1765,-0.1603,0.0014,0.01,0.0042
-117.5846,34.0537,-15.3824,0,0.0011,0.01,0.0035
-117.5846,34.0537,-16.5882,0,0.0008,0.01,0.0029
-117.5846,34.0537,-17.7941,0,0.0006,0.001,0.0024
-117.5846,34.0537,-19,0,0.0006,0.001,0.0019
-117.5846,34.0811,1.5,0,0.0031,0.001,0.0053
-117.5846,34.0811,0.2941,0.0133,0.0032,0.001,0.0055
-117.5846,34.0811,-0.9118,0.032,0.0028,0.001,0.0053
-117.5846,34.0811,-2.1176,0.0396,0.0027,0.001,0.0051
-117.5846,34.0811,-3.3235,0.0281,0.0027,0.01,0.0051
-117.5846,34.0811,-4.5294,0.0298,0.0027,0.01,0.0052
-117.5846,34.0811,-5.7353,0.0064,0.0028,0.01,0.0052
-117.5846,34.0811,-6.9412,0.0299,0.0026,0.01,0.0052
-117.5846,34.0811,-8.1471,-0.019,0.0024,0.001,0.0053
-117.5846,34.0811,-9.3529,-0.0227,0.0022,0.001,0.0053
-117.5846,34.0811,-10.5588,-0.059,0.0018,0.001,0.0052
-117.5846,34.0811,-11.7647,-0.0611,0.0018,0.001,0.005
-117.5846,34.0811,-12.9706,0,0.0015,0.01,0.0047
-117.5846,34.0811,-14.1765,0,0.0012,0.01,0.0041
-117.5846,34.0811,-15.3824,0,0.0012,0.01,0.0036
-117.5846,34.0811,-16.5882,0,0.0008,0.01,0.003
-117.5846,34.0811,-17.7941,0,0.0007,0.001,0.0025
-117.5846,34.0811,-19,0,0.0005,0.001,0.0021
-117.5846,34.1084,1.5,0,0.0026,0.01,0.0052
-117.5846,34.1084,0.2941,0,0.0025,0.01,0.0054
-117.5846,34.1084,-0.9118,0.0129,0.0023,0.01,0.0052
-117.5846,34.1084,-2.1176,-0.0063,0.0023,0.01,0.0051
-117.5846,34.1084,-3.3235,-0.0408,0.0024,0.001,0.0051
-117.5846,34.1084,-4.5294,-0.0527,0.0025,0.001,0.0051
-117.5846,34.1084,-5.7353,0.004,0.0025,0.001,0.0053
-117.5846,34.1084,-6.9412,-0.0287,0.0024,0.001,0.0054
-117.5846,34.1084,-8.1471,-0.01,0.0024,0.01,0.0056
-117.5846,34.1084,-9.3529,-0.0106,0.0023,0.01,0.006
-117.5846,34.1084,-10.5588,-0.0155,0.0023,0.01,0.006
-117.5846,34.1084,-11.7647,-0.0166,0.0023,0.01,0.0057
-117.5846,34.1084,-12.9706,0,0.002,0.001,0.005
-117.5846,34.1084,-14.1765,0,0.0016,0.001,0.0044
-117.5846,34.1084,-15.3824,0,0.0014,0.001,0.0038
-117.5846,34.1084,-16.5882,0,0.0012,0.001,0.0033
-117.5846,34.1084,-17.7941,0,0.0009,0.01,0.0026
-117.5846,34.1084,-19,0,0.0005,0.01,0.0021
-117.5846,34.1358,1.5,0,0.0017,0.01,0.0049
-117.5846,34.1358,0.2941,0,0.0018,0.01,0.005
-117.5846,34.1358,-0.9118,0,0.0019,0.01,0.005
-117.5846,34.1358,-2.1176,0,0.002,0.01,0.005
-117.5846,34.1358,-3.3235,-0.0322,0.0021,0.001,0.005
-117.5846,34.1358,-4.5294,-0.0322,0.0022,0.001,0.0051
-117.5846,34.1358,-5.7353,0.0202,0.0024,0.001,0.0054
-117.5846,34.1358,-6.9412,0.0072,0.0027,0.001,0.0059
-117.5846,34.1358,-8.1471,-0.01,0.0037,0.01,0.0072
-117.5846,34.1358,-9.3529,0.0057,0.0056,0.01,0.0089
-117.5846,34.1358,-10.5588,-0.0114,0.0056,0.01,0.009
-117.5846,34.1358,-11.7647,-0.0143,0.0041,0.01,0.0078
-117.5846,34.1358,-12.9706,-0.074,0.0026,0.001,0.0058
-117.5846,34.1358,-14.1765,0,0.002,0.001,0.0047
-117.5846,34.1358,-15.3824,0,0.0016,0.001,0.0037
-117.5846,34.1358,-16.5882,0,0.0013,0.001,0.0031
-117.5846,34.1358,-17.7941,0,0.001,0.01,0.0026
-117.5846,34.1358,-19,0,0.0005,0.01,0.002
-117.5846,34.1632,1.5,0,0.0015,0.01,0.0046
-117.5846,34.1632,0.2941,0,0.0016,0.01,0.0048
-117.5846,34.1632,-0.9118,0,0.0017,0.01,0.0049
-117.5846,34.1632,-2.1176,0,0.0018,0.01,0.005
-117.5846,34.1632,-3.3235,0,0.0019,0.001,0.0051
-117.5846,34.1632,-4.5294,0.0211,0.002,0.001,0.0053
-117.5846,34.1632,-5.7353,0.0379,0.0022,0.001,0.0057
-117.5846,34.1632,-6.9412,0.0358,0.0025,0.001,0.0061
-117.5846,34.1632,-8.1471,0.0339,0.0029,0.01,0.0067
-117.5846,34.1632,-9.3529,0.0613,0.0035,0.01,0.0073
-117.5846,34.1632,-10.5588,0.0302,0.0035,0.01,0.0071
-117.5846,34.1632,-11.7647,0.0113,0.0029,0.01,0.0061
-117.5846,34.1632,-12.9706,0,0.0023,0.001,0.005
-117.5846,34.1632,-14.1765,0,0.002,0.001,0.0042
-117.5846,34.1632,-15.3824,0,0.0015,0.001,0.0035
-117.5846,34.1632,-16.5882,0,0.0011,0.001,0.0028
-117.5846,34.1632,-17.7941,0,0.0008,0.01,0.0022
-117.5846,34.1632,-19,0,0,0.01,0
-117.5846,34.1905,1.5,0,0.0015,0.01,0.0041
-117.5846,34.1905,0.2941,0,0.0016,0.01,0.0043
-117.5846,34.1905,-0.9118,0,0.0017,0.01,0.0045
-117.5846,34.1905,-2.1176,0,0.0018,0.01,0.0047
-117.5846,34.1905,-3.3235,0,0.0019,0.001,0.005
-117.5846,34.1905,-4.5294,0.086,0.0023,0.001,0.0057
-117.5846,34.1905,-5.7353,0.0194,0.0027,0.001,0.0065
-117.5846,34.1905,-6.9412,0.0048,0.0029,0.001,0.0067
-117.5846,34.1905,-8.1471,0.0361,0.0026,0.01,0.006
-117.5846,34.1905,-9.3529,0.0187,0.0024,0.01,0.0055
-117.5846,34.1905,-10.5588,-0.0214,0.0023,0.01,0.0052
-117.5846,34.1905,-11.7647,-0.0544,0.0022,0.01,0.0046
-117.5846,34.1905,-12.9706,-0.0827,0.002,0.001,0.0041
-117.5846,34.1905,-14.1765,0,0.0016,0.001,0.0034
-117.5846,34.1905,-15.3824,0,0.0013,0.001,0.0028
-117.5846,34.1905,-16.5882,0,0.0009,0.001,0.0021
-117.5846,34.1905,-17.7941,0,0,0.01,0
-117.5846,34.1905,-19,0,0,0.01,0
-117.5846,34.2179,1.5,0,0.0016,0.001,0.0034
-117.5846,34.2179,0.2941,0,0.0017,0.001,0.0036
-117.5846,34.2179,-0.9118,0,0.0018,0.001,0.0038
-117.5846,34.2179,-2.1176,0,0.0019,0.001,0.0039
-117.5846,34.2179,-3.3235,0,0.002,0.01,0.0042
-117.5846,34.2179,-4.5294,0.0863,0.0022,0.01,0.0045
-117.5846,34.2179,-5.7353,0.0486,0.0024,0.01,0.0051
-117.5846,34.2179,-6.9412,0.0407,0.0025,0.01,0.0052
-117.5846,34.2179,-8.1471,0.0042,0.0023,0.001,0.0047
-117.5846,34.2179,-9.3529,-0.0464,0.002,0.001,0.0041
-117.5846,34.2179,-10.5588,-0.1453,0.0019,0.001,0.0037
-117.5846,34.2179,-11.7647,-0.1453,0.0017,0.001,0.0033
-117.5846,34.2179,-12.9706,0,0.0016,0.01,0.0029
-117.5846,34.2179,-14.1765,0,0.0012,0.01,0.0025
-117.5846,34.2179,-15.3824,0,0,0.01,0
-117.5846,34.2179,-16.5882,0,0,0.01,0
-117.5846,34.2179,-17.7941,0,0,0.001,0
-117.5846,34.2179,-19,0,0,0.001,0
-117.5846,34.2453,1.5,0,0.0013,0.001,0.0025
-117.5846,34.2453,0.2941,0,0.0014,0.001,0.0027
-117.5846,34.2453,-0.9118,0,0.0014,0.001,0.0027
-117.5846,34.2453,-2.1176,0,0.0015,0.001,0.0028
-117.5846,34.2453,-3.3235,0,0.0016,0.01,0.0029
-117.5846,34.2453,-4.5294,0,0.0016,0.01,0.003
-117.5846,34.2453,-5.7353,0.1786,0.0016,0.01,0.0031
-117.5846,34.2453,-6.9412,0.0394,0.0016,0.01,0.003
-117.5846,34.2453,-8.1471,0.0321,0.0016,0.001,0.0029
-117.5846,34.2453,-9.3529,-0.0664,0.0015,0.001,0.0027
-117.5846,34.2453,-10.5588,0,0.0013,0.001,0.0025
-117.5846,34.2453,-11.7647,-0.1453,0.0012,0.001,0.0023
-117.5846,34.2453,-12.9706,-0.1753,0,0.01,0
-117.5846,34.2453,-14.1765,0,0,0.01,0
-117.5846,34.2453,-15.3824,0,0,0.01,0
-117.5846,34.2453,-16.5882,0,0,0.01,0
-117.5846,34.2453,-17.7941,0,0,0.001,0
-117.5846,34.2453,-19,0,0,0.001,0
-117.5846,34.2726,1.5,0,0,0.001,0
-117.5846,34.2726,0.2941,0,0,0.001,0
-117.5846,34.2726,-0.9118,0,0,0.001,0
-117.5846,34.2726,-2.1176,0,0,0.001,0
-117.5846,34.2726,-3.3235,0,0,0.01,0
-117.5846,34.2726,-4.5294,0,0,0.01,0
-117.5846,34.2726,-5.7353,0,0,0.01,0
-117.5846,34.2726,-6.9412,0,0,0.01,0
-117.5846,34.2726,-8.1471,0,0,0.001,0
-117.5846,34.2726,-9.3529,0.0206,0,0.001,0
-117.5846,34.2726,-10.5588,0.0206,0,0.001,0
-117.5846,34.2726,-11.7647,0,0,0.001,0
-117.5846,34.2726,-12.9706,0,0,0.01,0
-117.5846,34.2726,-14.1765,0,0,0.01,0
-117.5846,34.2726,-15.3824,0,0,0.01,0
-117.5846,34.2726,-16.5882,0,0,0.01,0
-117.5846,34.2726,-17.7941,0,0,0.001,0
-117.5846,34.2726,-19,0,0,0.001,0
-117.5846,34.3,1.5,0,0,0.001,0
-117.5846,34.3,0.2941,0,0,0.001,0
-117.5846,34.3,-0.9118,0,0,0.001,0
-117.5846,34.3,-2.1176,0,0,0.001,0
-117.5846,34.3,-3.3235,0,0,0.01,0
-117.5846,34.3,-4.5294,0,0,0.01,0
-117.5846,34.3,-5.7353,0,0,0.01,0
-117.5846,34.3,-6.9412,0,0,0.01,0
-117.5846,34.3,-8.1471,0,0,0.001,0
-117.5846,34.3,-9.3529,0,0,0.001,0
-117.5846,34.3,-10.5588,0,0,0.001,0
-117.5846,34.3,-11.7647,0,0,0.001,0
-117.5846,34.3,-12.9706,0,0,0.01,0
-117.5846,34.3,-14.1765,0,0,0.01,0
-117.5846,34.3,-15.3824,0,0,0.01,0
-117.5846,34.3,-16.5882,0,0,0.01,0
-117.5846,34.3,-17.7941,0,0,0.001,0
-117.5846,34.3,-19,0,0,0.001,0
-117.5568,33.78,1.5,0,0,0.001,0
-117.5568,33.78,0.2941,0,0,0.001,0
-117.5568,33.78,-0.9118,0,0,0.001,0
-117.5568,33.78,-2.1176,0,0,0.001,0
-117.5568,33.78,-3.3235,0,0,0.01,0
-117.5568,33.78,-4.5294,0,0,0.01,0
-117.5568,33.78,-5.7353,0,0,0.01,0
-117.5568,33.78,-6.9412,0,0,0.01,0
-117.5568,33.78,-8.1471,0,0,0.001,0
-117.5568,33.78,-9.3529,0,0,0.001,0
-117.5568,33.78,-10.5588,0,0,0.001,0
-117.5568,33.78,-11.7647,0,0,0.001,0
-117.5568,33.78,-12.9706,0,0,0.01,0
-117.5568,33.78,-14.1765,0,0,0.01,0
-117.5568,33.78,-15.3824,0,0,0.01,0
-117.5568,33.78,-16.5882,0,0,0.01,0
-117.5568,33.78,-17.7941,0,0,0.001,0
-117.5568,33.78,-19,0,0,0.001,0
-117.5568,33.8074,1.5,0,0.0011,0.001,0.0016
-117.5568,33.8074,0.2941,0,0.0012,0.001,0.0017
-117.5568,33.8074,-0.9118,0,0.0012,0.001,0.0017
-117.5568,33.8074,-2.1176,0,0,0.001,0
-117.5568,33.8074,-3.3235,0,0,0.01,0
-117.5568,33.8074,-4.5294,0,0,0.01,0
-117.5568,33.8074,-5.7353,-0.0007,0,0.01,0
-117.5568,33.8074,-6.9412,-0.0225,0,0.01,0
-117.5568,33.8074,-8.1471,0,0,0.001,0
-117.5568,33.8074,-9.3529,0,0,0.001,0
-117.5568,33.8074,-10.5588,0,0,0.001,0
-117.5568,33.8074,-11.7647,0,0,0.001,0
-117.5568,33.8074,-12.9706,0,0,0.01,0
-117.5568,33.8074,-14.1765,0,0,0.01,0
-117.5568,33.8074,-15.3824,0,0,0.01,0
-117.5568,33.8074,-16.5882,0,0,0.01,0
-117.5568,33.8074,-17.7941,0,0,0.001,0
-117.5568,33.8074,-19,0,0,0.001,0
-117.5568,33.8347,1.5,0,0.0013,0.001,0.0019
-117.5568,33.8347,0.2941,0,0.0014,0.001,0.0019
-117.5568,33.8347,-0.9118,0,0.0014,0.001,0.0019
-117.5568,33.8347,-2.1176,0,0.0013,0.001,0.0018
-117.5568,33.8347,-3.3235,0,0,0.01,0
-117.5568,33.8347,-4.5294,0,0,0.01,0
-117.5568,33.8347,-5.7353,0.0447,0,0.01,0
-117.5568,33.8347,-6.9412,0.0235,0,0.01,0
-117.5568,33.8347,-8.1471,0,0,0.001,0
-117.5568,33.8347,-9.3529,0,0,0.001,0
-117.5568,33.8347,-10.5588,0,0,0.001,0
-117.5568,33.8347,-11.7647,0,0,0.001,0
-117.5568,33.8347,-12.9706,0,0,0.01,0
-117.5568,33.8347,-14.1765,0,0,0.01,0
-117.5568,33.8347,-15.3824,0,0,0.01,0
-117.5568,33.8347,-16.5882,0,0,0.01,0
-117.5568,33.8347,-17.7941,0,0,0.001,0
-117.5568,33.8347,-19,0,0,0.001,0
-117.5568,33.8621,1.5,0,0.0013,0.001,0.002
-117.5568,33.8621,0.2941,0,0.0014,0.001,0.0021
-117.5568,33.8621,-0.9118,0,0.0014,0.001,0.0021
-117.5568,33.8621,-2.1176,0,0.0013,0.001,0.002
-117.5568,33.8621,-3.3235,0,0.0012,0.01,0.002
-117.5568,33.8621,-4.5294,0,0.0011,0.01,0.0019
-117.5568,33.8621,-5.7353,-0.0473,0,0.01,0
-117.5568,33.8621,-6.9412,-0.002,0,0.01,0
-117.5568,33.8621,-8.1471,-0.0928,0,0.001,0
-117.5568,33.8621,-9.3529,-0.0786,0,0.001,0
-117.5568,33.8621,-10.5588,-0.085,0,0.001,0
-117.5568,33.8621,-11.7647,-0.1382,0,0.001,0
-117.5568,33.8621,-12.9706,-0.1382,0,0.01,0
-117.5568,33.8621,-14.1765,0,0,0.01,0
-117.5568,33.8621,-15.3824,0,0,0.01,0
-117.5568,33.8621,-16.5882,0,0,0.01,0
-117.5568,33.8621,-17.7941,0,0,0.001,0
-117.5568,33.8621,-19,0,0,0.001,0
-117.5568,33.8895,1.5,0,0.0012,0.01,0.0026
-117.5568,33.8895,0.2941,0,0.0013,0.01,0.0028
-117.5568,33.8895,-0.9118,0,0.0012,0.01,0.0029
-117.5568,33.8895,-2.1176,0,0.0012,0.01,0.0029
-117.5568,33.8895,-3.3235,0,0.0012,0.001,0.0028
-117.5568,33.8895,-4.5294,0,0.0011,0.001,0.0027
-117.5568,33.8895,-5.7353,0,0.0011,0.001,0.0026
-117.5568,33.8895,-6.9412,0.1809,0.001,0.001,0.0023
-117.5568,33.8895,-8.1471,0,0.0009,0.01,0.002
-117.5568,33.8895,-9.3529,0,0.0009,0.01,0.0019
-117.5568,33.8895,-10.5588,0,0,0.01,0
-117.5568,33.8895,-11.7647,0,0,0.01,0
-117.5568,33.8895,-12.9706,-0.1382,0,0.001,0
-117.5568,33.8895,-14.1765,-0.1382,0,0.001,0
-117.5568,33.8895,-15.3824,0,0,0.001,0
-117.5568,33.8895,-16.5882,0,0,0.001,0
-117.5568,33.8895,-17.7941,0,0,0.01,0
-117.5568,33.8895,-19,0,0,0.01,0
-117.5568,33.9168,1.5,0,0.0017,0.01,0.0037
-117.5568,33.9168,0.2941,0,0.0018,0.01,0.0038
-117.5568,33.9168,-0.9118,0,0.0018,0.01,0.0038
-117.5568,33.9168,-2.1176,0,0.0018,0.01,0.0037
-117.5568,33.9168,-3.3235,0,0.0017,0.001,0.0036
-117.5568,33.9168,-4.5294,0,0.0016,0.001,0.0035
-117.5568,33.9168,-5.7353,0.1252,0.0015,0.001,0.0034
-117.5568,33.9168,-6.9412,0.0299,0.0014,0.001,0.0033
-117.5568,33.9168,-8.1471,0,0.0013,0.01,0.0031
-117.5568,33.9168,-9.3529,0,0.0011,0.01,0.0029
-117.5568,33.9168,-10.5588,0,0.0009,0.01,0.0028
-117.5568,33.9168,-11.7647,0,0.0009,0.01,0.0024
-117.5568,33.9168,-12.9706,0,0.0008,0.001,0.002
-117.5568,33.9168,-14.1765,0,0,0.001,0
-117.5568,33.9168,-15.3824,0,0,0.001,0
-117.5568,33.9168,-16.5882,0,0,0.001,0
-117.5568,33.9168,-17.7941,0,0,0.01,0
-117.5568,33.9168,-19,0,0,0.01,0
-117.5568,33.9442,1.5,0,0.0025,0.01,0.0061
-117.5568,33.9442,0.2941,0,0.0025,0.01,0.0063
-117.5568,33.9442,-0.9118,0.0651,0.0022,0.01,0.0053
-117.5568,33.9442,-2.1176,0.0651,0.0019,0.01,0.0046
-117.5568,33.9442,-3.3235,0.0651,0.0016,0.001,0.0043
-117.5568,33.9442,-4.5294,0,0.0015,0.001,0.0042
-117.5568,33.9442,-5.7353,0.0513,0.0013,0.001,0.0042
-117.5568,33.9442,-6.9412,0.063,0.0012,0.001,0.0042
-117.5568,33.9442,-8.1471,-0.0269,0.0012,0.01,0.0041
-117.5568,33.9442,-9.3529,-0.0116,0.0013,0.01,0.0038
-117.5568,33.9442,-10.5588,-0.1747,0.0013,0.01,0.0036
-117.5568,33.9442,-11.7647,0,0.0013,0.01,0.0032
-117.5568,33.9442,-12.9706,0,0.0012,0.001,0.0029
-117.5568,33.9442,-14.1765,0,0.0009,0.001,0.0025
-117.5568,33.9442,-15.3824,0,0.0008,0.001,0.002
-117.5568,33.9442,-16.5882,0,0,0.001,0
-117.5568,33.9442,-17.7941,0,0,0.01,0
-117.5568,33.9442,-19,0,0,0.01,0
-117.5568,33.9716,1.5,0,0.0053,0.01,0.0089
-117.5568,33.9716,0.2941,0,0.0054,0.01,0.0093
-117.5568,33.9716,-0.9118,0.0208,0.0038,0.01,0.007
-117.5568,33.9716,-2.1176,0.029,0.0028,0.01,0.0054
-117.5568,33.9716,-3.3235,0.0314,0.0023,0.001,0.005
-117.5568,33.9716,-4.5294,0.032,0.0019,0.001,0.0048
-117.5568,33.9716,-5.7353,0.0848,0.0016,0.001,0.0047
-117.5568,33.9716,-6.9412,0.0946,0.0014,0.001,0.0047
-117.5568,33.9716,-8.1471,0.0663,0.0012,0.01,0.0047
-117.5568,33.9716,-9.3529,0.0371,0.0012,0.01,0.0046
-117.5568,33.9716,-10.5588,-0.0647,0.0012,0.01,0.0044
-117.5568,33.9716,-11.7647,-0.0962,0.0011,0.01,0.004
-117.5568,33.9716,-12.9706,-0.0962,0.0013,0.001,0.0035
-117.5568,33.9716,-14.1765,0,0.0013,0.001,0.0032
-117.5568,33.9716,-15.3824,0,0.0013,0.001,0.0028
-117.5568,33.9716,-16.5882,0,0.001,0.001,0.0022
-117.5568,33.9716,-17.7941,0,0,0.01,0
-117.5568,33.9716,-19,0,0,0.01,0
-117.5568,33.9989,1.5,0,0.0054,0.001,0.0059
-117.5568,33.9989,0.2941,0,0.0056,0.001,0.0064
-117.5568,33.9989,-0.9118,0.0346,0.0041,0.001,0.0057
-117.5568,33.9989,-2.1176,0.0352,0.0036,0.001,0.0059
-117.5568,33.9989,-3.3235,0.0276,0.0032,0.01,0.006
-117.5568,33.9989,-4.5294,0.0385,0.0029,0.01,0.0058
-117.5568,33.9989,-5.7353,0.0365,0.0026,0.01,0.0059
-117.5568,33.9989,-6.9412,0.0452,0.0024,0.01,0.006
-117.5568,33.9989,-8.1471,0.06,0.0022,0.001,0.0061
-117.5568,33.9989,-9.3529,0.077,0.0021,0.001,0.0061
-117.5568,33.9989,-10.5588,-0.0105,0.0016,0.001,0.0058
-117.5568,33.9989,-11.7647,-0.2119,0.0013,0.001,0.0051
-117.5568,33.9989,-12.9706,-0.1107,0.0012,0.01,0.0044
-117.5568,33.9989,-14.1765,-0.1107,0.0012,0.01,0.0039
-117.5568,33.9989,-15.3824,0,0.0015,0.01,0.0035
-117.5568,33.9989,-16.5882,0,0.0013,0.01,0.0029
-117.5568,33.9989,-17.7941,0,0.0009,0.001,0.0022
-117.5568,33.9989,-19,0,0,0.001,0
-117.5568,34.0263,1.5,0,0.0025,0.001,0.0035
-117.5568,34.0263,0.2941,0,0.0026,0.001,0.0039
-117.5568,34.0263,-0.9118,-0.0389,0.0026,0.001,0.0044
-117.5568,34.0263,-2.1176,0.0173,0.0024,0.001,0.0052
-117.5568,34.0263,-3.3235,0.0085,0.0025,0.01,0.0063
-117.5568,34.0263,-4.5294,0.0076,0.003,0.01,0.0068
-117.5568,34.0263,-5.7353,-0,0.0037,0.01,0.0076
-117.5568,34.0263,-6.9412,0.0082,0.0038,0.01,0.0093
-117.5568,34.0263,-8.1471,0.0066,0.004,0.001,0.0096
-117.5568,34.0263,-9.3529,0.0057,0.0037,0.001,0.0081
-117.5568,34.0263,-10.5588,-0.0009,0.0027,0.001,0.0069
-117.5568,34.0263,-11.7647,-0.0216,0.0018,0.001,0.0057
-117.5568,34.0263,-12.9706,-0.1187,0.0012,0.01,0.005
-117.5568,34.0263,-14.1765,-0.122,0.0012,0.01,0.0044
-117.5568,34.0263,-15.3824,0,0.0012,0.01,0.004
-117.5568,34.0263,-16.5882,0,0.0012,0.01,0.0034
-117.5568,34.0263,-17.7941,0,0.0009,0.001,0.0026
-117.5568,34.0263,-19,0,0.0008,0.001,0.0021
-117.5568,34.0537,1.5,0,0.0024,0.001,0.0033
-117.5568,34.0537,0.2941,0,0.0026,0.001,0.0036
-117.5568,34.0537,-0.9118,0.0592,0.0027,0.001,0.0041
-117.5568,34.0537,-2.1176,-0.0107,0.0028,0.001,0.0048
-117.5568,34.0537,-3.3235,-0.0081,0.0028,0.01,0.0055
-117.5568,34.0537,-4.5294,0.0205,0.0029,0.01,0.0058
-117.5568,34.0537,-5.7353,-0.006,0.0031,0.01,0.0062
-117.5568,34.0537,-6.9412,-0.018,0.0029,0.01,0.007
-117.5568,34.0537,-8.1471,-0.0225,0.0026,0.001,0.0073
-117.5568,34.0537,-9.3529,-0.036,0.0027,0.001,0.0065
-117.5568,34.0537,-10.5588,-0.046,0.0025,0.001,0.0061
-117.5568,34.0537,-11.7647,-0.0566,0.0017,0.001,0.0056
-117.5568,34.0537,-12.9706,-0.0817,0.0013,0.01,0.0053
-117.5568,34.0537,-14.1765,-0.0771,0.0012,0.01,0.0049
-117.5568,34.0537,-15.3824,0,0.001,0.01,0.0043
-117.5568,34.0537,-16.5882,0,0.0008,0.01,0.0035
-117.5568,34.0537,-17.7941,0,0.0008,0.001,0.0029
-117.5568,34.0537,-19,0,0.0007,0.001,0.0023
-117.5568,34.0811,1.5,0,0.0028,0.001,0.0044
-117.5568,34.0811,0.2941,-0.0709,0.003,0.001,0.0046
-117.5568,34.0811,-0.9118,-0.0687,0.0028,0.001,0.0047
-117.5568,34.0811,-2.1176,0.0061,0.0029,0.001,0.0048
-117.5568,34.0811,-3.3235,-0.0023,0.0029,0.01,0.0049
-117.5568,34.0811,-4.5294,-0.0063,0.0027,0.01,0.0051
-117.5568,34.0811,-5.7353,-0.005,0.0028,0.01,0.0052
-117.5568,34.0811,-6.9412,-0.0125,0.0028,0.01,0.0053
-117.5568,34.0811,-8.1471,0.0166,0.0025,0.001,0.0055
-117.5568,34.0811,-9.3529,0.0056,0.0025,0.001,0.0055
-117.5568,34.0811,-10.5588,-0.0279,0.0022,0.001,0.0056
-117.5568,34.0811,-11.7647,-0.0315,0.0019,0.001,0.0059
-117.5568,34.0811,-12.9706,-0.053,0.0019,0.01,0.0073
-117.5568,34.0811,-14.1765,-0.039,0.0016,0.01,0.0072
-117.5568,34.0811,-15.3824,-0.0383,0.0016,0.01,0.0059
-117.5568,34.0811,-16.5882,0,0.001,0.01,0.0041
-117.5568,34.0811,-17.7941,0,0.0009,0.001,0.0032
-117.5568,34.0811,-19,0,0.0006,0.001,0.0026
-117.5568,34.1084,1.5,0,0.0015,0.01,0.0067
-117.5568,34.1084,0.2941,0,0.0016,0.01,0.0068
-117.5568,34.1084,-0.9118,-0.0246,0.002,0.01,0.006
-117.5568,34.1084,-2.1176,-0.0119,0.0023,0.01,0.0054
-117.5568,34.1084,-3.3235,-0.0115,0.0025,0.001,0.0053
-117.5568,34.1084,-4.5294,-0.0224,0.0026,0.001,0.0053
-117.5568,34.1084,-5.7353,-0.004,0.0026,0.001,0.0053
-117.5568,34.1084,-6.9412,0.013,0.0026,0.001,0.0053
-117.5568,34.1084,-8.1471,0.0287,0.0025,0.01,0.0053
-117.5568,34.1084,-9.3529,0.0005,0.0023,0.01,0.0055
-117.5568,34.1084,-10.5588,0.0063,0.0018,0.01,0.0058
-117.5568,34.1084,-11.7647,-0.0153,0.0019,0.01,0.0063
-117.5568,34.1084,-12.9706,-0.0159,0.0019,0.001,0.0069
-117.5568,34.1084,-14.1765,0.0076,0.0018,0.001,0.0066
-117.5568,34.1084,-15.3824,-0.012,0.0016,0.001,0.0055
-117.5568,34.1084,-16.5882,0,0.0013,0.001,0.0042
-117.5568,34.1084,-17.7941,0,0.001,0.01,0.0033
-117.5568,34.1084,-19,0,0.0006,0.01,0.0026
-117.5568,34.1358,1.5,0,0.0022,0.01,0.0084
-117.5568,34.1358,0.2941,0,0.0024,0.01,0.0081
-117.5568,34.1358,-0.9118,-0.0584,0.0022,0.01,0.0061
-117.5568,34.1358,-2.1176,-0.0536,0.0022,0.01,0.0053
-117.5568,34.1358,-3.3235,-0.0316,0.0022,0.001,0.0051
-117.5568,34.1358,-4.5294,-0.0106,0.0024,0.001,0.005
-117.5568,34.1358,-5.7353,0.0143,0.0025,0.001,0.0052
-117.5568,34.1358,-6.9412,-0.0145,0.0025,0.001,0.0055
-117.5568,34.1358,-8.1471,0.005,0.0026,0.01,0.006
-117.5568,34.1358,-9.3529,-0.0069,0.0029,0.01,0.0065
-117.5568,34.1358,-10.5588,0.0019,0.0026,0.01,0.0068
-117.5568,34.1358,-11.7647,-0.0021,0.0021,0.01,0.007
-117.5568,34.1358,-12.9706,-0.0174,0.0018,0.001,0.0065
-117.5568,34.1358,-14.1765,0,0.0017,0.001,0.0053
-117.5568,34.1358,-15.3824,0,0.0015,0.001,0.0043
-117.5568,34.1358,-16.5882,0,0.0013,0.001,0.0036
-117.5568,34.1358,-17.7941,0,0.0011,0.01,0.003
-117.5568,34.1358,-19,0,0.0006,0.01,0.0023
-117.5568,34.1632,1.5,0,0.0016,0.01,0.0065
-117.5568,34.1632,0.2941,0,0.0018,0.01,0.0063
-117.5568,34.1632,-0.9118,-0.081,0.0018,0.01,0.0055
-117.5568,34.1632,-2.1176,-0.081,0.0019,0.01,0.0052
-117.5568,34.1632,-3.3235,-0.081,0.002,0.001,0.0051
-117.5568,34.1632,-4.5294,-0.0538,0.0022,0.001,0.0053
-117.5568,34.1632,-5.7353,0.0106,0.0023,0.001,0.0057
-117.5568,34.1632,-6.9412,0.0006,0.0023,0.001,0.0061
-117.5568,34.1632,-8.1471,0.0338,0.0022,0.01,0.0065
-117.5568,34.1632,-9.3529,0.0286,0.0023,0.01,0.0065
-117.5568,34.1632,-10.5588,0.0911,0.0023,0.01,0.0062
-117.5568,34.1632,-11.7647,0.1153,0.0022,0.01,0.0059
-117.5568,34.1632,-12.9706,0,0.002,0.001,0.0053
-117.5568,34.1632,-14.1765,0,0.0018,0.001,0.0045
-117.5568,34.1632,-15.3824,0,0.0014,0.001,0.0037
-117.5568,34.1632,-16.5882,0,0.0012,0.001,0.003
-117.5568,34.1632,-17.7941,0,0.001,0.01,0.0024
-117.5568,34.1632,-19,0,0,0.01,0
-117.5568,34.1905,1.5,0,0.0012,0.01,0.0042
-117.5568,34.1905,0.2941,0,0.0013,0.01,0.0044
-117.5568,34.1905,-0.9118,0,0.0015,0.01,0.0046
-117.5568,34.1905,-2.1176,0,0.0017,0.01,0.0048
-117.5568,34.1905,-3.3235,0.0657,0.0018,0.001,0.0051
-117.5568,34.1905,-4.5294,0.039,0.0022,0.001,0.0058
-117.5568,34.1905,-5.7353,0.0306,0.0025,0.001,0.0065
-117.5568,34.1905,-6.9412,0.0134,0.0023,0.001,0.0071
-117.5568,34.1905,-8.1471,0.0439,0.002,0.01,0.0067
-117.5568,34.1905,-9.3529,0.0174,0.002,0.01,0.0061
-117.5568,34.1905,-10.5588,-0.0302,0.0022,0.01,0.0053
-117.5568,34.1905,-11.7647,-0.0827,0.0021,0.01,0.0047
-117.5568,34.1905,-12.9706,0,0.0018,0.001,0.0042
-117.5568,34.1905,-14.1765,0,0.0016,0.001,0.0037
-117.5568,34.1905,-15.3824,0,0.0016,0.001,0.0031
-117.5568,34.1905,-16.5882,0,0.0013,0.001,0.0024
-117.5568,34.1905,-17.7941,0,0,0.01,0
-117.5568,34.1905,-19,0,0,0.01,0
-117.5568,34.2179,1.5,0,0.0013,0.001,0.0033
-117.5568,34.2179,0.2941,0,0.0014,0.001,0.0035
-117.5568,34.2179,-0.9118,0,0.0015,0.001,0.0038
-117.5568,34.2179,-2.1176,0,0.0017,0.001,0.004
-117.5568,34.2179,-3.3235,0,0.0019,0.01,0.0044
-117.5568,34.2179,-4.5294,0,0.0024,0.01,0.005
-117.5568,34.2179,-5.7353,0.097,0.0028,0.01,0.0056
-117.5568,34.2179,-6.9412,0.0618,0.0029,0.01,0.006
-117.5568,34.2179,-8.1471,0.0363,0.0028,0.001,0.0057
-117.5568,34.2179,-9.3529,0.0173,0.0024,0.001,0.0048
-117.5568,34.2179,-10.5588,0.012,0.0022,0.001,0.0042
-117.5568,34.2179,-11.7647,0.0326,0.0019,0.001,0.0036
-117.5568,34.2179,-12.9706,0,0.0016,0.01,0.0032
-117.5568,34.2179,-14.1765,0,0.0014,0.01,0.0028
-117.5568,34.2179,-15.3824,0,0.0012,0.01,0.0023
-117.5568,34.2179,-16.5882,0,0,0.01,0
-117.5568,34.2179,-17.7941,0,0,0.001,0
-117.5568,34.2179,-19,0,0,0.001,0
-117.5568,34.2453,1.5,0,0.001,0.001,0.0022
-117.5568,34.2453,0.2941,0,0.0011,0.001,0.0024
-117.5568,34.2453,-0.9118,0,0.0012,0.001,0.0026
-117.5568,34.2453,-2.1176,0,0.0013,0.001,0.0028
-117.5568,34.2453,-3.3235,0,0.0014,0.01,0.003
-117.5568,34.2453,-4.5294,0,0.0016,0.01,0.0033
-117.5568,34.2453,-5.7353,0,0.0018,0.01,0.0034
-117.5568,34.2453,-6.9412,0.054,0.0019,0.01,0.0035
-117.5568,34.2453,-8.1471,0.0914,0.0018,0.001,0.0034
-117.5568,34.2453,-9.3529,0.0321,0.0016,0.001,0.0031
-117.5568,34.2453,-10.5588,-0.0168,0.0015,0.001,0.0028
-117.5568,34.2453,-11.7647,-0.1017,0.0013,0.001,0.0025
-117.5568,34.2453,-12.9706,-0.1453,0.0012,0.01,0.0023
-117.5568,34.2453,-14.1765,-0.1453,0,0.01,0
-117.5568,34.2453,-15.3824,-0.1753,0,0.01,0
-117.5568,34.2453,-16.5882,0,0,0.01,0
-117.5568,34.2453,-17.7941,0,0,0.001,0
-117.5568,34.2453,-19,0,0,0.001,0
-117.5568,34.2726,1.5,0,0,0.001,0
-117.5568,34.2726,0.2941,0,0,0.001,0
-117.5568,34.2726,-0.9118,0,0,0.001,0
-117.5568,34.2726,-2.1176,0,0,0.001,0
-117.5568,34.2726,-3.3235,0,0,0.01,0
-117.5568,34.2726,-4.5294,0,0.001,0.01,0.002
-117.5568,34.2726,-5.7353,0,0.001,0.01,0.0021
-117.5568,34.2726,-6.9412,0,0.001,0.01,0.0021
-117.5568,34.2726,-8.1471,0,0.001,0.001,0.0021
-117.5568,34.2726,-9.3529,0,0.001,0.001,0.002
-117.5568,34.2726,-10.5588,0,0,0.001,0
-117.5568,34.2726,-11.7647,0,0,0.001,0
-117.5568,34.2726,-12.9706,0,0,0.01,0
-117.5568,34.2726,-14.1765,-0.1154,0,0.01,0
-117.5568,34.2726,-15.3824,-0.1453,0,0.01,0
-117.5568,34.2726,-16.5882,0,0,0.01,0
-117.5568,34.2726,-17.7941,0,0,0.001,0
-117.5568,34.2726,-19,0,0,0.001,0
-117.5568,34.3,1.5,0,0,0.001,0
-117.5568,34.3,0.2941,0,0,0.001,0
-117.5568,34.3,-0.9118,0,0,0.001,0
-117.5568,34.3,-2.1176,0,0,0.001,0
-117.5568,34.3,-3.3235,0,0,0.01,0
-117.5568,34.3,-4.5294,0,0,0.01,0
-117.5568,34.3,-5.7353,0,0,0.01,0
-117.5568,34.3,-6.9412,0,0,0.01,0
-117.5568,34.3,-8.1471,0,0,0.001,0
-117.5568,34.3,-9.3529,0,0,0.001,0
-117.5568,34.3,-10.5588,0,0,0.001,0
-117.5568,34.3,-11.7647,0,0,0.001,0
-117.5568,34.3,-12.9706,0,0,0.01,0
-117.5568,34.3,-14.1765,0,0,0.01,0
-117.5568,34.3,-15.3824,0,0,0.01,0
-117.5568,34.3,-16.5882,0,0,0.01,0
-117.5568,34.3,-17.7941,0,0,0.001,0
-117.5568,34.3,-19,0,0,0.001,0
-117.5289,33.78,1.5,0,0.0014,0.001,0.0022
-117.5289,33.78,0.2941,0,0.0014,0.001,0.0021
-117.5289,33.78,-0.9118,0,0.0013,0.001,0.0021
-117.5289,33.78,-2.1176,0,0.0013,0.001,0.0019
-117.5289,33.78,-3.3235,0,0.0011,0.01,0.0018
-117.5289,33.78,-4.5294,0,0.001,0.01,0.0017
-117.5289,33.78,-5.7353,0,0,0.01,0
-117.5289,33.78,-6.9412,0,0,0.01,0
-117.5289,33.78,-8.1471,0,0,0.001,0
-117.5289,33.78,-9.3529,0,0,0.001,0
-117.5289,33.78,-10.5588,0,0,0.001,0
-117.5289,33.78,-11.7647,0,0,0.001,0
-117.5289,33.78,-12.9706,0,0,0.01,0
-117.5289,33.78,-14.1765,0,0,0.01,0
-117.5289,33.78,-15.3824,0,0,0.01,0
-117.5289,33.78,-16.5882,0,0,0.01,0
-117.5289,33.78,-17.7941,0,0,0.001,0
-117.5289,33.78,-19,0,0,0.001,0
-117.5289,33.8074,1.5,0,0.0017,0.001,0.0026
-117.5289,33.8074,0.2941,0,0.0019,0.001,0.0026
-117.5289,33.8074,-0.9118,0,0.0017,0.001,0.0025
-117.5289,33.8074,-2.1176,0,0.0015,0.001,0.0023
-117.5289,33.8074,-3.3235,0,0.0013,0.01,0.002
-117.5289,33.8074,-4.5294,0.0326,0.0012,0.01,0.0019
-117.5289,33.8074,-5.7353,0.0211,0.0011,0.01,0.0017
-117.5289,33.8074,-6.9412,0,0,0.01,0
-117.5289,33.8074,-8.1471,0,0,0.001,0
-117.5289,33.8074,-9.3529,0,0,0.001,0
-117.5289,33.8074,-10.5588,0,0,0.001,0
-117.5289,33.8074,-11.7647,0,0,0.001,0
-117.5289,33.8074,-12.9706,0,0,0.01,0
-117.5289,33.8074,-14.1765,0,0,0.01,0
-117.5289,33.8074,-15.3824,0,0,0.01,0
-117.5289,33.8074,-16.5882,0,0,0.01,0
-117.5289,33.8074,-17.7941,0,0,0.001,0
-117.5289,33.8074,-19,0,0,0.001,0
-117.5289,33.8347,1.5,0,0.0022,0.001,0.0031
-117.5289,33.8347,0.2941,-0.0412,0.0025,0.001,0.0032
-117.5289,33.8347,-0.9118,0.0047,0.0022,0.001,0.0028
-117.5289,33.8347,-2.1176,0.0507,0.0017,0.001,0.0024
-117.5289,33.8347,-3.3235,0,0.0015,0.01,0.0022
-117.5289,33.8347,-4.5294,-0.0017,0.0013,0.01,0.002
-117.5289,33.8347,-5.7353,-0.0098,0.0012,0.01,0.0018
-117.5289,33.8347,-6.9412,-0.0639,0.0011,0.01,0.0017
-117.5289,33.8347,-8.1471,-0.085,0,0.001,0
-117.5289,33.8347,-9.3529,0,0,0.001,0
-117.5289,33.8347,-10.5588,0,0,0.001,0
-117.5289,33.8347,-11.7647,0,0,0.001,0
-117.5289,33.8347,-12.9706,0,0,0.01,0
-117.5289,33.8347,-14.1765,0,0,0.01,0
-117.5289,33.8347,-15.3824,0,0,0.01,0
-117.5289,33.8347,-16.5882,0,0,0.01,0
-117.5289,33.8347,-17.7941,0,0,0.001,0
-117.5289,33.8347,-19,0,0,0.001,0
-117.5289,33.8621,1.5,0,0.0021,0.001,0.003
-117.5289,33.8621,0.2941,0,0.0022,0.001,0.0031
-117.5289,33.8621,-0.9118,0,0.002,0.001,0.0028
-117.5289,33.8621,-2.1176,0.0507,0.0017,0.001,0.0025
-117.5289,33.8621,-3.3235,0.0507,0.0015,0.01,0.0023
-117.5289,33.8621,-4.5294,0,0.0013,0.01,0.0022
-117.5289,33.8621,-5.7353,-0.0719,0.0012,0.01,0.002
-117.5289,33.8621,-6.9412,-0.1233,0.0011,0.01,0.0019
-117.5289,33.8621,-8.1471,-0.085,0,0.001,0
-117.5289,33.8621,-9.3529,-0.1382,0,0.001,0
-117.5289,33.8621,-10.5588,-0.1382,0,0.001,0
-117.5289,33.8621,-11.7647,0,0,0.001,0
-117.5289,33.8621,-12.9706,0,0,0.01,0
-117.5289,33.8621,-14.1765,0,0,0.01,0
-117.5289,33.8621,-15.3824,0,0,0.01,0
-117.5289,33.8621,-16.5882,0,0,0.01,0
-117.5289,33.8621,-17.7941,0,0,0.001,0
-117.5289,33.8621,-19,0,0,0.001,0
-117.5289,33.8895,1.5,0,0.0016,0.01,0.0031
-117.5289,33.8895,0.2941,0,0.0016,0.01,0.0032
-117.5289,33.8895,-0.9118,0,0.0016,0.01,0.0032
-117.5289,33.8895,-2.1176,0,0.0015,0.01,0.0032
-117.5289,33.8895,-3.3235,0,0.0015,0.001,0.0032
-117.5289,33.8895,-4.5294,0,0.0014,0.001,0.003
-117.5289,33.8895,-5.7353,0.0403,0.0013,0.001,0.0028
-117.5289,33.8895,-6.9412,0.0357,0.0012,0.001,0.0026
-117.5289,33.8895,-8.1471,-0.1747,0.0011,0.01,0.0023
-117.5289,33.8895,-9.3529,0,0.001,0.01,0.002
-117.5289,33.8895,-10.5588,0,0,0.01,0
-117.5289,33.8895,-11.7647,0,0,0.01,0
-117.5289,33.8895,-12.9706,0,0,0.001,0
-117.5289,33.8895,-14.1765,0,0,0.001,0
-117.5289,33.8895,-15.3824,0,0,0.001,0
-117.5289,33.8895,-16.5882,0,0,0.001,0
-117.5289,33.8895,-17.7941,0,0,0.01,0
-117.5289,33.8895,-19,0,0,0.01,0
-117.5289,33.9168,1.5,0,0.0017,0.01,0.0038
-117.5289,33.9168,0.2941,0,0.0018,0.01,0.0039
-117.5289,33.9168,-0.9118,0,0.0018,0.01,0.0038
-117.5289,33.9168,-2.1176,0,0.0018,0.01,0.0038
-117.5289,33.9168,-3.3235,0,0.0018,0.001,0.0037
-117.5289,33.9168,-4.5294,0,0.0017,0.001,0.0037
-117.5289,33.9168,-5.7353,0.037,0.0015,0.001,0.0038
-117.5289,33.9168,-6.9412,0.0578,0.0014,0.001,0.0039
-117.5289,33.9168,-8.1471,0.0141,0.0013,0.01,0.0039
-117.5289,33.9168,-9.3529,-0.0496,0.0012,0.01,0.0037
-117.5289,33.9168,-10.5588,0,0.0011,0.01,0.0031
-117.5289,33.9168,-11.7647,0,0.0009,0.01,0.0025
-117.5289,33.9168,-12.9706,0,0.0008,0.001,0.002
-117.5289,33.9168,-14.1765,0,0,0.001,0
-117.5289,33.9168,-15.3824,0,0,0.001,0
-117.5289,33.9168,-16.5882,0,0,0.001,0
-117.5289,33.9168,-17.7941,0,0,0.01,0
-117.5289,33.9168,-19,0,0,0.01,0
-117.5289,33.9442,1.5,0,0.0028,0.01,0.0072
-117.5289,33.9442,0.2941,0,0.0028,0.01,0.0075
-117.5289,33.9442,-0.9118,0.0357,0.0021,0.01,0.0059
-117.5289,33.9442,-2.1176,0,0.0018,0.01,0.0048
-117.5289,33.9442,-3.3235,0.0032,0.0016,0.001,0.0044
-117.5289,33.9442,-4.5294,0.0299,0.0014,0.001,0.0044
-117.5289,33.9442,-5.7353,0.1464,0.0012,0.001,0.0049
-117.5289,33.9442,-6.9412,0.0988,0.0012,0.001,0.0055
-117.5289,33.9442,-8.1471,0.0276,0.0017,0.01,0.0063
-117.5289,33.9442,-9.3529,0.0136,0.002,0.01,0.0057
-117.5289,33.9442,-10.5588,0.0714,0.0016,0.01,0.0047
-117.5289,33.9442,-11.7647,0,0.0012,0.01,0.0036
-117.5289,33.9442,-12.9706,0,0.001,0.001,0.0031
-117.5289,33.9442,-14.1765,0,0.0009,0.001,0.0026
-117.5289,33.9442,-15.3824,0,0.0008,0.001,0.002
-117.5289,33.9442,-16.5882,0,0,0.001,0
-117.5289,33.9442,-17.7941,0,0,0.01,0
-117.5289,33.9442,-19,0,0,0.01,0
-117.5289,33.9716,1.5,0,0.0054,0.01,0.0106
-117.5289,33.9716,0.2941,0,0.0055,0.01,0.0111
-117.5289,33.9716,-0.9118,0.0277,0.0035,0.01,0.0079
-117.5289,33.9716,-2.1176,0.0272,0.0026,0.01,0.0056
-117.5289,33.9716,-3.3235,0.0312,0.0021,0.001,0.0049
-117.5289,33.9716,-4.5294,0.0515,0.0019,0.001,0.0047
-117.5289,33.9716,-5.7353,0.1651,0.0017,0.001,0.0049
-117.5289,33.9716,-6.9412,0.0851,0.0016,0.001,0.0052
-117.5289,33.9716,-8.1471,0.0963,0.0017,0.01,0.0053
-117.5289,33.9716,-9.3529,0.0397,0.0016,0.01,0.0049
-117.5289,33.9716,-10.5588,0.0597,0.0011,0.01,0.0044
-117.5289,33.9716,-11.7647,0,0.0011,0.01,0.0042
-117.5289,33.9716,-12.9706,0,0.0012,0.001,0.004
-117.5289,33.9716,-14.1765,0,0.0012,0.001,0.0036
-117.5289,33.9716,-15.3824,0,0.0012,0.001,0.0032
-117.5289,33.9716,-16.5882,0,0.0011,0.001,0.0025
-117.5289,33.9716,-17.7941,0,0,0.01,0
-117.5289,33.9716,-19,0,0,0.01,0
-117.5289,33.9989,1.5,0,0.0038,0.001,0.0057
-117.5289,33.9989,0.2941,0,0.0037,0.001,0.0063
-117.5289,33.9989,-0.9118,0.0339,0.0024,0.001,0.006
-117.5289,33.9989,-2.1176,0.0359,0.0021,0.001,0.0064
-117.5289,33.9989,-3.3235,0.0483,0.0027,0.01,0.0075
-117.5289,33.9989,-4.5294,0.0416,0.003,0.01,0.0073
-117.5289,33.9989,-5.7353,0.0287,0.0024,0.01,0.0062
-117.5289,33.9989,-6.9412,0.0224,0.0019,0.01,0.0057
-117.5289,33.9989,-8.1471,0.0321,0.0012,0.001,0.0052
-117.5289,33.9989,-9.3529,0.1215,0.0013,0.001,0.0047
-117.5289,33.9989,-10.5588,0,0.0013,0.001,0.0045
-117.5289,33.9989,-11.7647,0,0.0012,0.001,0.0046
-117.5289,33.9989,-12.9706,0,0.0011,0.01,0.0048
-117.5289,33.9989,-14.1765,-0.1107,0.0017,0.01,0.0049
-117.5289,33.9989,-15.3824,-0.1155,0.0021,0.01,0.0049
-117.5289,33.9989,-16.5882,-0.115,0.0022,0.01,0.0042
-117.5289,33.9989,-17.7941,0,0.0018,0.001,0.0031
-117.5289,33.9989,-19,0,0,0.001,0
-117.5289,34.0263,1.5,0,0.0014,0.001,0.0035
-117.5289,34.0263,0.2941,0,0.0011,0.001,0.0037
-117.5289,34.0263,-0.9118,0.0045,0.0005,0.001,0.0028
-117.5289,34.0263,-2.1176,0.009,0.0003,0.001,0.004
-117.5289,34.0263,-3.3235,0.0015,0.0035,0.01,0.0104
-117.5289,34.0263,-4.5294,-0.0031,0.0041,0.01,0.0135
-117.5289,34.0263,-5.7353,0.0069,0.0036,0.01,0.0096
-117.5289,34.0263,-6.9412,0.0156,0.0029,0.01,0.0083
-117.5289,34.0263,-8.1471,0.0116,0.0017,0.001,0.0075
-117.5289,34.0263,-9.3529,-0.0162,0.0014,0.001,0.006
-117.5289,34.0263,-10.5588,0.0155,0.0018,0.001,0.0051
-117.5289,34.0263,-11.7647,0,0.0016,0.001,0.0048
-117.5289,34.0263,-12.9706,0,0.0011,0.01,0.005
-117.5289,34.0263,-14.1765,-0.122,0.0012,0.01,0.005
-117.5289,34.0263,-15.3824,-0.122,0.0015,0.01,0.005
-117.5289,34.0263,-16.5882,-0.1139,0.0017,0.01,0.0044
-117.5289,34.0263,-17.7941,0,0.0013,0.001,0.0032
-117.5289,34.0263,-19,0,0.001,0.001,0.0023
-117.5289,34.0537,1.5,0,0.0024,0.001,0.0035
-117.5289,34.0537,0.2941,-0.0095,0.0024,0.001,0.0035
-117.5289,34.0537,-0.9118,-0.0198,0.0031,0.001,0.0032
-117.5289,34.0537,-2.1176,-0.039,0.0046,0.001,0.0045
-117.5289,34.0537,-3.3235,-0.0135,0.0062,0.01,0.0082
-117.5289,34.0537,-4.5294,-0.0108,0.0043,0.01,0.01
-117.5289,34.0537,-5.7353,-0.0146,0.0041,0.01,0.0079
-117.5289,34.0537,-6.9412,-0.0469,0.0032,0.01,0.0068
-117.5289,34.0537,-8.1471,-0.0392,0.0025,0.001,0.0061
-117.5289,34.0537,-9.3529,-0.0104,0.0024,0.001,0.0053
-117.5289,34.0537,-10.5588,-0.0125,0.0022,0.001,0.0051
-117.5289,34.0537,-11.7647,-0.0316,0.002,0.001,0.0051
-117.5289,34.0537,-12.9706,-0.069,0.0011,0.01,0.0052
-117.5289,34.0537,-14.1765,0,0.0008,0.01,0.0051
-117.5289,34.0537,-15.3824,0,0.0008,0.01,0.0047
-117.5289,34.0537,-16.5882,0,0.0008,0.01,0.0039
-117.5289,34.0537,-17.7941,0,0.0008,0.001,0.0032
-117.5289,34.0537,-19,0,0.0008,0.001,0.0026
-117.5289,34.0811,1.5,0,0.0036,0.001,0.0049
-117.5289,34.0811,0.2941,0.0056,0.0037,0.001,0.0051
-117.5289,34.0811,-0.9118,0.0058,0.003,0.001,0.005
-117.5289,34.0811,-2.1176,0.0027,0.0032,0.001,0.0052
-117.5289,34.0811,-3.3235,-0.0096,0.0034,0.01,0.0054
-117.5289,34.0811,-4.5294,-0.0243,0.0033,0.01,0.0055
-117.5289,34.0811,-5.7353,-0.0263,0.003,0.01,0.0054
-117.5289,34.0811,-6.9412,-0.0436,0.0027,0.01,0.0053
-117.5289,34.0811,-8.1471,-0.0218,0.0024,0.001,0.0052
-117.5289,34.0811,-9.3529,-0.0332,0.0023,0.001,0.0052
-117.5289,34.0811,-10.5588,-0.061,0.0021,0.001,0.0054
-117.5289,34.0811,-11.7647,-0.0678,0.002,0.001,0.0058
-117.5289,34.0811,-12.9706,0.061,0.0018,0.01,0.0072
-117.5289,34.0811,-14.1765,0.0173,0.0017,0.01,0.0073
-117.5289,34.0811,-15.3824,-0.0354,0.0015,0.01,0.0065
-117.5289,34.0811,-16.5882,0,0.001,0.01,0.0047
-117.5289,34.0811,-17.7941,0,0.0009,0.001,0.0037
-117.5289,34.0811,-19,0,0.0007,0.001,0.0029
-117.5289,34.1084,1.5,0,0.0014,0.01,0.0082
-117.5289,34.1084,0.2941,0.0073,0.0015,0.01,0.0082
-117.5289,34.1084,-0.9118,0.0045,0.0017,0.01,0.0066
-117.5289,34.1084,-2.1176,-0.0041,0.002,0.01,0.0057
-117.5289,34.1084,-3.3235,-0.0432,0.0022,0.001,0.0054
-117.5289,34.1084,-4.5294,-0.0456,0.0023,0.001,0.0053
-117.5289,34.1084,-5.7353,-0.0053,0.0021,0.001,0.0053
-117.5289,34.1084,-6.9412,-0.003,0.0019,0.001,0.0053
-117.5289,34.1084,-8.1471,0.0012,0.0021,0.01,0.0053
-117.5289,34.1084,-9.3529,-0.0052,0.0022,0.01,0.0053
-117.5289,34.1084,-10.5588,0.0192,0.0022,0.01,0.0053
-117.5289,34.1084,-11.7647,0.0813,0.0018,0.01,0.0057
-117.5289,34.1084,-12.9706,-0.0257,0.0019,0.001,0.0066
-117.5289,34.1084,-14.1765,-0.2387,0.0019,0.001,0.0069
-117.5289,34.1084,-15.3824,-0.1057,0.002,0.001,0.0066
-117.5289,34.1084,-16.5882,0,0.0017,0.001,0.0053
-117.5289,34.1084,-17.7941,0,0.0012,0.01,0.004
-117.5289,34.1084,-19,0,0.0007,0.01,0.0029
-117.5289,34.1358,1.5,0,0.0031,0.01,0.0107
-117.5289,34.1358,0.2941,-0.0535,0.0031,0.01,0.0102
-117.5289,34.1358,-0.9118,-0.0625,0.0022,0.01,0.0071
-117.5289,34.1358,-2.1176,-0.0638,0.002,0.01,0.0058
-117.5289,34.1358,-3.3235,-0.0909,0.002,0.001,0.0054
-117.5289,34.1358,-4.5294,-0.055,0.0022,0.001,0.0052
-117.5289,34.1358,-5.7353,-0.0238,0.0023,0.001,0.0051
-117.5289,34.1358,-6.9412,-0.0504,0.0023,0.001,0.0051
-117.5289,34.1358,-8.1471,-0.0376,0.0024,0.01,0.0052
-117.5289,34.1358,-9.3529,-0.0153,0.0022,0.01,0.0053
-117.5289,34.1358,-10.5588,0.0173,0.0021,0.01,0.0055
-117.5289,34.1358,-11.7647,0.0363,0.002,0.01,0.0058
-117.5289,34.1358,-12.9706,0.0677,0.002,0.001,0.0057
-117.5289,34.1358,-14.1765,0.0068,0.002,0.001,0.0054
-117.5289,34.1358,-15.3824,0.0272,0.0018,0.001,0.0048
-117.5289,34.1358,-16.5882,0,0.0016,0.001,0.0041
-117.5289,34.1358,-17.7941,0,0.0011,0.01,0.0032
-117.5289,34.1358,-19,0,0.0007,0.01,0.0025
-117.5289,34.1632,1.5,0,0.002,0.01,0.0071
-117.5289,34.1632,0.2941,-0.1242,0.0021,0.01,0.0068
-117.5289,34.1632,-0.9118,-0.1188,0.002,0.01,0.0056
-117.5289,34.1632,-2.1176,-0.0719,0.0019,0.01,0.0051
-117.5289,34.1632,-3.3235,-0.0835,0.0019,0.001,0.005
-117.5289,34.1632,-4.5294,-0.0219,0.002,0.001,0.0051
-117.5289,34.1632,-5.7353,-0.02,0.002,0.001,0.0054
-117.5289,34.1632,-6.9412,-0.0228,0.002,0.001,0.0058
-117.5289,34.1632,-8.1471,0.0349,0.0023,0.01,0.0061
-117.5289,34.1632,-9.3529,0.0204,0.0022,0.01,0.0061
-117.5289,34.1632,-10.5588,0.1485,0.002,0.01,0.0059
-117.5289,34.1632,-11.7647,0.2426,0.002,0.01,0.0056
-117.5289,34.1632,-12.9706,0,0.0019,0.001,0.0051
-117.5289,34.1632,-14.1765,0,0.0019,0.001,0.0045
-117.5289,34.1632,-15.3824,0,0.0016,0.001,0.0038
-117.5289,34.1632,-16.5882,0,0.0013,0.001,0.0031
-117.5289,34.1632,-17.7941,0,0.0009,0.01,0.0025
-117.5289,34.1632,-19,0,0.0007,0.01,0.002
-117.5289,34.1905,1.5,0,0.0012,0.01,0.0041
-117.5289,34.1905,0.2941,0,0.0014,0.01,0.0044
-117.5289,34.1905,-0.9118,0,0.0018,0.01,0.0047
-117.5289,34.1905,-2.1176,0,0.0019,0.01,0.0049
-117.5289,34.1905,-3.3235,0.074,0.0019,0.001,0.0052
-117.5289,34.1905,-4.5294,0.0259,0.0019,0.001,0.0056
-117.5289,34.1905,-5.7353,0.0052,0.0021,0.001,0.0063
-117.5289,34.1905,-6.9412,-0.0153,0.0021,0.001,0.0071
-117.5289,34.1905,-8.1471,0.045,0.0023,0.01,0.0072
-117.5289,34.1905,-9.3529,0.0371,0.0028,0.01,0.0068
-117.5289,34.1905,-10.5588,-0.0377,0.0032,0.01,0.0061
-117.5289,34.1905,-11.7647,0.024,0.0031,0.01,0.0055
-117.5289,34.1905,-12.9706,0.0638,0.0024,0.001,0.0047
-117.5289,34.1905,-14.1765,-0.1906,0.0019,0.001,0.0038
-117.5289,34.1905,-15.3824,-0.1906,0.0018,0.001,0.0033
-117.5289,34.1905,-16.5882,-0.1906,0.0015,0.001,0.0027
-117.5289,34.1905,-17.7941,-0.1906,0.0011,0.01,0.0021
-117.5289,34.1905,-19,0,0,0.01,0
-117.5289,34.2179,1.5,0,0.0011,0.001,0.0031
-117.5289,34.2179,0.2941,0,0.0012,0.001,0.0033
-117.5289,34.2179,-0.9118,0,0.0014,0.001,0.0036
-117.5289,34.2179,-2.1176,0,0.0016,0.001,0.0039
-117.5289,34.2179,-3.3235,0.0823,0.0017,0.01,0.0042
-117.5289,34.2179,-4.5294,0,0.0019,0.01,0.0047
-117.5289,34.2179,-5.7353,0.1029,0.0022,0.01,0.0054
-117.5289,34.2179,-6.9412,0.0504,0.0024,0.01,0.0061
-117.5289,34.2179,-8.1471,0.0606,0.0026,0.001,0.0061
-117.5289,34.2179,-9.3529,0.0446,0.0029,0.001,0.0056
-117.5289,34.2179,-10.5588,0.0128,0.0032,0.001,0.0051
-117.5289,34.2179,-11.7647,0.0047,0.0028,0.001,0.0044
-117.5289,34.2179,-12.9706,0.0287,0.0021,0.01,0.0037
-117.5289,34.2179,-14.1765,0,0.0016,0.01,0.003
-117.5289,34.2179,-15.3824,0,0.0015,0.01,0.0025
-117.5289,34.2179,-16.5882,0,0,0.01,0
-117.5289,34.2179,-17.7941,0,0,0.001,0
-117.5289,34.2179,-19,0,0,0.001,0
-117.5289,34.2453,1.5,0,0.0008,0.001,0.0022
-117.5289,34.2453,0.2941,0,0.0009,0.001,0.0024
-117.5289,34.2453,-0.9118,0,0.0011,0.001,0.0026
-117.5289,34.2453,-2.1176,0,0.0012,0.001,0.0028
-117.5289,34.2453,-3.3235,0,0.0013,0.01,0.003
-117.5289,34.2453,-4.5294,0,0.0014,0.01,0.0033
-117.5289,34.2453,-5.7353,0,0.0016,0.01,0.0035
-117.5289,34.2453,-6.9412,0.0948,0.0017,0.01,0.0038
-117.5289,34.2453,-8.1471,0.054,0.0018,0.001,0.0038
-117.5289,34.2453,-9.3529,0,0.0018,0.001,0.0036
-117.5289,34.2453,-10.5588,-0.0447,0.0018,0.001,0.0033
-117.5289,34.2453,-11.7647,-0.0447,0.0017,0.001,0.003
-117.5289,34.2453,-12.9706,0,0.0016,0.01,0.0026
-117.5289,34.2453,-14.1765,0,0.0014,0.01,0.0022
-117.5289,34.2453,-15.3824,0,0,0.01,0
-117.5289,34.2453,-16.5882,0,0,0.01,0
-117.5289,34.2453,-17.7941,0,0,0.001,0
-117.5289,34.2453,-19,0,0,0.001,0
-117.5289,34.2726,1.5,0,0,0.001,0
-117.5289,34.2726,0.2941,0,0,0.001,0
-117.5289,34.2726,-0.9118,0,0,0.001,0
-117.5289,34.2726,-2.1176,0,0,0.001,0
-117.5289,34.2726,-3.3235,0,0.0009,0.01,0.002
-117.5289,34.2726,-4.5294,0,0.001,0.01,0.0021
-117.5289,34.2726,-5.7353,0,0.001,0.01,0.0022
-117.5289,34.2726,-6.9412,0,0.0011,0.01,0.0023
-117.5289,34.2726,-8.1471,0,0.0012,0.001,0.0023
-117.5289,34.2726,-9.3529,0,0.0012,0.001,0.0023
-117.5289,34.2726,-10.5588,0,0.0012,0.001,0.0021
-117.5289,34.2726,-11.7647,-0.0447,0,0.001,0
-117.5289,34.2726,-12.9706,-0.0447,0,0.01,0
-117.5289,34.2726,-14.1765,0,0,0.01,0
-117.5289,34.2726,-15.3824,-0.1453,0,0.01,0
-117.5289,34.2726,-16.5882,0,0,0.01,0
-117.5289,34.2726,-17.7941,0,0,0.001,0
-117.5289,34.2726,-19,0,0,0.001,0
-117.5289,34.3,1.5,0,0,0.001,0
-117.5289,34.3,0.2941,0,0,0.001,0
-117.5289,34.3,-0.9118,0,0,0.001,0
-117.5289,34.3,-2.1176,0,0,0.001,0
-117.5289,34.3,-3.3235,0,0,0.01,0
-117.5289,34.3,-4.5294,0,0,0.01,0
-117.5289,34.3,-5.7353,0,0,0.01,0
-117.5289,34.3,-6.9412,0,0,0.01,0
-117.5289,34.3,-8.1471,0,0,0.001,0
-117.5289,34.3,-9.3529,0,0,0.001,0
-117.5289,34.3,-10.5588,0,0,0.001,0
-117.5289,34.3,-11.7647,0,0,0.001,0
-117.5289,34.3,-12.9706,0,0,0.01,0
-117.5289,34.3,-14.1765,0,0,0.01,0
-117.5289,34.3,-15.3824,0,0,0.01,0
-117.5289,34.3,-16.5882,0,0,0.01,0
-117.5289,34.3,-17.7941,0,0,0.001,0
-117.5289,34.3,-19,0,0,0.001,0
-117.5011,33.78,1.5,0,0.0026,0.001,0.0041
-117.5011,33.78,0.2941,0,0.0025,0.001,0.004
-117.5011,33.78,-0.9118,0,0.0023,0.001,0.0036
-117.5011,33.78,-2.1176,0,0.0019,0.001,0.003
-117.5011,33.78,-3.3235,0,0.0016,0.01,0.0026
-117.5011,33.78,-4.5294,0,0.0014,0.01,0.0022
-117.5011,33.78,-5.7353,0,0.0012,0.01,0.0019
-117.5011,33.78,-6.9412,0,0.0011,0.01,0.0017
-117.5011,33.78,-8.1471,0,0,0.001,0
-117.5011,33.78,-9.3529,0,0,0.001,0
-117.5011,33.78,-10.5588,0,0,0.001,0
-117.5011,33.78,-11.7647,0,0,0.001,0
-117.5011,33.78,-12.9706,0,0,0.01,0
-117.5011,33.78,-14.1765,0,0,0.01,0
-117.5011,33.78,-15.3824,0,0,0.01,0
-117.5011,33.78,-16.5882,0,0,0.01,0
-117.5011,33.78,-17.7941,0,0,0.001,0
-117.5011,33.78,-19,0,0,0.001,0
-117.5011,33.8074,1.5,0,0.0035,0.001,0.0056
-117.5011,33.8074,0.2941,0,0.0035,0.001,0.0055
-117.5011,33.8074,-0.9118,0,0.0029,0.001,0.0046
-117.5011,33.8074,-2.1176,0.0416,0.0023,0.001,0.0037
-117.5011,33.8074,-3.3235,-0.0014,0.0019,0.01,0.003
-117.5011,33.8074,-4.5294,0.0194,0.0016,0.01,0.0025
-117.5011,33.8074,-5.7353,0,0.0013,0.01,0.0021
-117.5011,33.8074,-6.9412,0,0.0012,0.01,0.0018
-117.5011,33.8074,-8.1471,0,0.001,0.001,0.0016
-117.5011,33.8074,-9.3529,0,0,0.001,0
-117.5011,33.8074,-10.5588,0,0,0.001,0
-117.5011,33.8074,-11.7647,0,0,0.001,0
-117.5011,33.8074,-12.9706,0,0,0.01,0
-117.5011,33.8074,-14.1765,0,0,0.01,0
-117.5011,33.8074,-15.3824,0,0,0.01,0
-117.5011,33.8074,-16.5882,0,0,0.01,0
-117.5011,33.8074,-17.7941,0,0,0.001,0
-117.5011,33.8074,-19,0,0,0.001,0
-117.5011,33.8347,1.5,0,0.003,0.001,0.005
-117.5011,33.8347,0.2941,0.0748,0.003,0.001,0.005
-117.5011,33.8347,-0.9118,0.0034,0.0026,0.001,0.0041
-117.5011,33.8347,-2.1176,0,0.0022,0.001,0.0034
-117.5011,33.8347,-3.3235,-0.0365,0.0018,0.01,0.0029
-117.5011,33.8347,-4.5294,-0.0576,0.0016,0.01,0.0025
-117.5011,33.8347,-5.7353,-0.1041,0.0014,0.01,0.0022
-117.5011,33.8347,-6.9412,-0.085,0.0012,0.01,0.0019
-117.5011,33.8347,-8.1471,-0.1382,0.0011,0.001,0.0017
-117.5011,33.8347,-9.3529,0,0,0.001,0
-117.5011,33.8347,-10.5588,0,0,0.001,0
-117.5011,33.8347,-11.7647,0,0,0.001,0
-117.5011,33.8347,-12.9706,0,0,0.01,0
-117.5011,33.8347,-14.1765,0,0,0.01,0
-117.5011,33.8347,-15.3824,0,0,0.01,0
-117.5011,33.8347,-16.5882,0,0,0.01,0
-117.5011,33.8347,-17.7941,0,0,0.001,0
-117.5011,33.8347,-19,0,0,0.001,0
-117.5011,33.8621,1.5,0,0.0026,0.001,0.0041
-117.5011,33.8621,0.2941,-0.1662,0.0025,0.001,0.004
-117.5011,33.8621,-0.9118,-0.1662,0.0021,0.001,0.0033
-117.5011,33.8621,-2.1176,0,0.0018,0.001,0.0029
-117.5011,33.8621,-3.3235,0.0776,0.0016,0.01,0.0027
-117.5011,33.8621,-4.5294,0.06,0.0015,0.01,0.0024
-117.5011,33.8621,-5.7353,0.0564,0.0013,0.01,0.0022
-117.5011,33.8621,-6.9412,-0.0496,0.0012,0.01,0.002
-117.5011,33.8621,-8.1471,0,0.0011,0.001,0.0019
-117.5011,33.8621,-9.3529,0,0,0.001,0
-117.5011,33.8621,-10.5588,0,0,0.001,0
-117.5011,33.8621,-11.7647,0,0,0.001,0
-117.5011,33.8621,-12.9706,0,0,0.01,0
-117.5011,33.8621,-14.1765,0,0,0.01,0
-117.5011,33.8621,-15.3824,0,0,0.01,0
-117.5011,33.8621,-16.5882,0,0,0.01,0
-117.5011,33.8621,-17.7941,0,0,0.001,0
-117.5011,33.8621,-19,0,0,0.001,0
-117.5011,33.8895,1.5,0,0.0017,0.01,0.003
-117.5011,33.8895,0.2941,0,0.0017,0.01,0.003
-117.5011,33.8895,-0.9118,0,0.0016,0.01,0.003
-117.5011,33.8895,-2.1176,0,0.0016,0.01,0.003
-117.5011,33.8895,-3.3235,0.0507,0.0016,0.001,0.0031
-117.5011,33.8895,-4.5294,0.0925,0.0016,0.001,0.0031
-117.5011,33.8895,-5.7353,0.0617,0.0015,0.001,0.003
-117.5011,33.8895,-6.9412,0.0594,0.0013,0.001,0.0026
-117.5011,33.8895,-8.1471,0.0755,0.0012,0.01,0.0024
-117.5011,33.8895,-9.3529,0,0.0011,0.01,0.0021
-117.5011,33.8895,-10.5588,0,0,0.01,0
-117.5011,33.8895,-11.7647,0,0,0.01,0
-117.5011,33.8895,-12.9706,0,0,0.001,0
-117.5011,33.8895,-14.1765,0,0,0.001,0
-117.5011,33.8895,-15.3824,0,0,0.001,0
-117.5011,33.8895,-16.5882,0,0,0.001,0
-117.5011,33.8895,-17.7941,0,0,0.01,0
-117.5011,33.8895,-19,0,0,0.01,0
-117.5011,33.9168,1.5,0,0.0016,0.01,0.0033
-117.5011,33.9168,0.2941,0,0.0016,0.01,0.0034
-117.5011,33.9168,-0.9118,0,0.0017,0.01,0.0035
-117.5011,33.9168,-2.1176,0,0.0018,0.01,0.0036
-117.5011,33.9168,-3.3235,0,0.0018,0.001,0.0037
-117.5011,33.9168,-4.5294,0.0059,0.0018,0.001,0.004
-117.5011,33.9168,-5.7353,0.0178,0.0017,0.001,0.0039
-117.5011,33.9168,-6.9412,0.0848,0.0014,0.001,0.0036
-117.5011,33.9168,-8.1471,0.0455,0.0012,0.01,0.0033
-117.5011,33.9168,-9.3529,0.0755,0.0011,0.01,0.0031
-117.5011,33.9168,-10.5588,-0.0506,0.001,0.01,0.0027
-117.5011,33.9168,-11.7647,0,0.0009,0.01,0.0023
-117.5011,33.9168,-12.9706,0,0,0.001,0
-117.5011,33.9168,-14.1765,0,0,0.001,0
-117.5011,33.9168,-15.3824,0,0,0.001,0
-117.5011,33.9168,-16.5882,0,0,0.001,0
-117.5011,33.9168,-17.7941,0,0,0.01,0
-117.5011,33.9168,-19,0,0,0.01,0
-117.5011,33.9442,1.5,0,0.0015,0.01,0.0043
-117.5011,33.9442,0.2941,0,0.0016,0.01,0.0045
-117.5011,33.9442,-0.9118,0,0.0016,0.01,0.0043
-117.5011,33.9442,-2.1176,0,0.0016,0.01,0.0042
-117.5011,33.9442,-3.3235,0,0.0015,0.001,0.0042
-117.5011,33.9442,-4.5294,-0.0353,0.0014,0.001,0.0044
-117.5011,33.9442,-5.7353,0.0056,0.0013,0.001,0.0047
-117.5011,33.9442,-6.9412,0.0537,0.0012,0.001,0.0049
-117.5011,33.9442,-8.1471,0.0358,0.0012,0.01,0.0048
-117.5011,33.9442,-9.3529,0.073,0.0014,0.01,0.0044
-117.5011,33.9442,-10.5588,0.0142,0.0012,0.01,0.0038
-117.5011,33.9442,-11.7647,-0.0506,0.001,0.01,0.0034
-117.5011,33.9442,-12.9706,-0.0506,0.0008,0.001,0.0029
-117.5011,33.9442,-14.1765,0,0.0007,0.001,0.0022
-117.5011,33.9442,-15.3824,0,0,0.001,0
-117.5011,33.9442,-16.5882,0,0,0.001,0
-117.5011,33.9442,-17.7941,0,0,0.01,0
-117.5011,33.9442,-19,0,0,0.01,0
-117.5011,33.9716,1.5,0,0.0021,0.01,0.0047
-117.5011,33.9716,0.2941,0,0.0022,0.01,0.005
-117.5011,33.9716,-0.9118,0,0.0021,0.01,0.0047
-117.5011,33.9716,-2.1176,0.0044,0.0019,0.01,0.0045
-117.5011,33.9716,-3.3235,0.007,0.0018,0.001,0.0044
-117.5011,33.9716,-4.5294,0.0026,0.0017,0.001,0.0044
-117.5011,33.9716,-5.7353,0.0012,0.0017,0.001,0.0047
-117.5011,33.9716,-6.9412,0.0477,0.0017,0.001,0.0049
-117.5011,33.9716,-8.1471,-0.0199,0.0016,0.01,0.0049
-117.5011,33.9716,-9.3529,0.0987,0.0016,0.01,0.0045
-117.5011,33.9716,-10.5588,0.079,0.0011,0.01,0.0042
-117.5011,33.9716,-11.7647,0,0.0011,0.01,0.0039
-117.5011,33.9716,-12.9706,-0.0506,0.0009,0.001,0.0038
-117.5011,33.9716,-14.1765,-0.0506,0.0009,0.001,0.0035
-117.5011,33.9716,-15.3824,-0.0506,0.0011,0.001,0.003
-117.5011,33.9716,-16.5882,0,0.0011,0.001,0.0024
-117.5011,33.9716,-17.7941,0,0,0.01,0
-117.5011,33.9716,-19,0,0,0.01,0
-117.5011,33.9989,1.5,0,0.0021,0.001,0.0041
-117.5011,33.9989,0.2941,0,0.0021,0.001,0.0045
-117.5011,33.9989,-0.9118,0,0.0018,0.001,0.005
-117.5011,33.9989,-2.1176,0.0756,0.0018,0.001,0.0057
-117.5011,33.9989,-3.3235,0.0425,0.0022,0.01,0.0064
-117.5011,33.9989,-4.5294,0.0113,0.0023,0.01,0.0063
-117.5011,33.9989,-5.7353,0.0116,0.0022,0.01,0.0058
-117.5011,33.9989,-6.9412,0.0448,0.0022,0.01,0.0054
-117.5011,33.9989,-8.1471,0.0088,0.0017,0.001,0.0049
-117.5011,33.9989,-9.3529,0.0363,0.0017,0.001,0.0043
-117.5011,33.9989,-10.5588,0,0.0015,0.001,0.0042
-117.5011,33.9989,-11.7647,0,0.0013,0.001,0.0041
-117.5011,33.9989,-12.9706,0,0.001,0.01,0.0045
-117.5011,33.9989,-14.1765,0.0363,0.0017,0.01,0.0053
-117.5011,33.9989,-15.3824,-0.0071,0.0026,0.01,0.0055
-117.5011,33.9989,-16.5882,-0.1006,0.0028,0.01,0.0047
-117.5011,33.9989,-17.7941,-0.1006,0.0022,0.001,0.0035
-117.5011,33.9989,-19,0,0,0.001,0
-117.5011,34.0263,1.5,0,0.0019,0.001,0.004
-117.5011,34.0263,0.2941,0,0.0017,0.001,0.0042
-117.5011,34.0263,-0.9118,0,0.0006,0.001,0.0039
-117.5011,34.0263,-2.1176,0.0181,0.0017,0.001,0.0056
-117.5011,34.0263,-3.3235,0.008,0.0033,0.01,0.0098
-117.5011,34.0263,-4.5294,0.0012,0.0045,0.01,0.0109
-117.5011,34.0263,-5.7353,0.0222,0.0031,0.01,0.0079
-117.5011,34.0263,-6.9412,0.027,0.0024,0.01,0.0062
-117.5011,34.0263,-8.1471,-0.0022,0.0018,0.001,0.0055
-117.5011,34.0263,-9.3529,0.023,0.0017,0.001,0.0049
-117.5011,34.0263,-10.5588,0.0065,0.0017,0.001,0.0043
-117.5011,34.0263,-11.7647,0.0017,0.0018,0.001,0.0042
-117.5011,34.0263,-12.9706,0.0624,0.0012,0.01,0.0046
-117.5011,34.0263,-14.1765,0,0.0011,0.01,0.0053
-117.5011,34.0263,-15.3824,0,0.0018,0.01,0.0054
-117.5011,34.0263,-16.5882,0,0.002,0.01,0.0046
-117.5011,34.0263,-17.7941,0,0.0016,0.001,0.0033
-117.5011,34.0263,-19,0,0.0011,0.001,0.0022
-117.5011,34.0537,1.5,0,0.0022,0.001,0.0043
-117.5011,34.0537,0.2941,0,0.0024,0.001,0.0046
-117.5011,34.0537,-0.9118,0,0.0027,0.001,0.0047
-117.5011,34.0537,-2.1176,0.0224,0.0035,0.001,0.0058
-117.5011,34.0537,-3.3235,0.0006,0.0045,0.01,0.0085
-117.5011,34.0537,-4.5294,-0.0039,0.0043,0.01,0.0089
-117.5011,34.0537,-5.7353,0.0163,0.0036,0.01,0.007
-117.5011,34.0537,-6.9412,-0.0073,0.0027,0.01,0.0057
-117.5011,34.0537,-8.1471,-0.042,0.0023,0.001,0.0051
-117.5011,34.0537,-9.3529,0.0179,0.002,0.001,0.0047
-117.5011,34.0537,-10.5588,0.0266,0.0018,0.001,0.0043
-117.5011,34.0537,-11.7647,0.0427,0.0017,0.001,0.0044
-117.5011,34.0537,-12.9706,0.0258,0.0014,0.01,0.0048
-117.5011,34.0537,-14.1765,0.0017,0.0005,0.01,0.0048
-117.5011,34.0537,-15.3824,0,0.0006,0.01,0.0045
-117.5011,34.0537,-16.5882,0,0.0008,0.01,0.0039
-117.5011,34.0537,-17.7941,0,0.0009,0.001,0.003
-117.5011,34.0537,-19,0,0.0008,0.001,0.0023
-117.5011,34.0811,1.5,0,0.0023,0.001,0.0058
-117.5011,34.0811,0.2941,0.0008,0.0025,0.001,0.0061
-117.5011,34.0811,-0.9118,-0.0033,0.0026,0.001,0.0058
-117.5011,34.0811,-2.1176,0.012,0.0027,0.001,0.0056
-117.5011,34.0811,-3.3235,-0.0148,0.003,0.01,0.0057
-117.5011,34.0811,-4.5294,-0.0131,0.0029,0.01,0.0057
-117.5011,34.0811,-5.7353,-0.0001,0.0024,0.01,0.0055
-117.5011,34.0811,-6.9412,-0.0197,0.0022,0.01,0.0053
-117.5011,34.0811,-8.1471,-0.0184,0.002,0.001,0.005
-117.5011,34.0811,-9.3529,-0.0076,0.0019,0.001,0.0049
-117.5011,34.0811,-10.5588,-0.0251,0.0017,0.001,0.0049
-117.5011,34.0811,-11.7647,0.0037,0.0016,0.001,0.0051
-117.5011,34.0811,-12.9706,0.0156,0.0013,0.01,0.0054
-117.5011,34.0811,-14.1765,0.0168,0.001,0.01,0.0055
-117.5011,34.0811,-15.3824,0.028,0.0011,0.01,0.0058
-117.5011,34.0811,-16.5882,0,0.001,0.01,0.0051
-117.5011,34.0811,-17.7941,0,0.0009,0.001,0.0038
-117.5011,34.0811,-19,0,0.0008,0.001,0.0028
-117.5011,34.1084,1.5,0,0.002,0.01,0.0058
-117.5011,34.1084,0.2941,0,0.0021,0.01,0.006
-117.5011,34.1084,-0.9118,0.0265,0.002,0.01,0.0056
-117.5011,34.1084,-2.1176,0.0173,0.0019,0.01,0.0053
-117.5011,34.1084,-3.3235,-0.0116,0.0018,0.001,0.0053
-117.5011,34.1084,-4.5294,0.0208,0.0021,0.001,0.0053
-117.5011,34.1084,-5.7353,0.0273,0.0017,0.001,0.0055
-117.5011,34.1084,-6.9412,0.0057,0.0013,0.001,0.0055
-117.5011,34.1084,-8.1471,0.0031,0.0013,0.01,0.0054
-117.5011,34.1084,-9.3529,-0.0209,0.0016,0.01,0.0053
-117.5011,34.1084,-10.5588,-0.0079,0.002,0.01,0.0052
-117.5011,34.1084,-11.7647,-0.0043,0.0018,0.01,0.0054
-117.5011,34.1084,-12.9706,-0.0098,0.0015,0.001,0.0059
-117.5011,34.1084,-14.1765,-0.0192,0.0021,0.001,0.0075
-117.5011,34.1084,-15.3824,0.0004,0.0029,0.001,0.0096
-117.5011,34.1084,-16.5882,0.0222,0.0025,0.001,0.0088
-117.5011,34.1084,-17.7941,0.0243,0.0014,0.01,0.0059
-117.5011,34.1084,-19,0,0.0009,0.01,0.0032
-117.5011,34.1358,1.5,0,0.0014,0.01,0.0054
-117.5011,34.1358,0.2941,0,0.0014,0.01,0.0055
-117.5011,34.1358,-0.9118,0,0.0015,0.01,0.0053
-117.5011,34.1358,-2.1176,0.0262,0.0015,0.01,0.0052
-117.5011,34.1358,-3.3235,-0.0317,0.0015,0.001,0.0051
-117.5011,34.1358,-4.5294,-0.0363,0.0017,0.001,0.0052
-117.5011,34.1358,-5.7353,-0.028,0.0016,0.001,0.0053
-117.5011,34.1358,-6.9412,-0.0405,0.0018,0.001,0.0053
-117.5011,34.1358,-8.1471,-0.0622,0.0025,0.01,0.0052
-117.5011,34.1358,-9.3529,-0.0113,0.0027,0.01,0.0052
-117.5011,34.1358,-10.5588,-0.0186,0.0024,0.01,0.0055
-117.5011,34.1358,-11.7647,-0.0282,0.0017,0.01,0.0057
-117.5011,34.1358,-12.9706,0.0929,0.0017,0.001,0.0055
-117.5011,34.1358,-14.1765,0.0397,0.0021,0.001,0.0056
-117.5011,34.1358,-15.3824,0.0029,0.0025,0.001,0.0058
-117.5011,34.1358,-16.5882,-0.0069,0.0021,0.001,0.0049
-117.5011,34.1358,-17.7941,0,0.0013,0.01,0.0036
-117.5011,34.1358,-19,0,0.0009,0.01,0.0025
-117.5011,34.1632,1.5,0,0.0017,0.01,0.0044
-117.5011,34.1632,0.2941,0,0.0018,0.01,0.0046
-117.5011,34.1632,-0.9118,0,0.0018,0.01,0.0045
-117.5011,34.1632,-2.1176,0.0469,0.0019,0.01,0.0046
-117.5011,34.1632,-3.3235,0.0109,0.0019,0.001,0.0046
-117.5011,34.1632,-4.5294,0.0134,0.0019,0.001,0.0048
-117.5011,34.1632,-5.7353,-0.0218,0.0018,0.001,0.0051
-117.5011,34.1632,-6.9412,-0.0297,0.0017,0.001,0.0054
-117.5011,34.1632,-8.1471,0.0006,0.0017,0.01,0.0057
-117.5011,34.1632,-9.3529,0.0061,0.0021,0.01,0.006
-117.5011,34.1632,-10.5588,0.03,0.0022,0.01,0.0059
-117.5011,34.1632,-11.7647,0.0454,0.002,0.01,0.0055
-117.5011,34.1632,-12.9706,-0.1906,0.0019,0.001,0.0049
-117.5011,34.1632,-14.1765,0,0.0017,0.001,0.0043
-117.5011,34.1632,-15.3824,0,0.0017,0.001,0.0037
-117.5011,34.1632,-16.5882,0,0.0014,0.001,0.003
-117.5011,34.1632,-17.7941,0,0.0011,0.01,0.0025
-117.5011,34.1632,-19,0,0.0009,0.01,0.002
-117.5011,34.1905,1.5,0,0.0013,0.01,0.0036
-117.5011,34.1905,0.2941,0,0.0013,0.01,0.0038
-117.5011,34.1905,-0.9118,0,0.0014,0.01,0.004
-117.5011,34.1905,-2.1176,0,0.0015,0.01,0.0042
-117.5011,34.1905,-3.3235,0,0.0017,0.001,0.0046
-117.5011,34.1905,-4.5294,0.0033,0.002,0.001,0.005
-117.5011,34.1905,-5.7353,0,0.0022,0.001,0.0056
-117.5011,34.1905,-6.9412,-0.0411,0.002,0.001,0.006
-117.5011,34.1905,-8.1471,-0.0459,0.0021,0.01,0.0064
-117.5011,34.1905,-9.3529,-0.0405,0.0025,0.01,0.0066
-117.5011,34.1905,-10.5588,0.0309,0.0029,0.01,0.0065
-117.5011,34.1905,-11.7647,0.0582,0.0028,0.01,0.0059
-117.5011,34.1905,-12.9706,-0.0411,0.0025,0.001,0.0049
-117.5011,34.1905,-14.1765,-0.1906,0.0019,0.001,0.0038
-117.5011,34.1905,-15.3824,0,0.0017,0.001,0.0032
-117.5011,34.1905,-16.5882,0,0.0014,0.001,0.0027
-117.5011,34.1905,-17.7941,0,0.0011,0.01,0.0022
-117.5011,34.1905,-19,0,0,0.01,0
-117.5011,34.2179,1.5,0,0.0009,0.001,0.0028
-117.5011,34.2179,0.2941,0,0.001,0.001,0.0031
-117.5011,34.2179,-0.9118,0,0.0012,0.001,0.0034
-117.5011,34.2179,-2.1176,0,0.0013,0.001,0.0037
-117.5011,34.2179,-3.3235,0,0.0015,0.01,0.004
-117.5011,34.2179,-4.5294,0,0.0017,0.01,0.0046
-117.5011,34.2179,-5.7353,0,0.0019,0.01,0.0053
-117.5011,34.2179,-6.9412,0.1031,0.0021,0.01,0.0058
-117.5011,34.2179,-8.1471,-0.018,0.0027,0.001,0.0064
-117.5011,34.2179,-9.3529,0.0282,0.0031,0.001,0.0067
-117.5011,34.2179,-10.5588,0.0279,0.0033,0.001,0.0066
-117.5011,34.2179,-11.7647,0.0146,0.0029,0.001,0.0055
-117.5011,34.2179,-12.9706,0.0187,0.0024,0.01,0.0045
-117.5011,34.2179,-14.1765,0.0085,0.0019,0.01,0.0034
-117.5011,34.2179,-15.3824,0.0287,0.0016,0.01,0.0027
-117.5011,34.2179,-16.5882,0,0.0014,0.01,0.0023
-117.5011,34.2179,-17.7941,0,0,0.001,0
-117.5011,34.2179,-19,0,0,0.001,0
-117.5011,34.2453,1.5,0,0.0007,0.001,0.0021
-117.5011,34.2453,0.2941,0,0.0008,0.001,0.0023
-117.5011,34.2453,-0.9118,0,0.0009,0.001,0.0025
-117.5011,34.2453,-2.1176,0,0.001,0.001,0.0028
-117.5011,34.2453,-3.3235,0,0.0013,0.01,0.003
-117.5011,34.2453,-4.5294,0,0.0014,0.01,0.0034
-117.5011,34.2453,-5.7353,0,0.0016,0.01,0.0038
-117.5011,34.2453,-6.9412,0,0.0019,0.01,0.0043
-117.5011,34.2453,-8.1471,0.0948,0.0023,0.001,0.0048
-117.5011,34.2453,-9.3529,0.0706,0.0026,0.001,0.0051
-117.5011,34.2453,-10.5588,0.0924,0.0024,0.001,0.0048
-117.5011,34.2453,-11.7647,0,0.0021,0.001,0.004
-117.5011,34.2453,-12.9706,0,0.0019,0.01,0.0032
-117.5011,34.2453,-14.1765,0,0.0016,0.01,0.0026
-117.5011,34.2453,-15.3824,0,0,0.01,0
-117.5011,34.2453,-16.5882,0,0,0.01,0
-117.5011,34.2453,-17.7941,0,0,0.001,0
-117.5011,34.2453,-19,0,0,0.001,0
-117.5011,34.2726,1.5,0,0,0.001,0
-117.5011,34.2726,0.2941,0,0,0.001,0
-117.5011,34.2726,-0.9118,0,0,0.001,0
-117.5011,34.2726,-2.1176,0,0,0.001,0
-117.5011,34.2726,-3.3235,0,0.001,0.01,0.0021
-117.5011,34.2726,-4.5294,0,0.0011,0.01,0.0023
-117.5011,34.2726,-5.7353,0,0.0012,0.01,0.0025
-117.5011,34.2726,-6.9412,0,0.0013,0.01,0.0028
-117.5011,34.2726,-8.1471,0,0.0015,0.001,0.003
-117.5011,34.2726,-9.3529,0,0.0017,0.001,0.0031
-117.5011,34.2726,-10.5588,0,0.0016,0.001,0.0029
-117.5011,34.2726,-11.7647,0,0.0015,0.001,0.0025
-117.5011,34.2726,-12.9706,-0.0447,0.0013,0.01,0.0021
-117.5011,34.2726,-14.1765,0,0,0.01,0
-117.5011,34.2726,-15.3824,0,0,0.01,0
-117.5011,34.2726,-16.5882,0,0,0.01,0
-117.5011,34.2726,-17.7941,0,0,0.001,0
-117.5011,34.2726,-19,0,0,0.001,0
-117.5011,34.3,1.5,0,0,0.001,0
-117.5011,34.3,0.2941,0,0,0.001,0
-117.5011,34.3,-0.9118,0,0,0.001,0
-117.5011,34.3,-2.1176,0,0,0.001,0
-117.5011,34.3,-3.3235,0,0,0.01,0
-117.5011,34.3,-4.5294,0,0,0.01,0
-117.5011,34.3,-5.7353,0,0,0.01,0
-117.5011,34.3,-6.9412,0,0,0.01,0
-117.5011,34.3,-8.1471,0,0,0.001,0
-117.5011,34.3,-9.3529,0,0,0.001,0
-117.5011,34.3,-10.5588,0,0,0.001,0
-117.5011,34.3,-11.7647,0,0,0.001,0
-117.5011,34.3,-12.9706,0,0,0.01,0
-117.5011,34.3,-14.1765,0,0,0.01,0
-117.5011,34.3,-15.3824,0,0,0.01,0
-117.5011,34.3,-16.5882,0,0,0.01,0
-117.5011,34.3,-17.7941,0,0,0.001,0
-117.5011,34.3,-19,0,0,0.001,0
-117.4732,33.78,1.5,0,0.0082,0.01,0.0126
-117.4732,33.78,0.2941,0,0.0077,0.01,0.0119
-117.4732,33.78,-0.9118,0,0.0048,0.01,0.0075
-117.4732,33.78,-2.1176,0,0.0032,0.01,0.005
-117.4732,33.78,-3.3235,0,0.0023,0.001,0.0036
-117.4732,33.78,-4.5294,0,0.0018,0.001,0.0028
-117.4732,33.78,-5.7353,0,0.0014,0.001,0.0022
-117.4732,33.78,-6.9412,0,0.0012,0.001,0.0019
-117.4732,33.78,-8.1471,0,0.001,0.01,0.0016
-117.4732,33.78,-9.3529,0,0,0.01,0
-117.4732,33.78,-10.5588,0,0,0.01,0
-117.4732,33.78,-11.7647,0,0,0.01,0
-117.4732,33.78,-12.9706,0,0,0.001,0
-117.4732,33.78,-14.1765,0,0,0.001,0
-117.4732,33.78,-15.3824,0,0,0.001,0
-117.4732,33.78,-16.5882,0,0,0.001,0
-117.4732,33.78,-17.7941,0,0,0.01,0
-117.4732,33.78,-19,0,0,0.01,0
-117.4732,33.8074,1.5,0,0.0157,0.01,0.0246
-117.4732,33.8074,0.2941,0.0239,0.0147,0.01,0.0232
-117.4732,33.8074,-0.9118,0.0157,0.0076,0.01,0.0121
-117.4732,33.8074,-2.1176,0.029,0.0042,0.01,0.0066
-117.4732,33.8074,-3.3235,-0.032,0.0027,0.001,0.0043
-117.4732,33.8074,-4.5294,-0.1382,0.002,0.001,0.0032
-117.4732,33.8074,-5.7353,0,0.0016,0.001,0.0025
-117.4732,33.8074,-6.9412,0,0.0013,0.001,0.0021
-117.4732,33.8074,-8.1471,0,0.0011,0.01,0.0017
-117.4732,33.8074,-9.3529,0,0,0.01,0
-117.4732,33.8074,-10.5588,0,0,0.01,0
-117.4732,33.8074,-11.7647,0,0,0.01,0
-117.4732,33.8074,-12.9706,0,0,0.001,0
-117.4732,33.8074,-14.1765,0,0,0.001,0
-117.4732,33.8074,-15.3824,0,0,0.001,0
-117.4732,33.8074,-16.5882,0,0,0.001,0
-117.4732,33.8074,-17.7941,0,0,0.01,0
-117.4732,33.8074,-19,0,0,0.01,0
-117.4732,33.8347,1.5,0,0.0056,0.01,0.009
-117.4732,33.8347,0.2941,0,0.0053,0.01,0.0086
-117.4732,33.8347,-0.9118,-0.0144,0.004,0.01,0.0063
-117.4732,33.8347,-2.1176,0.0207,0.0029,0.01,0.0047
-117.4732,33.8347,-3.3235,0.0196,0.0022,0.001,0.0036
-117.4732,33.8347,-4.5294,0.0407,0.0018,0.001,0.0029
-117.4732,33.8347,-5.7353,0,0.0015,0.001,0.0024
-117.4732,33.8347,-6.9412,0,0.0013,0.001,0.0021
-117.4732,33.8347,-8.1471,0,0.0012,0.01,0.0019
-117.4732,33.8347,-9.3529,0,0,0.01,0
-117.4732,33.8347,-10.5588,0,0,0.01,0
-117.4732,33.8347,-11.7647,0,0,0.01,0
-117.4732,33.8347,-12.9706,0,0,0.001,0
-117.4732,33.8347,-14.1765,0,0,0.001,0
-117.4732,33.8347,-15.3824,0,0,0.001,0
-117.4732,33.8347,-16.5882,0,0,0.001,0
-117.4732,33.8347,-17.7941,0,0,0.01,0
-117.4732,33.8347,-19,0,0,0.01,0
-117.4732,33.8621,1.5,0,0.0021,0.01,0.0036
-117.4732,33.8621,0.2941,0,0.0022,0.01,0.0036
-117.4732,33.8621,-0.9118,0,0.002,0.01,0.0034
-117.4732,33.8621,-2.1176,0,0.0019,0.01,0.0032
-117.4732,33.8621,-3.3235,0.0139,0.0017,0.001,0.0029
-117.4732,33.8621,-4.5294,0.022,0.0015,0.001,0.0026
-117.4732,33.8621,-5.7353,0.0321,0.0014,0.001,0.0024
-117.4732,33.8621,-6.9412,-0.0506,0.0012,0.001,0.0022
-117.4732,33.8621,-8.1471,0,0.0011,0.01,0.002
-117.4732,33.8621,-9.3529,0,0,0.01,0
-117.4732,33.8621,-10.5588,0,0,0.01,0
-117.4732,33.8621,-11.7647,0,0,0.01,0
-117.4732,33.8621,-12.9706,0,0,0.001,0
-117.4732,33.8621,-14.1765,0,0,0.001,0
-117.4732,33.8621,-15.3824,0,0,0.001,0
-117.4732,33.8621,-16.5882,0,0,0.001,0
-117.4732,33.8621,-17.7941,0,0,0.01,0
-117.4732,33.8621,-19,0,0,0.01,0
-117.4732,33.8895,1.5,0,0.0016,0.001,0.0024
-117.4732,33.8895,0.2941,0,0.0016,0.001,0.0025
-117.4732,33.8895,-0.9118,0,0.0016,0.001,0.0026
-117.4732,33.8895,-2.1176,0,0.0017,0.001,0.0027
-117.4732,33.8895,-3.3235,0,0.002,0.01,0.0032
-117.4732,33.8895,-4.5294,0.0102,0.0023,0.01,0.0035
-117.4732,33.8895,-5.7353,0.0139,0.0019,0.01,0.0032
-117.4732,33.8895,-6.9412,-0.0021,0.0013,0.01,0.0026
-117.4732,33.8895,-8.1471,-0.0506,0.0011,0.001,0.0023
-117.4732,33.8895,-9.3529,-0.0506,0.001,0.001,0.002
-117.4732,33.8895,-10.5588,0,0,0.001,0
-117.4732,33.8895,-11.7647,0,0,0.001,0
-117.4732,33.8895,-12.9706,0,0,0.01,0
-117.4732,33.8895,-14.1765,0,0,0.01,0
-117.4732,33.8895,-15.3824,0,0,0.01,0
-117.4732,33.8895,-16.5882,0,0,0.01,0
-117.4732,33.8895,-17.7941,0,0,0.001,0
-117.4732,33.8895,-19,0,0,0.001,0
-117.4732,33.9168,1.5,0,0.0015,0.001,0.0026
-117.4732,33.9168,0.2941,0,0.0016,0.001,0.0028
-117.4732,33.9168,-0.9118,0,0.0016,0.001,0.003
-117.4732,33.9168,-2.1176,0,0.0018,0.001,0.0032
-117.4732,33.9168,-3.3235,0,0.0021,0.01,0.0038
-117.4732,33.9168,-4.5294,-0.0049,0.0025,0.01,0.0044
-117.4732,33.9168,-5.7353,0.0184,0.0021,0.01,0.004
-117.4732,33.9168,-6.9412,0.0198,0.0015,0.01,0.003
-117.4732,33.9168,-8.1471,0.0387,0.0012,0.001,0.0026
-117.4732,33.9168,-9.3529,-0.0506,0.001,0.001,0.0023
-117.4732,33.9168,-10.5588,-0.0506,0.0008,0.001,0.0022
-117.4732,33.9168,-11.7647,0,0.0008,0.001,0.002
-117.4732,33.9168,-12.9706,0,0.0007,0.01,0.0018
-117.4732,33.9168,-14.1765,0,0,0.01,0
-117.4732,33.9168,-15.3824,0,0,0.01,0
-117.4732,33.9168,-16.5882,0,0,0.01,0
-117.4732,33.9168,-17.7941,0,0,0.001,0
-117.4732,33.9168,-19,0,0,0.001,0
-117.4732,33.9442,1.5,0,0.0012,0.001,0.0037
-117.4732,33.9442,0.2941,0,0.0013,0.001,0.0039
-117.4732,33.9442,-0.9118,0,0.0014,0.001,0.004
-117.4732,33.9442,-2.1176,0,0.0015,0.001,0.0041
-117.4732,33.9442,-3.3235,0,0.0015,0.01,0.0042
-117.4732,33.9442,-4.5294,0.0489,0.0016,0.01,0.0043
-117.4732,33.9442,-5.7353,0.0254,0.0014,0.01,0.0041
-117.4732,33.9442,-6.9412,0.0356,0.0011,0.01,0.0038
-117.4732,33.9442,-8.1471,0.0141,0.0009,0.001,0.0034
-117.4732,33.9442,-9.3529,0.0387,0.001,0.001,0.003
-117.4732,33.9442,-10.5588,0,0.001,0.001,0.0028
-117.4732,33.9442,-11.7647,0,0.0009,0.001,0.0025
-117.4732,33.9442,-12.9706,0,0.0007,0.01,0.0023
-117.4732,33.9442,-14.1765,0,0.0007,0.01,0.002
-117.4732,33.9442,-15.3824,0,0,0.01,0
-117.4732,33.9442,-16.5882,0,0,0.01,0
-117.4732,33.9442,-17.7941,0,0,0.001,0
-117.4732,33.9442,-19,0,0,0.001,0
-117.4732,33.9716,1.5,0,0.0016,0.001,0.0037
-117.4732,33.9716,0.2941,0,0.0016,0.001,0.0039
-117.4732,33.9716,-0.9118,0,0.0016,0.001,0.004
-117.4732,33.9716,-2.1176,0,0.0016,0.001,0.0041
-117.4732,33.9716,-3.3235,0.0256,0.0016,0.01,0.0041
-117.4732,33.9716,-4.5294,0.0059,0.0016,0.01,0.0041
-117.4732,33.9716,-5.7353,0.0197,0.0017,0.01,0.0042
-117.4732,33.9716,-6.9412,0.0505,0.0015,0.01,0.0043
-117.4732,33.9716,-8.1471,-0.022,0.0014,0.001,0.0042
-117.4732,33.9716,-9.3529,0.0402,0.0011,0.001,0.004
-117.4732,33.9716,-10.5588,0.0387,0.0007,0.001,0.0036
-117.4732,33.9716,-11.7647,0,0.0008,0.001,0.0031
-117.4732,33.9716,-12.9706,0,0.0009,0.01,0.0029
-117.4732,33.9716,-14.1765,0,0.0007,0.01,0.0027
-117.4732,33.9716,-15.3824,0,0.0007,0.01,0.0022
-117.4732,33.9716,-16.5882,0,0,0.01,0
-117.4732,33.9716,-17.7941,0,0,0.001,0
-117.4732,33.9716,-19,0,0,0.001,0
-117.4732,33.9989,1.5,0,0.0016,0.01,0.004
-117.4732,33.9989,0.2941,0,0.0016,0.01,0.0042
-117.4732,33.9989,-0.9118,0,0.0017,0.01,0.0044
-117.4732,33.9989,-2.1176,0,0.0018,0.01,0.0046
-117.4732,33.9989,-3.3235,-0.0276,0.0018,0.001,0.0046
-117.4732,33.9989,-4.5294,-0.0001,0.0018,0.001,0.0046
-117.4732,33.9989,-5.7353,0.0414,0.0018,0.001,0.0047
-117.4732,33.9989,-6.9412,0.0666,0.0017,0.001,0.0046
-117.4732,33.9989,-8.1471,0.0362,0.0015,0.01,0.0044
-117.4732,33.9989,-9.3529,0.0085,0.0017,0.01,0.0041
-117.4732,33.9989,-10.5588,0.0196,0.0012,0.01,0.0041
-117.4732,33.9989,-11.7647,0.0375,0.0009,0.01,0.0038
-117.4732,33.9989,-12.9706,0.0363,0.0007,0.001,0.0035
-117.4732,33.9989,-14.1765,0.0363,0.0008,0.001,0.0035
-117.4732,33.9989,-15.3824,0,0.0009,0.001,0.003
-117.4732,33.9989,-16.5882,0,0.001,0.001,0.0024
-117.4732,33.9989,-17.7941,0,0.0009,0.01,0.002
-117.4732,33.9989,-19,0,0,0.01,0
-117.4732,34.0263,1.5,0,0.0016,0.01,0.005
-117.4732,34.0263,0.2941,0,0.0018,0.01,0.0054
-117.4732,34.0263,-0.9118,0.0161,0.002,0.01,0.0053
-117.4732,34.0263,-2.1176,0.0276,0.0022,0.01,0.0053
-117.4732,34.0263,-3.3235,-0.0328,0.0023,0.001,0.0054
-117.4732,34.0263,-4.5294,-0.0218,0.0022,0.001,0.0053
-117.4732,34.0263,-5.7353,0.0142,0.0021,0.001,0.0051
-117.4732,34.0263,-6.9412,0.0508,0.0019,0.001,0.0047
-117.4732,34.0263,-8.1471,-0.0022,0.0018,0.01,0.0044
-117.4732,34.0263,-9.3529,-0.0588,0.0016,0.01,0.0042
-117.4732,34.0263,-10.5588,-0.0026,0.0015,0.01,0.004
-117.4732,34.0263,-11.7647,0.0646,0.0015,0.01,0.0039
-117.4732,34.0263,-12.9706,0.0387,0.0008,0.001,0.0038
-117.4732,34.0263,-14.1765,0,0.0006,0.001,0.004
-117.4732,34.0263,-15.3824,0,0.0007,0.001,0.0035
-117.4732,34.0263,-16.5882,0,0.0008,0.001,0.0028
-117.4732,34.0263,-17.7941,0,0.0008,0.01,0.0022
-117.4732,34.0263,-19,0,0,0.01,0
-117.4732,34.0537,1.5,0,0.0025,0.01,0.0062
-117.4732,34.0537,0.2941,0,0.0026,0.01,0.0065
-117.4732,34.0537,-0.9118,0.0138,0.0027,0.01,0.006
-117.4732,34.0537,-2.1176,0.0242,0.0028,0.01,0.0057
-117.4732,34.0537,-3.3235,0.0224,0.0028,0.001,0.0057
-117.4732,34.0537,-4.5294,0.0596,0.0025,0.001,0.0055
-117.4732,34.0537,-5.7353,0.0538,0.0021,0.001,0.0051
-117.4732,34.0537,-6.9412,0.0264,0.0019,0.001,0.0048
-117.4732,34.0537,-8.1471,0.0004,0.0017,0.01,0.0046
-117.4732,34.0537,-9.3529,-0.0033,0.0017,0.01,0.0044
-117.4732,34.0537,-10.5588,-0.0029,0.0015,0.01,0.0041
-117.4732,34.0537,-11.7647,-0.0895,0.0016,0.01,0.0041
-117.4732,34.0537,-12.9706,0.0387,0.001,0.001,0.0043
-117.4732,34.0537,-14.1765,0.0387,0.0003,0.001,0.0043
-117.4732,34.0537,-15.3824,0,0.0005,0.001,0.0038
-117.4732,34.0537,-16.5882,0,0.0007,0.001,0.0031
-117.4732,34.0537,-17.7941,0,0.0007,0.01,0.0024
-117.4732,34.0537,-19,0,0,0.01,0
-117.4732,34.0811,1.5,0,0.0029,0.01,0.0086
-117.4732,34.0811,0.2941,-0.0065,0.003,0.01,0.0088
-117.4732,34.0811,-0.9118,0.0131,0.003,0.01,0.0068
-117.4732,34.0811,-2.1176,0.006,0.0029,0.01,0.006
-117.4732,34.0811,-3.3235,-0.0122,0.0027,0.001,0.0059
-117.4732,34.0811,-4.5294,-0.0147,0.0022,0.001,0.0056
-117.4732,34.0811,-5.7353,0.0565,0.0016,0.001,0.0054
-117.4732,34.0811,-6.9412,0.0136,0.0015,0.001,0.0053
-117.4732,34.0811,-8.1471,0.0055,0.0014,0.01,0.005
-117.4732,34.0811,-9.3529,-0.0142,0.0015,0.01,0.0048
-117.4732,34.0811,-10.5588,-0.0367,0.0014,0.01,0.0047
-117.4732,34.0811,-11.7647,0.0089,0.0015,0.01,0.0048
-117.4732,34.0811,-12.9706,-0.0313,0.001,0.001,0.0049
-117.4732,34.0811,-14.1765,-0.015,0.0007,0.001,0.0049
-117.4732,34.0811,-15.3824,-0.0421,0.0011,0.001,0.0048
-117.4732,34.0811,-16.5882,0,0.001,0.001,0.0041
-117.4732,34.0811,-17.7941,0,0.0009,0.01,0.003
-117.4732,34.0811,-19,0,0.0007,0.01,0.0022
-117.4732,34.1084,1.5,0,0.0031,0.001,0.0037
-117.4732,34.1084,0.2941,0,0.003,0.001,0.0041
-117.4732,34.1084,-0.9118,-0.0027,0.0025,0.001,0.0047
-117.4732,34.1084,-2.1176,-0.0166,0.0022,0.001,0.0049
-117.4732,34.1084,-3.3235,-0.0157,0.0021,0.01,0.0051
-117.4732,34.1084,-4.5294,0.0057,0.002,0.01,0.0054
-117.4732,34.1084,-5.7353,0.0321,0.0014,0.01,0.0057
-117.4732,34.1084,-6.9412,0.0066,0.0013,0.01,0.0059
-117.4732,34.1084,-8.1471,0.0168,0.0014,0.001,0.0057
-117.4732,34.1084,-9.3529,-0.0158,0.0016,0.001,0.0054
-117.4732,34.1084,-10.5588,-0.0797,0.0019,0.001,0.0053
-117.4732,34.1084,-11.7647,0.0084,0.0015,0.001,0.0053
-117.4732,34.1084,-12.9706,0.0391,0.0011,0.01,0.0053
-117.4732,34.1084,-14.1765,0.064,0.0014,0.01,0.0058
-117.4732,34.1084,-15.3824,0.0563,0.0019,0.01,0.0067
-117.4732,34.1084,-16.5882,0.0609,0.0017,0.01,0.006
-117.4732,34.1084,-17.7941,-0.0135,0.0012,0.001,0.004
-117.4732,34.1084,-19,0,0.0007,0.001,0.0025
-117.4732,34.1358,1.5,0,0.002,0.001,0.0039
-117.4732,34.1358,0.2941,0,0.0018,0.001,0.004
-117.4732,34.1358,-0.9118,-0.0265,0.0015,0.001,0.0044
-117.4732,34.1358,-2.1176,-0.02,0.0016,0.001,0.0046
-117.4732,34.1358,-3.3235,0.0192,0.0017,0.01,0.0048
-117.4732,34.1358,-4.5294,-0.008,0.0018,0.01,0.0052
-117.4732,34.1358,-5.7353,-0.0093,0.0017,0.01,0.0055
-117.4732,34.1358,-6.9412,-0.0143,0.0019,0.01,0.0057
-117.4732,34.1358,-8.1471,-0.0388,0.003,0.001,0.0058
-117.4732,34.1358,-9.3529,-0.0118,0.0035,0.001,0.0057
-117.4732,34.1358,-10.5588,-0.0105,0.0031,0.001,0.0058
-117.4732,34.1358,-11.7647,0.0046,0.0017,0.001,0.0055
-117.4732,34.1358,-12.9706,0.0251,0.0015,0.01,0.0049
-117.4732,34.1358,-14.1765,0.0251,0.0013,0.01,0.0047
-117.4732,34.1358,-15.3824,-0.027,0.0014,0.01,0.0044
-117.4732,34.1358,-16.5882,0,0.0014,0.01,0.0038
-117.4732,34.1358,-17.7941,0,0.0012,0.001,0.003
-117.4732,34.1358,-19,0,0.0009,0.001,0.0023
-117.4732,34.1632,1.5,0,0.0031,0.001,0.005
-117.4732,34.1632,0.2941,0,0.0029,0.001,0.005
-117.4732,34.1632,-0.9118,0.0651,0.0021,0.001,0.0043
-117.4732,34.1632,-2.1176,0.0695,0.0021,0.001,0.0042
-117.4732,34.1632,-3.3235,-0.0184,0.0022,0.01,0.0043
-117.4732,34.1632,-4.5294,-0.0442,0.0022,0.01,0.0044
-117.4732,34.1632,-5.7353,0.0029,0.0021,0.01,0.0047
-117.4732,34.1632,-6.9412,0.0105,0.0019,0.01,0.0051
-117.4732,34.1632,-8.1471,0.0068,0.0021,0.001,0.0056
-117.4732,34.1632,-9.3529,-0.003,0.0025,0.001,0.0058
-117.4732,34.1632,-10.5588,0.0062,0.0024,0.001,0.0057
-117.4732,34.1632,-11.7647,-0.0187,0.002,0.001,0.0052
-117.4732,34.1632,-12.9706,0,0.0017,0.01,0.0045
-117.4732,34.1632,-14.1765,0,0.0014,0.01,0.0039
-117.4732,34.1632,-15.3824,0,0.0014,0.01,0.0034
-117.4732,34.1632,-16.5882,0,0.0013,0.01,0.0029
-117.4732,34.1632,-17.7941,0,0.001,0.001,0.0024
-117.4732,34.1632,-19,0,0.0008,0.001,0.0019
-117.4732,34.1905,1.5,0,0.001,0.001,0.0033
-117.4732,34.1905,0.2941,0,0.0011,0.001,0.0035
-117.4732,34.1905,-0.9118,0,0.0012,0.001,0.0036
-117.4732,34.1905,-2.1176,0,0.0013,0.001,0.0037
-117.4732,34.1905,-3.3235,-0.0743,0.0015,0.01,0.0041
-117.4732,34.1905,-4.5294,-0.0681,0.0019,0.01,0.0046
-117.4732,34.1905,-5.7353,-0.046,0.0022,0.01,0.0051
-117.4732,34.1905,-6.9412,0.0027,0.0021,0.01,0.0054
-117.4732,34.1905,-8.1471,-0.0109,0.0023,0.001,0.006
-117.4732,34.1905,-9.3529,-0.0309,0.0026,0.001,0.0063
-117.4732,34.1905,-10.5588,-0.0126,0.003,0.001,0.0063
-117.4732,34.1905,-11.7647,0.1056,0.0029,0.001,0.0058
-117.4732,34.1905,-12.9706,0.0257,0.0027,0.01,0.005
-117.4732,34.1905,-14.1765,0,0.002,0.01,0.004
-117.4732,34.1905,-15.3824,0,0.0017,0.01,0.0033
-117.4732,34.1905,-16.5882,0,0.0014,0.01,0.0026
-117.4732,34.1905,-17.7941,0,0,0.001,0
-117.4732,34.1905,-19,0,0,0.001,0
-117.4732,34.2179,1.5,0,0.0006,0.01,0.0025
-117.4732,34.2179,0.2941,0,0.0007,0.01,0.0027
-117.4732,34.2179,-0.9118,0,0.0009,0.01,0.0029
-117.4732,34.2179,-2.1176,0,0.001,0.01,0.0033
-117.4732,34.2179,-3.3235,0,0.0012,0.001,0.0037
-117.4732,34.2179,-4.5294,0,0.0016,0.001,0.0044
-117.4732,34.2179,-5.7353,-0.0743,0.0019,0.001,0.0051
-117.4732,34.2179,-6.9412,0.0143,0.0021,0.001,0.0055
-117.4732,34.2179,-8.1471,0.0077,0.0025,0.01,0.0066
-117.4732,34.2179,-9.3529,-0.0058,0.0033,0.01,0.0076
-117.4732,34.2179,-10.5588,-0.014,0.004,0.01,0.0077
-117.4732,34.2179,-11.7647,0.0075,0.0046,0.01,0.0067
-117.4732,34.2179,-12.9706,0.0222,0.0044,0.001,0.0057
-117.4732,34.2179,-14.1765,-0.015,0.003,0.001,0.0041
-117.4732,34.2179,-15.3824,-0.0009,0.0019,0.001,0.003
-117.4732,34.2179,-16.5882,0.0287,0.0014,0.001,0.0023
-117.4732,34.2179,-17.7941,0,0,0.01,0
-117.4732,34.2179,-19,0,0,0.01,0
-117.4732,34.2453,1.5,0,0.0006,0.01,0.0019
-117.4732,34.2453,0.2941,0,0.0006,0.01,0.0021
-117.4732,34.2453,-0.9118,0,0.0008,0.01,0.0023
-117.4732,34.2453,-2.1176,0,0.0009,0.01,0.0026
-117.4732,34.2453,-3.3235,0,0.0012,0.001,0.0029
-117.4732,34.2453,-4.5294,0,0.0015,0.001,0.0034
-117.4732,34.2453,-5.7353,0,0.0019,0.001,0.0041
-117.4732,34.2453,-6.9412,0,0.0026,0.001,0.0053
-117.4732,34.2453,-8.1471,0,0.0048,0.01,0.0094
-117.4732,34.2453,-9.3529,-0.0055,0.0062,0.01,0.0114
-117.4732,34.2453,-10.5588,0.0152,0.0054,0.01,0.01
-117.4732,34.2453,-11.7647,0.0338,0.0035,0.01,0.0058
-117.4732,34.2453,-12.9706,0,0.0027,0.001,0.0041
-117.4732,34.2453,-14.1765,0,0.0019,0.001,0.003
-117.4732,34.2453,-15.3824,0,0,0.001,0
-117.4732,34.2453,-16.5882,0,0,0.001,0
-117.4732,34.2453,-17.7941,0,0,0.01,0
-117.4732,34.2453,-19,0,0,0.01,0
-117.4732,34.2726,1.5,0,0,0.01,0
-117.4732,34.2726,0.2941,0,0,0.01,0
-117.4732,34.2726,-0.9118,0,0,0.01,0
-117.4732,34.2726,-2.1176,0,0,0.01,0
-117.4732,34.2726,-3.3235,0,0,0.001,0
-117.4732,34.2726,-4.5294,0,0.0011,0.001,0.0023
-117.4732,34.2726,-5.7353,0,0.0013,0.001,0.0027
-117.4732,34.2726,-6.9412,0,0.0018,0.001,0.0035
-117.4732,34.2726,-8.1471,0,0.0025,0.01,0.0056
-117.4732,34.2726,-9.3529,0,0.0032,0.01,0.0066
-117.4732,34.2726,-10.5588,0,0.0026,0.01,0.0055
-117.4732,34.2726,-11.7647,0,0.0019,0.01,0.0034
-117.4732,34.2726,-12.9706,0,0.0014,0.001,0.0025
-117.4732,34.2726,-14.1765,0,0,0.001,0
-117.4732,34.2726,-15.3824,0,0,0.001,0
-117.4732,34.2726,-16.5882,0,0,0.001,0
-117.4732,34.2726,-17.7941,0,0,0.01,0
-117.4732,34.2726,-19,0,0,0.01,0
-117.4732,34.3,1.5,0,0,0.01,0
-117.4732,34.3,0.2941,0,0,0.01,0
-117.4732,34.3,-0.9118,0,0,0.01,0
-117.4732,34.3,-2.1176,0,0,0.01,0
-117.4732,34.3,-3.3235,0,0,0.001,0
-117.4732,34.3,-4.5294,0,0,0.001,0
-117.4732,34.3,-5.7353,0,0,0.001,0
-117.4732,34.3,-6.9412,0,0,0.001,0
-117.4732,34.3,-8.1471,0,0,0.01,0
-117.4732,34.3,-9.3529,0,0,0.01,0
-117.4732,34.3,-10.5588,0,0,0.01,0
-117.4732,34.3,-11.7647,0,0,0.01,0
-117.4732,34.3,-12.9706,0,0,0.001,0
-117.4732,34.3,-14.1765,0,0,0.001,0
-117.4732,34.3,-15.3824,0,0,0.001,0
-117.4732,34.3,-16.5882,0,0,0.001,0
-117.4732,34.3,-17.7941,0,0,0.01,0
-117.4732,34.3,-19,0,0,0.01,0
-117.4454,33.78,1.5,0,0.0082,0.01,0.0129
-117.4454,33.78,0.2941,0,0.0078,0.01,0.0122
-117.4454,33.78,-0.9118,0,0.0049,0.01,0.0076
-117.4454,33.78,-2.1176,0,0.0032,0.01,0.005
-117.4454,33.78,-3.3235,0,0.0023,0.001,0.0036
-117.4454,33.78,-4.5294,0,0.0018,0.001,0.0028
-117.4454,33.78,-5.7353,0,0.0014,0.001,0.0022
-117.4454,33.78,-6.9412,0,0.0012,0.001,0.0019
-117.4454,33.78,-8.1471,0,0.001,0.01,0.0016
-117.4454,33.78,-9.3529,0,0,0.01,0
-117.4454,33.78,-10.5588,0,0,0.01,0
-117.4454,33.78,-11.7647,0,0,0.01,0
-117.4454,33.78,-12.9706,0,0,0.001,0
-117.4454,33.78,-14.1765,0,0,0.001,0
-117.4454,33.78,-15.3824,0,0,0.001,0
-117.4454,33.78,-16.5882,0,0,0.001,0
-117.4454,33.78,-17.7941,0,0,0.01,0
-117.4454,33.78,-19,0,0,0.01,0
-117.4454,33.8074,1.5,0,0.0164,0.01,0.0249
-117.4454,33.8074,0.2941,0.0089,0.0155,0.01,0.0234
-117.4454,33.8074,-0.9118,0.0064,0.0078,0.01,0.0123
-117.4454,33.8074,-2.1176,0.0002,0.0042,0.01,0.0066
-117.4454,33.8074,-3.3235,0.0882,0.0028,0.001,0.0043
-117.4454,33.8074,-4.5294,0,0.002,0.001,0.0032
-117.4454,33.8074,-5.7353,0,0.0016,0.001,0.0025
-117.4454,33.8074,-6.9412,0,0.0013,0.001,0.002
-117.4454,33.8074,-8.1471,0,0.0011,0.01,0.0017
-117.4454,33.8074,-9.3529,0,0,0.01,0
-117.4454,33.8074,-10.5588,0,0,0.01,0
-117.4454,33.8074,-11.7647,0,0,0.01,0
-117.4454,33.8074,-12.9706,0,0,0.001,0
-117.4454,33.8074,-14.1765,0,0,0.001,0
-117.4454,33.8074,-15.3824,0,0,0.001,0
-117.4454,33.8074,-16.5882,0,0,0.001,0
-117.4454,33.8074,-17.7941,0,0,0.01,0
-117.4454,33.8074,-19,0,0,0.01,0
-117.4454,33.8347,1.5,0,0.0054,0.01,0.0089
-117.4454,33.8347,0.2941,0,0.0052,0.01,0.0085
-117.4454,33.8347,-0.9118,0.0896,0.0038,0.01,0.0061
-117.4454,33.8347,-2.1176,0.0068,0.0028,0.01,0.0045
-117.4454,33.8347,-3.3235,0.0078,0.0022,0.001,0.0035
-117.4454,33.8347,-4.5294,0.0177,0.0017,0.001,0.0028
-117.4454,33.8347,-5.7353,0,0.0015,0.001,0.0024
-117.4454,33.8347,-6.9412,0,0.0013,0.001,0.002
-117.4454,33.8347,-8.1471,0,0.0011,0.01,0.0018
-117.4454,33.8347,-9.3529,0,0,0.01,0
-117.4454,33.8347,-10.5588,0,0,0.01,0
-117.4454,33.8347,-11.7647,0,0,0.01,0
-117.4454,33.8347,-12.9706,0,0,0.001,0
-117.4454,33.8347,-14.1765,0,0,0.001,0
-117.4454,33.8347,-15.3824,0,0,0.001,0
-117.4454,33.8347,-16.5882,0,0,0.001,0
-117.4454,33.8347,-17.7941,0,0,0.01,0
-117.4454,33.8347,-19,0,0,0.01,0
-117.4454,33.8621,1.5,0,0.002,0.01,0.0033
-117.4454,33.8621,0.2941,0,0.002,0.01,0.0033
-117.4454,33.8621,-0.9118,0,0.0019,0.01,0.0032
-117.4454,33.8621,-2.1176,0,0.0017,0.01,0.003
-117.4454,33.8621,-3.3235,0.0478,0.0016,0.001,0.0027
-117.4454,33.8621,-4.5294,0.0341,0.0014,0.001,0.0025
-117.4454,33.8621,-5.7353,0,0.0013,0.001,0.0023
-117.4454,33.8621,-6.9412,0,0.0012,0.001,0.0021
-117.4454,33.8621,-8.1471,0,0.0011,0.01,0.0019
-117.4454,33.8621,-9.3529,0,0,0.01,0
-117.4454,33.8621,-10.5588,0,0,0.01,0
-117.4454,33.8621,-11.7647,0,0,0.01,0
-117.4454,33.8621,-12.9706,0,0,0.001,0
-117.4454,33.8621,-14.1765,0,0,0.001,0
-117.4454,33.8621,-15.3824,0,0,0.001,0
-117.4454,33.8621,-16.5882,0,0,0.001,0
-117.4454,33.8621,-17.7941,0,0,0.01,0
-117.4454,33.8621,-19,0,0,0.01,0
-117.4454,33.8895,1.5,0,0.0014,0.001,0.0023
-117.4454,33.8895,0.2941,0,0.0015,0.001,0.0024
-117.4454,33.8895,-0.9118,0,0.0015,0.001,0.0025
-117.4454,33.8895,-2.1176,0,0.0015,0.001,0.0025
-117.4454,33.8895,-3.3235,0,0.0015,0.01,0.0026
-117.4454,33.8895,-4.5294,0.0715,0.0014,0.01,0.0025
-117.4454,33.8895,-5.7353,0.0827,0.0013,0.01,0.0025
-117.4454,33.8895,-6.9412,0.2588,0.0011,0.01,0.0024
-117.4454,33.8895,-8.1471,0,0.001,0.001,0.0023
-117.4454,33.8895,-9.3529,0,0.0008,0.001,0.002
-117.4454,33.8895,-10.5588,0,0,0.001,0
-117.4454,33.8895,-11.7647,0,0,0.001,0
-117.4454,33.8895,-12.9706,0,0,0.01,0
-117.4454,33.8895,-14.1765,0,0,0.01,0
-117.4454,33.8895,-15.3824,0,0,0.01,0
-117.4454,33.8895,-16.5882,0,0,0.01,0
-117.4454,33.8895,-17.7941,0,0,0.001,0
-117.4454,33.8895,-19,0,0,0.001,0
-117.4454,33.9168,1.5,0,0.0014,0.001,0.0025
-117.4454,33.9168,0.2941,0,0.0015,0.001,0.0027
-117.4454,33.9168,-0.9118,0,0.0015,0.001,0.0028
-117.4454,33.9168,-2.1176,0,0.0015,0.001,0.0029
-117.4454,33.9168,-3.3235,0,0.0015,0.01,0.003
-117.4454,33.9168,-4.5294,0.0846,0.0015,0.01,0.0029
-117.4454,33.9168,-5.7353,0.0833,0.0014,0.01,0.0027
-117.4454,33.9168,-6.9412,0.0287,0.0013,0.01,0.0025
-117.4454,33.9168,-8.1471,0,0.0011,0.001,0.0024
-117.4454,33.9168,-9.3529,0,0.001,0.001,0.0022
-117.4454,33.9168,-10.5588,0,0.0008,0.001,0.0022
-117.4454,33.9168,-11.7647,0,0.0007,0.001,0.0021
-117.4454,33.9168,-12.9706,0,0.0007,0.01,0.0019
-117.4454,33.9168,-14.1765,0,0,0.01,0
-117.4454,33.9168,-15.3824,0,0,0.01,0
-117.4454,33.9168,-16.5882,0,0,0.01,0
-117.4454,33.9168,-17.7941,0,0,0.001,0
-117.4454,33.9168,-19,0,0,0.001,0
-117.4454,33.9442,1.5,0,0.0013,0.001,0.0035
-117.4454,33.9442,0.2941,0,0.0013,0.001,0.0036
-117.4454,33.9442,-0.9118,0,0.0013,0.001,0.0037
-117.4454,33.9442,-2.1176,0,0.0013,0.001,0.0037
-117.4454,33.9442,-3.3235,0.1213,0.0013,0.01,0.0037
-117.4454,33.9442,-4.5294,0.1019,0.0012,0.01,0.0036
-117.4454,33.9442,-5.7353,0.0858,0.0011,0.01,0.0033
-117.4454,33.9442,-6.9412,0.0322,0.0011,0.01,0.003
-117.4454,33.9442,-8.1471,0,0.0011,0.001,0.0028
-117.4454,33.9442,-9.3529,0,0.0011,0.001,0.0025
-117.4454,33.9442,-10.5588,0,0.001,0.001,0.0024
-117.4454,33.9442,-11.7647,0,0.0009,0.001,0.0023
-117.4454,33.9442,-12.9706,0,0.0007,0.01,0.0023
-117.4454,33.9442,-14.1765,0,0.0006,0.01,0.0021
-117.4454,33.9442,-15.3824,0,0.0006,0.01,0.0018
-117.4454,33.9442,-16.5882,0,0,0.01,0
-117.4454,33.9442,-17.7941,0,0,0.001,0
-117.4454,33.9442,-19,0,0,0.001,0
-117.4454,33.9716,1.5,0,0.0018,0.001,0.0041
-117.4454,33.9716,0.2941,0,0.0019,0.001,0.0042
-117.4454,33.9716,-0.9118,0,0.0019,0.001,0.0043
-117.4454,33.9716,-2.1176,0,0.0018,0.001,0.0042
-117.4454,33.9716,-3.3235,0.0437,0.0017,0.01,0.0042
-117.4454,33.9716,-4.5294,0.0011,0.0015,0.01,0.0041
-117.4454,33.9716,-5.7353,0.0279,0.0014,0.01,0.0039
-117.4454,33.9716,-6.9412,-0.0038,0.0013,0.01,0.0038
-117.4454,33.9716,-8.1471,-0.1172,0.0012,0.001,0.0035
-117.4454,33.9716,-9.3529,0,0.001,0.001,0.0032
-117.4454,33.9716,-10.5588,0,0.0009,0.001,0.0028
-117.4454,33.9716,-11.7647,0,0.0008,0.001,0.0025
-117.4454,33.9716,-12.9706,0,0.0008,0.01,0.0024
-117.4454,33.9716,-14.1765,0,0.0006,0.01,0.0024
-117.4454,33.9716,-15.3824,0,0.0006,0.01,0.0021
-117.4454,33.9716,-16.5882,0,0.0006,0.01,0.0018
-117.4454,33.9716,-17.7941,0,0,0.001,0
-117.4454,33.9716,-19,0,0,0.001,0
-117.4454,33.9989,1.5,0,0.0018,0.01,0.0045
-117.4454,33.9989,0.2941,0,0.0018,0.01,0.0047
-117.4454,33.9989,-0.9118,0,0.0018,0.01,0.0048
-117.4454,33.9989,-2.1176,-0.0291,0.0018,0.01,0.0047
-117.4454,33.9989,-3.3235,-0.0178,0.0017,0.001,0.0046
-117.4454,33.9989,-4.5294,0.0232,0.0016,0.001,0.0045
-117.4454,33.9989,-5.7353,0.0272,0.0015,0.001,0.0043
-117.4454,33.9989,-6.9412,0.0288,0.0015,0.001,0.0041
-117.4454,33.9989,-8.1471,0.0727,0.0014,0.01,0.0038
-117.4454,33.9989,-9.3529,-0.0815,0.0014,0.01,0.0037
-117.4454,33.9989,-10.5588,-0.0815,0.0012,0.01,0.0034
-117.4454,33.9989,-11.7647,0,0.0009,0.01,0.003
-117.4454,33.9989,-12.9706,0,0.0007,0.001,0.0027
-117.4454,33.9989,-14.1765,0,0.0005,0.001,0.0027
-117.4454,33.9989,-15.3824,0,0.0005,0.001,0.0024
-117.4454,33.9989,-16.5882,0,0.0006,0.001,0.002
-117.4454,33.9989,-17.7941,0,0,0.01,0
-117.4454,33.9989,-19,0,0,0.01,0
-117.4454,34.0263,1.5,0,0.0014,0.01,0.0061
-117.4454,34.0263,0.2941,0.0409,0.0016,0.01,0.0064
-117.4454,34.0263,-0.9118,0.024,0.0018,0.01,0.0059
-117.4454,34.0263,-2.1176,0.0278,0.0018,0.01,0.0054
-117.4454,34.0263,-3.3235,-0.0242,0.0018,0.001,0.0051
-117.4454,34.0263,-4.5294,-0.0166,0.0018,0.001,0.0049
-117.4454,34.0263,-5.7353,-0.0011,0.0017,0.001,0.0047
-117.4454,34.0263,-6.9412,0.0261,0.0016,0.001,0.0044
-117.4454,34.0263,-8.1471,-0.0024,0.0015,0.01,0.0042
-117.4454,34.0263,-9.3529,-0.1103,0.0015,0.01,0.0039
-117.4454,34.0263,-10.5588,-0.101,0.0014,0.01,0.0036
-117.4454,34.0263,-11.7647,0.216,0.0011,0.01,0.0033
-117.4454,34.0263,-12.9706,0.216,0.0007,0.001,0.0031
-117.4454,34.0263,-14.1765,0,0.0004,0.001,0.0032
-117.4454,34.0263,-15.3824,0,0.0004,0.001,0.0027
-117.4454,34.0263,-16.5882,0,0.0005,0.001,0.0022
-117.4454,34.0263,-17.7941,0,0.0006,0.01,0.0019
-117.4454,34.0263,-19,0,0,0.01,0
-117.4454,34.0537,1.5,0,0.0032,0.01,0.0081
-117.4454,34.0537,0.2941,0.002,0.0034,0.01,0.0083
-117.4454,34.0537,-0.9118,0.0104,0.0027,0.01,0.0067
-117.4454,34.0537,-2.1176,0.0342,0.0025,0.01,0.0059
-117.4454,34.0537,-3.3235,0.0378,0.0023,0.001,0.0056
-117.4454,34.0537,-4.5294,0.0328,0.0019,0.001,0.0052
-117.4454,34.0537,-5.7353,0.0324,0.0018,0.001,0.0049
-117.4454,34.0537,-6.9412,0.0209,0.0016,0.001,0.0046
-117.4454,34.0537,-8.1471,0.0038,0.0015,0.01,0.0044
-117.4454,34.0537,-9.3529,-0.0074,0.0015,0.01,0.0042
-117.4454,34.0537,-10.5588,-0.0182,0.0015,0.01,0.0038
-117.4454,34.0537,-11.7647,-0.0822,0.0014,0.01,0.0037
-117.4454,34.0537,-12.9706,-0.116,0.0008,0.001,0.0037
-117.4454,34.0537,-14.1765,0,0.0004,0.001,0.0036
-117.4454,34.0537,-15.3824,0,0.0005,0.001,0.0031
-117.4454,34.0537,-16.5882,0,0.0006,0.001,0.0025
-117.4454,34.0537,-17.7941,0,0.0006,0.01,0.0021
-117.4454,34.0537,-19,0,0,0.01,0
-117.4454,34.0811,1.5,0,0.0026,0.01,0.0093
-117.4454,34.0811,0.2941,0.0129,0.0026,0.01,0.0094
-117.4454,34.0811,-0.9118,0.0186,0.0027,0.01,0.007
-117.4454,34.0811,-2.1176,-0.0123,0.0026,0.01,0.006
-117.4454,34.0811,-3.3235,-0.0015,0.0024,0.001,0.0058
-117.4454,34.0811,-4.5294,0.0529,0.0019,0.001,0.0055
-117.4454,34.0811,-5.7353,0.0909,0.0016,0.001,0.0052
-117.4454,34.0811,-6.9412,0.0423,0.0014,0.001,0.005
-117.4454,34.0811,-8.1471,0.0005,0.0013,0.01,0.0047
-117.4454,34.0811,-9.3529,-0.0062,0.0014,0.01,0.0044
-117.4454,34.0811,-10.5588,-0.0327,0.0015,0.01,0.0043
-117.4454,34.0811,-11.7647,0.0542,0.0013,0.01,0.0043
-117.4454,34.0811,-12.9706,0.0273,0.0006,0.001,0.0042
-117.4454,34.0811,-14.1765,0.0187,0.0006,0.001,0.0039
-117.4454,34.0811,-15.3824,0,0.0007,0.001,0.0035
-117.4454,34.0811,-16.5882,0,0.0007,0.001,0.0029
-117.4454,34.0811,-17.7941,0,0.0007,0.01,0.0023
-117.4454,34.0811,-19,0,0,0.01,0
-117.4454,34.1084,1.5,0,0.0042,0.001,0.0005
-117.4454,34.1084,0.2941,0.0012,0.0044,0.001,0.0012
-117.4454,34.1084,-0.9118,0.0024,0.003,0.001,0.0037
-117.4454,34.1084,-2.1176,-0.0021,0.0024,0.001,0.0046
-117.4454,34.1084,-3.3235,-0.0207,0.0022,0.01,0.005
-117.4454,34.1084,-4.5294,-0.004,0.0021,0.01,0.0052
-117.4454,34.1084,-5.7353,0.0362,0.0018,0.01,0.0056
-117.4454,34.1084,-6.9412,0.045,0.0016,0.01,0.0057
-117.4454,34.1084,-8.1471,0.0031,0.0017,0.001,0.0055
-117.4454,34.1084,-9.3529,-0.0131,0.0019,0.001,0.0052
-117.4454,34.1084,-10.5588,-0.1078,0.002,0.001,0.005
-117.4454,34.1084,-11.7647,0.0692,0.0013,0.001,0.0047
-117.4454,34.1084,-12.9706,0.0749,0.0009,0.01,0.0044
-117.4454,34.1084,-14.1765,0.0791,0.0009,0.01,0.0041
-117.4454,34.1084,-15.3824,0.1086,0.0009,0.01,0.0038
-117.4454,34.1084,-16.5882,0,0.0009,0.01,0.0031
-117.4454,34.1084,-17.7941,0,0.0007,0.001,0.0025
-117.4454,34.1084,-19,0,0.0006,0.001,0.0019
-117.4454,34.1358,1.5,0,0.0011,0.001,0.0025
-117.4454,34.1358,0.2941,-0.0152,0.001,0.001,0.0029
-117.4454,34.1358,-0.9118,-0.0172,0.0014,0.001,0.0038
-117.4454,34.1358,-2.1176,-0.0085,0.0018,0.001,0.0043
-117.4454,34.1358,-3.3235,-0.0178,0.0018,0.01,0.0046
-117.4454,34.1358,-4.5294,-0.0031,0.0018,0.01,0.0049
-117.4454,34.1358,-5.7353,-0.0079,0.0021,0.01,0.0053
-117.4454,34.1358,-6.9412,-0.0252,0.0025,0.01,0.0056
-117.4454,34.1358,-8.1471,-0.0565,0.0028,0.001,0.006
-117.4454,34.1358,-9.3529,-0.0348,0.0029,0.001,0.0063
-117.4454,34.1358,-10.5588,-0.0286,0.0023,0.001,0.0061
-117.4454,34.1358,-11.7647,-0.0008,0.0018,0.001,0.0052
-117.4454,34.1358,-12.9706,0.0231,0.0014,0.01,0.0044
-117.4454,34.1358,-14.1765,-0.1169,0.0012,0.01,0.004
-117.4454,34.1358,-15.3824,0,0.0013,0.01,0.0035
-117.4454,34.1358,-16.5882,0,0.0011,0.01,0.003
-117.4454,34.1358,-17.7941,0,0.0009,0.001,0.0025
-117.4454,34.1358,-19,0,0.0007,0.001,0.0019
-117.4454,34.1632,1.5,0,0.003,0.001,0.0056
-117.4454,34.1632,0.2941,-0.0142,0.0028,0.001,0.0056
-117.4454,34.1632,-0.9118,-0.014,0.0022,0.001,0.0042
-117.4454,34.1632,-2.1176,0.0142,0.0021,0.001,0.0038
-117.4454,34.1632,-3.3235,-0.0233,0.0021,0.01,0.0038
-117.4454,34.1632,-4.5294,-0.0059,0.002,0.01,0.004
-117.4454,34.1632,-5.7353,0.0265,0.0019,0.01,0.0043
-117.4454,34.1632,-6.9412,-0.0262,0.002,0.01,0.0048
-117.4454,34.1632,-8.1471,-0.027,0.0027,0.001,0.0056
-117.4454,34.1632,-9.3529,0.0462,0.0032,0.001,0.0059
-117.4454,34.1632,-10.5588,-0.019,0.0026,0.001,0.0057
-117.4454,34.1632,-11.7647,0.048,0.002,0.001,0.0052
-117.4454,34.1632,-12.9706,0.0465,0.0017,0.01,0.0044
-117.4454,34.1632,-14.1765,0,0.0015,0.01,0.0037
-117.4454,34.1632,-15.3824,0,0.0014,0.01,0.0032
-117.4454,34.1632,-16.5882,0,0.0012,0.01,0.0026
-117.4454,34.1632,-17.7941,0,0.001,0.001,0.0022
-117.4454,34.1632,-19,0,0,0.001,0
-117.4454,34.1905,1.5,0,0.0008,0.001,0.0034
-117.4454,34.1905,0.2941,0,0.0009,0.001,0.0035
-117.4454,34.1905,-0.9118,0,0.001,0.001,0.0034
-117.4454,34.1905,-2.1176,0,0.0012,0.001,0.0034
-117.4454,34.1905,-3.3235,0,0.0014,0.01,0.0035
-117.4454,34.1905,-4.5294,-0.003,0.0015,0.01,0.0037
-117.4454,34.1905,-5.7353,-0.06,0.0016,0.01,0.004
-117.4454,34.1905,-6.9412,-0.0439,0.0017,0.01,0.0043
-117.4454,34.1905,-8.1471,-0.0533,0.0019,0.001,0.0046
-117.4454,34.1905,-9.3529,-0.0538,0.0022,0.001,0.0051
-117.4454,34.1905,-10.5588,0.1013,0.0025,0.001,0.0058
-117.4454,34.1905,-11.7647,0.149,0.0028,0.001,0.0061
-117.4454,34.1905,-12.9706,0.032,0.0028,0.01,0.0055
-117.4454,34.1905,-14.1765,-0.0007,0.0021,0.01,0.0041
-117.4454,34.1905,-15.3824,0,0.0016,0.01,0.0031
-117.4454,34.1905,-16.5882,0,0.0012,0.01,0.0024
-117.4454,34.1905,-17.7941,0,0,0.001,0
-117.4454,34.1905,-19,0,0,0.001,0
-117.4454,34.2179,1.5,0,0.0005,0.01,0.0023
-117.4454,34.2179,0.2941,0,0.0005,0.01,0.0025
-117.4454,34.2179,-0.9118,0,0.0006,0.01,0.0026
-117.4454,34.2179,-2.1176,0,0.0008,0.01,0.0028
-117.4454,34.2179,-3.3235,0,0.001,0.001,0.0031
-117.4454,34.2179,-4.5294,-0.06,0.0012,0.001,0.0034
-117.4454,34.2179,-5.7353,-0.06,0.0014,0.001,0.0037
-117.4454,34.2179,-6.9412,0,0.0016,0.001,0.0042
-117.4454,34.2179,-8.1471,-0.0127,0.002,0.01,0.0047
-117.4454,34.2179,-9.3529,-0.0183,0.0026,0.01,0.0053
-117.4454,34.2179,-10.5588,0.0531,0.0035,0.01,0.0061
-117.4454,34.2179,-11.7647,-0.0834,0.0041,0.01,0.0063
-117.4454,34.2179,-12.9706,0.0266,0.0041,0.001,0.0058
-117.4454,34.2179,-14.1765,-0.0058,0.0028,0.001,0.0042
-117.4454,34.2179,-15.3824,-0.0569,0.0017,0.001,0.0028
-117.4454,34.2179,-16.5882,0.0287,0,0.001,0
-117.4454,34.2179,-17.7941,0,0,0.01,0
-117.4454,34.2179,-19,0,0,0.01,0
-117.4454,34.2453,1.5,0,0.0005,0.01,0.0018
-117.4454,34.2453,0.2941,0,0.0006,0.01,0.0019
-117.4454,34.2453,-0.9118,0,0.0007,0.01,0.0021
-117.4454,34.2453,-2.1176,0,0.0008,0.01,0.0023
-117.4454,34.2453,-3.3235,0,0.001,0.001,0.0025
-117.4454,34.2453,-4.5294,0,0.0012,0.001,0.0028
-117.4454,34.2453,-5.7353,0,0.0015,0.001,0.0033
-117.4454,34.2453,-6.9412,0,0.0019,0.001,0.004
-117.4454,34.2453,-8.1471,0,0.003,0.01,0.0057
-117.4454,34.2453,-9.3529,-0.0038,0.0037,0.01,0.0067
-117.4454,34.2453,-10.5588,0.0701,0.0034,0.01,0.0061
-117.4454,34.2453,-11.7647,0,0.0025,0.01,0.0044
-117.4454,34.2453,-12.9706,0,0.0021,0.001,0.0034
-117.4454,34.2453,-14.1765,0,0.0016,0.001,0.0026
-117.4454,34.2453,-15.3824,0,0,0.001,0
-117.4454,34.2453,-16.5882,0,0,0.001,0
-117.4454,34.2453,-17.7941,0,0,0.01,0
-117.4454,34.2453,-19,0,0,0.01,0
-117.4454,34.2726,1.5,0,0,0.01,0
-117.4454,34.2726,0.2941,0,0,0.01,0
-117.4454,34.2726,-0.9118,0,0,0.01,0
-117.4454,34.2726,-2.1176,0,0,0.01,0
-117.4454,34.2726,-3.3235,0,0,0.001,0
-117.4454,34.2726,-4.5294,0,0,0.001,0
-117.4454,34.2726,-5.7353,0,0.0011,0.001,0.0023
-117.4454,34.2726,-6.9412,0,0.0013,0.001,0.0028
-117.4454,34.2726,-8.1471,0,0.0017,0.01,0.0037
-117.4454,34.2726,-9.3529,0,0.002,0.01,0.0042
-117.4454,34.2726,-10.5588,0,0.0018,0.01,0.0037
-117.4454,34.2726,-11.7647,0,0.0014,0.01,0.0027
-117.4454,34.2726,-12.9706,0,0,0.001,0
-117.4454,34.2726,-14.1765,0,0,0.001,0
-117.4454,34.2726,-15.3824,0,0,0.001,0
-117.4454,34.2726,-16.5882,0,0,0.001,0
-117.4454,34.2726,-17.7941,0,0,0.01,0
-117.4454,34.2726,-19,0,0,0.01,0
-117.4454,34.3,1.5,0,0,0.01,0
-117.4454,34.3,0.2941,0,0,0.01,0
-117.4454,34.3,-0.9118,0,0,0.01,0
-117.4454,34.3,-2.1176,0,0,0.01,0
-117.4454,34.3,-3.3235,0,0,0.001,0
-117.4454,34.3,-4.5294,0,0,0.001,0
-117.4454,34.3,-5.7353,0,0,0.001,0
-117.4454,34.3,-6.9412,0,0,0.001,0
-117.4454,34.3,-8.1471,0,0,0.01,0
-117.4454,34.3,-9.3529,0,0,0.01,0
-117.4454,34.3,-10.5588,0,0,0.01,0
-117.4454,34.3,-11.7647,0,0,0.01,0
-117.4454,34.3,-12.9706,0,0,0.001,0
-117.4454,34.3,-14.1765,0,0,0.001,0
-117.4454,34.3,-15.3824,0,0,0.001,0
-117.4454,34.3,-16.5882,0,0,0.001,0
-117.4454,34.3,-17.7941,0,0,0.01,0
-117.4454,34.3,-19,0,0,0.01,0
-117.4176,33.78,1.5,0,0.0026,0.01,0.0042
-117.4176,33.78,0.2941,0,0.0026,0.01,0.0041
-117.4176,33.78,-0.9118,0,0.0023,0.01,0.0036
-117.4176,33.78,-2.1176,0,0.0019,0.01,0.003
-117.4176,33.78,-3.3235,0,0.0016,0.001,0.0026
-117.4176,33.78,-4.5294,0,0.0014,0.001,0.0022
-117.4176,33.78,-5.7353,0,0.0012,0.001,0.0019
-117.4176,33.78,-6.9412,0,0.0011,0.001,0.0016
-117.4176,33.78,-8.1471,0,0,0.01,0
-117.4176,33.78,-9.3529,0,0,0.01,0
-117.4176,33.78,-10.5588,0,0,0.01,0
-117.4176,33.78,-11.7647,0,0,0.01,0
-117.4176,33.78,-12.9706,0,0,0.001,0
-117.4176,33.78,-14.1765,0,0,0.001,0
-117.4176,33.78,-15.3824,0,0,0.001,0
-117.4176,33.78,-16.5882,0,0,0.001,0
-117.4176,33.78,-17.7941,0,0,0.01,0
-117.4176,33.78,-19,0,0,0.01,0
-117.4176,33.8074,1.5,0,0.0034,0.01,0.0054
-117.4176,33.8074,0.2941,0,0.0033,0.01,0.0053
-117.4176,33.8074,-0.9118,0,0.0027,0.01,0.0044
-117.4176,33.8074,-2.1176,-0.0309,0.0022,0.01,0.0036
-117.4176,33.8074,-3.3235,-0.0332,0.0018,0.001,0.0029
-117.4176,33.8074,-4.5294,-0.0455,0.0015,0.001,0.0024
-117.4176,33.8074,-5.7353,0,0.0013,0.001,0.0021
-117.4176,33.8074,-6.9412,0,0.0011,0.001,0.0018
-117.4176,33.8074,-8.1471,0,0.001,0.01,0.0016
-117.4176,33.8074,-9.3529,0,0,0.01,0
-117.4176,33.8074,-10.5588,0,0,0.01,0
-117.4176,33.8074,-11.7647,0,0,0.01,0
-117.4176,33.8074,-12.9706,0,0,0.001,0
-117.4176,33.8074,-14.1765,0,0,0.001,0
-117.4176,33.8074,-15.3824,0,0,0.001,0
-117.4176,33.8074,-16.5882,0,0,0.001,0
-117.4176,33.8074,-17.7941,0,0,0.01,0
-117.4176,33.8074,-19,0,0,0.01,0
-117.4176,33.8347,1.5,0,0.0024,0.01,0.0038
-117.4176,33.8347,0.2941,0,0.0023,0.01,0.0038
-117.4176,33.8347,-0.9118,0,0.0021,0.01,0.0035
-117.4176,33.8347,-2.1176,-0.0024,0.0019,0.01,0.0031
-117.4176,33.8347,-3.3235,-0.0009,0.0016,0.001,0.0027
-117.4176,33.8347,-4.5294,-0.0014,0.0014,0.001,0.0023
-117.4176,33.8347,-5.7353,0.0094,0.0013,0.001,0.0021
-117.4176,33.8347,-6.9412,0,0.0011,0.001,0.0018
-117.4176,33.8347,-8.1471,0,0.001,0.01,0.0017
-117.4176,33.8347,-9.3529,0,0,0.01,0
-117.4176,33.8347,-10.5588,0,0,0.01,0
-117.4176,33.8347,-11.7647,0,0,0.01,0
-117.4176,33.8347,-12.9706,0,0,0.001,0
-117.4176,33.8347,-14.1765,0,0,0.001,0
-117.4176,33.8347,-15.3824,0,0,0.001,0
-117.4176,33.8347,-16.5882,0,0,0.001,0
-117.4176,33.8347,-17.7941,0,0,0.01,0
-117.4176,33.8347,-19,0,0,0.01,0
-117.4176,33.8621,1.5,0,0.0016,0.01,0.0027
-117.4176,33.8621,0.2941,0,0.0016,0.01,0.0027
-117.4176,33.8621,-0.9118,0,0.0016,0.01,0.0027
-117.4176,33.8621,-2.1176,0,0.0015,0.01,0.0026
-117.4176,33.8621,-3.3235,0.0372,0.0014,0.001,0.0025
-117.4176,33.8621,-4.5294,0.0052,0.0013,0.001,0.0023
-117.4176,33.8621,-5.7353,0.0166,0.0012,0.001,0.0021
-117.4176,33.8621,-6.9412,0.0218,0.0011,0.001,0.002
-117.4176,33.8621,-8.1471,0,0.001,0.01,0.0017
-117.4176,33.8621,-9.3529,0,0,0.01,0
-117.4176,33.8621,-10.5588,0,0,0.01,0
-117.4176,33.8621,-11.7647,0,0,0.01,0
-117.4176,33.8621,-12.9706,0,0,0.001,0
-117.4176,33.8621,-14.1765,0,0,0.001,0
-117.4176,33.8621,-15.3824,0,0,0.001,0
-117.4176,33.8621,-16.5882,0,0,0.001,0
-117.4176,33.8621,-17.7941,0,0,0.01,0
-117.4176,33.8621,-19,0,0,0.01,0
-117.4176,33.8895,1.5,0,0.0014,0.001,0.0025
-117.4176,33.8895,0.2941,0,0.0014,0.001,0.0027
-117.4176,33.8895,-0.9118,0,0.0014,0.001,0.0027
-117.4176,33.8895,-2.1176,0,0.0014,0.001,0.0027
-117.4176,33.8895,-3.3235,0,0.0013,0.01,0.0027
-117.4176,33.8895,-4.5294,-0.0149,0.0012,0.01,0.0026
-117.4176,33.8895,-5.7353,0.0202,0.0011,0.01,0.0026
-117.4176,33.8895,-6.9412,0.024,0.0009,0.01,0.0025
-117.4176,33.8895,-8.1471,0,0.0009,0.001,0.0023
-117.4176,33.8895,-9.3529,0,0.0008,0.001,0.0021
-117.4176,33.8895,-10.5588,0,0.0008,0.001,0.0019
-117.4176,33.8895,-11.7647,0,0,0.001,0
-117.4176,33.8895,-12.9706,0,0,0.01,0
-117.4176,33.8895,-14.1765,0,0,0.01,0
-117.4176,33.8895,-15.3824,0,0,0.01,0
-117.4176,33.8895,-16.5882,0,0,0.01,0
-117.4176,33.8895,-17.7941,0,0,0.001,0
-117.4176,33.8895,-19,0,0,0.001,0
-117.4176,33.9168,1.5,0,0.0016,0.001,0.0029
-117.4176,33.9168,0.2941,0,0.0016,0.001,0.003
-117.4176,33.9168,-0.9118,0,0.0016,0.001,0.003
-117.4176,33.9168,-2.1176,0,0.0015,0.001,0.0029
-117.4176,33.9168,-3.3235,0,0.0014,0.01,0.0028
-117.4176,33.9168,-4.5294,0,0.0014,0.01,0.0027
-117.4176,33.9168,-5.7353,0.0163,0.0013,0.01,0.0027
-117.4176,33.9168,-6.9412,0.0234,0.0012,0.01,0.0027
-117.4176,33.9168,-8.1471,0.0349,0.0011,0.001,0.0025
-117.4176,33.9168,-9.3529,0,0.0009,0.001,0.0025
-117.4176,33.9168,-10.5588,0,0.0008,0.001,0.0025
-117.4176,33.9168,-11.7647,0,0.0007,0.001,0.0023
-117.4176,33.9168,-12.9706,0,0.0007,0.01,0.002
-117.4176,33.9168,-14.1765,0,0,0.01,0
-117.4176,33.9168,-15.3824,0,0,0.01,0
-117.4176,33.9168,-16.5882,0,0,0.01,0
-117.4176,33.9168,-17.7941,0,0,0.001,0
-117.4176,33.9168,-19,0,0,0.001,0
-117.4176,33.9442,1.5,0,0.0021,0.001,0.0041
-117.4176,33.9442,0.2941,0,0.0021,0.001,0.0042
-117.4176,33.9442,-0.9118,0,0.0019,0.001,0.004
-117.4176,33.9442,-2.1176,0,0.0017,0.001,0.0037
-117.4176,33.9442,-3.3235,0.1213,0.0015,0.01,0.0035
-117.4176,33.9442,-4.5294,0,0.0015,0.01,0.0032
-117.4176,33.9442,-5.7353,0.0506,0.0015,0.01,0.003
-117.4176,33.9442,-6.9412,0.0063,0.0014,0.01,0.0028
-117.4176,33.9442,-8.1471,0,0.0013,0.001,0.0027
-117.4176,33.9442,-9.3529,0,0.0012,0.001,0.0026
-117.4176,33.9442,-10.5588,0,0.001,0.001,0.0025
-117.4176,33.9442,-11.7647,0,0.0008,0.001,0.0025
-117.4176,33.9442,-12.9706,0,0.0007,0.01,0.0025
-117.4176,33.9442,-14.1765,0,0.0006,0.01,0.0022
-117.4176,33.9442,-15.3824,0,0.0006,0.01,0.0019
-117.4176,33.9442,-16.5882,0,0,0.01,0
-117.4176,33.9442,-17.7941,0,0,0.001,0
-117.4176,33.9442,-19,0,0,0.001,0
-117.4176,33.9716,1.5,0,0.0037,0.001,0.0071
-117.4176,33.9716,0.2941,0,0.0038,0.001,0.0073
-117.4176,33.9716,-0.9118,0.0028,0.0029,0.001,0.0058
-117.4176,33.9716,-2.1176,0.0253,0.0022,0.001,0.0048
-117.4176,33.9716,-3.3235,0.0546,0.0019,0.01,0.0043
-117.4176,33.9716,-4.5294,0.0456,0.0016,0.01,0.0039
-117.4176,33.9716,-5.7353,0.0656,0.0014,0.01,0.0036
-117.4176,33.9716,-6.9412,0.0204,0.0013,0.01,0.0034
-117.4176,33.9716,-8.1471,0.0564,0.0012,0.001,0.0031
-117.4176,33.9716,-9.3529,0,0.0012,0.001,0.0029
-117.4176,33.9716,-10.5588,0,0.0012,0.001,0.0026
-117.4176,33.9716,-11.7647,0,0.001,0.001,0.0025
-117.4176,33.9716,-12.9706,0,0.0008,0.01,0.0026
-117.4176,33.9716,-14.1765,0,0.0006,0.01,0.0025
-117.4176,33.9716,-15.3824,0,0.0006,0.01,0.0022
-117.4176,33.9716,-16.5882,0,0.0006,0.01,0.0019
-117.4176,33.9716,-17.7941,0,0,0.001,0
-117.4176,33.9716,-19,0,0,0.001,0
-117.4176,33.9989,1.5,0,0.0037,0.01,0.0065
-117.4176,33.9989,0.2941,0,0.0038,0.01,0.0067
-117.4176,33.9989,-0.9118,-0.0352,0.003,0.01,0.0056
-117.4176,33.9989,-2.1176,-0.0167,0.0025,0.01,0.0049
-117.4176,33.9989,-3.3235,-0.0003,0.0023,0.001,0.0045
-117.4176,33.9989,-4.5294,0.0292,0.0019,0.001,0.0042
-117.4176,33.9989,-5.7353,0.0094,0.0017,0.001,0.004
-117.4176,33.9989,-6.9412,0.0088,0.0016,0.001,0.0038
-117.4176,33.9989,-8.1471,0.0221,0.0015,0.01,0.0036
-117.4176,33.9989,-9.3529,0.0174,0.0013,0.01,0.0033
-117.4176,33.9989,-10.5588,-0.0687,0.0011,0.01,0.003
-117.4176,33.9989,-11.7647,0,0.001,0.01,0.0028
-117.4176,33.9989,-12.9706,0,0.0008,0.001,0.0028
-117.4176,33.9989,-14.1765,0,0.0006,0.001,0.0027
-117.4176,33.9989,-15.3824,0,0.0006,0.001,0.0024
-117.4176,33.9989,-16.5882,0,0.0006,0.001,0.0021
-117.4176,33.9989,-17.7941,0,0.0006,0.01,0.0019
-117.4176,33.9989,-19,0,0,0.01,0
-117.4176,34.0263,1.5,0,0.0022,0.01,0.0048
-117.4176,34.0263,0.2941,0,0.0023,0.01,0.0051
-117.4176,34.0263,-0.9118,0,0.0023,0.01,0.005
-117.4176,34.0263,-2.1176,0.0234,0.0022,0.01,0.0048
-117.4176,34.0263,-3.3235,0.0046,0.0022,0.001,0.0045
-117.4176,34.0263,-4.5294,0.0036,0.0021,0.001,0.0043
-117.4176,34.0263,-5.7353,-0.0056,0.002,0.001,0.0041
-117.4176,34.0263,-6.9412,0.0527,0.002,0.001,0.0039
-117.4176,34.0263,-8.1471,0.001,0.0018,0.01,0.0037
-117.4176,34.0263,-9.3529,-0.0308,0.0015,0.01,0.0036
-117.4176,34.0263,-10.5588,-0.1007,0.0014,0.01,0.0034
-117.4176,34.0263,-11.7647,-0.1011,0.0009,0.01,0.0032
-117.4176,34.0263,-12.9706,0.216,0.0007,0.001,0.0033
-117.4176,34.0263,-14.1765,0,0.0005,0.001,0.0031
-117.4176,34.0263,-15.3824,0,0.0005,0.001,0.0026
-117.4176,34.0263,-16.5882,0,0.0006,0.001,0.0023
-117.4176,34.0263,-17.7941,0,0.0006,0.01,0.002
-117.4176,34.0263,-19,0,0,0.01,0
-117.4176,34.0537,1.5,0,0.0025,0.01,0.0055
-117.4176,34.0537,0.2941,0,0.0025,0.01,0.0057
-117.4176,34.0537,-0.9118,0,0.0024,0.01,0.0053
-117.4176,34.0537,-2.1176,0.081,0.0023,0.01,0.005
-117.4176,34.0537,-3.3235,0.0132,0.0022,0.001,0.0048
-117.4176,34.0537,-4.5294,-0.0032,0.0021,0.001,0.0046
-117.4176,34.0537,-5.7353,-0.0186,0.002,0.001,0.0043
-117.4176,34.0537,-6.9412,0.0304,0.002,0.001,0.0041
-117.4176,34.0537,-8.1471,0.0291,0.0019,0.01,0.0039
-117.4176,34.0537,-9.3529,-0.0099,0.0017,0.01,0.0037
-117.4176,34.0537,-10.5588,-0.0169,0.0015,0.01,0.0036
-117.4176,34.0537,-11.7647,-0.039,0.0009,0.01,0.0036
-117.4176,34.0537,-12.9706,-0.0172,0.0005,0.001,0.0037
-117.4176,34.0537,-14.1765,0.028,0.0005,0.001,0.0034
-117.4176,34.0537,-15.3824,0,0.0005,0.001,0.0029
-117.4176,34.0537,-16.5882,0,0.0006,0.001,0.0025
-117.4176,34.0537,-17.7941,0,0.0006,0.01,0.0021
-117.4176,34.0537,-19,0,0,0.01,0
-117.4176,34.0811,1.5,0,0.0041,0.01,0.0075
-117.4176,34.0811,0.2941,0.0218,0.004,0.01,0.0076
-117.4176,34.0811,-0.9118,0.0233,0.0031,0.01,0.006
-117.4176,34.0811,-2.1176,0.0057,0.0027,0.01,0.0052
-117.4176,34.0811,-3.3235,0.0016,0.0024,0.001,0.0049
-117.4176,34.0811,-4.5294,-0.0128,0.0021,0.001,0.0047
-117.4176,34.0811,-5.7353,0.0597,0.0021,0.001,0.0045
-117.4176,34.0811,-6.9412,0.0316,0.0021,0.001,0.0044
-117.4176,34.0811,-8.1471,-0.0066,0.002,0.01,0.0042
-117.4176,34.0811,-9.3529,0.0211,0.0018,0.01,0.0041
-117.4176,34.0811,-10.5588,0.0285,0.0016,0.01,0.0042
-117.4176,34.0811,-11.7647,0.0573,0.001,0.01,0.0041
-117.4176,34.0811,-12.9706,0.0089,0.0007,0.001,0.004
-117.4176,34.0811,-14.1765,-0.1959,0.0007,0.001,0.0036
-117.4176,34.0811,-15.3824,0.1153,0.0006,0.001,0.0031
-117.4176,34.0811,-16.5882,0.1153,0.0006,0.001,0.0026
-117.4176,34.0811,-17.7941,0.1153,0.0006,0.01,0.0022
-117.4176,34.0811,-19,0,0,0.01,0
-117.4176,34.1084,1.5,0,0.0039,0.001,0.0049
-117.4176,34.1084,0.2941,0,0.0039,0.001,0.0051
-117.4176,34.1084,-0.9118,0.0117,0.0031,0.001,0.0048
-117.4176,34.1084,-2.1176,-0.0172,0.0024,0.001,0.0046
-117.4176,34.1084,-3.3235,-0.0185,0.0022,0.01,0.0046
-117.4176,34.1084,-4.5294,-0.0294,0.002,0.01,0.0047
-117.4176,34.1084,-5.7353,0.025,0.002,0.01,0.0048
-117.4176,34.1084,-6.9412,0.026,0.0019,0.01,0.0049
-117.4176,34.1084,-8.1471,-0.0157,0.0019,0.001,0.0048
-117.4176,34.1084,-9.3529,0.0233,0.0019,0.001,0.0047
-117.4176,34.1084,-10.5588,0.0428,0.0016,0.001,0.0046
-117.4176,34.1084,-11.7647,0.0485,0.0013,0.001,0.0044
-117.4176,34.1084,-12.9706,0.0457,0.0011,0.01,0.0041
-117.4176,34.1084,-14.1765,0.1013,0.0012,0.01,0.0038
-117.4176,34.1084,-15.3824,0,0.0009,0.01,0.0033
-117.4176,34.1084,-16.5882,0,0.0008,0.01,0.0027
-117.4176,34.1084,-17.7941,0,0.0007,0.001,0.0022
-117.4176,34.1084,-19,0,0,0.001,0
-117.4176,34.1358,1.5,0,0.0023,0.001,0.0032
-117.4176,34.1358,0.2941,0,0.0023,0.001,0.0035
-117.4176,34.1358,-0.9118,0,0.0022,0.001,0.0037
-117.4176,34.1358,-2.1176,-0.005,0.0022,0.001,0.0039
-117.4176,34.1358,-3.3235,0.0166,0.0021,0.01,0.0041
-117.4176,34.1358,-4.5294,-0.0376,0.0019,0.01,0.0043
-117.4176,34.1358,-5.7353,-0.003,0.0022,0.01,0.0047
-117.4176,34.1358,-6.9412,-0.0075,0.0024,0.01,0.0051
-117.4176,34.1358,-8.1471,-0.0238,0.0025,0.001,0.0055
-117.4176,34.1358,-9.3529,-0.0226,0.0027,0.001,0.0056
-117.4176,34.1358,-10.5588,0.0116,0.0025,0.001,0.0055
-117.4176,34.1358,-11.7647,0.0245,0.002,0.001,0.0049
-117.4176,34.1358,-12.9706,0.0138,0.0017,0.01,0.0044
-117.4176,34.1358,-14.1765,0.1438,0.0015,0.01,0.0039
-117.4176,34.1358,-15.3824,0,0.0013,0.01,0.0034
-117.4176,34.1358,-16.5882,0,0.0011,0.01,0.0028
-117.4176,34.1358,-17.7941,0,0.0009,0.001,0.0023
-117.4176,34.1358,-19,0,0,0.001,0
-117.4176,34.1632,1.5,0,0.0018,0.001,0.0036
-117.4176,34.1632,0.2941,0,0.0019,0.001,0.0037
-117.4176,34.1632,-0.9118,0,0.0018,0.001,0.0035
-117.4176,34.1632,-2.1176,0,0.0017,0.001,0.0036
-117.4176,34.1632,-3.3235,0.0787,0.0016,0.01,0.0037
-117.4176,34.1632,-4.5294,0.0582,0.0016,0.01,0.004
-117.4176,34.1632,-5.7353,0.0209,0.0018,0.01,0.0043
-117.4176,34.1632,-6.9412,-0.005,0.002,0.01,0.0046
-117.4176,34.1632,-8.1471,0.0251,0.0026,0.001,0.0051
-117.4176,34.1632,-9.3529,0.0475,0.0033,0.001,0.0056
-117.4176,34.1632,-10.5588,0.0284,0.0033,0.001,0.0057
-117.4176,34.1632,-11.7647,-0.0333,0.0027,0.001,0.0051
-117.4176,34.1632,-12.9706,-0.0396,0.0022,0.01,0.0044
-117.4176,34.1632,-14.1765,0,0.0018,0.01,0.0037
-117.4176,34.1632,-15.3824,0,0.0016,0.01,0.0031
-117.4176,34.1632,-16.5882,0,0.0013,0.01,0.0026
-117.4176,34.1632,-17.7941,0,0.001,0.001,0.0021
-117.4176,34.1632,-19,0,0,0.001,0
-117.4176,34.1905,1.5,0,0.001,0.001,0.003
-117.4176,34.1905,0.2941,0,0.0011,0.001,0.0032
-117.4176,34.1905,-0.9118,0,0.0012,0.001,0.0033
-117.4176,34.1905,-2.1176,0,0.0013,0.001,0.0034
-117.4176,34.1905,-3.3235,0.0767,0.0013,0.01,0.0035
-117.4176,34.1905,-4.5294,0.0767,0.0014,0.01,0.0036
-117.4176,34.1905,-5.7353,0,0.0014,0.01,0.0038
-117.4176,34.1905,-6.9412,-0.0393,0.0015,0.01,0.004
-117.4176,34.1905,-8.1471,0.0269,0.0017,0.001,0.0042
-117.4176,34.1905,-9.3529,0.1644,0.002,0.001,0.0044
-117.4176,34.1905,-10.5588,0.0387,0.0022,0.001,0.0048
-117.4176,34.1905,-11.7647,0.0303,0.0023,0.001,0.0048
-117.4176,34.1905,-12.9706,-0.0354,0.0021,0.01,0.0043
-117.4176,34.1905,-14.1765,-0.0565,0.0018,0.01,0.0034
-117.4176,34.1905,-15.3824,0,0.0014,0.01,0.0027
-117.4176,34.1905,-16.5882,0,0.0012,0.01,0.0022
-117.4176,34.1905,-17.7941,0,0,0.001,0
-117.4176,34.1905,-19,0,0,0.001,0
-117.4176,34.2179,1.5,0,0.0007,0.01,0.0023
-117.4176,34.2179,0.2941,0,0.0008,0.01,0.0025
-117.4176,34.2179,-0.9118,0,0.0009,0.01,0.0026
-117.4176,34.2179,-2.1176,0,0.0009,0.01,0.0028
-117.4176,34.2179,-3.3235,0,0.001,0.001,0.0029
-117.4176,34.2179,-4.5294,0,0.0011,0.001,0.003
-117.4176,34.2179,-5.7353,0,0.0012,0.001,0.0032
-117.4176,34.2179,-6.9412,0,0.0014,0.001,0.0033
-117.4176,34.2179,-8.1471,0,0.0016,0.01,0.0034
-117.4176,34.2179,-9.3529,-0.1763,0.0017,0.01,0.0036
-117.4176,34.2179,-10.5588,-0.1337,0.0019,0.01,0.0039
-117.4176,34.2179,-11.7647,-0.1337,0.0019,0.01,0.0038
-117.4176,34.2179,-12.9706,-0.0912,0.0018,0.001,0.0034
-117.4176,34.2179,-14.1765,-0.0398,0.0015,0.001,0.0028
-117.4176,34.2179,-15.3824,-0.0398,0.0012,0.001,0.0022
-117.4176,34.2179,-16.5882,0,0,0.001,0
-117.4176,34.2179,-17.7941,0,0,0.01,0
-117.4176,34.2179,-19,0,0,0.01,0
-117.4176,34.2453,1.5,0,0.0006,0.01,0.0017
-117.4176,34.2453,0.2941,0,0.0007,0.01,0.0018
-117.4176,34.2453,-0.9118,0,0.0008,0.01,0.002
-117.4176,34.2453,-2.1176,0,0.0009,0.01,0.0021
-117.4176,34.2453,-3.3235,0,0.0009,0.001,0.0022
-117.4176,34.2453,-4.5294,0,0.001,0.001,0.0023
-117.4176,34.2453,-5.7353,0,0.0011,0.001,0.0024
-117.4176,34.2453,-6.9412,0,0.0012,0.001,0.0026
-117.4176,34.2453,-8.1471,0,0.0013,0.01,0.0027
-117.4176,34.2453,-9.3529,0,0.0014,0.01,0.0028
-117.4176,34.2453,-10.5588,0.0948,0.0014,0.01,0.0027
-117.4176,34.2453,-11.7647,0,0.0014,0.01,0.0025
-117.4176,34.2453,-12.9706,0,0.0013,0.001,0.0023
-117.4176,34.2453,-14.1765,0,0,0.001,0
-117.4176,34.2453,-15.3824,0,0,0.001,0
-117.4176,34.2453,-16.5882,0,0,0.001,0
-117.4176,34.2453,-17.7941,0,0,0.01,0
-117.4176,34.2453,-19,0,0,0.01,0
-117.4176,34.2726,1.5,0,0,0.01,0
-117.4176,34.2726,0.2941,0,0,0.01,0
-117.4176,34.2726,-0.9118,0,0,0.01,0
-117.4176,34.2726,-2.1176,0,0,0.01,0
-117.4176,34.2726,-3.3235,0,0,0.001,0
-117.4176,34.2726,-4.5294,0,0,0.001,0
-117.4176,34.2726,-5.7353,0,0,0.001,0
-117.4176,34.2726,-6.9412,0,0,0.001,0
-117.4176,34.2726,-8.1471,0,0,0.01,0
-117.4176,34.2726,-9.3529,0,0,0.01,0
-117.4176,34.2726,-10.5588,0,0,0.01,0
-117.4176,34.2726,-11.7647,0,0,0.01,0
-117.4176,34.2726,-12.9706,0,0,0.001,0
-117.4176,34.2726,-14.1765,0,0,0.001,0
-117.4176,34.2726,-15.3824,0,0,0.001,0
-117.4176,34.2726,-16.5882,0,0,0.001,0
-117.4176,34.2726,-17.7941,0,0,0.01,0
-117.4176,34.2726,-19,0,0,0.01,0
-117.4176,34.3,1.5,0,0,0.01,0
-117.4176,34.3,0.2941,0,0,0.01,0
-117.4176,34.3,-0.9118,0,0,0.01,0
-117.4176,34.3,-2.1176,0,0,0.01,0
-117.4176,34.3,-3.3235,0,0,0.001,0
-117.4176,34.3,-4.5294,0,0,0.001,0
-117.4176,34.3,-5.7353,0,0,0.001,0
-117.4176,34.3,-6.9412,0,0,0.001,0
-117.4176,34.3,-8.1471,0,0,0.01,0
-117.4176,34.3,-9.3529,0,0,0.01,0
-117.4176,34.3,-10.5588,0,0,0.01,0
-117.4176,34.3,-11.7647,0,0,0.01,0
-117.4176,34.3,-12.9706,0,0,0.001,0
-117.4176,34.3,-14.1765,0,0,0.001,0
-117.4176,34.3,-15.3824,0,0,0.001,0
-117.4176,34.3,-16.5882,0,0,0.001,0
-117.4176,34.3,-17.7941,0,0,0.01,0
-117.4176,34.3,-19,0,0,0.01,0
-117.3897,33.78,1.5,0,0.0013,0.01,0.0021
-117.3897,33.78,0.2941,0,0.0013,0.01,0.0021
-117.3897,33.78,-0.9118,0,0.0013,0.01,0.002
-117.3897,33.78,-2.1176,0,0.0012,0.01,0.0019
-117.3897,33.78,-3.3235,0,0.0011,0.001,0.0017
-117.3897,33.78,-4.5294,0,0.001,0.001,0.0016
-117.3897,33.78,-5.7353,0,0,0.001,0
-117.3897,33.78,-6.9412,0,0,0.001,0
-117.3897,33.78,-8.1471,0,0,0.01,0
-117.3897,33.78,-9.3529,0,0,0.01,0
-117.3897,33.78,-10.5588,0,0,0.01,0
-117.3897,33.78,-11.7647,0,0,0.01,0
-117.3897,33.78,-12.9706,0,0,0.001,0
-117.3897,33.78,-14.1765,0,0,0.001,0
-117.3897,33.78,-15.3824,0,0,0.001,0
-117.3897,33.78,-16.5882,0,0,0.001,0
-117.3897,33.78,-17.7941,0,0,0.01,0
-117.3897,33.78,-19,0,0,0.01,0
-117.3897,33.8074,1.5,0,0.0014,0.01,0.0023
-117.3897,33.8074,0.2941,0,0.0015,0.01,0.0023
-117.3897,33.8074,-0.9118,0,0.0014,0.01,0.0022
-117.3897,33.8074,-2.1176,0,0.0013,0.01,0.0021
-117.3897,33.8074,-3.3235,-0.0627,0.0012,0.001,0.0019
-117.3897,33.8074,-4.5294,-0.0562,0.0011,0.001,0.0018
-117.3897,33.8074,-5.7353,-0.0981,0.001,0.001,0.0016
-117.3897,33.8074,-6.9412,-0.0981,0,0.001,0
-117.3897,33.8074,-8.1471,0,0,0.01,0
-117.3897,33.8074,-9.3529,0,0,0.01,0
-117.3897,33.8074,-10.5588,0,0,0.01,0
-117.3897,33.8074,-11.7647,0,0,0.01,0
-117.3897,33.8074,-12.9706,0,0,0.001,0
-117.3897,33.8074,-14.1765,0,0,0.001,0
-117.3897,33.8074,-15.3824,0,0,0.001,0
-117.3897,33.8074,-16.5882,0,0,0.001,0
-117.3897,33.8074,-17.7941,0,0,0.01,0
-117.3897,33.8074,-19,0,0,0.01,0
-117.3897,33.8347,1.5,0,0.0014,0.01,0.0022
-117.3897,33.8347,0.2941,0,0.0014,0.01,0.0023
-117.3897,33.8347,-0.9118,0,0.0014,0.01,0.0022
-117.3897,33.8347,-2.1176,0,0.0013,0.01,0.0021
-117.3897,33.8347,-3.3235,0,0.0013,0.001,0.002
-117.3897,33.8347,-4.5294,-0.0107,0.0012,0.001,0.0019
-117.3897,33.8347,-5.7353,-0.0032,0.0011,0.001,0.0017
-117.3897,33.8347,-6.9412,-0.0024,0,0.001,0
-117.3897,33.8347,-8.1471,0,0,0.01,0
-117.3897,33.8347,-9.3529,0,0,0.01,0
-117.3897,33.8347,-10.5588,0,0,0.01,0
-117.3897,33.8347,-11.7647,0,0,0.01,0
-117.3897,33.8347,-12.9706,0,0,0.001,0
-117.3897,33.8347,-14.1765,0,0,0.001,0
-117.3897,33.8347,-15.3824,0,0,0.001,0
-117.3897,33.8347,-16.5882,0,0,0.001,0
-117.3897,33.8347,-17.7941,0,0,0.01,0
-117.3897,33.8347,-19,0,0,0.01,0
-117.3897,33.8621,1.5,0,0.0012,0.01,0.0023
-117.3897,33.8621,0.2941,0,0.0013,0.01,0.0024
-117.3897,33.8621,-0.9118,0,0.0013,0.01,0.0024
-117.3897,33.8621,-2.1176,0,0.0012,0.01,0.0024
-117.3897,33.8621,-3.3235,0,0.0012,0.001,0.0023
-117.3897,33.8621,-4.5294,-0.0245,0.0011,0.001,0.0022
-117.3897,33.8621,-5.7353,-0.0011,0.001,0.001,0.002
-117.3897,33.8621,-6.9412,0.0079,0.0009,0.001,0.0019
-117.3897,33.8621,-8.1471,0,0,0.01,0
-117.3897,33.8621,-9.3529,0,0,0.01,0
-117.3897,33.8621,-10.5588,0,0,0.01,0
-117.3897,33.8621,-11.7647,0,0,0.01,0
-117.3897,33.8621,-12.9706,0,0,0.001,0
-117.3897,33.8621,-14.1765,0,0,0.001,0
-117.3897,33.8621,-15.3824,0,0,0.001,0
-117.3897,33.8621,-16.5882,0,0,0.001,0
-117.3897,33.8621,-17.7941,0,0,0.01,0
-117.3897,33.8621,-19,0,0,0.01,0
-117.3897,33.8895,1.5,0,0.0012,0.001,0.0029
-117.3897,33.8895,0.2941,0,0.0013,0.001,0.0029
-117.3897,33.8895,-0.9118,0,0.0013,0.001,0.0029
-117.3897,33.8895,-2.1176,0,0.0012,0.001,0.0029
-117.3897,33.8895,-3.3235,0,0.0011,0.01,0.0029
-117.3897,33.8895,-4.5294,0,0.001,0.01,0.0029
-117.3897,33.8895,-5.7353,0.0106,0.001,0.01,0.0028
-117.3897,33.8895,-6.9412,0.0198,0.0009,0.01,0.0026
-117.3897,33.8895,-8.1471,0.052,0.0009,0.001,0.0025
-117.3897,33.8895,-9.3529,0.1308,0.0009,0.001,0.0023
-117.3897,33.8895,-10.5588,0,0.0008,0.001,0.0021
-117.3897,33.8895,-11.7647,0,0.0007,0.001,0.0019
-117.3897,33.8895,-12.9706,0,0,0.01,0
-117.3897,33.8895,-14.1765,0,0,0.01,0
-117.3897,33.8895,-15.3824,0,0,0.01,0
-117.3897,33.8895,-16.5882,0,0,0.01,0
-117.3897,33.8895,-17.7941,0,0,0.001,0
-117.3897,33.8895,-19,0,0,0.001,0
-117.3897,33.9168,1.5,0,0.0016,0.001,0.0033
-117.3897,33.9168,0.2941,0,0.0017,0.001,0.0033
-117.3897,33.9168,-0.9118,0,0.0016,0.001,0.0032
-117.3897,33.9168,-2.1176,0,0.0015,0.001,0.0031
-117.3897,33.9168,-3.3235,0,0.0014,0.01,0.0031
-117.3897,33.9168,-4.5294,0,0.0013,0.01,0.003
-117.3897,33.9168,-5.7353,-0.0149,0.0013,0.01,0.0029
-117.3897,33.9168,-6.9412,0.0194,0.0012,0.01,0.0028
-117.3897,33.9168,-8.1471,0.0188,0.001,0.001,0.0028
-117.3897,33.9168,-9.3529,0.0193,0.0009,0.001,0.0028
-117.3897,33.9168,-10.5588,0,0.0008,0.001,0.0026
-117.3897,33.9168,-11.7647,0,0.0008,0.001,0.0024
-117.3897,33.9168,-12.9706,0,0.0008,0.01,0.0021
-117.3897,33.9168,-14.1765,0,0.0007,0.01,0.0019
-117.3897,33.9168,-15.3824,0,0,0.01,0
-117.3897,33.9168,-16.5882,0,0,0.01,0
-117.3897,33.9168,-17.7941,0,0,0.001,0
-117.3897,33.9168,-19,0,0,0.001,0
-117.3897,33.9442,1.5,0,0.0029,0.001,0.0056
-117.3897,33.9442,0.2941,0,0.0029,0.001,0.0057
-117.3897,33.9442,-0.9118,0,0.0025,0.001,0.0048
-117.3897,33.9442,-2.1176,0,0.0021,0.001,0.0041
-117.3897,33.9442,-3.3235,0,0.0018,0.01,0.0036
-117.3897,33.9442,-4.5294,0,0.0017,0.01,0.0033
-117.3897,33.9442,-5.7353,0.0506,0.0015,0.01,0.003
-117.3897,33.9442,-6.9412,-0.0315,0.0014,0.01,0.0028
-117.3897,33.9442,-8.1471,0.0206,0.0013,0.001,0.0028
-117.3897,33.9442,-9.3529,0.0108,0.0011,0.001,0.0028
-117.3897,33.9442,-10.5588,0.0568,0.001,0.001,0.0028
-117.3897,33.9442,-11.7647,0,0.0008,0.001,0.0028
-117.3897,33.9442,-12.9706,0,0.0008,0.01,0.0026
-117.3897,33.9442,-14.1765,0,0.0008,0.01,0.0023
-117.3897,33.9442,-15.3824,0,0.0007,0.01,0.002
-117.3897,33.9442,-16.5882,0,0.0007,0.01,0.0018
-117.3897,33.9442,-17.7941,0,0,0.001,0
-117.3897,33.9442,-19,0,0,0.001,0
-117.3897,33.9716,1.5,0,0.0077,0.001,0.014
-117.3897,33.9716,0.2941,0,0.0078,0.001,0.0143
-117.3897,33.9716,-0.9118,-0.0107,0.0047,0.001,0.0092
-117.3897,33.9716,-2.1176,0.0082,0.0027,0.001,0.0059
-117.3897,33.9716,-3.3235,0.013,0.002,0.01,0.0046
-117.3897,33.9716,-4.5294,0.0336,0.0017,0.01,0.0039
-117.3897,33.9716,-5.7353,-0.0003,0.0015,0.01,0.0035
-117.3897,33.9716,-6.9412,-0.0303,0.0015,0.01,0.0032
-117.3897,33.9716,-8.1471,0.0437,0.0014,0.001,0.003
-117.3897,33.9716,-9.3529,0.0211,0.0013,0.001,0.0028
-117.3897,33.9716,-10.5588,0.0184,0.0012,0.001,0.0028
-117.3897,33.9716,-11.7647,0.1071,0.001,0.001,0.003
-117.3897,33.9716,-12.9706,0,0.0009,0.01,0.0029
-117.3897,33.9716,-14.1765,0,0.0008,0.01,0.0026
-117.3897,33.9716,-15.3824,0,0.0007,0.01,0.0024
-117.3897,33.9716,-16.5882,0,0.0007,0.01,0.0021
-117.3897,33.9716,-17.7941,0,0.0007,0.001,0.0019
-117.3897,33.9716,-19,0,0,0.001,0
-117.3897,33.9989,1.5,0,0.0068,0.01,0.0111
-117.3897,33.9989,0.2941,0,0.0069,0.01,0.0114
-117.3897,33.9989,-0.9118,-0.0321,0.0042,0.01,0.0078
-117.3897,33.9989,-2.1176,-0.0048,0.0028,0.01,0.0058
-117.3897,33.9989,-3.3235,0.0019,0.0023,0.001,0.0048
-117.3897,33.9989,-4.5294,-0.007,0.0019,0.001,0.0043
-117.3897,33.9989,-5.7353,-0.0195,0.0016,0.001,0.004
-117.3897,33.9989,-6.9412,-0.0104,0.0013,0.001,0.0037
-117.3897,33.9989,-8.1471,0.0235,0.0012,0.01,0.0034
-117.3897,33.9989,-9.3529,0.0099,0.0012,0.01,0.0032
-117.3897,33.9989,-10.5588,-0.0153,0.0012,0.01,0.0031
-117.3897,33.9989,-11.7647,-0.0357,0.001,0.01,0.0032
-117.3897,33.9989,-12.9706,0,0.0009,0.001,0.0031
-117.3897,33.9989,-14.1765,0,0.0008,0.001,0.0029
-117.3897,33.9989,-15.3824,0,0.0008,0.001,0.0026
-117.3897,33.9989,-16.5882,0,0.0008,0.001,0.0024
-117.3897,33.9989,-17.7941,0,0.0007,0.01,0.0021
-117.3897,33.9989,-19,0,0.0007,0.01,0.0018
-117.3897,34.0263,1.5,0,0.0023,0.01,0.0047
-117.3897,34.0263,0.2941,0,0.0025,0.01,0.0048
-117.3897,34.0263,-0.9118,0,0.0023,0.01,0.0047
-117.3897,34.0263,-2.1176,0,0.0021,0.01,0.0045
-117.3897,34.0263,-3.3235,0.0018,0.002,0.001,0.0043
-117.3897,34.0263,-4.5294,0.0146,0.0018,0.001,0.0041
-117.3897,34.0263,-5.7353,0.0099,0.0017,0.001,0.004
-117.3897,34.0263,-6.9412,-0.0063,0.0017,0.001,0.0039
-117.3897,34.0263,-8.1471,-0.0163,0.0015,0.01,0.0037
-117.3897,34.0263,-9.3529,-0.0157,0.0012,0.01,0.0036
-117.3897,34.0263,-10.5588,0.0057,0.0011,0.01,0.0036
-117.3897,34.0263,-11.7647,-0.0635,0.001,0.01,0.0036
-117.3897,34.0263,-12.9706,0.0196,0.0009,0.001,0.0035
-117.3897,34.0263,-14.1765,0,0.0008,0.001,0.0032
-117.3897,34.0263,-15.3824,0,0.0008,0.001,0.0028
-117.3897,34.0263,-16.5882,0,0.0008,0.001,0.0025
-117.3897,34.0263,-17.7941,0,0.0008,0.01,0.0023
-117.3897,34.0263,-19,0,0.0008,0.01,0.002
-117.3897,34.0537,1.5,0,0.0024,0.01,0.0041
-117.3897,34.0537,0.2941,0,0.0026,0.01,0.0043
-117.3897,34.0537,-0.9118,0,0.0026,0.01,0.0043
-117.3897,34.0537,-2.1176,0,0.0025,0.01,0.0043
-117.3897,34.0537,-3.3235,0,0.0023,0.001,0.0042
-117.3897,34.0537,-4.5294,0.0036,0.0021,0.001,0.0041
-117.3897,34.0537,-5.7353,-0.0057,0.0019,0.001,0.0041
-117.3897,34.0537,-6.9412,0.009,0.0018,0.001,0.004
-117.3897,34.0537,-8.1471,0.0397,0.0018,0.01,0.004
-117.3897,34.0537,-9.3529,0.0312,0.0014,0.01,0.004
-117.3897,34.0537,-10.5588,-0.0029,0.0011,0.01,0.0041
-117.3897,34.0537,-11.7647,-0.019,0.0008,0.01,0.004
-117.3897,34.0537,-12.9706,-0.0021,0.0008,0.001,0.0038
-117.3897,34.0537,-14.1765,0.028,0.0008,0.001,0.0034
-117.3897,34.0537,-15.3824,0.028,0.0008,0.001,0.0031
-117.3897,34.0537,-16.5882,0,0.0008,0.001,0.0027
-117.3897,34.0537,-17.7941,0,0.0008,0.01,0.0023
-117.3897,34.0537,-19,0,0.0008,0.01,0.002
-117.3897,34.0811,1.5,0,0.0031,0.01,0.0052
-117.3897,34.0811,0.2941,-0.0244,0.0033,0.01,0.0053
-117.3897,34.0811,-0.9118,-0.0202,0.0031,0.01,0.0049
-117.3897,34.0811,-2.1176,0.0306,0.0028,0.01,0.0046
-117.3897,34.0811,-3.3235,0.039,0.0025,0.001,0.0044
-117.3897,34.0811,-4.5294,0.0146,0.0023,0.001,0.0044
-117.3897,34.0811,-5.7353,0.0177,0.0021,0.001,0.0044
-117.3897,34.0811,-6.9412,0.0303,0.002,0.001,0.0044
-117.3897,34.0811,-8.1471,0.0274,0.0019,0.01,0.0045
-117.3897,34.0811,-9.3529,0.0393,0.0014,0.01,0.0046
-117.3897,34.0811,-10.5588,0.0235,0.0012,0.01,0.0046
-117.3897,34.0811,-11.7647,-0.0341,0.0011,0.01,0.0044
-117.3897,34.0811,-12.9706,0.0332,0.0011,0.001,0.0041
-117.3897,34.0811,-14.1765,0.0089,0.0011,0.001,0.0037
-117.3897,34.0811,-15.3824,-0.0403,0.0009,0.001,0.0033
-117.3897,34.0811,-16.5882,0,0.0008,0.001,0.0029
-117.3897,34.0811,-17.7941,0,0.0008,0.01,0.0025
-117.3897,34.0811,-19,0,0.0008,0.01,0.002
-117.3897,34.1084,1.5,0,0.0025,0.001,0.0049
-117.3897,34.1084,0.2941,0,0.0026,0.001,0.005
-117.3897,34.1084,-0.9118,-0.0396,0.0025,0.001,0.0047
-117.3897,34.1084,-2.1176,-0.0386,0.0023,0.001,0.0045
-117.3897,34.1084,-3.3235,0.017,0.002,0.01,0.0045
-117.3897,34.1084,-4.5294,0.0218,0.0018,0.01,0.0046
-117.3897,34.1084,-5.7353,0.0335,0.0019,0.01,0.0047
-117.3897,34.1084,-6.9412,0.0095,0.0019,0.01,0.0048
-117.3897,34.1084,-8.1471,-0.0023,0.0019,0.001,0.005
-117.3897,34.1084,-9.3529,0.0405,0.0018,0.001,0.0052
-117.3897,34.1084,-10.5588,0.0491,0.0017,0.001,0.005
-117.3897,34.1084,-11.7647,0.0085,0.0015,0.001,0.0046
-117.3897,34.1084,-12.9706,-0.0337,0.0014,0.01,0.0042
-117.3897,34.1084,-14.1765,-0.021,0.0014,0.01,0.0038
-117.3897,34.1084,-15.3824,0.0861,0.0012,0.01,0.0033
-117.3897,34.1084,-16.5882,0,0.001,0.01,0.0029
-117.3897,34.1084,-17.7941,0,0.0008,0.001,0.0024
-117.3897,34.1084,-19,0,0.0007,0.001,0.0019
-117.3897,34.1358,1.5,0,0.0018,0.001,0.0037
-117.3897,34.1358,0.2941,0,0.0019,0.001,0.0038
-117.3897,34.1358,-0.9118,0,0.0019,0.001,0.0039
-117.3897,34.1358,-2.1176,0,0.0019,0.001,0.0041
-117.3897,34.1358,-3.3235,0.0615,0.0019,0.01,0.0042
-117.3897,34.1358,-4.5294,0.0715,0.0018,0.01,0.0045
-117.3897,34.1358,-5.7353,0.0701,0.0018,0.01,0.0048
-117.3897,34.1358,-6.9412,0.0147,0.0022,0.01,0.0053
-117.3897,34.1358,-8.1471,0.0241,0.0028,0.001,0.0059
-117.3897,34.1358,-9.3529,0.0247,0.0035,0.001,0.0063
-117.3897,34.1358,-10.5588,0.008,0.0039,0.001,0.0063
-117.3897,34.1358,-11.7647,0,0.0027,0.001,0.0053
-117.3897,34.1358,-12.9706,-0.0518,0.002,0.01,0.0044
-117.3897,34.1358,-14.1765,-0.1222,0.0016,0.01,0.0037
-117.3897,34.1358,-15.3824,0,0.0013,0.01,0.0032
-117.3897,34.1358,-16.5882,0,0.0011,0.01,0.0027
-117.3897,34.1358,-17.7941,0,0.0009,0.001,0.0022
-117.3897,34.1358,-19,0,0,0.001,0
-117.3897,34.1632,1.5,0,0.0015,0.001,0.0035
-117.3897,34.1632,0.2941,0,0.0016,0.001,0.0036
-117.3897,34.1632,-0.9118,0,0.0016,0.001,0.0038
-117.3897,34.1632,-2.1176,0,0.0016,0.001,0.0039
-117.3897,34.1632,-3.3235,0,0.0017,0.01,0.0041
-117.3897,34.1632,-4.5294,0.0332,0.0016,0.01,0.0044
-117.3897,34.1632,-5.7353,-0.0572,0.0015,0.01,0.0046
-117.3897,34.1632,-6.9412,-0.0389,0.0016,0.01,0.0048
-117.3897,34.1632,-8.1471,0.0327,0.0022,0.001,0.0051
-117.3897,34.1632,-9.3529,0.0268,0.0034,0.001,0.0057
-117.3897,34.1632,-10.5588,0.0333,0.0039,0.001,0.006
-117.3897,34.1632,-11.7647,0.0311,0.0035,0.001,0.0055
-117.3897,34.1632,-12.9706,-0.0291,0.0024,0.01,0.0043
-117.3897,34.1632,-14.1765,0,0.0017,0.01,0.0034
-117.3897,34.1632,-15.3824,0,0.0014,0.01,0.0029
-117.3897,34.1632,-16.5882,0,0.0012,0.01,0.0024
-117.3897,34.1632,-17.7941,0,0.0009,0.001,0.0019
-117.3897,34.1632,-19,0,0,0.001,0
-117.3897,34.1905,1.5,0,0.0009,0.001,0.0031
-117.3897,34.1905,0.2941,0,0.001,0.001,0.0033
-117.3897,34.1905,-0.9118,0,0.001,0.001,0.0034
-117.3897,34.1905,-2.1176,0,0.0011,0.001,0.0035
-117.3897,34.1905,-3.3235,0,0.0012,0.01,0.0036
-117.3897,34.1905,-4.5294,0,0.0014,0.01,0.0037
-117.3897,34.1905,-5.7353,-0.1224,0.0014,0.01,0.0037
-117.3897,34.1905,-6.9412,-0.065,0.0015,0.01,0.0038
-117.3897,34.1905,-8.1471,-0.046,0.0017,0.001,0.0038
-117.3897,34.1905,-9.3529,-0.0543,0.0019,0.001,0.0039
-117.3897,34.1905,-10.5588,-0.0136,0.0021,0.001,0.004
-117.3897,34.1905,-11.7647,0.131,0.0021,0.001,0.0038
-117.3897,34.1905,-12.9706,0.1328,0.0018,0.01,0.0033
-117.3897,34.1905,-14.1765,0,0.0015,0.01,0.0028
-117.3897,34.1905,-15.3824,0,0.0012,0.01,0.0023
-117.3897,34.1905,-16.5882,0,0,0.01,0
-117.3897,34.1905,-17.7941,0,0,0.001,0
-117.3897,34.1905,-19,0,0,0.001,0
-117.3897,34.2179,1.5,0,0.0009,0.01,0.0025
-117.3897,34.2179,0.2941,0,0.001,0.01,0.0026
-117.3897,34.2179,-0.9118,0,0.001,0.01,0.0027
-117.3897,34.2179,-2.1176,0,0.0011,0.01,0.0028
-117.3897,34.2179,-3.3235,0,0.0011,0.001,0.0028
-117.3897,34.2179,-4.5294,0,0.0012,0.001,0.0028
-117.3897,34.2179,-5.7353,0,0.0012,0.001,0.0029
-117.3897,34.2179,-6.9412,0,0.0013,0.001,0.0028
-117.3897,34.2179,-8.1471,0,0.0013,0.01,0.0028
-117.3897,34.2179,-9.3529,-0.1763,0.0013,0.01,0.0027
-117.3897,34.2179,-10.5588,-0.0912,0.0014,0.01,0.0026
-117.3897,34.2179,-11.7647,0,0.0013,0.01,0.0025
-117.3897,34.2179,-12.9706,0,0.0012,0.001,0.0023
-117.3897,34.2179,-14.1765,0,0.0011,0.001,0.0021
-117.3897,34.2179,-15.3824,0,0,0.001,0
-117.3897,34.2179,-16.5882,0,0,0.001,0
-117.3897,34.2179,-17.7941,0,0,0.01,0
-117.3897,34.2179,-19,0,0,0.01,0
-117.3897,34.2453,1.5,0,0,0.01,0
-117.3897,34.2453,0.2941,0,0.0008,0.01,0.0018
-117.3897,34.2453,-0.9118,0,0.0009,0.01,0.0019
-117.3897,34.2453,-2.1176,0,0.001,0.01,0.002
-117.3897,34.2453,-3.3235,0,0.001,0.001,0.0021
-117.3897,34.2453,-4.5294,0,0.001,0.001,0.0021
-117.3897,34.2453,-5.7353,0,0.001,0.001,0.0021
-117.3897,34.2453,-6.9412,0,0.001,0.001,0.0021
-117.3897,34.2453,-8.1471,0,0.0011,0.01,0.0021
-117.3897,34.2453,-9.3529,0,0.0011,0.01,0.002
-117.3897,34.2453,-10.5588,0.0948,0,0.01,0
-117.3897,34.2453,-11.7647,0,0,0.01,0
-117.3897,34.2453,-12.9706,0,0,0.001,0
-117.3897,34.2453,-14.1765,0,0,0.001,0
-117.3897,34.2453,-15.3824,0,0,0.001,0
-117.3897,34.2453,-16.5882,0,0,0.001,0
-117.3897,34.2453,-17.7941,0,0,0.01,0
-117.3897,34.2453,-19,0,0,0.01,0
-117.3897,34.2726,1.5,0,0,0.01,0
-117.3897,34.2726,0.2941,0,0,0.01,0
-117.3897,34.2726,-0.9118,0,0,0.01,0
-117.3897,34.2726,-2.1176,0,0,0.01,0
-117.3897,34.2726,-3.3235,0,0,0.001,0
-117.3897,34.2726,-4.5294,0,0,0.001,0
-117.3897,34.2726,-5.7353,0,0,0.001,0
-117.3897,34.2726,-6.9412,0,0,0.001,0
-117.3897,34.2726,-8.1471,0,0,0.01,0
-117.3897,34.2726,-9.3529,0,0,0.01,0
-117.3897,34.2726,-10.5588,0,0,0.01,0
-117.3897,34.2726,-11.7647,0,0,0.01,0
-117.3897,34.2726,-12.9706,0,0,0.001,0
-117.3897,34.2726,-14.1765,0,0,0.001,0
-117.3897,34.2726,-15.3824,0,0,0.001,0
-117.3897,34.2726,-16.5882,0,0,0.001,0
-117.3897,34.2726,-17.7941,0,0,0.01,0
-117.3897,34.2726,-19,0,0,0.01,0
-117.3897,34.3,1.5,0,0,0.01,0
-117.3897,34.3,0.2941,0,0,0.01,0
-117.3897,34.3,-0.9118,0,0,0.01,0
-117.3897,34.3,-2.1176,0,0,0.01,0
-117.3897,34.3,-3.3235,0,0,0.001,0
-117.3897,34.3,-4.5294,0,0,0.001,0
-117.3897,34.3,-5.7353,0,0,0.001,0
-117.3897,34.3,-6.9412,0,0,0.001,0
-117.3897,34.3,-8.1471,0,0,0.01,0
-117.3897,34.3,-9.3529,0,0,0.01,0
-117.3897,34.3,-10.5588,0,0,0.01,0
-117.3897,34.3,-11.7647,0,0,0.01,0
-117.3897,34.3,-12.9706,0,0,0.001,0
-117.3897,34.3,-14.1765,0,0,0.001,0
-117.3897,34.3,-15.3824,0,0,0.001,0
-117.3897,34.3,-16.5882,0,0,0.001,0
-117.3897,34.3,-17.7941,0,0,0.01,0
-117.3897,34.3,-19,0,0,0.01,0
-117.3619,33.78,1.5,0,0,0.001,0
-117.3619,33.78,0.2941,0,0,0.001,0
-117.3619,33.78,-0.9118,0,0,0.001,0
-117.3619,33.78,-2.1176,0,0,0.001,0
-117.3619,33.78,-3.3235,0,0,0.01,0
-117.3619,33.78,-4.5294,0,0,0.01,0
-117.3619,33.78,-5.7353,0,0,0.01,0
-117.3619,33.78,-6.9412,0,0,0.01,0
-117.3619,33.78,-8.1471,0,0,0.001,0
-117.3619,33.78,-9.3529,0,0,0.001,0
-117.3619,33.78,-10.5588,0,0,0.001,0
-117.3619,33.78,-11.7647,0,0,0.001,0
-117.3619,33.78,-12.9706,0,0,0.01,0
-117.3619,33.78,-14.1765,0,0,0.01,0
-117.3619,33.78,-15.3824,0,0,0.01,0
-117.3619,33.78,-16.5882,0,0,0.01,0
-117.3619,33.78,-17.7941,0,0,0.001,0
-117.3619,33.78,-19,0,0,0.001,0
-117.3619,33.8074,1.5,0,0,0.001,0
-117.3619,33.8074,0.2941,0,0,0.001,0
-117.3619,33.8074,-0.9118,0,0,0.001,0
-117.3619,33.8074,-2.1176,0,0,0.001,0
-117.3619,33.8074,-3.3235,0,0,0.01,0
-117.3619,33.8074,-4.5294,-0.0627,0,0.01,0
-117.3619,33.8074,-5.7353,-0.0627,0,0.01,0
-117.3619,33.8074,-6.9412,-0.0981,0,0.01,0
-117.3619,33.8074,-8.1471,-0.0981,0,0.001,0
-117.3619,33.8074,-9.3529,0,0,0.001,0
-117.3619,33.8074,-10.5588,0,0,0.001,0
-117.3619,33.8074,-11.7647,0,0,0.001,0
-117.3619,33.8074,-12.9706,0,0,0.01,0
-117.3619,33.8074,-14.1765,0,0,0.01,0
-117.3619,33.8074,-15.3824,0,0,0.01,0
-117.3619,33.8074,-16.5882,0,0,0.01,0
-117.3619,33.8074,-17.7941,0,0,0.001,0
-117.3619,33.8074,-19,0,0,0.001,0
-117.3619,33.8347,1.5,0,0,0.001,0
-117.3619,33.8347,0.2941,0,0,0.001,0
-117.3619,33.8347,-0.9118,0,0,0.001,0
-117.3619,33.8347,-2.1176,0,0,0.001,0
-117.3619,33.8347,-3.3235,0,0,0.01,0
-117.3619,33.8347,-4.5294,0,0,0.01,0
-117.3619,33.8347,-5.7353,-0.0275,0,0.01,0
-117.3619,33.8347,-6.9412,-0.0464,0,0.01,0
-117.3619,33.8347,-8.1471,0,0,0.001,0
-117.3619,33.8347,-9.3529,0,0,0.001,0
-117.3619,33.8347,-10.5588,0,0,0.001,0
-117.3619,33.8347,-11.7647,0,0,0.001,0
-117.3619,33.8347,-12.9706,0,0,0.01,0
-117.3619,33.8347,-14.1765,0,0,0.01,0
-117.3619,33.8347,-15.3824,0,0,0.01,0
-117.3619,33.8347,-16.5882,0,0,0.01,0
-117.3619,33.8347,-17.7941,0,0,0.001,0
-117.3619,33.8347,-19,0,0,0.001,0
-117.3619,33.8621,1.5,0,0.001,0.001,0.002
-117.3619,33.8621,0.2941,0,0.001,0.001,0.0021
-117.3619,33.8621,-0.9118,0,0.001,0.001,0.0022
-117.3619,33.8621,-2.1176,0,0.001,0.001,0.0022
-117.3619,33.8621,-3.3235,0,0.001,0.01,0.0021
-117.3619,33.8621,-4.5294,0,0.001,0.01,0.0021
-117.3619,33.8621,-5.7353,-0.0127,0.0009,0.01,0.002
-117.3619,33.8621,-6.9412,-0.0091,0.0009,0.01,0.0019
-117.3619,33.8621,-8.1471,0.0313,0,0.001,0
-117.3619,33.8621,-9.3529,0,0,0.001,0
-117.3619,33.8621,-10.5588,0,0,0.001,0
-117.3619,33.8621,-11.7647,0,0,0.001,0
-117.3619,33.8621,-12.9706,0,0,0.01,0
-117.3619,33.8621,-14.1765,0,0,0.01,0
-117.3619,33.8621,-15.3824,0,0,0.01,0
-117.3619,33.8621,-16.5882,0,0,0.01,0
-117.3619,33.8621,-17.7941,0,0,0.001,0
-117.3619,33.8621,-19,0,0,0.001,0
-117.3619,33.8895,1.5,0,0.0011,0.01,0.003
-117.3619,33.8895,0.2941,0,0.0011,0.01,0.0031
-117.3619,33.8895,-0.9118,0,0.0011,0.01,0.0031
-117.3619,33.8895,-2.1176,0,0.0011,0.01,0.003
-117.3619,33.8895,-3.3235,0,0.001,0.001,0.003
-117.3619,33.8895,-4.5294,0,0.001,0.001,0.0029
-117.3619,33.8895,-5.7353,-0.0219,0.001,0.001,0.0028
-117.3619,33.8895,-6.9412,-0.0155,0.001,0.001,0.0026
-117.3619,33.8895,-8.1471,0.0051,0.0009,0.01,0.0025
-117.3619,33.8895,-9.3529,0.019,0.0009,0.01,0.0023
-117.3619,33.8895,-10.5588,0,0.0009,0.01,0.0021
-117.3619,33.8895,-11.7647,0,0.0008,0.01,0.0019
-117.3619,33.8895,-12.9706,0,0,0.001,0
-117.3619,33.8895,-14.1765,0,0,0.001,0
-117.3619,33.8895,-15.3824,0,0,0.001,0
-117.3619,33.8895,-16.5882,0,0,0.001,0
-117.3619,33.8895,-17.7941,0,0,0.01,0
-117.3619,33.8895,-19,0,0,0.01,0
-117.3619,33.9168,1.5,0,0.0015,0.01,0.0037
-117.3619,33.9168,0.2941,0,0.0015,0.01,0.0037
-117.3619,33.9168,-0.9118,0,0.0015,0.01,0.0036
-117.3619,33.9168,-2.1176,0,0.0014,0.01,0.0034
-117.3619,33.9168,-3.3235,0,0.0013,0.001,0.0032
-117.3619,33.9168,-4.5294,0,0.0012,0.001,0.0031
-117.3619,33.9168,-5.7353,-0.0406,0.0011,0.001,0.0031
-117.3619,33.9168,-6.9412,-0.021,0.001,0.001,0.0031
-117.3619,33.9168,-8.1471,0.0146,0.0009,0.01,0.003
-117.3619,33.9168,-9.3529,0.0166,0.0009,0.01,0.0028
-117.3619,33.9168,-10.5588,0.0961,0.001,0.01,0.0026
-117.3619,33.9168,-11.7647,0.1308,0.0009,0.01,0.0024
-117.3619,33.9168,-12.9706,0,0.0009,0.001,0.0023
-117.3619,33.9168,-14.1765,0,0.0008,0.001,0.0021
-117.3619,33.9168,-15.3824,0,0.0008,0.001,0.0019
-117.3619,33.9168,-16.5882,0,0,0.001,0
-117.3619,33.9168,-17.7941,0,0,0.01,0
-117.3619,33.9168,-19,0,0,0.01,0
-117.3619,33.9442,1.5,0,0.003,0.01,0.007
-117.3619,33.9442,0.2941,0,0.003,0.01,0.0071
-117.3619,33.9442,-0.9118,0,0.0024,0.01,0.0054
-117.3619,33.9442,-2.1176,0,0.0021,0.01,0.0043
-117.3619,33.9442,-3.3235,-0.2504,0.0018,0.001,0.0037
-117.3619,33.9442,-4.5294,-0.2504,0.0016,0.001,0.0035
-117.3619,33.9442,-5.7353,-0.0022,0.0015,0.001,0.0033
-117.3619,33.9442,-6.9412,-0.0296,0.0013,0.001,0.0032
-117.3619,33.9442,-8.1471,0.0437,0.0012,0.01,0.0032
-117.3619,33.9442,-9.3529,0.0414,0.0011,0.01,0.0032
-117.3619,33.9442,-10.5588,0.028,0.001,0.01,0.0031
-117.3619,33.9442,-11.7647,-0.0132,0.001,0.01,0.0029
-117.3619,33.9442,-12.9706,-0.0003,0.001,0.001,0.0027
-117.3619,33.9442,-14.1765,-0.0003,0.001,0.001,0.0026
-117.3619,33.9442,-15.3824,-0.0003,0.001,0.001,0.0024
-117.3619,33.9442,-16.5882,-0.0003,0.0009,0.001,0.0022
-117.3619,33.9442,-17.7941,0,0.0008,0.01,0.0019
-117.3619,33.9442,-19,0,0,0.01,0
-117.3619,33.9716,1.5,0,0.0051,0.01,0.0107
-117.3619,33.9716,0.2941,0,0.0052,0.01,0.0109
-117.3619,33.9716,-0.9118,0.0316,0.0036,0.01,0.0074
-117.3619,33.9716,-2.1176,0.0095,0.0026,0.01,0.0054
-117.3619,33.9716,-3.3235,0.0008,0.0021,0.001,0.0044
-117.3619,33.9716,-4.5294,0.0064,0.0019,0.001,0.0038
-117.3619,33.9716,-5.7353,0.0391,0.0018,0.001,0.0034
-117.3619,33.9716,-6.9412,0.0231,0.0016,0.001,0.0033
-117.3619,33.9716,-8.1471,-0.0201,0.0014,0.01,0.0033
-117.3619,33.9716,-9.3529,0.023,0.0013,0.01,0.0034
-117.3619,33.9716,-10.5588,0.0072,0.0012,0.01,0.0034
-117.3619,33.9716,-11.7647,0.0208,0.001,0.01,0.0033
-117.3619,33.9716,-12.9706,0.0747,0.001,0.001,0.0031
-117.3619,33.9716,-14.1765,0,0.0011,0.001,0.0029
-117.3619,33.9716,-15.3824,0,0.0011,0.001,0.0027
-117.3619,33.9716,-16.5882,0,0.001,0.001,0.0025
-117.3619,33.9716,-17.7941,0,0.0009,0.01,0.0022
-117.3619,33.9716,-19,0,0.0008,0.01,0.0019
-117.3619,33.9989,1.5,0,0.0041,0.001,0.0071
-117.3619,33.9989,0.2941,0,0.0042,0.001,0.0073
-117.3619,33.9989,-0.9118,0,0.003,0.001,0.006
-117.3619,33.9989,-2.1176,0.0209,0.0024,0.001,0.0051
-117.3619,33.9989,-3.3235,-0.0049,0.002,0.01,0.0045
-117.3619,33.9989,-4.5294,-0.006,0.0018,0.01,0.0041
-117.3619,33.9989,-5.7353,-0.0076,0.0018,0.01,0.0038
-117.3619,33.9989,-6.9412,-0.008,0.0016,0.01,0.0037
-117.3619,33.9989,-8.1471,-0.0055,0.0014,0.001,0.0036
-117.3619,33.9989,-9.3529,0.0159,0.0013,0.001,0.0037
-117.3619,33.9989,-10.5588,0.0099,0.0012,0.001,0.0037
-117.3619,33.9989,-11.7647,0,0.0011,0.001,0.0036
-117.3619,33.9989,-12.9706,0.0283,0.0011,0.01,0.0034
-117.3619,33.9989,-14.1765,0.1755,0.0011,0.01,0.0032
-117.3619,33.9989,-15.3824,0,0.0012,0.01,0.003
-117.3619,33.9989,-16.5882,0,0.0011,0.01,0.0028
-117.3619,33.9989,-17.7941,0,0.001,0.001,0.0025
-117.3619,33.9989,-19,0,0.0009,0.001,0.0022
-117.3619,34.0263,1.5,0,0.002,0.001,0.0046
-117.3619,34.0263,0.2941,0,0.0021,0.001,0.0047
-117.3619,34.0263,-0.9118,0,0.0021,0.001,0.0047
-117.3619,34.0263,-2.1176,0,0.0019,0.001,0.0046
-117.3619,34.0263,-3.3235,0.1388,0.0018,0.01,0.0044
-117.3619,34.0263,-4.5294,0.0395,0.0017,0.01,0.0042
-117.3619,34.0263,-5.7353,0.0305,0.0017,0.01,0.0041
-117.3619,34.0263,-6.9412,-0.0013,0.0015,0.01,0.004
-117.3619,34.0263,-8.1471,-0.0203,0.0013,0.001,0.004
-117.3619,34.0263,-9.3529,-0.0048,0.0014,0.001,0.004
-117.3619,34.0263,-10.5588,0.0099,0.0013,0.001,0.0041
-117.3619,34.0263,-11.7647,0.008,0.0012,0.001,0.004
-117.3619,34.0263,-12.9706,-0.0057,0.0012,0.01,0.0038
-117.3619,34.0263,-14.1765,0.0218,0.0012,0.01,0.0036
-117.3619,34.0263,-15.3824,0.1455,0.0013,0.01,0.0034
-117.3619,34.0263,-16.5882,0,0.0013,0.01,0.0031
-117.3619,34.0263,-17.7941,0,0.0011,0.001,0.0028
-117.3619,34.0263,-19,0,0.001,0.001,0.0025
-117.3619,34.0537,1.5,0,0.0021,0.001,0.0044
-117.3619,34.0537,0.2941,0,0.0022,0.001,0.0046
-117.3619,34.0537,-0.9118,0,0.0022,0.001,0.0046
-117.3619,34.0537,-2.1176,0,0.0022,0.001,0.0046
-117.3619,34.0537,-3.3235,-0.0036,0.002,0.01,0.0046
-117.3619,34.0537,-4.5294,-0.0036,0.0018,0.01,0.0046
-117.3619,34.0537,-5.7353,0.0197,0.0017,0.01,0.0047
-117.3619,34.0537,-6.9412,-0.0056,0.0016,0.01,0.0047
-117.3619,34.0537,-8.1471,0.024,0.0016,0.001,0.0047
-117.3619,34.0537,-9.3529,-0.0028,0.0014,0.001,0.0046
-117.3619,34.0537,-10.5588,-0.0046,0.0014,0.001,0.0045
-117.3619,34.0537,-11.7647,-0.0146,0.0013,0.001,0.0043
-117.3619,34.0537,-12.9706,-0.016,0.0014,0.01,0.0042
-117.3619,34.0537,-14.1765,-0.02,0.0015,0.01,0.0041
-117.3619,34.0537,-15.3824,-0.0083,0.0016,0.01,0.004
-117.3619,34.0537,-16.5882,-0.0028,0.0016,0.01,0.0037
-117.3619,34.0537,-17.7941,0,0.0014,0.001,0.0032
-117.3619,34.0537,-19,0,0.0012,0.001,0.0027
-117.3619,34.0811,1.5,0,0.0027,0.001,0.0051
-117.3619,34.0811,0.2941,0.0696,0.0028,0.001,0.0052
-117.3619,34.0811,-0.9118,0.0696,0.0027,0.001,0.0051
-117.3619,34.0811,-2.1176,0.0638,0.0024,0.001,0.0049
-117.3619,34.0811,-3.3235,0.0007,0.0021,0.01,0.0049
-117.3619,34.0811,-4.5294,-0.0064,0.0019,0.01,0.005
-117.3619,34.0811,-5.7353,0.0361,0.0016,0.01,0.0051
-117.3619,34.0811,-6.9412,0.0893,0.0015,0.01,0.0052
-117.3619,34.0811,-8.1471,0.0685,0.0015,0.001,0.0053
-117.3619,34.0811,-9.3529,0.0309,0.0015,0.001,0.0052
-117.3619,34.0811,-10.5588,0.0367,0.0016,0.001,0.005
-117.3619,34.0811,-11.7647,-0.0019,0.0016,0.001,0.0047
-117.3619,34.0811,-12.9706,-0.0089,0.0017,0.01,0.0047
-117.3619,34.0811,-14.1765,0.0072,0.0018,0.01,0.0046
-117.3619,34.0811,-15.3824,-0.0122,0.0017,0.01,0.0046
-117.3619,34.0811,-16.5882,-0.0804,0.0016,0.01,0.0043
-117.3619,34.0811,-17.7941,0,0.0014,0.001,0.0036
-117.3619,34.0811,-19,0,0.0012,0.001,0.0028
-117.3619,34.1084,1.5,0,0.0021,0.01,0.0049
-117.3619,34.1084,0.2941,0,0.0022,0.01,0.0051
-117.3619,34.1084,-0.9118,0.0646,0.0022,0.01,0.005
-117.3619,34.1084,-2.1176,0.0795,0.002,0.01,0.0049
-117.3619,34.1084,-3.3235,0.0559,0.0019,0.001,0.005
-117.3619,34.1084,-4.5294,0.0048,0.0018,0.001,0.0051
-117.3619,34.1084,-5.7353,0.0427,0.0015,0.001,0.0053
-117.3619,34.1084,-6.9412,0.0238,0.0014,0.001,0.0056
-117.3619,34.1084,-8.1471,-0.0037,0.0015,0.01,0.006
-117.3619,34.1084,-9.3529,-0.0302,0.0017,0.01,0.0061
-117.3619,34.1084,-10.5588,0.0647,0.0018,0.01,0.0056
-117.3619,34.1084,-11.7647,0.0223,0.0017,0.01,0.005
-117.3619,34.1084,-12.9706,-0.0102,0.0016,0.001,0.0045
-117.3619,34.1084,-14.1765,-0.0254,0.0017,0.001,0.0044
-117.3619,34.1084,-15.3824,-0.0248,0.0018,0.001,0.0045
-117.3619,34.1084,-16.5882,-0.0365,0.0017,0.001,0.0042
-117.3619,34.1084,-17.7941,0.0091,0.0012,0.01,0.0033
-117.3619,34.1084,-19,0,0.0009,0.01,0.0025
-117.3619,34.1358,1.5,0,0.0015,0.01,0.0044
-117.3619,34.1358,0.2941,0,0.0016,0.01,0.0046
-117.3619,34.1358,-0.9118,0,0.0016,0.01,0.0047
-117.3619,34.1358,-2.1176,0,0.0015,0.01,0.0047
-117.3619,34.1358,-3.3235,0,0.0015,0.001,0.0048
-117.3619,34.1358,-4.5294,0.0739,0.0014,0.001,0.005
-117.3619,34.1358,-5.7353,0.0599,0.0014,0.001,0.0053
-117.3619,34.1358,-6.9412,0.0251,0.0014,0.001,0.0058
-117.3619,34.1358,-8.1471,0.0296,0.0016,0.01,0.0062
-117.3619,34.1358,-9.3529,0.0241,0.002,0.01,0.0061
-117.3619,34.1358,-10.5588,0.0307,0.0022,0.01,0.0055
-117.3619,34.1358,-11.7647,-0.0151,0.0018,0.01,0.0046
-117.3619,34.1358,-12.9706,0.0399,0.0016,0.001,0.0041
-117.3619,34.1358,-14.1765,0,0.0014,0.001,0.0036
-117.3619,34.1358,-15.3824,0,0.0014,0.001,0.0032
-117.3619,34.1358,-16.5882,0,0.0012,0.001,0.0029
-117.3619,34.1358,-17.7941,0,0.001,0.01,0.0025
-117.3619,34.1358,-19,0,0.0008,0.01,0.0019
-117.3619,34.1632,1.5,0,0.0015,0.01,0.0041
-117.3619,34.1632,0.2941,0,0.0015,0.01,0.0043
-117.3619,34.1632,-0.9118,0,0.0015,0.01,0.0043
-117.3619,34.1632,-2.1176,0,0.0015,0.01,0.0044
-117.3619,34.1632,-3.3235,0.0523,0.0015,0.001,0.0045
-117.3619,34.1632,-4.5294,0.0206,0.0015,0.001,0.0049
-117.3619,34.1632,-5.7353,-0.0257,0.0015,0.001,0.005
-117.3619,34.1632,-6.9412,0.0113,0.0014,0.001,0.0052
-117.3619,34.1632,-8.1471,0.0115,0.0015,0.01,0.005
-117.3619,34.1632,-9.3529,-0.002,0.0018,0.01,0.0047
-117.3619,34.1632,-10.5588,-0.0064,0.0019,0.01,0.0042
-117.3619,34.1632,-11.7647,-0.0412,0.0017,0.01,0.0038
-117.3619,34.1632,-12.9706,-0.1222,0.0015,0.001,0.0034
-117.3619,34.1632,-14.1765,0,0.0013,0.001,0.0029
-117.3619,34.1632,-15.3824,0,0.0011,0.001,0.0025
-117.3619,34.1632,-16.5882,0,0.0011,0.001,0.0022
-117.3619,34.1632,-17.7941,0,0,0.01,0
-117.3619,34.1632,-19,0,0,0.01,0
-117.3619,34.1905,1.5,0,0.0015,0.01,0.0036
-117.3619,34.1905,0.2941,0,0.0015,0.01,0.0037
-117.3619,34.1905,-0.9118,0,0.0015,0.01,0.0037
-117.3619,34.1905,-2.1176,0,0.0015,0.01,0.0037
-117.3619,34.1905,-3.3235,-0.1728,0.0015,0.001,0.0037
-117.3619,34.1905,-4.5294,-0.0476,0.0014,0.001,0.0037
-117.3619,34.1905,-5.7353,-0.0769,0.0014,0.001,0.0036
-117.3619,34.1905,-6.9412,-0.002,0.0015,0.001,0.0035
-117.3619,34.1905,-8.1471,-0.0353,0.0015,0.01,0.0034
-117.3619,34.1905,-9.3529,0.131,0.0015,0.01,0.0033
-117.3619,34.1905,-10.5588,0,0.0015,0.01,0.0031
-117.3619,34.1905,-11.7647,0,0.0013,0.01,0.0028
-117.3619,34.1905,-12.9706,0,0.0011,0.001,0.0025
-117.3619,34.1905,-14.1765,0,0.0011,0.001,0.0022
-117.3619,34.1905,-15.3824,0,0.001,0.001,0.0019
-117.3619,34.1905,-16.5882,0,0,0.001,0
-117.3619,34.1905,-17.7941,0,0,0.01,0
-117.3619,34.1905,-19,0,0,0.01,0
-117.3619,34.2179,1.5,0,0.0012,0.001,0.0026
-117.3619,34.2179,0.2941,0,0.0012,0.001,0.0027
-117.3619,34.2179,-0.9118,0,0.0012,0.001,0.0027
-117.3619,34.2179,-2.1176,0,0.0012,0.001,0.0027
-117.3619,34.2179,-3.3235,0,0.0012,0.01,0.0027
-117.3619,34.2179,-4.5294,0,0.0012,0.01,0.0027
-117.3619,34.2179,-5.7353,0,0.0012,0.01,0.0026
-117.3619,34.2179,-6.9412,0,0.0012,0.01,0.0025
-117.3619,34.2179,-8.1471,0,0.0012,0.001,0.0024
-117.3619,34.2179,-9.3529,0,0.0011,0.001,0.0023
-117.3619,34.2179,-10.5588,0,0.0011,0.001,0.0022
-117.3619,34.2179,-11.7647,0,0.001,0.001,0.002
-117.3619,34.2179,-12.9706,0,0,0.01,0
-117.3619,34.2179,-14.1765,0,0,0.01,0
-117.3619,34.2179,-15.3824,0,0,0.01,0
-117.3619,34.2179,-16.5882,0,0,0.01,0
-117.3619,34.2179,-17.7941,0,0,0.001,0
-117.3619,34.2179,-19,0,0,0.001,0
-117.3619,34.2453,1.5,0,0,0.001,0
-117.3619,34.2453,0.2941,0,0.001,0.001,0.0019
-117.3619,34.2453,-0.9118,0,0.001,0.001,0.002
-117.3619,34.2453,-2.1176,0,0.001,0.001,0.002
-117.3619,34.2453,-3.3235,0,0.001,0.01,0.002
-117.3619,34.2453,-4.5294,0,0.001,0.01,0.002
-117.3619,34.2453,-5.7353,0,0.001,0.01,0.002
-117.3619,34.2453,-6.9412,0,0.001,0.01,0.002
-117.3619,34.2453,-8.1471,0,0,0.001,0
-117.3619,34.2453,-9.3529,0,0,0.001,0
-117.3619,34.2453,-10.5588,0.0948,0,0.001,0
-117.3619,34.2453,-11.7647,0,0,0.001,0
-117.3619,34.2453,-12.9706,0,0,0.01,0
-117.3619,34.2453,-14.1765,0,0,0.01,0
-117.3619,34.2453,-15.3824,0,0,0.01,0
-117.3619,34.2453,-16.5882,0,0,0.01,0
-117.3619,34.2453,-17.7941,0,0,0.001,0
-117.3619,34.2453,-19,0,0,0.001,0
-117.3619,34.2726,1.5,0,0,0.001,0
-117.3619,34.2726,0.2941,0,0,0.001,0
-117.3619,34.2726,-0.9118,0,0,0.001,0
-117.3619,34.2726,-2.1176,0,0,0.001,0
-117.3619,34.2726,-3.3235,0,0,0.01,0
-117.3619,34.2726,-4.5294,0,0,0.01,0
-117.3619,34.2726,-5.7353,0,0,0.01,0
-117.3619,34.2726,-6.9412,0,0,0.01,0
-117.3619,34.2726,-8.1471,0,0,0.001,0
-117.3619,34.2726,-9.3529,0,0,0.001,0
-117.3619,34.2726,-10.5588,0,0,0.001,0
-117.3619,34.2726,-11.7647,0,0,0.001,0
-117.3619,34.2726,-12.9706,0,0,0.01,0
-117.3619,34.2726,-14.1765,0,0,0.01,0
-117.3619,34.2726,-15.3824,0,0,0.01,0
-117.3619,34.2726,-16.5882,0,0,0.01,0
-117.3619,34.2726,-17.7941,0,0,0.001,0
-117.3619,34.2726,-19,0,0,0.001,0
-117.3619,34.3,1.5,0,0,0.001,0
-117.3619,34.3,0.2941,0,0,0.001,0
-117.3619,34.3,-0.9118,0,0,0.001,0
-117.3619,34.3,-2.1176,0,0,0.001,0
-117.3619,34.3,-3.3235,0,0,0.01,0
-117.3619,34.3,-4.5294,0,0,0.01,0
-117.3619,34.3,-5.7353,0,0,0.01,0
-117.3619,34.3,-6.9412,0,0,0.01,0
-117.3619,34.3,-8.1471,0,0,0.001,0
-117.3619,34.3,-9.3529,0,0,0.001,0
-117.3619,34.3,-10.5588,0,0,0.001,0
-117.3619,34.3,-11.7647,0,0,0.001,0
-117.3619,34.3,-12.9706,0,0,0.01,0
-117.3619,34.3,-14.1765,0,0,0.01,0
-117.3619,34.3,-15.3824,0,0,0.01,0
-117.3619,34.3,-16.5882,0,0,0.01,0
-117.3619,34.3,-17.7941,0,0,0.001,0
-117.3619,34.3,-19,0,0,0.001,0
-117.3341,33.78,1.5,0,0,0.001,0
-117.3341,33.78,0.2941,0,0,0.001,0
-117.3341,33.78,-0.9118,0,0,0.001,0
-117.3341,33.78,-2.1176,0,0,0.001,0
-117.3341,33.78,-3.3235,0,0,0.01,0
-117.3341,33.78,-4.5294,0,0,0.01,0
-117.3341,33.78,-5.7353,0,0,0.01,0
-117.3341,33.78,-6.9412,0,0,0.01,0
-117.3341,33.78,-8.1471,0,0,0.001,0
-117.3341,33.78,-9.3529,0,0,0.001,0
-117.3341,33.78,-10.5588,0,0,0.001,0
-117.3341,33.78,-11.7647,0,0,0.001,0
-117.3341,33.78,-12.9706,0,0,0.01,0
-117.3341,33.78,-14.1765,0,0,0.01,0
-117.3341,33.78,-15.3824,0,0,0.01,0
-117.3341,33.78,-16.5882,0,0,0.01,0
-117.3341,33.78,-17.7941,0,0,0.001,0
-117.3341,33.78,-19,0,0,0.001,0
-117.3341,33.8074,1.5,0,0,0.001,0
-117.3341,33.8074,0.2941,0,0,0.001,0
-117.3341,33.8074,-0.9118,0,0,0.001,0
-117.3341,33.8074,-2.1176,0,0,0.001,0
-117.3341,33.8074,-3.3235,0,0,0.01,0
-117.3341,33.8074,-4.5294,0,0,0.01,0
-117.3341,33.8074,-5.7353,-0.0627,0,0.01,0
-117.3341,33.8074,-6.9412,-0.0299,0,0.01,0
-117.3341,33.8074,-8.1471,-0.0981,0,0.001,0
-117.3341,33.8074,-9.3529,-0.0981,0,0.001,0
-117.3341,33.8074,-10.5588,0,0,0.001,0
-117.3341,33.8074,-11.7647,0,0,0.001,0
-117.3341,33.8074,-12.9706,0,0,0.01,0
-117.3341,33.8074,-14.1765,0,0,0.01,0
-117.3341,33.8074,-15.3824,0,0,0.01,0
-117.3341,33.8074,-16.5882,0,0,0.01,0
-117.3341,33.8074,-17.7941,0,0,0.001,0
-117.3341,33.8074,-19,0,0,0.001,0
-117.3341,33.8347,1.5,0,0,0.001,0
-117.3341,33.8347,0.2941,0,0,0.001,0
-117.3341,33.8347,-0.9118,0,0,0.001,0
-117.3341,33.8347,-2.1176,0,0,0.001,0
-117.3341,33.8347,-3.3235,0,0,0.01,0
-117.3341,33.8347,-4.5294,0,0,0.01,0
-117.3341,33.8347,-5.7353,-0.0023,0,0.01,0
-117.3341,33.8347,-6.9412,-0.0171,0,0.01,0
-117.3341,33.8347,-8.1471,0.0163,0,0.001,0
-117.3341,33.8347,-9.3529,0,0,0.001,0
-117.3341,33.8347,-10.5588,0,0,0.001,0
-117.3341,33.8347,-11.7647,0,0,0.001,0
-117.3341,33.8347,-12.9706,0,0,0.01,0
-117.3341,33.8347,-14.1765,0,0,0.01,0
-117.3341,33.8347,-15.3824,0,0,0.01,0
-117.3341,33.8347,-16.5882,0,0,0.01,0
-117.3341,33.8347,-17.7941,0,0,0.001,0
-117.3341,33.8347,-19,0,0,0.001,0
-117.3341,33.8621,1.5,0,0,0.001,0
-117.3341,33.8621,0.2941,0,0.001,0.001,0.0019
-117.3341,33.8621,-0.9118,0,0.001,0.001,0.002
-117.3341,33.8621,-2.1176,0,0.001,0.001,0.002
-117.3341,33.8621,-3.3235,0,0.0009,0.01,0.002
-117.3341,33.8621,-4.5294,0.2588,0.0009,0.01,0.0019
-117.3341,33.8621,-5.7353,0.2588,0.0009,0.01,0.0019
-117.3341,33.8621,-6.9412,-0.016,0.0009,0.01,0.0018
-117.3341,33.8621,-8.1471,-0.0008,0,0.001,0
-117.3341,33.8621,-9.3529,-0.0224,0,0.001,0
-117.3341,33.8621,-10.5588,0,0,0.001,0
-117.3341,33.8621,-11.7647,0,0,0.001,0
-117.3341,33.8621,-12.9706,0,0,0.01,0
-117.3341,33.8621,-14.1765,0,0,0.01,0
-117.3341,33.8621,-15.3824,0,0,0.01,0
-117.3341,33.8621,-16.5882,0,0,0.01,0
-117.3341,33.8621,-17.7941,0,0,0.001,0
-117.3341,33.8621,-19,0,0,0.001,0
-117.3341,33.8895,1.5,0,0.0011,0.01,0.0027
-117.3341,33.8895,0.2941,0,0.0011,0.01,0.0028
-117.3341,33.8895,-0.9118,0,0.0011,0.01,0.0028
-117.3341,33.8895,-2.1176,0,0.0011,0.01,0.0028
-117.3341,33.8895,-3.3235,0,0.0011,0.001,0.0027
-117.3341,33.8895,-4.5294,0,0.0011,0.001,0.0027
-117.3341,33.8895,-5.7353,0.0187,0.001,0.001,0.0026
-117.3341,33.8895,-6.9412,-0.0173,0.001,0.001,0.0025
-117.3341,33.8895,-8.1471,-0.007,0.001,0.01,0.0024
-117.3341,33.8895,-9.3529,-0.0028,0.0009,0.01,0.0022
-117.3341,33.8895,-10.5588,0.0209,0.0009,0.01,0.0021
-117.3341,33.8895,-11.7647,0,0.0009,0.01,0.0019
-117.3341,33.8895,-12.9706,0,0,0.001,0
-117.3341,33.8895,-14.1765,0,0,0.001,0
-117.3341,33.8895,-15.3824,0,0,0.001,0
-117.3341,33.8895,-16.5882,0,0,0.001,0
-117.3341,33.8895,-17.7941,0,0,0.01,0
-117.3341,33.8895,-19,0,0,0.01,0
-117.3341,33.9168,1.5,0,0.0013,0.01,0.0039
-117.3341,33.9168,0.2941,0,0.0013,0.01,0.0039
-117.3341,33.9168,-0.9118,0,0.0013,0.01,0.0038
-117.3341,33.9168,-2.1176,0,0.0012,0.01,0.0036
-117.3341,33.9168,-3.3235,0,0.0012,0.001,0.0034
-117.3341,33.9168,-4.5294,0,0.0011,0.001,0.0033
-117.3341,33.9168,-5.7353,-0.062,0.0011,0.001,0.0031
-117.3341,33.9168,-6.9412,-0.0494,0.0011,0.001,0.003
-117.3341,33.9168,-8.1471,-0.0217,0.0011,0.01,0.0029
-117.3341,33.9168,-9.3529,-0.0058,0.0011,0.01,0.0028
-117.3341,33.9168,-10.5588,-0.0083,0.001,0.01,0.0026
-117.3341,33.9168,-11.7647,0.0321,0.001,0.01,0.0025
-117.3341,33.9168,-12.9706,0,0.001,0.001,0.0024
-117.3341,33.9168,-14.1765,0,0.001,0.001,0.0022
-117.3341,33.9168,-15.3824,0,0.001,0.001,0.002
-117.3341,33.9168,-16.5882,0,0,0.001,0
-117.3341,33.9168,-17.7941,0,0,0.01,0
-117.3341,33.9168,-19,0,0,0.01,0
-117.3341,33.9442,1.5,0,0.0022,0.01,0.0079
-117.3341,33.9442,0.2941,0,0.0022,0.01,0.008
-117.3341,33.9442,-0.9118,-0.0136,0.0018,0.01,0.0057
-117.3341,33.9442,-2.1176,-0.0136,0.0017,0.01,0.0045
-117.3341,33.9442,-3.3235,0.0011,0.0016,0.001,0.004
-117.3341,33.9442,-4.5294,-0.2504,0.0014,0.001,0.0038
-117.3341,33.9442,-5.7353,-0.0987,0.0013,0.001,0.0037
-117.3341,33.9442,-6.9412,-0.0609,0.0012,0.001,0.0035
-117.3341,33.9442,-8.1471,-0.0532,0.0012,0.01,0.0034
-117.3341,33.9442,-9.3529,0.0294,0.0012,0.01,0.0033
-117.3341,33.9442,-10.5588,0.0172,0.0012,0.01,0.0031
-117.3341,33.9442,-11.7647,0.0349,0.0012,0.01,0.003
-117.3341,33.9442,-12.9706,0.1475,0.0011,0.001,0.0029
-117.3341,33.9442,-14.1765,0.1308,0.0012,0.001,0.0028
-117.3341,33.9442,-15.3824,0,0.0012,0.001,0.0026
-117.3341,33.9442,-16.5882,0,0.0011,0.001,0.0024
-117.3341,33.9442,-17.7941,0,0.001,0.01,0.0021
-117.3341,33.9442,-19,0,0.0009,0.01,0.0019
-117.3341,33.9716,1.5,0,0.0031,0.01,0.0089
-117.3341,33.9716,0.2941,0.0148,0.0032,0.01,0.0089
-117.3341,33.9716,-0.9118,0.0148,0.0023,0.01,0.0064
-117.3341,33.9716,-2.1176,0.0047,0.002,0.01,0.0049
-117.3341,33.9716,-3.3235,0.0042,0.0018,0.001,0.0043
-117.3341,33.9716,-4.5294,-0.0143,0.0016,0.001,0.0041
-117.3341,33.9716,-5.7353,0.0024,0.0016,0.001,0.0039
-117.3341,33.9716,-6.9412,0.0107,0.0014,0.001,0.0038
-117.3341,33.9716,-8.1471,0.0248,0.0013,0.01,0.0038
-117.3341,33.9716,-9.3529,0.0479,0.0013,0.01,0.0037
-117.3341,33.9716,-10.5588,0.079,0.0012,0.01,0.0035
-117.3341,33.9716,-11.7647,0.0508,0.0012,0.01,0.0034
-117.3341,33.9716,-12.9706,0.0346,0.0013,0.001,0.0034
-117.3341,33.9716,-14.1765,-0.0214,0.0013,0.001,0.0032
-117.3341,33.9716,-15.3824,0,0.0013,0.001,0.0031
-117.3341,33.9716,-16.5882,0,0.0012,0.001,0.0029
-117.3341,33.9716,-17.7941,0,0.0012,0.01,0.0027
-117.3341,33.9716,-19,0,0.001,0.01,0.0023
-117.3341,33.9989,1.5,0,0.0022,0.001,0.0047
-117.3341,33.9989,0.2941,0,0.0022,0.001,0.0048
-117.3341,33.9989,-0.9118,0,0.0022,0.001,0.0046
-117.3341,33.9989,-2.1176,0,0.0021,0.001,0.0044
-117.3341,33.9989,-3.3235,0.0982,0.0019,0.01,0.0043
-117.3341,33.9989,-4.5294,0.0131,0.0017,0.01,0.0042
-117.3341,33.9989,-5.7353,0.006,0.0017,0.01,0.0041
-117.3341,33.9989,-6.9412,-0.0025,0.0016,0.01,0.0041
-117.3341,33.9989,-8.1471,0.0004,0.0013,0.001,0.0041
-117.3341,33.9989,-9.3529,-0.0186,0.0013,0.001,0.004
-117.3341,33.9989,-10.5588,-0.0027,0.0013,0.001,0.0039
-117.3341,33.9989,-11.7647,0.0152,0.0013,0.001,0.0038
-117.3341,33.9989,-12.9706,0.0195,0.0014,0.01,0.0038
-117.3341,33.9989,-14.1765,0.015,0.0015,0.01,0.0037
-117.3341,33.9989,-15.3824,-0.0261,0.0015,0.01,0.0036
-117.3341,33.9989,-16.5882,-0.0261,0.0015,0.01,0.0034
-117.3341,33.9989,-17.7941,0,0.0014,0.001,0.0032
-117.3341,33.9989,-19,0,0.0012,0.001,0.0028
-117.3341,34.0263,1.5,0,0.0022,0.001,0.0044
-117.3341,34.0263,0.2941,0,0.0022,0.001,0.0045
-117.3341,34.0263,-0.9118,0.1258,0.0021,0.001,0.0046
-117.3341,34.0263,-2.1176,0.1258,0.002,0.001,0.0045
-117.3341,34.0263,-3.3235,0.1258,0.0019,0.01,0.0045
-117.3341,34.0263,-4.5294,0,0.0018,0.01,0.0045
-117.3341,34.0263,-5.7353,0.0428,0.0017,0.01,0.0045
-117.3341,34.0263,-6.9412,0.0139,0.0015,0.01,0.0045
-117.3341,34.0263,-8.1471,-0.0097,0.0014,0.001,0.0045
-117.3341,34.0263,-9.3529,-0.0249,0.0015,0.001,0.0045
-117.3341,34.0263,-10.5588,-0.0086,0.0015,0.001,0.0044
-117.3341,34.0263,-11.7647,-0.0072,0.0016,0.001,0.0044
-117.3341,34.0263,-12.9706,-0.0065,0.0016,0.01,0.0045
-117.3341,34.0263,-14.1765,-0.0153,0.0018,0.01,0.0044
-117.3341,34.0263,-15.3824,0.0072,0.0018,0.01,0.0043
-117.3341,34.0263,-16.5882,0.1755,0.0019,0.01,0.0041
-117.3341,34.0263,-17.7941,0,0.0017,0.001,0.0037
-117.3341,34.0263,-19,0,0.0014,0.001,0.0032
-117.3341,34.0537,1.5,0,0.0027,0.001,0.0052
-117.3341,34.0537,0.2941,0,0.0028,0.001,0.0053
-117.3341,34.0537,-0.9118,0,0.0023,0.001,0.0051
-117.3341,34.0537,-2.1176,0.0391,0.0021,0.001,0.005
-117.3341,34.0537,-3.3235,0.0605,0.002,0.01,0.005
-117.3341,34.0537,-4.5294,0.0699,0.0018,0.01,0.005
-117.3341,34.0537,-5.7353,0.0777,0.0017,0.01,0.0051
-117.3341,34.0537,-6.9412,-0.006,0.0016,0.01,0.0051
-117.3341,34.0537,-8.1471,0.0422,0.0017,0.001,0.0051
-117.3341,34.0537,-9.3529,0.0387,0.0018,0.001,0.0051
-117.3341,34.0537,-10.5588,0.0107,0.0019,0.001,0.005
-117.3341,34.0537,-11.7647,-0.0066,0.0019,0.001,0.0051
-117.3341,34.0537,-12.9706,-0.0033,0.0022,0.01,0.0054
-117.3341,34.0537,-14.1765,0.0033,0.0026,0.01,0.0058
-117.3341,34.0537,-15.3824,0.0109,0.0031,0.01,0.0063
-117.3341,34.0537,-16.5882,0.022,0.0032,0.01,0.006
-117.3341,34.0537,-17.7941,0.0046,0.0025,0.001,0.0048
-117.3341,34.0537,-19,0,0.0017,0.001,0.0036
-117.3341,34.0811,1.5,0,0.0029,0.001,0.0061
-117.3341,34.0811,0.2941,0.0354,0.0029,0.001,0.0062
-117.3341,34.0811,-0.9118,0.0354,0.0025,0.001,0.0058
-117.3341,34.0811,-2.1176,0.0347,0.0022,0.001,0.0055
-117.3341,34.0811,-3.3235,0.0416,0.0021,0.01,0.0054
-117.3341,34.0811,-4.5294,0.0231,0.002,0.01,0.0054
-117.3341,34.0811,-5.7353,0.0355,0.0018,0.01,0.0055
-117.3341,34.0811,-6.9412,0.0266,0.0017,0.01,0.0057
-117.3341,34.0811,-8.1471,-0.002,0.0017,0.001,0.0061
-117.3341,34.0811,-9.3529,0.0148,0.0018,0.001,0.0061
-117.3341,34.0811,-10.5588,0.059,0.002,0.001,0.0059
-117.3341,34.0811,-11.7647,0.0736,0.0023,0.001,0.0057
-117.3341,34.0811,-12.9706,0.0302,0.0029,0.01,0.0062
-117.3341,34.0811,-14.1765,-0.0004,0.0037,0.01,0.0076
-117.3341,34.0811,-15.3824,-0.0045,0.0048,0.01,0.009
-117.3341,34.0811,-16.5882,-0.0044,0.0045,0.01,0.0085
-117.3341,34.0811,-17.7941,-0.0207,0.0034,0.001,0.006
-117.3341,34.0811,-19,0,0.0019,0.001,0.0038
-117.3341,34.1084,1.5,0,0.0026,0.01,0.006
-117.3341,34.1084,0.2941,0,0.0026,0.01,0.0062
-117.3341,34.1084,-0.9118,-0.0149,0.0024,0.01,0.0058
-117.3341,34.1084,-2.1176,0.0391,0.0023,0.01,0.0055
-117.3341,34.1084,-3.3235,0.0524,0.0024,0.001,0.0055
-117.3341,34.1084,-4.5294,0.0637,0.0025,0.001,0.0056
-117.3341,34.1084,-5.7353,0.1177,0.0022,0.001,0.0057
-117.3341,34.1084,-6.9412,0.0428,0.0018,0.001,0.0063
-117.3341,34.1084,-8.1471,0.023,0.0019,0.01,0.0082
-117.3341,34.1084,-9.3529,-0.0075,0.0019,0.01,0.0085
-117.3341,34.1084,-10.5588,-0.0271,0.002,0.01,0.0077
-117.3341,34.1084,-11.7647,0.039,0.002,0.01,0.0059
-117.3341,34.1084,-12.9706,0.0632,0.0021,0.001,0.0053
-117.3341,34.1084,-14.1765,0.0186,0.0022,0.001,0.0055
-117.3341,34.1084,-15.3824,0.0105,0.0029,0.001,0.0063
-117.3341,34.1084,-16.5882,-0.0157,0.0029,0.001,0.0061
-117.3341,34.1084,-17.7941,-0.0236,0.002,0.01,0.0044
-117.3341,34.1084,-19,0,0.0014,0.01,0.0031
-117.3341,34.1358,1.5,0,0.0024,0.01,0.0062
-117.3341,34.1358,0.2941,0,0.0025,0.01,0.0063
-117.3341,34.1358,-0.9118,0,0.0023,0.01,0.0057
-117.3341,34.1358,-2.1176,-0.0072,0.0021,0.01,0.0054
-117.3341,34.1358,-3.3235,0.0114,0.002,0.001,0.0052
-117.3341,34.1358,-4.5294,0.075,0.0019,0.001,0.005
-117.3341,34.1358,-5.7353,0.0579,0.0019,0.001,0.005
-117.3341,34.1358,-6.9412,0.0147,0.0018,0.001,0.0052
-117.3341,34.1358,-8.1471,0.0015,0.0018,0.01,0.0055
-117.3341,34.1358,-9.3529,0.0093,0.0018,0.01,0.0056
-117.3341,34.1358,-10.5588,0.0657,0.0017,0.01,0.0052
-117.3341,34.1358,-11.7647,0.0492,0.0017,0.01,0.0046
-117.3341,34.1358,-12.9706,0,0.0016,0.001,0.0041
-117.3341,34.1358,-14.1765,0,0.0015,0.001,0.0038
-117.3341,34.1358,-15.3824,0,0.0015,0.001,0.0035
-117.3341,34.1358,-16.5882,0,0.0013,0.001,0.0031
-117.3341,34.1358,-17.7941,0,0.0011,0.01,0.0025
-117.3341,34.1358,-19,0,0.0009,0.01,0.002
-117.3341,34.1632,1.5,0,0.003,0.01,0.0068
-117.3341,34.1632,0.2941,0,0.0029,0.01,0.0066
-117.3341,34.1632,-0.9118,0.0332,0.0026,0.01,0.0058
-117.3341,34.1632,-2.1176,0.0459,0.0023,0.01,0.0053
-117.3341,34.1632,-3.3235,0.042,0.0021,0.001,0.0049
-117.3341,34.1632,-4.5294,0.0375,0.0019,0.001,0.0045
-117.3341,34.1632,-5.7353,-0.0001,0.0018,0.001,0.0044
-117.3341,34.1632,-6.9412,0.0038,0.0017,0.001,0.0042
-117.3341,34.1632,-8.1471,-0.0261,0.0016,0.01,0.0041
-117.3341,34.1632,-9.3529,-0.0092,0.0016,0.01,0.0039
-117.3341,34.1632,-10.5588,0,0.0015,0.01,0.0036
-117.3341,34.1632,-11.7647,0,0.0014,0.01,0.0033
-117.3341,34.1632,-12.9706,0,0.0013,0.001,0.003
-117.3341,34.1632,-14.1765,0,0.0012,0.001,0.0027
-117.3341,34.1632,-15.3824,0,0.001,0.001,0.0023
-117.3341,34.1632,-16.5882,0,0.0011,0.001,0.002
-117.3341,34.1632,-17.7941,0,0,0.01,0
-117.3341,34.1632,-19,0,0,0.01,0
-117.3341,34.1905,1.5,0,0.0035,0.01,0.0064
-117.3341,34.1905,0.2941,0,0.0031,0.01,0.0059
-117.3341,34.1905,-0.9118,0,0.0026,0.01,0.0051
-117.3341,34.1905,-2.1176,-0.0539,0.0022,0.01,0.0045
-117.3341,34.1905,-3.3235,-0.0142,0.0019,0.001,0.004
-117.3341,34.1905,-4.5294,-0.0039,0.0017,0.001,0.0037
-117.3341,34.1905,-5.7353,-0.0353,0.0015,0.001,0.0035
-117.3341,34.1905,-6.9412,0.0858,0.0014,0.001,0.0033
-117.3341,34.1905,-8.1471,0,0.0014,0.01,0.0031
-117.3341,34.1905,-9.3529,0,0.0013,0.01,0.0029
-117.3341,34.1905,-10.5588,0,0.0013,0.01,0.0027
-117.3341,34.1905,-11.7647,0,0.0011,0.01,0.0024
-117.3341,34.1905,-12.9706,0,0.001,0.001,0.0021
-117.3341,34.1905,-14.1765,0,0.0009,0.001,0.0018
-117.3341,34.1905,-15.3824,0,0,0.001,0
-117.3341,34.1905,-16.5882,0,0,0.001,0
-117.3341,34.1905,-17.7941,0,0,0.01,0
-117.3341,34.1905,-19,0,0,0.01,0
-117.3341,34.2179,1.5,0,0.0019,0.001,0.0035
-117.3341,34.2179,0.2941,0,0.0018,0.001,0.0034
-117.3341,34.2179,-0.9118,0,0.0017,0.001,0.0032
-117.3341,34.2179,-2.1176,0,0.0015,0.001,0.003
-117.3341,34.2179,-3.3235,0,0.0014,0.01,0.0029
-117.3341,34.2179,-4.5294,0,0.0013,0.01,0.0027
-117.3341,34.2179,-5.7353,0,0.0013,0.01,0.0025
-117.3341,34.2179,-6.9412,0,0.0012,0.01,0.0024
-117.3341,34.2179,-8.1471,0,0.0011,0.001,0.0022
-117.3341,34.2179,-9.3529,0,0.001,0.001,0.0021
-117.3341,34.2179,-10.5588,0,0.001,0.001,0.0019
-117.3341,34.2179,-11.7647,0,0,0.001,0
-117.3341,34.2179,-12.9706,0,0,0.01,0
-117.3341,34.2179,-14.1765,0,0,0.01,0
-117.3341,34.2179,-15.3824,0,0,0.01,0
-117.3341,34.2179,-16.5882,0,0,0.01,0
-117.3341,34.2179,-17.7941,0,0,0.001,0
-117.3341,34.2179,-19,0,0,0.001,0
-117.3341,34.2453,1.5,0,0.0011,0.001,0.002
-117.3341,34.2453,0.2941,0,0.0011,0.001,0.0021
-117.3341,34.2453,-0.9118,0,0.0011,0.001,0.0021
-117.3341,34.2453,-2.1176,0,0.0011,0.001,0.002
-117.3341,34.2453,-3.3235,0,0.0011,0.01,0.002
-117.3341,34.2453,-4.5294,0,0.001,0.01,0.002
-117.3341,34.2453,-5.7353,0,0,0.01,0
-117.3341,34.2453,-6.9412,0,0,0.01,0
-117.3341,34.2453,-8.1471,0,0,0.001,0
-117.3341,34.2453,-9.3529,0,0,0.001,0
-117.3341,34.2453,-10.5588,0.0948,0,0.001,0
-117.3341,34.2453,-11.7647,0,0,0.001,0
-117.3341,34.2453,-12.9706,0,0,0.01,0
-117.3341,34.2453,-14.1765,0,0,0.01,0
-117.3341,34.2453,-15.3824,0,0,0.01,0
-117.3341,34.2453,-16.5882,0,0,0.01,0
-117.3341,34.2453,-17.7941,0,0,0.001,0
-117.3341,34.2453,-19,0,0,0.001,0
-117.3341,34.2726,1.5,0,0,0.001,0
-117.3341,34.2726,0.2941,0,0,0.001,0
-117.3341,34.2726,-0.9118,0,0,0.001,0
-117.3341,34.2726,-2.1176,0,0,0.001,0
-117.3341,34.2726,-3.3235,0,0,0.01,0
-117.3341,34.2726,-4.5294,0,0,0.01,0
-117.3341,34.2726,-5.7353,0,0,0.01,0
-117.3341,34.2726,-6.9412,0,0,0.01,0
-117.3341,34.2726,-8.1471,0,0,0.001,0
-117.3341,34.2726,-9.3529,0,0,0.001,0
-117.3341,34.2726,-10.5588,0,0,0.001,0
-117.3341,34.2726,-11.7647,0,0,0.001,0
-117.3341,34.2726,-12.9706,0,0,0.01,0
-117.3341,34.2726,-14.1765,0,0,0.01,0
-117.3341,34.2726,-15.3824,0,0,0.01,0
-117.3341,34.2726,-16.5882,0,0,0.01,0
-117.3341,34.2726,-17.7941,0,0,0.001,0
-117.3341,34.2726,-19,0,0,0.001,0
-117.3341,34.3,1.5,0,0,0.001,0
-117.3341,34.3,0.2941,0,0,0.001,0
-117.3341,34.3,-0.9118,0,0,0.001,0
-117.3341,34.3,-2.1176,0,0,0.001,0
-117.3341,34.3,-3.3235,0,0,0.01,0
-117.3341,34.3,-4.5294,0,0,0.01,0
-117.3341,34.3,-5.7353,0,0,0.01,0
-117.3341,34.3,-6.9412,0,0,0.01,0
-117.3341,34.3,-8.1471,0,0,0.001,0
-117.3341,34.3,-9.3529,0,0,0.001,0
-117.3341,34.3,-10.5588,0,0,0.001,0
-117.3341,34.3,-11.7647,0,0,0.001,0
-117.3341,34.3,-12.9706,0,0,0.01,0
-117.3341,34.3,-14.1765,0,0,0.01,0
-117.3341,34.3,-15.3824,0,0,0.01,0
-117.3341,34.3,-16.5882,0,0,0.01,0
-117.3341,34.3,-17.7941,0,0,0.001,0
-117.3341,34.3,-19,0,0,0.001,0
-117.3062,33.78,1.5,0,0,0.001,0
-117.3062,33.78,0.2941,0,0,0.001,0
-117.3062,33.78,-0.9118,0,0,0.001,0
-117.3062,33.78,-2.1176,0,0,0.001,0
-117.3062,33.78,-3.3235,0,0,0.01,0
-117.3062,33.78,-4.5294,0,0,0.01,0
-117.3062,33.78,-5.7353,0,0,0.01,0
-117.3062,33.78,-6.9412,0,0,0.01,0
-117.3062,33.78,-8.1471,0,0,0.001,0
-117.3062,33.78,-9.3529,0,0,0.001,0
-117.3062,33.78,-10.5588,0,0,0.001,0
-117.3062,33.78,-11.7647,0,0,0.001,0
-117.3062,33.78,-12.9706,0,0,0.01,0
-117.3062,33.78,-14.1765,0,0,0.01,0
-117.3062,33.78,-15.3824,0,0,0.01,0
-117.3062,33.78,-16.5882,0,0,0.01,0
-117.3062,33.78,-17.7941,0,0,0.001,0
-117.3062,33.78,-19,0,0,0.001,0
-117.3062,33.8074,1.5,0,0,0.001,0
-117.3062,33.8074,0.2941,0,0,0.001,0
-117.3062,33.8074,-0.9118,0,0,0.001,0
-117.3062,33.8074,-2.1176,0,0,0.001,0
-117.3062,33.8074,-3.3235,0,0,0.01,0
-117.3062,33.8074,-4.5294,0,0,0.01,0
-117.3062,33.8074,-5.7353,-0.0845,0,0.01,0
-117.3062,33.8074,-6.9412,-0.0627,0,0.01,0
-117.3062,33.8074,-8.1471,0,0,0.001,0
-117.3062,33.8074,-9.3529,-0.0981,0,0.001,0
-117.3062,33.8074,-10.5588,-0.0981,0,0.001,0
-117.3062,33.8074,-11.7647,-0.0981,0,0.001,0
-117.3062,33.8074,-12.9706,0,0,0.01,0
-117.3062,33.8074,-14.1765,0,0,0.01,0
-117.3062,33.8074,-15.3824,0,0,0.01,0
-117.3062,33.8074,-16.5882,0,0,0.01,0
-117.3062,33.8074,-17.7941,0,0,0.001,0
-117.3062,33.8074,-19,0,0,0.001,0
-117.3062,33.8347,1.5,0,0,0.001,0
-117.3062,33.8347,0.2941,0,0,0.001,0
-117.3062,33.8347,-0.9118,0,0,0.001,0
-117.3062,33.8347,-2.1176,0,0,0.001,0
-117.3062,33.8347,-3.3235,0,0,0.01,0
-117.3062,33.8347,-4.5294,0,0,0.01,0
-117.3062,33.8347,-5.7353,0,0,0.01,0
-117.3062,33.8347,-6.9412,-0.0547,0,0.01,0
-117.3062,33.8347,-8.1471,-0.0192,0,0.001,0
-117.3062,33.8347,-9.3529,0.0163,0,0.001,0
-117.3062,33.8347,-10.5588,0,0,0.001,0
-117.3062,33.8347,-11.7647,0,0,0.001,0
-117.3062,33.8347,-12.9706,0,0,0.01,0
-117.3062,33.8347,-14.1765,0,0,0.01,0
-117.3062,33.8347,-15.3824,0,0,0.01,0
-117.3062,33.8347,-16.5882,0,0,0.01,0
-117.3062,33.8347,-17.7941,0,0,0.001,0
-117.3062,33.8347,-19,0,0,0.001,0
-117.3062,33.8621,1.5,0,0,0.001,0
-117.3062,33.8621,0.2941,0,0,0.001,0
-117.3062,33.8621,-0.9118,0,0,0.001,0
-117.3062,33.8621,-2.1176,0,0,0.001,0
-117.3062,33.8621,-3.3235,0,0,0.01,0
-117.3062,33.8621,-4.5294,0.2588,0,0.01,0
-117.3062,33.8621,-5.7353,0,0,0.01,0
-117.3062,33.8621,-6.9412,-0.0358,0,0.01,0
-117.3062,33.8621,-8.1471,-0.0307,0,0.001,0
-117.3062,33.8621,-9.3529,-0.0428,0,0.001,0
-117.3062,33.8621,-10.5588,-0.0024,0,0.001,0
-117.3062,33.8621,-11.7647,0,0,0.001,0
-117.3062,33.8621,-12.9706,0,0,0.01,0
-117.3062,33.8621,-14.1765,0,0,0.01,0
-117.3062,33.8621,-15.3824,0,0,0.01,0
-117.3062,33.8621,-16.5882,0,0,0.01,0
-117.3062,33.8621,-17.7941,0,0,0.001,0
-117.3062,33.8621,-19,0,0,0.001,0
-117.3062,33.8895,1.5,0,0.0011,0.01,0.0024
[truncated: 170,874 more chars]
